# Supplementary material for: Identical twins carry a persistent epigenetic signature of early genome programming
Source: Nat Commun. 2021 Sep 28;12:5618. doi: 10.1038/s41467-021-25583-7 (PMC8479069; doi:10.1038/s41467-021-25583-7)
Supplement: Supplementary file 4 — Supplementary Data 1-2 [file 41467_2021_25583_MOESM4_ESM.xlsx]

## Sheet: Supplementary Data 1
							Discovery analysis			Replication analyses															Sensitivity analyses
							NTR adults			E-Risk			FTC			TwinsUK			BSGS			NTR children (buccal)			NTR adults MZ twins versus non-twins (parents + siblings)			NTR adults DZ twins versus non-twins (parents + siblings)			BSGS MZ twins versus all others (DZ twins + parents + siblings)
IlmnID	CHR	MAPINFO	UCSC_RefGene_Name	UCSC_RefGene_Group	Genome_Build	nearestgene	Estimate	SE	P	Estimate	SE	P	Estimate	SE	P	Estimate	SE	P	Estimate	SE	P	Estimate	SE	P	Estimate	SE	P	Estimate	SE	P	Estimate	SE	P
cg14977608	1	55506512	PCSK9	Body	37	PCSK9	-0.0221953	0.00254542	2.79001e-18	-0.0207544	0.00325289	1.76753e-10	-0.0267774	0.00622887	1.71637e-05	-0.233825	0.102625	0.0227009	-0.0193387	0.0065439	0.00312435	-0.00506654	0.00674946	0.452858	-0.0161453	0.00527481	0.00220723	-0.00226833	0.00558376	0.684568	-0.0249253	0.00575741	1.49621e-05
cg25987564	4	6010075			37	JAKMIP1	-0.0467406	0.00567178	1.70913e-16	-0.0480167	0.0064699	1.15758e-13	-0.0393122	0.0107836	0.000266816	-0.477713	0.10121	2.35798e-06	-0.0501124	0.0121657	3.80278e-05	-0.0499682	0.0209537	0.0170932	-0.0609052	0.00976974	4.5448e-10	0.022789	0.0101574	0.0248596	-0.0537536	0.0104343	2.58245e-07
cg06606773	7	63387053			37	LINC01005	0.0231467	0.00290504	1.61548e-15	NA	NA	NA	0.0166382	0.00544726	0.00225502	0.422603	0.107958	9.05915e-05	0.0155478	0.00624353	0.0127662	0.0275784	0.00998409	0.00574066	0.0210789	0.00578558	0.000269117	-0.00136142	0.00588781	0.817138	0.0141891	0.00546455	0.00941574
cg25970575	4	6010164			37	JAKMIP1	-0.0404622	0.00526115	1.46274e-14	-0.0441377	0.00603468	2.59297e-13	-0.037519	0.0106551	0.00042955	-0.526009	0.104922	5.34967e-07	-0.0480419	0.0119485	5.80163e-05	-0.0524079	0.0208854	0.0120966	-0.0547628	0.00905104	1.44451e-09	0.0238575	0.00976383	0.0145473	-0.0513444	0.0095985	8.83357e-08
cg22695986	7	63386815			37	LINC01005	0.0430195	0.0056396	2.38196e-14	0.0288689	0.0060488	1.81806e-06	0.0433312	0.0120563	0.000325565	0.359975	0.114038	0.00159606	0.0321582	0.0118808	0.00679462	0.0484214	0.0162171	0.00282808	0.0415516	0.0103805	6.25831e-05	-0.00368105	0.0112281	0.74303	0.0294541	0.0104481	0.00481608
cg01193368	7	56855195			37	LOC100130849	0.0297681	0.00390332	2.41465e-14	0.023335	0.00474709	8.84911e-07	0.0237971	0.00785589	0.00245196	0.42136	0.116907	0.000313078	0.0272279	0.00918827	0.00304322	0.0326831	0.0132265	0.0134722	0.0301262	0.00734157	4.0693e-05	-0.00140332	0.00782408	0.857655	0.0264594	0.00830633	0.00144528
cg23166781	4	6107280	JAKMIP1;JAKMIP1	Body;Body	37	JAKMIP1	-0.0202668	0.00267326	3.42057e-14	-0.0211145	0.00302905	3.15419e-12	-0.0188084	0.00610096	0.00205025	-0.126076	0.101462	0.214015	-0.0181126	0.00573526	0.00158795	-0.0107662	0.0108001	0.318832	-0.0307956	0.00509611	1.51307e-09	0.0073078	0.00526023	0.164755	-0.0203541	0.00489505	3.20904e-05
cg19183395	2	233216865			37	DIS3L2	-0.0364864	0.0048446	5.02186e-14	-0.0347624	0.00570496	1.10558e-09	-0.0292391	0.013108	0.0257055	-0.127572	0.0978165	0.192168	-0.0211156	0.0126948	0.0962479	-0.0411019	0.0283835	0.147592	-0.0406151	0.00837867	1.25063e-06	0.00213139	0.0100278	0.83168	-0.0212074	0.0111007	0.0560747
cg08690094	16	34740934			37	LOC100130700	0.0244808	0.00329255	1.04385e-13	0.022495	0.00372649	1.5747e-09	0.0177342	0.00720271	0.0138106	0.168143	0.105014	0.109346	0.0241128	0.00660738	0.000262881	0.0149534	0.0108944	0.169882	0.0193919	0.00705926	0.00601398	0.0066468	0.00771238	0.388778	0.0196522	0.00589447	0.00085606
cg14530444	2	239432329			37	LINC01107	-0.0180987	0.00244807	1.43505e-13	-0.0138921	0.00326323	2.07026e-05	-0.0175478	0.0058605	0.00275118	-0.155741	0.113056	0.168342	-0.00976338	0.00532833	0.0668988	-0.0252987	0.00748203	0.000721557	-0.0225462	0.00543719	3.3736e-05	0.00271029	0.00547183	0.620377	-0.00359501	0.00437137	0.41085
cg23928763	9	140312446	EXD3	5'UTR	37	EXD3	-0.032307	0.00440421	2.20923e-13	-0.0237998	0.00393226	1.42675e-09	-0.027069	0.0100752	0.00721636	-0.121504	0.0970522	0.210591	-0.0224213	0.0112999	0.0472343	-0.0234339	0.0126665	0.064305	-0.0538043	0.00865132	4.99684e-10	0.0265131	0.00997841	0.00788288	-0.0190225	0.00989207	0.05448
cg01677628	11	8361190			37	STK33	-0.0391997	0.00534945	2.33979e-13	-0.0324317	0.00627397	2.35035e-07	-0.0228322	0.0104949	0.0295895	-0.433762	0.103935	3.00111e-05	-0.0400945	0.0128622	0.00182561	-0.0141564	0.00992509	0.153776	-0.0302965	0.0103756	0.00350056	0.0072906	0.0113009	0.51884	-0.0380383	0.0102399	0.000203441
cg23316599	7	57271379			37	GUSBP10	0.0261376	0.0035721	2.5329e-13	0.0208846	0.00461267	5.96397e-06	0.020983	0.00714641	0.00332309	0.322782	0.116333	0.00552622	0.024236	0.00855088	0.0045922	0.0389193	0.0112163	0.000520708	0.0249583	0.00690801	0.000302734	0.0042899	0.00755262	0.570034	0.0227321	0.00724467	0.00170236
cg00093095	17	76481380	DNAH17	Body	37	DNAH17	-0.0252471	0.00351928	7.28667e-13	-0.018862	0.00402518	2.78588e-06	-0.0178103	0.010591	0.0926392	-0.147596	0.099998	0.139946	-0.0159557	0.00849266	0.0602774	-0.0359609	0.0111159	0.00121605	-0.0306937	0.00679979	6.36427e-06	-0.000181626	0.00726865	0.980065	-0.0112928	0.00645938	0.0804152
cg20035459	16	3068707	CLDN6	TSS1500	37	CLDN6	0.0164382	0.00230879	1.08077e-12	NA	NA	NA	0.0160012	0.00552282	0.00376391	0.122344	0.0863556	0.156558	0.0212858	0.00534593	6.8428e-05	-0.00300718	0.00590415	0.610519	0.0116417	0.00403515	0.00391337	0.00319181	0.00478737	0.504955	0.02474	0.00482728	2.97463e-07
cg16724588	4	6107131	JAKMIP1;JAKMIP1	Body;Body	37	JAKMIP1	-0.0199246	0.00281291	1.40808e-12	-0.020073	0.00339214	3.26861e-09	-0.0197605	0.00617487	0.00137358	-0.158858	0.116962	0.1744	-0.0192289	0.00622936	0.00202305	-0.00500838	0.00689245	0.467442	-0.0297255	0.00515202	7.94172e-09	0.00841755	0.00562608	0.13461	-0.022323	0.00547155	4.50687e-05
cg14617562	7	63386748			37	LINC01005	0.0140705	0.00198935	1.51699e-12	NA	NA	NA	NA	NA	NA	0.207822	0.119903	0.0830513	0.0171269	0.00525337	0.00111345	NA	NA	NA	0.0148437	0.00404556	0.000243367	-0.000946581	0.00431583	0.826395	0.0162075	0.0045962	0.000421441
cg07252200	10	125751941			37	CHST15	-0.0327102	0.00463692	1.73487e-12	-0.0365376	0.00595661	8.5723e-10	NA	NA	NA	-0.260638	0.110528	0.0183681	-0.039884	0.0142703	0.00519183	NA	NA	NA	-0.0396187	0.00848872	3.05314e-06	-0.00649912	0.00940072	0.48935	-0.0370158	0.012518	0.00310632
cg03962522	22	32439254	SLC5A1;SLC5A1	5'UTR;1stExon	37	SLC5A1	-0.0201637	0.00288496	2.76349e-12	-0.0162343	0.00337867	1.54796e-06	-0.00653769	0.00645461	0.311121	-0.379042	0.116423	0.00113101	-0.0105406	0.00602677	0.0802986	-0.0144542	0.00924409	0.117909	-0.0275268	0.00574872	1.68169e-06	0.0138404	0.00661152	0.0363159	-0.00919955	0.00525519	0.0800209
cg11946719	2	233216220			37	DIS3L2	-0.0272858	0.00390485	2.79481e-12	-0.0275957	0.00519955	1.11246e-07	-0.0191576	0.00847164	0.0237356	-0.0600081	0.113502	0.597017	-0.0299615	0.0101649	0.00320313	-0.0237406	0.0142013	0.0945792	-0.0345156	0.00735265	2.67503e-06	0.00394357	0.00910082	0.664782	-0.0314877	0.00807539	9.65031e-05
cg10678190	16	34442373			37	UBE2MP1	0.0214822	0.00309414	3.84253e-12	0.0150396	0.00434282	0.000534006	0.01701	0.00783664	0.029964	0.278685	0.122914	0.0233706	0.0227809	0.00841837	0.00680796	0.00477085	0.0111424	0.668527	0.0237845	0.00641291	0.000208205	-0.00554048	0.00654264	0.397091	0.0186649	0.00767349	0.0149995
cg27073142	15	45314933	SORD	TSS1500	37	SORD	-0.0329834	0.00475535	4.03182e-12	-0.0239263	0.00489802	1.03485e-06	-0.0236872	0.00936218	0.0114031	-0.18907	0.0943817	0.0451504	-0.0329395	0.0110113	0.00277676	-0.0176952	0.00943261	0.0606612	-0.0570421	0.00937751	1.18057e-09	0.0225722	0.0107052	0.0349852	-0.0411922	0.00946743	1.35558e-05
cg03124146	7	63361127			37	LINC01005	0.0373232	0.0054016	4.85862e-12	0.0280494	0.00617994	5.65789e-06	0.0391366	0.0107483	0.000271376	0.36084	0.107088	0.000752865	0.0226319	0.0117381	0.0538461	0.0342734	0.0134439	0.0107917	0.0465663	0.010436	8.11594e-06	-0.0111479	0.0108857	0.305792	0.0225266	0.0105336	0.0324729
cg07838106	1	19615443	AKR7A3	TSS200	37	AKR7A3	-0.0207305	0.00300345	5.11968e-12	-0.0205545	0.00426606	1.44902e-06	-0.00791166	0.00579095	0.171873	-0.275448	0.0992688	0.00552405	-0.0215621	0.0078895	0.00627567	-0.0232784	0.0145746	0.110223	-0.0257858	0.00552194	3.01645e-06	0.0109664	0.00599539	0.0673791	-0.0174683	0.00631978	0.00570849
cg15561613	1	245851610	KIF26B	Body	37	KIF26B	-0.0269232	0.00392354	6.79223e-12	-0.0212393	0.00496171	1.86354e-05	-0.0161006	0.00765514	0.0354444	-0.180387	0.110174	0.101569	-0.0348191	0.00915899	0.000143747	-0.0275752	0.0127885	0.0310642	-0.0409001	0.00750346	5.01347e-08	0.0106481	0.0083509	0.202281	-0.0300084	0.00731913	4.13156e-05
cg04520078	8	43101622			37	HGSNAT	0.0245841	0.00358585	7.08898e-12	0.0177481	0.00450073	8.03398e-05	0.0121974	0.00914959	0.182497	0.32522	0.118887	0.00622768	0.0247533	0.00770455	0.0013144	0.021602	0.00960748	0.0245467	0.0155854	0.00749213	0.037504	0.00343909	0.00753063	0.6479	0.0230786	0.00667666	0.000547007
cg25722727	10	125751983			37	CHST15	-0.0257035	0.00377483	9.81539e-12	-0.0207619	0.00449106	3.78327e-06	-0.0249206	0.00830311	0.00268781	-0.253844	0.130022	0.0509006	-0.0345275	0.00913204	0.000156254	0.00337197	0.0139988	0.809651	-0.026764	0.00695024	0.000117734	-0.0041423	0.00836847	0.620608	-0.0308672	0.00836419	0.000223906
cg06098368	7	63386616			37	LINC01005	0.0303043	0.00446491	1.14313e-11	0.0282087	0.00543846	2.13839e-07	0.0301378	0.00821352	0.000243228	0.189228	0.125598	0.131908	0.0421637	0.010278	4.08999e-05	0.0197624	0.00919033	0.031528	0.0261408	0.0086929	0.00263714	-0.00205745	0.00893935	0.81797	0.0371517	0.00900542	3.69952e-05
cg00223593	12	34371784			37	ALG10	0.0211164	0.00311201	1.1572e-11	NA	NA	NA	0.0176596	0.00634608	0.00538994	0.270019	0.114985	0.0188597	0.0250259	0.00649777	0.000117418	0.0336916	0.00816651	3.69798e-05	0.01673	0.00587844	0.00442724	0.00265892	0.00642377	0.678934	0.0232663	0.00556363	2.89126e-05
cg01575930	5	140733385	PCDHGA2;PCDHGA4;PCDHGA1;PCDHGA4;PCDHGB1;PCDHGA3	Body;TSS1500;Body;TSS1500;Body;Body	37	PCDHGA1	0.0171564	0.00253802	1.38228e-11	0.0216772	0.0040025	6.09758e-08	0.016538	0.0058202	0.0044904	-0.0173674	0.140295	0.90148	0.0150085	0.0055763	0.00711354	0.0115987	0.00738375	0.11622	0.0234593	0.00496159	2.26547e-06	-0.00447228	0.00584805	0.444422	0.0178616	0.00489249	0.0002614
cg01807241	4	3043527			37	GRK4	-0.0300049	0.00444065	1.41005e-11	-0.0268431	0.00528554	3.80243e-07	-0.0157165	0.00892371	0.0782037	-0.0967223	0.113399	0.393692	-0.0390758	0.0100942	0.000108333	-0.0196512	0.0114916	0.0872588	-0.0317344	0.00856194	0.000210187	0.00889357	0.00966942	0.357696	-0.0294105	0.00874428	0.000769892
cg25910261	7	157405965	PTPRN2;PTPRN2;PTPRN2	Body;Body;Body	37	PTPRN2	-0.0273363	0.0040463	1.41992e-11	-0.0273618	0.00536389	3.3767e-07	-0.0195558	0.00896732	0.0291995	-0.209708	0.123259	0.0888742	-0.0305194	0.00943915	0.0012238	-0.0294891	0.0182944	0.10698	-0.0418334	0.00827713	4.32427e-07	0.0186097	0.00915481	0.0420751	-0.0297527	0.00775939	0.000125866
cg21251970	9	140311919	EXD3	5'UTR	37	EXD3	-0.0232325	0.00344568	1.55694e-11	-0.0292165	0.0040695	7.0033e-13	-0.0224645	0.00783217	0.00412774	-0.186391	0.0897241	0.037766	-0.0144954	0.00765583	0.0583077	-0.0205338	0.0128172	0.109146	-0.0494013	0.00747715	3.92249e-11	0.0259067	0.00862712	0.00267391	-0.0103985	0.0062397	0.0956141
cg08347626	5	1850140			37	IRX4	-0.0258035	0.00383067	1.6278e-11	-0.0258538	0.00438991	3.87686e-09	-0.0275103	0.00819538	0.000788468	-0.22779	0.112895	0.0436214	-0.0353244	0.00946948	0.000191217	-0.0289102	0.010262	0.00484446	-0.0415128	0.00753391	3.58568e-08	0.010251	0.00864358	0.235635	-0.0301257	0.00713292	2.40567e-05
cg03254161	17	76481199	DNAH17	Body	37	DNAH17	-0.0212533	0.00317199	2.08003e-11	-0.0166632	0.0034389	1.26286e-06	-0.0173925	0.00812347	0.0322728	-0.201609	0.104142	0.0528782	-0.0178779	0.0085187	0.035846	-0.00033689	0.0067082	0.959947	-0.033352	0.00613056	5.3197e-08	0.00958808	0.00718041	0.181775	-0.01047	0.00607311	0.0847091
cg06424894	15	45314789	SORD	TSS1500	37	SORD	-0.0245152	0.00366381	2.2139e-11	-0.0194637	0.00388022	5.27222e-07	-0.0256225	0.00798226	0.00132767	-0.206976	0.100575	0.0395978	-0.0222056	0.00809473	0.0060841	-0.0123403	0.013169	0.348725	-0.0436131	0.00726827	1.96725e-09	0.0148447	0.00821177	0.0706478	-0.0271824	0.00679867	6.3829e-05
cg09826364	7	158789723			37	LINC00689	-0.0276171	0.00412805	2.22984e-11	-0.0136265	0.00496488	0.00605887	-0.0112874	0.00923397	0.221564	0.112082	0.114127	0.326057	-0.0322015	0.01042	0.00199918	-0.0108217	0.0191425	0.571854	-0.0240049	0.00793329	0.00247942	-0.000796016	0.00877604	0.927728	-0.0229623	0.00921473	0.0127057
cg19249107	1	55505954	PCSK9	Body	37	PCSK9	-0.0167632	0.00250896	2.3679e-11	-0.0110102	0.00325284	0.000712337	-0.0102639	0.00412984	0.0129444	-0.148756	0.134676	0.269355	-0.0172039	0.00416785	3.6632e-05	0.00244575	0.00196174	0.212499	-0.0178855	0.00596528	0.00271522	0.00673362	0.00637102	0.290551	-0.0184017	0.00353529	1.93838e-07
cg00500507	22	32439391	SLC5A1	1stExon	37	SLC5A1	-0.0215986	0.00324043	2.64031e-11	-0.0223821	0.00383035	5.11575e-09	-0.0125833	0.00721964	0.0813463	-0.403159	0.123527	0.00109955	-0.00658186	0.00671317	0.326869	-0.0109861	0.00956223	0.250596	-0.0281374	0.00615557	4.85271e-06	0.0158453	0.00746875	0.0338759	-0.00612404	0.00612915	0.317715
cg22023531	15	45314915	SORD	TSS1500	37	SORD	-0.0315287	0.00473935	2.88092e-11	-0.0261811	0.00506134	2.30671e-07	-0.0296568	0.0111015	0.00755311	-0.231101	0.0957834	0.0158329	-0.0335169	0.0109269	0.00215954	-0.0208599	0.0189015	0.269763	-0.0541469	0.00909317	2.60586e-09	0.020513	0.0101008	0.0422731	-0.0401891	0.00937886	1.82676e-05
cg02566259	4	3043199			37	GRK4	-0.0320615	0.00482988	3.17614e-11	-0.0326186	0.00583758	2.30094e-08	-0.0218673	0.0101589	0.0313562	-0.129774	0.111842	0.245912	-0.0450773	0.0115148	9.05107e-05	-0.0334244	0.0122014	0.00615515	-0.0394418	0.00922563	1.90934e-05	0.011352	0.0104214	0.276023	-0.0336771	0.00971086	0.000524373
cg03604322	22	32439052	SLC5A1;SLC5A1	5'UTR;1stExon	37	SLC5A1	-0.0314633	0.00474637	3.38152e-11	-0.0297469	0.00540468	3.71459e-08	-0.0144627	0.00944217	0.125592	-0.395678	0.113128	0.000469441	-0.0114388	0.00948227	0.22769	-0.0302184	0.0127529	0.0178103	-0.0434032	0.00932667	3.2609e-06	0.0267524	0.0103408	0.00967995	-0.0109642	0.00839116	0.191336
cg16288318	13	112986927			37	SPACA7	-0.0345736	0.00521881	3.47706e-11	-0.0282293	0.00614022	4.27721e-06	-0.035848	0.0113543	0.00159276	-0.163657	0.108835	0.132655	-0.0367343	0.0140003	0.00869491	-0.0308123	0.00822227	0.000178661	-0.0302061	0.00988753	0.00225083	0.000547737	0.0104475	0.958188	-0.0356393	0.0119073	0.00276185
cg12580893	13	112985499			37	SPACA7	-0.0228376	0.00344851	3.53296e-11	-0.0198207	0.00371257	9.35528e-08	-0.0174735	0.00667312	0.00883184	-0.289696	0.139122	0.0373142	-0.0188146	0.00819853	0.0217401	-0.0179649	0.0105784	0.0894583	-0.0284175	0.00635355	7.72378e-06	0.0047562	0.00738034	0.519288	-0.0170379	0.00651964	0.00896677
cg00916640	12	34498372			37	ALG10	0.0126708	0.00191755	3.90042e-11	0.0105208	0.00256986	4.24176e-05	0.0112244	0.00533373	0.0353424	0.14567	0.113029	0.197474	0.0202278	0.00470051	1.68253e-05	0.0199837	0.00719166	0.00545704	0.00666918	0.00361928	0.065375	0.0040024	0.00419245	0.339745	0.0148729	0.00400846	0.000206944
cg04111992	7	158790115			37	LINC00689	-0.0362789	0.00550349	4.33986e-11	-0.0204134	0.00653672	0.00179092	-0.0170244	0.0116691	0.144584	0.11025	0.11821	0.350994	-0.0405488	0.0150216	0.00694723	0.00622504	0.0213954	0.771088	-0.0281527	0.0105597	0.00767489	-0.00874836	0.0114229	0.443759	-0.0314188	0.0130904	0.0163884
cg12479444	7	63361394			37	LINC01005	0.0296213	0.0045235	5.81884e-11	NA	NA	NA	0.0339393	0.00916485	0.000212892	0.343301	0.125825	0.0063642	0.0260846	0.010515	0.0131123	0.0233981	0.00988667	0.017951	0.0291578	0.00871372	0.000819302	-0.00371775	0.00950796	0.695787	0.0260539	0.00917872	0.00453248
cg10317314	12	31272114			37	DDX11	-0.0614905	0.00939181	5.86059e-11	-0.0497277	0.0125918	7.84067e-05	-0.0488319	0.0183126	0.0076629	-0.343892	0.119512	0.00400887	-0.0234436	0.0245336	0.33929	-0.0796468	0.0264427	0.00259486	-0.0714207	0.0168166	2.16622e-05	0.015962	0.0185536	0.389614	-0.0394539	0.0211179	0.061725
cg22098660	4	6107339	JAKMIP1;JAKMIP1	Body;Body	37	JAKMIP1	-0.0162352	0.00248286	6.19746e-11	-0.0168966	0.00287395	4.12163e-09	-0.0195309	0.00615558	0.00150935	-0.0925508	0.100804	0.358551	-0.0184566	0.00552778	0.000841189	-0.0186302	0.0134136	0.16486	-0.02355	0.0048897	1.46289e-06	0.00861795	0.00509989	0.0910606	-0.0200101	0.00476754	2.70292e-05
cg26916862	7	63361617			37	LINC01005	0.0290157	0.00444387	6.60479e-11	0.0203453	0.00459179	9.38822e-06	0.0348387	0.00926081	0.000168596	0.341856	0.112202	0.00231305	0.0324575	0.00971104	0.000830778	0.0220585	0.0103826	0.0336222	0.0237685	0.00826682	0.00403809	-0.00186735	0.00866971	0.829465	0.0287222	0.00846345	0.000689629
cg17292337	12	31272112			37	DDX11	-0.0567089	0.00868861	6.71877e-11	-0.0411977	0.0104531	8.10796e-05	-0.0498294	0.0175885	0.00461044	-0.303429	0.114678	0.00814705	-0.0185177	0.0216161	0.391633	-0.0630196	0.0255169	0.013522	-0.0669289	0.0151025	9.35214e-06	0.0146563	0.0166034	0.377385	-0.0343905	0.0188066	0.0674535
cg24820672	13	112984728			37	SPACA7	-0.0381828	0.005863	7.39068e-11	-0.0351578	0.00687271	3.12815e-07	-0.0312137	0.0144897	0.0312248	-0.294739	0.101619	0.00372648	-0.0494223	0.0184475	0.00738249	-0.058855	0.0202025	0.00357681	-0.0429192	0.0124826	0.000585313	0.0135071	0.0119935	0.260079	-0.045533	0.0160267	0.00449634
cg19277154	22	32438993	SLC5A1	TSS200	37	SLC5A1	-0.0239255	0.00368029	7.97938e-11	-0.0201714	0.00413914	1.09732e-06	-0.00950784	0.00790297	0.228948	-0.291638	0.112084	0.00926912	-0.0209183	0.00797078	0.00868097	-0.0173553	0.00907436	0.0558034	-0.0258963	0.00744294	0.000502707	0.0125225	0.00875596	0.152668	-0.0186605	0.00699644	0.00765008
cg06433816	9	140311437	EXD3	5'UTR	37	EXD3	-0.0270735	0.00417097	8.53062e-11	-0.0354602	0.00507706	2.86095e-12	-0.0315116	0.00989557	0.00145047	-0.105753	0.105794	0.317499	-0.0202741	0.010949	0.0640707	-0.0221735	0.0113926	0.0516179	-0.051354	0.00806644	1.93544e-10	0.0287518	0.00959397	0.00272774	-0.0128085	0.00887878	0.149135
cg05867884	5	1246291	SLC6A18	3'UTR	37	SLC6A18	-0.0213327	0.00329403	9.40818e-11	-0.0187962	0.00398815	2.44083e-06	-0.0117106	0.00674392	0.0824802	-0.0823343	0.109574	0.452409	-0.0197085	0.00787073	0.0122791	-0.0220331	0.00913293	0.0158438	-0.0208058	0.00590305	0.000424137	0.0024651	0.00665149	0.71093	-0.0129969	0.00605824	0.0319268
cg14687298	12	31272119			37	DDX11	-0.057018	0.00880851	9.60383e-11	-0.0488214	0.01191	4.14624e-05	-0.0485068	0.0180102	0.00707485	-0.3955	0.11407	0.000525978	-0.017762	0.0238869	0.457125	-0.0761006	0.0288254	0.00828934	-0.0659855	0.0155717	2.25988e-05	0.0144497	0.0167555	0.388474	-0.0325808	0.020718	0.115816
cg17913405	17	25290204			37	MIR4522	0.0320306	0.00495177	9.89689e-11	NA	NA	NA	0.0277811	0.0110883	0.0122303	0.264406	0.128271	0.0392742	0.033894	0.0123373	0.00600922	0.028499	0.0134367	0.0339225	0.0428918	0.00928965	3.89039e-06	-0.0112787	0.00987679	0.253477	0.0331177	0.0101695	0.00112764
cg20067334	7	63387147			37	LINC01005	0.0273366	0.00422746	1.00336e-10	0.0151461	0.00425524	0.000371702	0.0233137	0.0077672	0.00268601	0.331946	0.11011	0.00257265	0.0258116	0.00899075	0.00409297	0.0274951	0.00941418	0.00349352	0.027099	0.00801995	0.000727644	-0.00404959	0.0085617	0.636221	0.0220833	0.00715438	0.00202401
cg17871621	2	233216150			37	DIS3L2	-0.0228155	0.00352906	1.01272e-10	-0.0194822	0.00386509	4.64216e-07	-0.017075	0.00835403	0.040961	-0.0381904	0.115328	0.740534	-0.0302126	0.00899633	0.00078417	-0.00790942	0.0159168	0.619244	-0.0287485	0.00669786	1.76923e-05	0.005396	0.00773989	0.485698	-0.028677	0.00753067	0.000140083
cg19334350	7	157406737	PTPRN2;PTPRN2;PTPRN2	Body;Body;Body	37	PTPRN2	-0.0207472	0.00320933	1.01525e-10	-0.0196898	0.00401658	9.48021e-07	-0.0170867	0.00733187	0.0197813	-0.207665	0.127457	0.103251	-0.0239661	0.00818805	0.00342297	-0.0119941	0.0108727	0.269965	-0.0259375	0.00680084	0.000136809	0.0106324	0.00729899	0.145202	-0.0219551	0.00665571	0.000971368
cg06421590	4	3043752			37	GRK4	-0.0253276	0.00392887	1.14426e-10	-0.0242863	0.00463331	1.59127e-07	-0.015265	0.00791811	0.0538726	-0.141612	0.111907	0.205711	-0.0347519	0.00901028	0.000114825	-0.0165471	0.0104986	0.114996	-0.0282637	0.00763462	0.000213865	0.00468066	0.00849061	0.581445	-0.0257638	0.00792565	0.00115127
cg22970003	7	157406032	PTPRN2;PTPRN2;PTPRN2	Body;Body;Body	37	PTPRN2	-0.0253885	0.00394139	1.1829e-10	-0.0226208	0.00486117	3.26564e-06	-0.0171924	0.00773901	0.0263158	-0.212649	0.115509	0.065626	-0.032429	0.00897082	0.000300419	-0.0143285	0.0129648	0.269079	-0.0368769	0.0080346	4.43761e-06	0.0124157	0.00894722	0.16524	-0.0323564	0.00753089	1.73523e-05
cg01813335	2	233215939			37	DIS3L2	-0.0139251	0.00216809	1.33822e-10	-0.0114837	0.00253779	6.03692e-06	-0.00659972	0.00470029	0.160286	-0.163038	0.121378	0.179199	-0.0100102	0.00487309	0.039959	-0.00715844	0.00793116	0.366754	-0.0164887	0.00387454	2.08443e-05	0.00124054	0.00460586	0.787669	-0.0105192	0.00402049	0.00888612
cg25298319	2	233217079			37	DIS3L2	-0.0372766	0.00581309	1.43126e-10	-0.0375632	0.00709485	1.19389e-07	-0.0246884	0.0114934	0.031709	-0.163199	0.113195	0.149372	-0.0187957	0.0157887	0.233868	-0.0291572	0.0214814	0.174678	-0.0453263	0.0103894	1.28434e-05	0.00797966	0.0123064	0.516716	-0.0199647	0.0138208	0.148587
cg16340103	12	34372299			37	ALG10	0.0189349	0.00295359	1.44736e-10	0.0232032	0.0038533	1.72675e-09	0.0188266	0.00659271	0.00429462	0.195042	0.120206	0.104684	0.0192065	0.00585837	0.00104369	0.0166707	0.00631078	0.00825088	0.0140454	0.00602501	0.0197435	0.00541431	0.00685629	0.429712	0.0179073	0.00508023	0.000423637
cg06904356	5	1849983			37	IRX4	-0.0300333	0.00469533	1.59068e-10	-0.0356801	0.00589058	1.38562e-09	-0.0257697	0.00910285	0.00464108	-0.130286	0.112752	0.247882	-0.0386648	0.0118808	0.00113631	-0.0433258	0.0132923	0.00111628	-0.0415587	0.0092623	7.22776e-06	0.00505785	0.0105611	0.632001	-0.0324193	0.00910397	0.000369438
cg26262573	7	56516129	LOC650226	TSS200	37	LOC650226	0.0277023	0.00433099	1.59188e-10	0.0280842	0.00573019	9.53063e-07	0.0273644	0.0096985	0.0047798	0.311954	0.11009	0.0046023	0.025395	0.0107542	0.0182054	0.0342571	0.01469	0.019701	0.00810071	0.00868444	0.350931	0.011985	0.00949155	0.206698	0.0208585	0.00873482	0.0169415
cg03486986	13	112986285			37	SPACA7	-0.0364376	0.00569888	1.6179e-10	-0.0353808	0.0065256	5.89871e-08	-0.0263187	0.0111948	0.0187246	-0.219586	0.125611	0.0804389	-0.0389822	0.0160837	0.0153631	-0.0417447	0.0105639	7.76161e-05	-0.0401511	0.0106694	0.000167754	0.00171284	0.0119831	0.886339	-0.0316201	0.0129368	0.0145176
cg00232387	19	2717526	DIRAS1	Body	37	DIRAS1	-0.014604	0.00228689	1.70338e-10	-0.00839717	0.00314414	0.00756859	-0.0166783	0.00602362	0.00562591	-0.227824	0.0948214	0.0162762	-0.00686898	0.00731115	0.347463	-0.012691	0.00815564	0.119684	-0.0141819	0.00522738	0.00666745	-0.00410135	0.00446663	0.358504	-0.00993207	0.00617315	0.107635
cg07953201	1	245851802	KIF26B	Body	37	KIF26B	-0.0252266	0.00395585	1.80546e-10	-0.0299764	0.00480215	4.31211e-10	-0.0185474	0.00868065	0.0326273	-0.253015	0.119426	0.0341258	-0.0421688	0.0102452	3.85571e-05	-0.00975025	0.0135413	0.471503	-0.0405427	0.00738727	4.06078e-08	0.0126295	0.00849534	0.137112	-0.0358185	0.00848179	2.41088e-05
cg10800226	5	1850261			37	IRX4	-0.02276	0.00357443	1.92192e-10	-0.0281329	0.00472579	2.63183e-09	-0.0294201	0.00956037	0.00208884	-0.118885	0.120266	0.3229	-0.0281477	0.0107514	0.00884352	-0.0489426	0.0186268	0.00860047	-0.0283608	0.00689721	3.92389e-05	0.00429899	0.00662005	0.516087	-0.0254499	0.0082868	0.00213241
cg04838249	12	34500640			37	ALG10	0.0198724	0.00312506	2.03035e-10	0.0201776	0.00382401	1.3164e-07	0.0208617	0.00687569	0.0024123	0.213394	0.114787	0.0630221	0.0398102	0.00772524	2.55988e-07	0.0524141	0.0133815	8.96977e-05	0.0205808	0.00633287	0.00115473	-0.00333896	0.00713933	0.64001	0.0279568	0.00718183	9.91275e-05
cg17655970	13	112985463			37	SPACA7	-0.031878	0.00501559	2.07378e-10	-0.0389519	0.00692696	1.87423e-08	-0.0218695	0.0092456	0.0180111	-0.199024	0.133235	0.135233	-0.0288366	0.0136148	0.0341728	-0.0238172	0.0105669	0.0241999	-0.0474267	0.00935851	4.02519e-07	0.0139857	0.0107573	0.193564	-0.0238609	0.0115855	0.0394413
cg14285533	7	63386328			37	LINC01005	0.0349234	0.00549617	2.09618e-10	0.0264144	0.00630228	2.77434e-05	0.0339586	0.0107284	0.00154922	0.310716	0.0970511	0.00136683	0.0266736	0.0118772	0.0247173	0.0148924	0.00857094	0.0822919	0.0245991	0.0108997	0.0240165	0.00333516	0.0107642	0.756685	0.026482	0.0100369	0.00832841
cg03023574	16	34740585			37	LOC100130700	0.0163012	0.00257491	2.43921e-10	0.020151	0.00341757	3.71736e-09	NA	NA	NA	0.156608	0.119323	0.189362	0.0154755	0.00605654	0.0106134	NA	NA	NA	0.0145096	0.00500097	0.00371539	0.00463796	0.00551749	0.400577	0.011401	0.00451924	0.0116435
cg26474549	2	239432273			37	LINC01107	-0.0182261	0.00288395	2.61833e-10	-0.0151021	0.0034348	1.09859e-05	-0.0122205	0.0061418	0.0466204	-0.0833845	0.106575	0.433976	-0.00754829	0.00644005	0.241163	-0.0223248	0.0074878	0.00286847	-0.0207547	0.00622874	0.000861992	0.00313182	0.00626822	0.617333	-0.00319662	0.00509956	0.530763
cg07321776	21	35832028	KCNE1;KCNE1;KCNE1	TSS200;5'UTR;TSS200	37	KCNE1	-0.0254684	0.00403029	2.62859e-10	-0.022659	0.00647326	0.000464559	-0.0152659	0.00784579	0.0516858	-0.187849	0.119591	0.116238	-0.0459343	0.0118509	0.000106172	-0.0258329	0.00853357	0.0024682	-0.0251687	0.00743481	0.000711113	-0.0157159	0.0094337	0.0957268	-0.0398248	0.0093604	2.09416e-05
cg27431761	11	8361327			37	STK33	-0.0286322	0.00454064	2.86767e-10	-0.0269498	0.00542519	6.78105e-07	-0.0162691	0.00919856	0.0769506	-0.377903	0.118995	0.00149436	-0.0381695	0.0109857	0.000511837	-0.0293732	0.0100434	0.00344863	-0.0251629	0.00889065	0.00465093	0.00963165	0.00944068	0.30762	-0.0342417	0.0085982	6.82151e-05
cg09320731	16	32096464			37	440362	0.0135666	0.00215543	3.09088e-10	0.00599495	0.00208437	0.0040257	0.0090154	0.00520731	0.0833989	0.209472	0.109593	0.0559576	0.00889099	0.00407497	0.0291205	-0.00458811	0.00502079	0.360811	0.0140709	0.00380601	0.000218147	-0.00155223	0.00415493	0.708712	0.0107137	0.0035999	0.00291919
cg07138994	11	8361530			37	STK33	-0.0209021	0.00332143	3.11171e-10	-0.0190662	0.00423833	6.84313e-06	-0.018196	0.00816748	0.0258902	-0.238297	0.128729	0.0641464	-0.0281089	0.00860914	0.00109462	-0.0239922	0.0100576	0.0170563	-0.021213	0.00644994	0.00100589	0.00555141	0.00702367	0.429303	-0.0253373	0.00657787	0.000117207
cg11430197	8	43102008			37	HGSNAT	0.020112	0.00321401	3.90964e-10	0.0163985	0.00373238	1.11498e-05	0.0172681	0.00708619	0.0148152	0.376327	0.116272	0.00120958	0.0154156	0.00625747	0.0137565	0.0229232	0.00973315	0.0185146	0.015497	0.00620702	0.0125361	9.50927e-05	0.00721945	0.989491	0.0184895	0.00549915	0.000773112
cg03203197	16	34587120			37	LINC01566	0.0281203	0.00449506	3.95437e-10	0.029071	0.00521607	2.49869e-08	0.0332506	0.0129167	0.0100464	0.0258266	0.109695	0.813867	0.0378655	0.0130789	0.00378975	0.0231804	0.0143165	0.105416	0.0293722	0.0091275	0.00129094	-0.00019181	0.00983973	0.984447	0.0366912	0.0107543	0.000645399
cg09045262	1	19600817	AKR7L;AKR7L	TSS1500;TSS1500	37	AKR7L	-0.0190221	0.00304192	4.01829e-10	-0.0167927	0.00407428	3.76213e-05	-0.00978612	0.00618614	0.113663	-0.204807	0.106383	0.0542066	-0.0174516	0.00734117	0.0174437	-0.00213577	0.0119238	0.857845	-0.0301233	0.00562229	8.42241e-08	0.0162576	0.00622139	0.00897041	-0.0159195	0.00578984	0.00596749
cg00677407	16	33964200	MIR1826	TSS1500	37	LINC00273	0.0137532	0.00220266	4.26776e-10	NA	NA	NA	-0.00117735	0.00731765	0.872178	0.0634337	0.106972	0.553185	0.0115617	0.00514916	0.0247451	-0.00347473	0.00931734	0.709199	0.0123121	0.00455371	0.00685618	0.0021475	0.00497884	0.666232	0.0103783	0.00451669	0.0215743
cg07091678	10	99734120	CRTAC1	Body	37	CRTAC1	-0.0230898	0.00370122	4.41977e-10	-0.0225397	0.00489075	4.05295e-06	-0.0147094	0.00978499	0.13277	-0.294095	0.101781	0.00385883	-0.0289818	0.0108281	0.00743851	-0.0154893	0.00985223	0.115914	-0.0272068	0.00788392	0.000558678	2.23631e-05	0.00886048	0.997986	-0.0217789	0.00840178	0.00953712
cg11236452	5	140724362	PCDHGA2;PCDHGA3;PCDHGA3;PCDHGA1	Body;1stExon;1stExon;Body	37	PCDHGA1	0.0265664	0.0042769	5.2444e-10	0.0289887	0.00536953	6.71059e-08	0.0331379	0.0117053	0.00464001	0.233166	0.0987867	0.0182603	0.0537922	0.0120358	7.84587e-06	0.063311	0.0135882	3.1733e-06	0.0174441	0.00851568	0.0405139	0.00670542	0.00929111	0.470477	0.064653	0.0111783	7.30269e-09
cg19521832	21	35831996	KCNE1;KCNE1;KCNE1	TSS200;5'UTR;TSS200	37	KCNE1	-0.0264013	0.00425073	5.26517e-10	-0.0172767	0.00580869	0.00293675	-0.0113208	0.00873145	0.194783	-0.183038	0.124544	0.141652	-0.0466833	0.0112077	3.10979e-05	-0.0433097	0.0125303	0.000547432	-0.023666	0.00805177	0.00329031	-0.0170425	0.00982133	0.0826958	-0.0395726	0.00919316	1.67312e-05
cg08414676	15	45314943	SORD	TSS1500	37	SORD	-0.0139808	0.00225491	5.64119e-10	NA	NA	NA	-0.0124485	0.00518692	0.0163961	-0.028053	0.101114	0.781443	-0.010733	0.00468406	0.0219414	-0.00636698	0.00639532	0.31946	-0.0255584	0.00457082	2.24923e-08	0.011137	0.00531852	0.0362592	-0.0135313	0.00405393	0.00084442
cg10776230	1	245851226	KIF26B	Body	37	KIF26B	-0.0185079	0.00298731	5.80968e-10	-0.0263022	0.00393888	2.42887e-11	-0.0139951	0.00679604	0.0394648	-0.271999	0.110634	0.0139502	-0.0243668	0.00694598	0.000451427	-0.0135337	0.00997705	0.174946	-0.0274811	0.0055322	6.78278e-07	0.00580555	0.00678201	0.391986	-0.0218122	0.00591508	0.000226421
cg14091258	7	157406607	PTPRN2;PTPRN2;PTPRN2	Body;Body;Body	37	PTPRN2	-0.0198155	0.00320635	6.40637e-10	-0.0206525	0.00410478	4.8707e-07	-0.0201046	0.00779851	0.0099372	-0.233003	0.125242	0.0628247	-0.0232031	0.00881781	0.00850354	-0.0199464	0.0104977	0.0574234	-0.0209613	0.00676451	0.00194364	0.000120627	0.00672083	0.98568	-0.0241283	0.00725827	0.000886558
cg16562776	7	56606401			37	DKFZp434L192	0.0173612	0.00281143	6.60744e-10	0.0210235	0.00378488	2.78227e-08	0.0171076	0.00703167	0.0149768	0.256317	0.115608	0.0266141	0.013714	0.00646061	0.0337778	0.0286476	0.0109783	0.00906814	0.0126418	0.00583625	0.0303046	0.00710361	0.00588769	0.227618	0.0101929	0.00598008	0.0882936
cg14770527	17	22203149			37	MTRNR2L1	0.0203398	0.00329461	6.67273e-10	0.0269996	0.00416943	9.44363e-11	0.0190364	0.00872415	0.0291069	0.281038	0.11214	0.012206	0.0350026	0.00776128	6.48559e-06	0.00944093	0.00914466	0.301885	0.0176842	0.00629198	0.00494508	0.00678277	0.00710224	0.339568	0.033153	0.0068484	1.29194e-06
cg14497054	12	34261116			37	ALG10	0.0253663	0.00412173	7.54192e-10	NA	NA	NA	0.0335699	0.00835462	5.8663e-05	0.113925	0.120636	0.344982	0.0302244	0.0104667	0.00388106	0.0278716	0.0128735	0.0303845	0.0173811	0.00687282	0.0114402	0.00616956	0.00834287	0.459603	0.0314314	0.00939452	0.000820694
cg03313088	7	57472367			37	MIR3147	0.0133288	0.00216668	7.66419e-10	0.0131427	0.00243423	6.69738e-08	0.0120838	0.00404838	0.00283728	0.145043	0.116768	0.214183	0.010551	0.00455472	0.0205315	0.0216619	0.0062861	0.000568965	0.00960457	0.00433695	0.0267883	0.0057984	0.00438703	0.186264	0.0102841	0.00412635	0.0126917
cg09547224	22	32439259	SLC5A1;SLC5A1	5'UTR;1stExon	37	SLC5A1	-0.0188879	0.00307062	7.69047e-10	-0.0176721	0.00308943	1.064e-08	-0.00824942	0.00644538	0.200582	-0.282142	0.122043	0.0207873	-0.00633291	0.0061291	0.301486	-0.00615031	0.00843156	0.465733	-0.0243052	0.00669016	0.000280163	0.0198881	0.00756827	0.00859328	-0.00583888	0.00563716	0.300303
cg26730347	22	32438947	SLC5A1	TSS200	37	SLC5A1	-0.0239876	0.00390675	8.24976e-10	-0.0264745	0.00487018	5.44761e-08	-0.0172248	0.0103535	0.0961793	-0.405607	0.12873	0.00162809	-0.0149683	0.00982363	0.127584	-0.00984391	0.0062749	0.1167	-0.0334389	0.00846335	7.78188e-05	0.0150429	0.00867302	0.0828386	-0.0154214	0.00830704	0.0633925
cg23445321	1	234367493	SLC35F3	Body	37	SLC35F3	-0.0270921	0.00441416	8.38108e-10	-0.0224602	0.00563628	6.75015e-05	-0.0228097	0.0120057	0.0574452	-0.241007	0.10605	0.0230508	-0.0493508	0.0124763	7.63556e-05	-0.00856416	0.00506503	0.0908673	-0.039338	0.00868343	5.89185e-06	0.00438872	0.00922535	0.634271	-0.0410827	0.011151	0.000229407
cg23093692	1	234367145	SLC35F3	Body	37	SLC35F3	-0.025491	0.00415501	8.51552e-10	-0.0189116	0.0047653	7.22942e-05	-0.0173957	0.00959305	0.0697749	-0.204808	0.102555	0.0458194	-0.0425788	0.0109049	9.43992e-05	-0.013682	0.00718399	0.0568432	-0.0324354	0.00808499	6.02553e-05	0.00182893	0.0085739	0.831082	-0.0348301	0.00990717	0.000438691
cg14535332	21	35831954	KCNE1;KCNE1;KCNE1	TSS200;5'UTR;TSS200	37	KCNE1	-0.028841	0.00470242	8.61214e-10	-0.0243706	0.00680076	0.000339013	-0.0163505	0.0102622	0.111097	-0.244236	0.122735	0.0465967	-0.0542927	0.0134119	5.16334e-05	-0.0681957	0.0174991	9.73516e-05	-0.028799	0.00908637	0.00152718	-0.0169299	0.0107463	0.115162	-0.0470568	0.0108739	1.50803e-05
cg02287371	5	1246274	SLC6A18	3'UTR	37	SLC6A18	-0.0246814	0.00402629	8.78421e-10	-0.0213121	0.00447315	1.89374e-06	-0.0152946	0.00831043	0.0657074	-0.0504046	0.121302	0.677755	-0.0272895	0.00974871	0.0051215	-0.0305541	0.0110519	0.00569916	-0.0150492	0.00760561	0.0478501	-0.00242101	0.00840971	0.773436	-0.0199631	0.00771799	0.0096937
cg04143909	1	234367322	SLC35F3	Body	37	SLC35F3	-0.0330459	0.00539269	8.90444e-10	-0.0257728	0.00614575	2.74558e-05	-0.0248759	0.0112064	0.0264324	-0.160008	0.108169	0.139077	-0.0474543	0.011835	6.08083e-05	-0.0151092	0.00891546	0.0901289	-0.0467385	0.0111129	2.60154e-05	0.00662026	0.0117318	0.57255	-0.0414739	0.0106069	9.2268e-05
cg27260867	13	112984840			37	SPACA7	-0.0336994	0.00551436	9.8873e-10	-0.0408927	0.00692156	3.46253e-09	-0.033723	0.0113187	0.0028881	-0.305687	0.129812	0.0185304	-0.0340425	0.0138812	0.0141899	-0.0432403	0.0147849	0.00344864	-0.0424593	0.0114771	0.000216046	0.0206716	0.0126397	0.101955	-0.0316687	0.0110623	0.00419971
cg14176273	16	32096623			37	440362	0.0120356	0.00197085	1.0164e-09	0.00952644	0.00224719	2.24257e-05	0.0112175	0.0044092	0.010956	0.0903955	0.122193	0.459436	0.0127203	0.00466644	0.00641248	0.00596903	0.00596223	0.316759	0.0143562	0.00384034	0.000185284	-0.0051065	0.00384585	0.184246	0.0097423	0.00419433	0.0201935
cg13519035	12	34261006			37	ALG10	0.0172973	0.00283568	1.06144e-09	0.00661545	0.00325362	0.0420268	0.0153358	0.0059116	0.00948148	0.0532165	0.114452	0.641955	0.0293213	0.00805954	0.000274675	0.0178476	0.00652223	0.00621112	0.0128681	0.00545242	0.0182718	0.00545242	0.00614307	0.374771	0.0318141	0.00750512	2.2453e-05
cg13686059	2	11101549			37	KCNF1	-0.0183292	0.00300678	1.08793e-09	-0.0132776	0.0032967	5.63606e-05	-0.0150331	0.00598809	0.0120557	-0.220255	0.0974446	0.023802	-0.0344294	0.00787145	1.22015e-05	-0.0151838	0.0052412	0.00376745	-0.0237264	0.0058834	5.51219e-05	0.0113398	0.00644827	0.07865	-0.0268989	0.0066806	5.66321e-05
cg00935887	2	242844000			37	RTP5	-0.0287608	0.00471804	1.08799e-09	-0.0204511	0.00610921	0.000815193	-0.0220758	0.0108067	0.0410729	-0.106056	0.126751	0.402749	-0.0206781	0.0139701	0.138828	-0.0271094	0.0142956	0.0579149	-0.0423007	0.00881628	1.60243e-06	0.0109496	0.0102246	0.284209	-0.0189536	0.0108045	0.0793918
cg09640425	7	158790006			37	LINC00689	-0.040237	0.00661402	1.1752e-09	-0.025352	0.00699074	0.000287271	NA	NA	NA	0.143463	0.12095	0.235569	-0.0401222	0.0164356	0.0146394	NA	NA	NA	-0.026157	0.0131578	0.0468167	-0.00449104	0.0141133	0.750322	-0.0308879	0.015119	0.0410536
cg17736057	12	34372490			37	ALG10	0.0195169	0.00322447	1.42396e-09	0.0212088	0.00410031	2.31009e-07	0.0193594	0.00788042	0.0140239	0.124462	0.115536	0.281364	0.0298164	0.00710308	2.69679e-05	0.0167896	0.0109527	0.125294	0.01576	0.0060391	0.00906308	0.000803853	0.00671051	0.904649	0.0275089	0.00584372	2.50868e-06
cg10978753	7	56605828			37	DKFZp434L192	0.0152893	0.00253703	1.67601e-09	NA	NA	NA	NA	NA	NA	0.164718	0.12242	0.178458	0.0166683	0.00566384	0.00325121	NA	NA	NA	0.0142662	0.0055693	0.0104195	0.00129424	0.00579177	0.823176	0.0159772	0.00504797	0.00155037
cg10735475	13	112984976			37	SPACA7	-0.0212314	0.00352414	1.69562e-09	-0.018607	0.00367037	3.98795e-07	-0.0168468	0.00667299	0.0115823	-0.261964	0.137622	0.0569748	-0.0294121	0.00878069	0.000809195	-0.0130508	0.0118858	0.272199	-0.0289134	0.00690163	2.79746e-05	0.0147528	0.00769988	0.0553677	-0.0245908	0.00716541	0.000599434
cg13988338	13	112986154			37	SPACA7	-0.0282652	0.00470065	1.8209e-09	-0.0234499	0.00475192	8.02222e-07	-0.0231798	0.00952249	0.014924	-0.22937	0.122936	0.0620732	-0.0269331	0.0117117	0.0214667	-0.0272321	0.00949043	0.00411218	-0.0352653	0.00966877	0.000264968	0.00314759	0.0105737	0.765948	-0.0243429	0.00859856	0.00463964
cg23480619	21	35831871	KCNE1;KCNE1;KCNE1;KCNE1;KCNE1	5'UTR;5'UTR;1stExon;1stExon;5'UTR	37	KCNE1	-0.0322209	0.00538591	2.19818e-09	-0.0267931	0.00714569	0.000177154	-0.0201302	0.0113415	0.0759108	-0.18466	0.124217	0.137121	-0.0540605	0.0150964	0.000342252	-0.0607204	0.0158676	0.000129876	-0.0352286	0.010478	0.000773433	-0.0194833	0.0118153	0.099152	-0.0479036	0.0123083	9.94254e-05
cg23908228	21	35832008	KCNE1;KCNE1;KCNE1	TSS200;5'UTR;TSS200	37	KCNE1	-0.0242355	0.00406596	2.51329e-09	-0.0174882	0.00517099	0.000719667	-0.0120338	0.00755159	0.111038	-0.166885	0.127047	0.188989	-0.0383318	0.0100924	0.000145819	-0.0268226	0.010953	0.01433	-0.0224244	0.00731724	0.00217959	-0.0174227	0.00943823	0.0648962	-0.0342405	0.00822463	3.13867e-05
cg15231205	21	44573854			37	CRYAA	-0.0260835	0.00437972	2.59273e-09	-0.019251	0.00388151	7.06163e-07	-0.0151748	0.00852538	0.0750822	-0.240175	0.120578	0.046386	-0.0214011	0.0111357	0.0546239	-0.0191299	0.00582545	0.001024	-0.0249103	0.00779464	0.00139432	0.00453887	0.00916474	0.620421	-0.020534	0.00996077	0.0392567
cg15467834	21	44574022			37	CRYAA	-0.0227801	0.00382529	2.59869e-09	-0.0205286	0.00408176	4.92122e-07	-0.0199021	0.00729338	0.00635683	-0.27776	0.118215	0.0187929	-0.0133628	0.00974409	0.170257	-0.0236591	0.00818405	0.00384167	-0.0280798	0.00715024	8.59732e-05	0.00541073	0.00835566	0.517274	-0.0147601	0.00833464	0.0765721
cg26072705	17	21454773	C17orf51;C17orf51	1stExon;5'UTR	37	C17orf51	0.0101105	0.00169854	2.64164e-09	NA	NA	NA	0.0045668	0.00448297	0.308345	0.11207	0.108112	0.299917	0.01416	0.0055184	0.0102892	0.0011943	0.00419653	0.775956	0.0123122	0.00319051	0.000113841	-0.00168233	0.00358946	0.639293	0.01378	0.004892	0.00484981
cg20717585	5	140720705	PCDHGA2;PCDHGA1;PCDHGA2	1stExon;Body;1stExon	37	PCDHGA1	0.0225468	0.00378789	2.64316e-09	NA	NA	NA	0.0310112	0.00967106	0.00134316	0.186289	0.111923	0.0960259	0.0430917	0.00801527	7.60725e-08	0.0446673	0.0124343	0.000327826	0.0227317	0.00673082	0.000732133	0.00118837	0.00728342	0.870392	0.0455258	0.00735762	6.10973e-10
cg04058153	8	1496711	DLGAP2	5'UTR	37	DLGAP2	-0.0156696	0.00263343	2.67742e-09	-0.0123321	0.00362228	0.000662848	-0.0133255	0.00697366	0.0560256	-0.199579	0.117577	0.0896143	-0.0134697	0.00729331	0.0647684	-0.0206436	0.00744727	0.00557196	-0.0207703	0.00562104	0.000219806	0.00634323	0.00622103	0.307897	-0.0194695	0.00650221	0.00275085
cg18328998	16	32857872			37	LOC390705	0.0139218	0.00234485	2.90007e-09	0.0147574	0.00312661	2.35929e-06	0.0170948	0.00585874	0.00352483	0.0291457	0.118253	0.805319	0.0150096	0.00600041	0.0123694	0.0149906	0.00873446	0.0861149	0.0196614	0.00479584	4.13723e-05	-0.00712982	0.0046507	0.12526	0.0141243	0.00510769	0.00568695
cg08823027	21	35831958	KCNE1;KCNE1;KCNE1	TSS200;5'UTR;TSS200	37	KCNE1	-0.0198576	0.00334514	2.91612e-09	-0.0148097	0.00455238	0.00114122	-0.0130902	0.00651928	0.0446509	-0.158885	0.106613	0.136146	-0.0298542	0.007907	0.000159578	-0.0339333	0.0121285	0.00514477	-0.0225307	0.00615897	0.000254009	-0.00923549	0.00788157	0.241284	-0.0267284	0.00603964	9.62233e-06
cg02146079	5	140724204	PCDHGA2;PCDHGA3;PCDHGA3;PCDHGA1	Body;1stExon;1stExon;Body	37	PCDHGA1	0.0178687	0.00301594	3.12727e-09	NA	NA	NA	0.0263701	0.00829359	0.00147491	0.150895	0.118537	0.203025	0.0364155	0.00896853	4.89952e-05	0.0184458	0.00693522	0.00782044	0.0184135	0.00619101	0.00293727	-0.0049699	0.00640647	0.437889	0.0362916	0.00783271	3.59827e-06
cg21054919	2	233216361			37	DIS3L2	-0.019231	0.00325101	3.3105e-09	-0.0196456	0.00401587	9.98207e-07	-0.0212394	0.00883819	0.0162553	-0.129771	0.114239	0.25597	-0.0138075	0.00776572	0.0754026	-0.0182836	0.0128965	0.156272	-0.0254601	0.00614777	3.4527e-05	0.00255036	0.00734075	0.728272	-0.0182975	0.00630948	0.00373158
cg05594286	16	86840467			37	FOXL1	-0.0249624	0.00422087	3.33806e-09	-0.0176337	0.00442461	6.73792e-05	-0.0249731	0.00837798	0.00287493	-0.335742	0.115543	0.00366348	-0.0170623	0.00878258	0.0520476	-0.0209198	0.0103347	0.042946	-0.0251753	0.00871866	0.00388288	-0.00619146	0.00970048	0.523302	-0.0264906	0.00708348	0.000184184
cg22629528	11	132951861	OPCML	Body	37	OPCML	-0.0292864	0.00495582	3.43177e-09	-0.0343609	0.00625915	4.02598e-08	-0.0167941	0.0117914	0.154368	-0.196759	0.116985	0.0925864	-0.0313916	0.018048	0.081975	0.00978704	0.0145103	0.5	-0.0443813	0.00888874	5.94525e-07	0.00697051	0.00957887	0.466799	-0.0364574	0.013821	0.00834414
cg15134787	7	57471759			37	MIR3147	0.0235077	0.00398584	3.6838e-09	NA	NA	NA	0.0233328	0.00799989	0.00353826	0.247031	0.127325	0.0523603	0.0253146	0.0112118	0.0239551	0.0406173	0.0121339	0.000815654	0.0209555	0.0076879	0.00641491	-0.00132976	0.00933023	0.886668	0.019521	0.00962726	0.0425925
cg10933186	5	140719302	PCDHGA2;PCDHGA1;PCDHGA2	1stExon;Body;1stExon	37	PCDHGA1	0.0196265	0.00332979	3.76459e-09	0.0228131	0.00405451	1.83809e-08	0.0207646	0.00752107	0.00576505	0.19965	0.117776	0.090045	0.039834	0.00849528	2.74594e-06	0.0322575	0.00989427	0.00111324	0.0211085	0.00645757	0.00108007	0.000676052	0.00705262	0.923633	0.0452449	0.00759852	2.6097e-09
cg15073666	7	56551007			37	DKFZp434L192	0.0205377	0.00348513	3.79387e-09	0.0218405	0.00446906	1.02356e-06	0.0222587	0.00735192	0.00246499	0.255146	0.119306	0.0324693	0.0194649	0.00796004	0.0144722	0.0144251	0.0123715	0.243616	0.0128304	0.00601597	0.0329468	-7.07211e-05	0.00644028	0.991239	0.0137814	0.00678734	0.0423101
cg26284544	19	7983877	SNAPC2	TSS1500	37	TGFBR3L	0.0209424	0.00355626	3.88822e-09	0.0124243	0.00370012	0.000785622	0.0135387	0.00724521	0.0616721	0.107283	0.106399	0.313309	0.0148575	0.00868381	0.0870907	0.00629031	0.0112631	0.576511	0.0268978	0.00738455	0.000270065	-0.00852032	0.0079385	0.28314	0.0136868	0.00724176	0.0587594
cg11946630	10	99734081	CRTAC1	Body	37	CRTAC1	-0.0152515	0.00258993	3.89068e-09	-0.0164274	0.00369626	8.81663e-06	-0.0100125	0.0074669	0.179947	-0.303236	0.0845507	0.000335232	-0.0265335	0.00877456	0.00249525	-0.005994	0.00385714	0.120185	-0.0153291	0.00574386	0.00761283	-0.00404932	0.00578727	0.484119	-0.0210377	0.00682038	0.0020387
cg01281851	7	57271463			37	GUSBP10	0.0203159	0.00345232	3.98742e-09	0.0202438	0.0040644	6.33349e-07	0.0229268	0.00811751	0.0047375	0.301632	0.113392	0.00781199	0.0193048	0.00821467	0.0187713	0.0336968	0.00905868	0.000199351	0.0148032	0.00692737	0.0326054	0.00407538	0.00767003	0.595184	0.014924	0.00677614	0.0276348
cg03459776	14	95331190			37	GSC	-0.0195316	0.00332551	4.27283e-09	-0.0123305	0.0038118	0.00121718	-0.0150658	0.00684813	0.0278076	-0.165791	0.117237	0.157318	-0.0226154	0.00782338	0.00384331	0.00437126	0.0083472	0.600501	-0.00415031	0.00646872	0.521135	-0.00376431	0.00717606	0.599885	-0.0114334	0.00646147	0.0768143
cg03122674	7	56515752	LOC650226	Body	37	LOC650226	0.025605	0.00436173	4.34834e-09	0.027845	0.00574317	1.24485e-06	0.0247199	0.00942871	0.00874755	0.370412	0.109377	0.000707732	0.0254611	0.0105298	0.0156054	0.0522005	0.0176202	0.0030511	0.0171301	0.00870909	0.0491926	0.00659531	0.00982209	0.501917	0.0196471	0.00846695	0.0203166
cg24682986	2	11101247			37	KCNF1	-0.0151022	0.00257749	4.64892e-09	-0.017877	0.00337083	1.13634e-07	-0.0145708	0.00659196	0.0270784	-0.233143	0.089744	0.00938054	-0.0369391	0.00863119	1.87123e-05	-0.0270343	0.00790276	0.00062422	-0.0194514	0.00509087	0.000132999	0.00608904	0.00577854	0.292005	-0.0313073	0.00805793	0.000102212
cg27485108	2	26951130	KCNK3	Body	37	KCNK3	-0.0168441	0.00287806	4.83974e-09	-0.0197627	0.00370221	9.39396e-08	-0.0207022	0.00692163	0.00278122	-0.1381	0.120301	0.250986	-0.00842149	0.00777174	0.27854	-0.0186734	0.00957476	0.0511433	-0.018946	0.0059811	0.00153682	0.00626329	0.00616494	0.309652	-0.001754	0.00653224	0.788303
cg02601140	7	63250517			37	LINC01005	0.0138921	0.00237537	4.96357e-09	0.0109679	0.0030267	0.000290407	0.0129505	0.00554501	0.0195164	0.0737215	0.120426	0.540424	0.0106696	0.00431272	0.013362	0.0184084	0.00847802	0.029908	0.0193264	0.00437031	9.77028e-06	-0.00652342	0.00481274	0.175275	0.00928477	0.00399539	0.0201326
cg17826594	1	55506014	PCSK9	Body	37	PCSK9	-0.0119139	0.00203814	5.05103e-09	-0.00697816	0.00197454	0.000409215	-0.00710236	0.00373703	0.0573625	-0.181588	0.133814	0.174775	-0.0104916	0.00418395	0.0121556	0.00284006	0.00372295	0.445552	-0.0112047	0.00440318	0.010938	0.00684943	0.00437102	0.117113	-0.0148327	0.00346951	1.91002e-05
cg02797871	20	61953935	COL20A1	Body	37	COL20A1	-0.0239035	0.00409222	5.18197e-09	-0.0184557	0.00445437	3.42381e-05	-0.00925188	0.00923877	0.316624	-0.188044	0.113937	0.0988562	-0.0209857	0.00938941	0.0254145	-0.0154881	0.0113384	0.171941	-0.0215681	0.00872231	0.0134075	-0.0163358	0.00918221	0.075229	-0.0194786	0.00799543	0.0148419
cg04625871	7	62574903			37	ZNF733P	0.0139706	0.00239842	5.71338e-09	0.015722	0.0030042	1.66479e-07	0.013394	0.00536654	0.0125664	0.339718	0.11732	0.00378375	0.0153855	0.00532505	0.00386151	0.00774102	0.0079491	0.330144	0.0130929	0.00441823	0.00304289	-0.00618219	0.00532548	0.245695	0.0139356	0.00469357	0.00298698
cg27083329	15	29210949			37	APBA2	-0.0201319	0.00347061	6.60467e-09	-0.0124047	0.00343766	0.000308005	NA	NA	NA	-0.247114	0.106385	0.0201879	-0.0155835	0.00970513	0.108341	NA	NA	NA	-0.0302571	0.00677379	7.94014e-06	0.00659869	0.00712149	0.35414	-0.0139071	0.00802683	0.0831709
cg27403609	2	11101403			37	KCNF1	-0.0144876	0.00250075	6.90258e-09	-0.00990481	0.00267116	0.000208859	-0.0121567	0.00575634	0.0346963	-0.143121	0.0918145	0.119042	-0.0347409	0.00658179	1.30368e-07	-0.0132803	0.00712355	0.0622826	-0.0229079	0.00483823	2.19295e-06	0.00924895	0.00505604	0.0673565	-0.0253228	0.00578252	1.19119e-05
cg15657936	4	8583363	GPR78	1stExon	37	GPR78	-0.014631	0.00252584	6.93257e-09	-0.0183904	0.00336256	4.52144e-08	-0.0194092	0.006241	0.00187117	-0.0477855	0.107941	0.657982	-0.016634	0.00562067	0.00308195	-0.019911	0.00706665	0.00483836	-0.0203978	0.0050471	5.3111e-05	0.00611515	0.0052116	0.240646	-0.0135472	0.00443402	0.00224847
cg11376198	1	19600730	AKR7L;AKR7L	TSS200;TSS200	37	AKR7L	-0.0266484	0.00460155	6.9892e-09	-0.0244664	0.00648888	0.000162914	-0.0164333	0.00887268	0.0640077	-0.330102	0.119021	0.00554618	-0.0375155	0.0128486	0.0035024	-0.0160581	0.0171893	0.350204	-0.0384022	0.00842202	5.12187e-06	0.021726	0.00949971	0.0221946	-0.0317602	0.0106934	0.00297731
cg09871679	7	61821180			37	ZNF733P	0.00904431	0.00156314	7.2094e-09	0.00719783	0.00164548	1.21817e-05	0.0029433	0.00207982	0.157018	0.0852783	0.118129	0.470352	0.00779859	0.00302888	0.0100313	0.00206531	0.0021426	0.335083	0.00780276	0.00289555	0.00704437	-0.00215435	0.00339534	0.525754	0.00651893	0.00252382	0.00979568
cg19761502	21	40759534	WRB;WRB	Body;TSS200	37	WRB	-0.0205795	0.00355737	7.24964e-09	-0.0173645	0.00383573	5.98182e-06	-0.0178379	0.00736408	0.015423	-0.143051	0.101925	0.160471	-0.0223861	0.00949622	0.0184047	-0.0198154	0.00822362	0.0159713	-0.0354762	0.00658004	6.98733e-08	0.00972574	0.0082254	0.237045	-0.0255458	0.00831914	0.00213541
cg23738353	7	5322583	SLC29A4;SLC29A4;SLC29A4;SLC29A4	5'UTR;1stExon;1stExon;5'UTR	37	SLC29A4	0.0113092	0.00195583	7.36767e-09	0.0164468	0.00330481	6.46981e-07	-0.00432978	0.00691324	0.531116	0.103566	0.13048	0.427353	0.00910485	0.00457438	0.0465467	0.0229158	0.0118505	0.0531444	0.00995689	0.00332602	0.00275673	-0.00134119	0.0034696	0.699086	0.0109338	0.00404349	0.00685013
cg25769590	7	158789503			37	LINC00689	-0.0231366	0.00400405	7.5459e-09	-0.0194131	0.00508972	0.000136638	-0.0132978	0.00947688	0.160562	0.120764	0.108774	0.266902	-0.023921	0.0109925	0.0295465	-0.0154977	0.0156028	0.32058	-0.013627	0.0080601	0.0908996	-0.00932221	0.00876795	0.287685	-0.0154777	0.00966657	0.109341
cg16579158	5	140719142	PCDHGA2;PCDHGA1;PCDHGA2	1stExon;Body;1stExon	37	PCDHGA1	0.0220574	0.00385249	1.03142e-08	NA	NA	NA	0.0241686	0.00956618	0.0115217	0.155758	0.104813	0.137265	0.0372401	0.00883218	2.48223e-05	0.0336163	0.0103216	0.00112646	0.0272073	0.00667113	4.53527e-05	-0.0027561	0.00734307	0.707412	0.0404563	0.00799498	4.18794e-07
cg06231140	4	6107320	JAKMIP1;JAKMIP1	Body;Body	37	JAKMIP1	-0.0119139	0.00208191	1.04924e-08	-0.0135179	0.00230305	4.37022e-09	-0.0119827	0.0052838	0.0233408	-0.113352	0.11331	0.317128	-0.0166391	0.00433908	0.000125706	-0.013502	0.0112148	0.228611	-0.0186543	0.00423932	1.08099e-05	0.00610608	0.0045941	0.183811	-0.0158666	0.00364334	1.33097e-05
cg14223822	13	112984602			37	SPACA7	-0.0179141	0.00313074	1.05279e-08	-0.0173927	0.00412938	2.53185e-05	-0.0198754	0.00859969	0.0208231	-0.198506	0.106282	0.0617992	-0.0189174	0.00897053	0.0349587	-0.0319666	0.00941791	0.000688193	-0.0153237	0.00677999	0.0238129	0.0123327	0.00738558	0.094952	-0.0140197	0.00745295	0.0599582
cg19710323	12	34499253			37	ALG10	0.0081007	0.0014171	1.08824e-08	0.00844539	0.00204944	3.7752e-05	0.0157155	0.00429498	0.000253167	0.226245	0.140032	0.106167	0.0159963	0.00410198	9.63303e-05	0.0120772	0.00555039	0.0295618	0.00652547	0.00297217	0.0281259	0.000551736	0.00316784	0.861734	0.0136073	0.0035897	0.000150263
cg02855778	7	157462914	PTPRN2;PTPRN2;PTPRN2	Body;Body;Body	37	PTPRN2	-0.00880006	0.00153957	1.09107e-08	-0.00285672	0.00180788	0.114073	-0.00226352	0.00378853	0.550197	-0.0513305	0.0701171	0.464126	-0.00468309	0.0034235	0.171336	-0.00201775	0.00392583	0.607274	-0.00491969	0.00316724	0.12035	-0.00374551	0.0034248	0.274111	-0.00224736	0.00290171	0.438639
cg19418458	7	158789849			37	LINC00689	-0.0476687	0.00835518	1.16147e-08	-0.0259856	0.00941885	0.00579981	-0.0164349	0.0153437	0.284118	0.182598	0.123524	0.139346	-0.0496869	0.0223412	0.0261478	-0.0096209	0.0275681	0.727099	-0.0329851	0.0155628	0.0340493	-0.00603151	0.0173238	0.727717	-0.0369297	0.0200286	0.065205
cg09785512	17	21934840			37	FLJ36000	0.0113365	0.00198907	1.2022e-08	0.017138	0.00281792	1.18836e-09	0.0114178	0.00411335	0.00550686	0.0633937	0.108388	0.558631	0.0156109	0.00478171	0.00109575	-0.000998407	0.00808864	0.901764	0.00637137	0.00348766	0.0677251	0.00296913	0.00433135	0.49303	0.0139908	0.00396513	0.00041799
cg18956825	7	63363033			37	LINC01005	-0.0120938	0.0021276	1.31401e-08	-0.0099555	0.00330503	0.00259334	-0.00715826	0.00524049	0.171953	-0.239465	0.0891103	0.00720358	-0.016462	0.00634716	0.0094978	-0.0143537	0.00677489	0.0341193	-0.00913679	0.00409889	0.025808	-0.00426591	0.00438526	0.330661	-0.0158158	0.00516649	0.00220428
cg15694117	19	2717422	DIRAS1	Body	37	DIRAS1	-0.00969762	0.00170901	1.3916e-08	-0.00437053	0.00179889	0.0151168	-0.00286633	0.00228717	0.210125	-0.101472	0.0918824	0.269432	0.00106636	0.00369949	0.773158	-0.00102944	0.000612058	0.0925818	-0.00971405	0.00402107	0.0157012	-0.00483974	0.00275872	0.0793719	0.000964536	0.00303066	0.750288
cg24730564	14	106938322	LOC100133469	TSS200	37	LINC00221	0.0118779	0.00209851	1.51235e-08	NA	NA	NA	0.0120882	0.00493047	0.0142172	0.0176506	0.120629	0.883668	0.0264342	0.00539046	9.39604e-07	0.0256192	0.0101439	0.0115511	0.0110777	0.00403602	0.00605641	0.00287733	0.00427631	0.501041	0.0238705	0.00466019	3.01968e-07
cg11359720	21	45246441			37	AATBC	-0.0181792	0.0032145	1.55519e-08	-0.00334078	0.00357442	0.349977	-0.0113864	0.00697457	0.102561	-0.0797851	0.118381	0.500333	-0.0126941	0.00812367	0.118146	0.00069894	0.00489127	0.886373	-0.0173899	0.00643851	0.00691493	-0.00676378	0.00760041	0.373507	-0.00997951	0.00649619	0.124487
cg23548623	8	43136162			37	POTEA	0.0104479	0.00184945	1.61183e-08	0.00464743	0.0015735	0.00314125	0.00630233	0.00446151	0.157773	0.0508628	0.124361	0.682544	0.0126184	0.00434914	0.00371548	-0.00217414	0.00635917	0.732433	0.00441746	0.00399085	0.268339	0.00418592	0.00415127	0.313288	0.00969919	0.00379728	0.0106417
cg06617961	16	33965255	MIR1826	TSS1500	37	LINC00273	0.0213043	0.00377123	1.61226e-08	0.0164881	0.00458482	0.000322859	0.0199328	0.00841271	0.0178187	0.210114	0.116966	0.0724367	0.0210583	0.00979768	0.0316093	0.016238	0.0117178	0.165822	0.0239445	0.00753679	0.00148796	-0.00311314	0.0079688	0.696044	0.0189409	0.00807056	0.0189296
cg05491587	18	77659695	KCNG2	Body	37	KCNG2	-0.0244559	0.00432946	1.61649e-08	-0.01672	0.00502259	0.000871744	-0.0188385	0.00882147	0.0327175	-0.20719	0.110755	0.0613853	-0.00935875	0.00989754	0.344371	-0.0287635	0.0110081	0.00897682	-0.0599992	0.00783247	1.85481e-14	0.0234174	0.00871527	0.00721091	-0.00924465	0.00840056	0.271123
cg23312375	13	114814024	RASA3	Body	37	RASA3	-0.0202816	0.00359304	1.65486e-08	-0.0135463	0.00353945	0.000129592	-0.01212	0.00685889	0.0772189	0.0248732	0.0992401	0.802095	-0.0174619	0.00934339	0.0616369	-0.0116593	0.00502183	0.0202475	-0.0231818	0.00677644	0.000624034	0.0167065	0.00765759	0.0291324	-0.0139055	0.00714817	0.0517363
cg23918315	5	140479025	PCDHB3	TSS1500	37	PCDHB3	0.0269001	0.0047742	1.756e-08	0.015914	0.00477032	0.000849798	0.0253246	0.0131836	0.054742	0.0724046	0.116608	0.534652	0.0419609	0.0148023	0.00458596	0.0102244	0.00925621	0.269334	0.0325884	0.0096205	0.000705615	0.00160341	0.0101886	0.874951	0.039089	0.014763	0.0081025
cg08638582	19	2717615	DIRAS1	Body	37	DIRAS1	-0.0125335	0.0022247	1.7629e-08	-0.0109539	0.00301598	0.000281285	-0.0151521	0.0059974	0.0115224	-0.204584	0.100987	0.0427794	-0.0119826	0.00697913	0.0859943	-0.0111163	0.00727823	0.126678	-0.00882252	0.00486864	0.0699689	-0.00887676	0.00438472	0.042921	-0.0115289	0.00608006	0.057937
cg06514855	17	21220141			37	MAP2K3	0.0256554	0.00455574	1.78703e-08	0.0270739	0.00600156	6.4476e-06	0.0224674	0.00844925	0.00783499	0.21882	0.111783	0.0502828	0.0293369	0.0120738	0.0151075	0.0220585	0.0129544	0.0886085	0.0211734	0.00779001	0.00656747	0.0061097	0.00910854	0.50237	0.0255375	0.0100359	0.0109396
cg11169363	5	6773746			37	PAPD7	-0.0221427	0.00393335	1.8075e-08	NA	NA	NA	-0.0162056	0.0097586	0.0967832	-0.281732	0.107933	0.0090476	-0.0234215	0.0118478	0.0480562	-0.0332052	0.0107188	0.00194925	-0.0231412	0.00737229	0.00169556	0.00377724	0.00797934	0.635944	-0.0188999	0.0102568	0.0653764
cg22240717	21	44573947			37	CRYAA	-0.0199991	0.00355289	1.81306e-08	-0.0151497	0.00360502	2.64121e-05	-0.0118738	0.00707432	0.0932632	-0.152114	0.119393	0.202639	-0.00815141	0.00952342	0.392035	-0.0170467	0.00571251	0.00284413	-0.0241895	0.00642885	0.000168125	0.00890234	0.00746142	0.232824	-0.0114715	0.00879288	0.192018
cg26805720	5	1725285			37	MIR4277	-0.0225095	0.00400518	1.90851e-08	-0.0211624	0.00465408	5.43965e-06	-0.0188953	0.00790275	0.0168035	-0.292494	0.118922	0.0139118	-0.0308703	0.0084071	0.000240731	-0.0221775	0.0110155	0.0440834	-0.0381202	0.00847091	6.79127e-06	0.0161528	0.00969809	0.0957996	-0.0222429	0.00674976	0.000982951
cg17516572	13	112986575			37	SPACA7	-0.0208288	0.00371237	2.01582e-08	-0.0233124	0.00463749	4.98358e-07	-0.0184249	0.00907017	0.0422167	-0.197091	0.106818	0.065021	-0.0231763	0.00897542	0.00981725	-0.0253508	0.00910277	0.00535344	-0.0179728	0.00750241	0.0165933	0.000929852	0.00778882	0.904972	-0.0161156	0.0071225	0.0236587
cg15977137	21	40759694	WRB;WRB;WRB	Body;1stExon;5'UTR	37	WRB	-0.0239188	0.00426386	2.02714e-08	-0.024167	0.00538478	7.18862e-06	-0.0220657	0.00856523	0.00998959	-0.161172	0.103931	0.120957	-0.0284663	0.011659	0.014624	-0.0270042	0.0124656	0.0302878	-0.0413141	0.00808839	3.25879e-07	0.0109048	0.00970966	0.261401	-0.0319566	0.0100699	0.00150626
cg02475600	12	34503594			37	ALG10	0.0073969	0.00131871	2.03279e-08	0.00752164	0.00178525	2.51776e-05	0.00786536	0.00278199	0.00469505	0.35773	0.128519	0.00537796	0.00983889	0.00255897	0.00012062	0.0100458	0.00446624	0.0244949	0.00938529	0.00283472	0.000930192	-0.000520563	0.00323815	0.872283	0.00661457	0.00238501	0.00554743
cg13935437	1	19600673	AKR7L;AKR7L	TSS200;TSS200	37	AKR7L	-0.0222559	0.00397024	2.07428e-08	-0.0246358	0.00568043	1.44468e-05	-0.013071	0.00822751	0.112129	-0.266629	0.125231	0.0332456	-0.0316469	0.0110688	0.00424814	-0.00986534	0.0139919	0.480764	-0.0340015	0.00787193	1.56498e-05	0.0199419	0.00878787	0.0232525	-0.027713	0.00953946	0.00367151
cg18251449	19	58728390			37	ZNF274	0.0166819	0.0029811	2.19484e-08	0.0163715	0.00395697	3.51271e-05	0.016149	0.00797472	0.0428646	0.219033	0.114134	0.0549735	0.0155321	0.0073527	0.0346493	0.0143019	0.00901111	0.11248	0.0119521	0.006689	0.073964	0.0122602	0.00725066	0.0908555	0.0162066	0.00627764	0.0098331
cg07286216	7	56515846	LOC650226	Body	37	LOC650226	0.0306433	0.00547632	2.19866e-08	0.0374768	0.00789208	2.04767e-06	0.0319219	0.0119779	0.00769753	0.252477	0.109898	0.0215974	0.0228266	0.0137232	0.0962425	0.0512034	0.0184894	0.00561715	0.0120509	0.0106973	0.259936	0.0173896	0.0119614	0.145997	0.0197866	0.0116286	0.0888408
cg06950634	11	304351			37	IFITM2	0.0100322	0.00179585	2.31964e-08	0.00481266	0.00218278	0.0274658	0.00624556	0.00329991	0.058405	-0.0406339	0.105331	0.699665	0.00578443	0.00484772	0.23278	0.0108446	0.00749606	0.147979	-7.23919e-05	0.003205	0.98198	0.00619946	0.00391191	0.11302	0.00747635	0.00359695	0.0376608
cg09075844	5	1245902	SLC6A18	Body	37	SLC6A18	-0.0178178	0.00319143	2.36375e-08	-0.0175778	0.00386821	5.51537e-06	-0.0145733	0.00733039	0.0468041	-0.0293009	0.103376	0.776839	-0.0162413	0.00678941	0.0167497	-0.0182752	0.0105082	0.0820089	-0.0198349	0.00663375	0.00278987	0.000105935	0.00726194	0.988361	-0.0102419	0.00525206	0.0511675
cg02161906	16	34586894			37	LINC01566	0.00877686	0.00157426	2.47202e-08	0.00884593	0.00236338	0.000181901	0.00167887	0.00460498	0.715427	0.38372	0.157781	0.0150169	0.0140642	0.00477691	0.00323777	0.00493954	0.00571439	0.387367	0.00257846	0.00292708	0.378373	0.00940446	0.0037012	0.0110561	0.0114764	0.00402398	0.0043446
cg17735593	5	140552505	PCDHB7	1stExon	37	PCDHB7	0.019999	0.0035905	2.54762e-08	0.0133215	0.00446704	0.00286219	0.0236095	0.0104034	0.0232436	0.0581721	0.115763	0.615309	0.0537734	0.0118105	5.28792e-06	0.0314983	0.0140862	0.0253441	0.00756532	0.0070834	0.285505	0.014047	0.00812307	0.0837593	0.0581617	0.0101046	8.61623e-09
cg15655495	12	38532458			37	ALG10B	0.0116255	0.00208768	2.56753e-08	0.00877668	0.00257781	0.00066235	0.00689331	0.00455263	0.129991	0.101145	0.111071	0.362486	0.0138865	0.00392659	0.000405433	0.0199198	0.00770782	0.0097559	0.00808034	0.00378633	0.0328362	0.00309796	0.00412206	0.452318	0.0127783	0.00333778	0.000128982
cg27328673	5	140625750	PCDHB15	1stExon	37	PCDHB15	0.0167215	0.00300306	2.5745e-08	NA	NA	NA	0.0287058	0.00797181	0.000317105	0.152056	0.114194	0.183004	0.0328311	0.00940292	0.000480158	0.0335292	0.00830461	5.40427e-05	0.0166463	0.00618645	0.00712892	-0.000893409	0.00624873	0.88631	0.0337843	0.00828037	4.5027e-05
cg24398379	7	56516076	LOC650226	TSS200	37	LOC650226	0.0176303	0.0031663	2.5754e-08	0.0215427	0.00438594	9.02621e-07	0.0128065	0.00677113	0.0585792	0.24874	0.112829	0.0274832	0.0145123	0.00753865	0.054222	0.0272539	0.0111115	0.0141764	0.0105137	0.00600489	0.0799703	0.0027653	0.00635997	0.66371	0.00691887	0.00572958	0.227213
cg19457237	12	34500585			37	ALG10	0.0195563	0.00352355	2.85362e-08	0.00851496	0.00422175	0.0437029	0.00876342	0.00740228	0.23646	0.296803	0.133451	0.0261449	0.0320525	0.00799892	6.14686e-05	0.040414	0.01579	0.0104833	0.0228343	0.00676389	0.000735708	-0.00430982	0.00722337	0.550742	0.028535	0.00675305	2.38413e-05
cg04512892	19	4785298			37	FEM1A	-0.0185462	0.00334214	2.86959e-08	-0.0174815	0.00390617	7.62838e-06	NA	NA	NA	-0.144842	0.0975967	0.137785	-0.0274083	0.0080469	0.000659063	NA	NA	NA	-0.0182245	0.00621284	0.00335307	0.00963114	0.00753724	0.201318	-0.0258469	0.00706254	0.000252492
cg01268383	16	33948885			37	LINC00273	0.0229464	0.0041354	2.87687e-08	NA	NA	NA	0.0170998	0.00879559	0.0518793	0.148815	0.124236	0.230978	0.0272324	0.00953379	0.0042846	0.0252089	0.0117608	0.0320758	0.0257406	0.00816025	0.00160832	-0.0101044	0.00890201	0.256347	0.0216318	0.00782446	0.00569871
cg26613361	16	31830668			37	ZNF267	0.0168136	0.00303189	2.92978e-08	0.0213644	0.00446705	1.72988e-06	0.0241271	0.00761275	0.00152805	0.217207	0.121607	0.0740758	0.0283148	0.00831767	0.00066365	0.0243015	0.0105072	0.0207317	0.00895827	0.00572293	0.117505	0.00369775	0.0060909	0.543788	0.0237948	0.00685682	0.000520003
cg20698501	17	259755	C17orf97	TSS1500	37	C17orf97	-0.0266398	0.00480421	2.93807e-08	-0.0303847	0.00536345	1.46893e-08	-0.0264931	0.00953103	0.00544138	-0.167805	0.125859	0.18244	-0.0238713	0.0133553	0.0738726	-0.0204214	0.0134469	0.128844	-0.0246631	0.00911024	0.00678571	0.0110675	0.0103695	0.285832	-0.028248	0.00974732	0.00375513
cg14127626	9	98075481	FANCC	5'UTR	37	FANCC	-0.0154873	0.00279424	2.98031e-08	-0.00950614	0.00256903	0.000215353	NA	NA	NA	-0.118349	0.101288	0.242627	-0.00540379	0.0055953	0.334157	NA	NA	NA	-0.0176133	0.0054116	0.00113498	-0.00112819	0.00463553	0.807712	-0.00706549	0.00501436	0.158821
cg26283170	11	132951950	OPCML	Body	37	OPCML	-0.017606	0.00318311	3.18268e-08	-0.0183591	0.00400261	4.5013e-06	-0.0111719	0.00748181	0.135381	-0.283011	0.108787	0.00928136	-0.0114774	0.00868462	0.186308	-0.00415829	0.0116161	0.72036	-0.0377916	0.00605216	4.25667e-10	0.0171131	0.00682099	0.0121112	-0.0132034	0.00684859	0.0538671
cg10819420	2	237074360	GBX2	3'UTR	37	GBX2	0.0158862	0.00287578	3.31151e-08	0.011539	0.00329244	0.000457104	NA	NA	NA	0.0603337	0.0977308	0.537007	0.0277621	0.00637862	1.34678e-05	NA	NA	NA	0.0232303	0.0060294	0.000116757	-0.0103756	0.0067447	0.123968	0.0252077	0.00547286	4.10589e-06
cg16793370	14	105371541			37	CEP170B	-0.0119887	0.00217323	3.45721e-08	-0.0135876	0.00280007	1.21862e-06	-0.018635	0.00636867	0.00343308	-0.361203	0.0931994	0.000106367	-0.0162767	0.00606822	0.00731206	-0.0330382	0.00870978	0.000148701	-0.0136022	0.00412459	0.000974354	-0.00597194	0.00440459	0.175148	-0.0140554	0.00499439	0.00488949
cg23299919	7	157406096	PTPRN2;PTPRN2;PTPRN2	Body;Body;Body	37	PTPRN2	-0.0372028	0.00675189	3.58856e-08	-0.0374197	0.00749397	5.93544e-07	-0.0285538	0.0140386	0.0419573	-0.224586	0.121983	0.0656023	-0.0561188	0.0167965	0.00083448	-0.0340312	0.0180286	0.0590758	-0.0553159	0.0137641	5.8484e-05	0.0177452	0.0143604	0.216569	-0.0499185	0.0151021	0.000948372
cg05390473	16	34741251			37	LOC100130700	0.0134742	0.00244573	3.60336e-08	0.0132306	0.0028816	4.40284e-06	0.00698179	0.00633474	0.2704	0.201937	0.125476	0.107535	0.0182663	0.00673399	0.00667679	0.0103288	0.0113374	0.362275	0.0117219	0.00456214	0.0101876	-0.000829643	0.00499419	0.868061	0.0157008	0.00566336	0.00556543
cg09119043	1	234367443	SLC35F3	Body	37	SLC35F3	-0.0252469	0.00458294	3.61114e-08	-0.0217006	0.00533017	4.67563e-05	-0.0232585	0.0114879	0.0429069	-0.208695	0.105564	0.0480471	-0.0449436	0.0106654	2.50937e-05	-0.0150941	0.0095536	0.11412	-0.0402275	0.00896685	7.24869e-06	0.0112311	0.00916126	0.220224	-0.0382521	0.0095141	5.80587e-05
cg07425171	16	34442090			37	UBE2MP1	0.0128531	0.00233365	3.63513e-08	0.0155297	0.002987	2.00267e-07	0.0125868	0.00617725	0.0415895	0.0166198	0.0960065	0.862564	0.0121334	0.00545042	0.0260054	0.00431018	0.00741855	0.561241	0.0165666	0.00469205	0.000414319	0.00173132	0.00534991	0.746228	0.00814848	0.00485538	0.0933004
cg01200150	18	76322683			37	SALL3	-0.0217354	0.00394969	3.73261e-08	-0.0188362	0.00509898	0.000220656	-0.0312163	0.00990866	0.00163041	-0.255067	0.10375	0.0139526	-0.0335509	0.0107108	0.00173367	-0.00978957	0.00923989	0.289377	-0.0313937	0.00822938	0.000136272	0.0221192	0.00819291	0.00693819	-0.0343997	0.00873286	8.17852e-05
cg22056094	5	140719962	PCDHGA2;PCDHGA1;PCDHGA2	1stExon;Body;1stExon	37	PCDHGA1	0.0365775	0.00664968	3.78414e-08	0.0469737	0.00764815	8.15694e-10	0.0434603	0.0146031	0.0029195	0.32636	0.117988	0.00567406	0.0917167	0.0182818	5.25325e-07	0.0107753	0.0143912	0.454012	0.0415922	0.0131968	0.00162329	-0.00869729	0.013619	0.523073	0.103117	0.0163652	2.95716e-10
cg24066843	5	140724720	PCDHGA2;PCDHGA3;PCDHGA3;PCDHGA1	Body;1stExon;1stExon;Body	37	PCDHGA1	0.0161662	0.00293968	3.81254e-08	0.0176475	0.00391312	6.48816e-06	0.0202276	0.00795333	0.0109814	0.0520054	0.123147	0.672803	0.0399068	0.00808747	8.03994e-07	0.020786	0.0070035	0.00299796	0.0190954	0.00611575	0.00179427	-0.00504003	0.00696939	0.469578	0.0411559	0.00724337	1.33233e-08
cg15627347	7	57472504			37	MIR3147	0.0141438	0.00257354	3.88868e-08	0.00986214	0.00274007	0.000319159	0.0129558	0.00559983	0.0206892	0.179474	0.119787	0.134062	0.0111877	0.00469612	0.0172037	0.018951	0.00622875	0.00234614	0.0135597	0.00531341	0.0107111	0.00493062	0.00543241	0.364074	0.0094791	0.00430417	0.0276437
cg13557773	13	114814114	RASA3	Body	37	RASA3	-0.0212018	0.00385875	3.91876e-08	-0.0135212	0.00374405	0.000304584	-0.019772	0.0082446	0.0164772	-0.0768896	0.0930971	0.408856	-0.0188796	0.0106222	0.0755086	-0.00948225	0.00529221	0.0731751	-0.0230007	0.00749792	0.00215776	0.0172429	0.00852688	0.0431573	-0.0139597	0.00783037	0.0746253
cg18987833	3	11746765	VGLL4	5'UTR	37	VGLL4	-0.0149688	0.00272622	4.00392e-08	NA	NA	NA	-0.0138837	0.00628715	0.0272261	-0.233742	0.113607	0.039642	-0.0205504	0.00605326	0.000686446	-0.0299104	0.00999592	0.00276919	-0.014637	0.00538344	0.00655022	0.00879531	0.00589258	0.13554	-0.0154485	0.0052114	0.00303306
cg05655281	18	76322900			37	SALL3	-0.0249755	0.00454958	4.02774e-08	-0.0232868	0.0051931	7.31919e-06	NA	NA	NA	-0.206327	0.108236	0.0566151	-0.031613	0.0105896	0.00283307	NA	NA	NA	-0.0395829	0.00955377	3.42544e-05	0.0280705	0.010077	0.00534291	-0.0333277	0.00839431	7.17908e-05
cg24702091	16	34808939			37	LOC100130700	0.010183	0.00185815	4.24908e-08	0.0063417	0.00176191	0.000319031	0.00412459	0.00446329	0.355426	0.232873	0.100133	0.0200383	0.00703563	0.00322872	0.0293259	0.0177169	0.00603579	0.00333221	0.00615778	0.00384074	0.108873	0.0017381	0.00378767	0.646318	0.00449822	0.00282321	0.111093
cg19689427	5	140719008	PCDHGA2;PCDHGA1;PCDHGA2	1stExon;Body;1stExon	37	PCDHGA1	0.0210829	0.00384912	4.31778e-08	0.0285841	0.00516706	3.1662e-08	0.0259602	0.00965104	0.0071475	0.0792986	0.1089	0.466506	0.0473194	0.00896843	1.31876e-07	0.0454341	0.0126966	0.000345626	0.023632	0.00799063	0.00310184	-0.00642076	0.00792636	0.417911	0.0488694	0.00789943	6.15361e-10
cg24723561	1	234367586	SLC35F3	Body	37	SLC35F3	-0.0269695	0.00492952	4.47462e-08	-0.0226593	0.00588504	0.000117963	-0.0196376	0.011964	0.100717	-0.230664	0.103628	0.0260227	-0.0551605	0.0128368	1.73077e-05	-0.00800291	0.0116554	0.492316	-0.041852	0.00969105	1.57008e-05	0.0106213	0.0100765	0.291853	-0.0471759	0.0113146	3.053e-05
cg03376871	16	33938155			37	LINC00273	0.0142787	0.00261136	4.55374e-08	NA	NA	NA	0.00986817	0.00541344	0.0683181	0.208149	0.105309	0.048092	0.0168739	0.0056409	0.00277757	0.0191388	0.00973407	0.0492798	0.0203071	0.00511656	7.22051e-05	-0.00908729	0.0057917	0.116643	0.0168412	0.00467349	0.00031388
cg09816420	5	140605851	PCDHB14;PCDHB14	3'UTR;1stExon	37	PCDHB14	0.0179654	0.00328947	4.72141e-08	0.0144201	0.00412855	0.000478012	0.0242515	0.00872429	0.00543978	0.0764074	0.102865	0.457607	0.0417935	0.00871767	1.63396e-06	0.00918291	0.00900028	0.30759	0.0132013	0.00674695	0.0503905	0.0105776	0.00751139	0.159068	0.0399108	0.00720609	3.05118e-08
cg08444117	7	57484153			37	MIR3147	0.0153248	0.00280875	4.86675e-08	0.0170025	0.0036847	3.94349e-06	0.0125725	0.00843931	0.136288	0.153681	0.112043	0.170182	0.0187564	0.0072814	0.00999711	0.0372794	0.0173367	0.0315302	0.0106405	0.00594911	0.0736808	-0.000385346	0.00617018	0.950202	0.0190415	0.00648235	0.00330936
cg26714388	12	34488729			37	ALG10	0.00294155	0.000539329	4.92242e-08	0.00144231	0.000736104	0.0500673	0.0001902	0.000814638	0.815391	0.188921	0.161208	0.241236	0.00306078	0.000872932	0.00045434	0.00283856	0.0011832	0.016437	0.00302925	0.000958357	0.00157295	0.000335589	0.00124017	0.786699	0.00250727	0.000839766	0.00282954
cg15732107	12	131171530			37	RIMBP2	-0.0193304	0.00354641	5.01723e-08	-0.0178055	0.00446974	6.78912e-05	-0.0172218	0.0101345	0.0892584	-0.234606	0.100597	0.0196934	-0.0130771	0.0116761	0.262721	-0.0131073	0.0132962	0.324236	-0.0177268	0.00752188	0.018438	0.0043667	0.00783184	0.577147	-0.0100352	0.00903345	0.266614
cg20677058	1	19600471	AKR7L;AKR7L	1stExon;1stExon	37	AKR7L	-0.0139474	0.00256167	5.19073e-08	NA	NA	NA	-0.0124876	0.00533319	0.0192072	-0.174658	0.112954	0.122039	-0.0173509	0.00623854	0.00541518	-0.0126582	0.00870811	0.146054	-0.0150673	0.00463029	0.00113761	0.00860001	0.00503258	0.0874753	-0.0161052	0.00518143	0.00188193
cg07633530	16	34295778			37	UBE2MP1	0.017117	0.00314685	5.34558e-08	0.0151108	0.00370274	4.48448e-05	0.012326	0.00749026	0.0998441	0.310714	0.12046	0.00989699	0.0213756	0.00686185	0.00183857	0.0157514	0.00930762	0.0905872	0.0208395	0.00661872	0.00164071	0.0030271	0.00700159	0.665491	0.0174646	0.00623426	0.00508824
cg25050175	16	34809318			37	LOC100130700	0.0141136	0.00259488	5.35803e-08	0.0161221	0.00325684	7.41226e-07	0.015276	0.00658115	0.0202772	0.319637	0.11419	0.00512351	0.0111973	0.00588509	0.0570848	0.00657861	0.0073232	0.369012	0.019582	0.00577797	0.000701291	0.00580388	0.00611809	0.342803	0.00667937	0.00489598	0.172487
cg21864304	3	11746722	VGLL4	5'UTR	37	VGLL4	-0.0187279	0.00344612	5.49524e-08	-0.0155471	0.00302519	2.75894e-07	-0.021132	0.00698957	0.00249982	-0.264524	0.115057	0.0215011	-0.028347	0.00830532	0.000642242	-0.00329024	0.00173155	0.0574108	-0.0236379	0.00666091	0.000387056	0.0167204	0.00779936	0.0320471	-0.0247939	0.00703502	0.000424509
cg26730619	19	57743416	AURKC;AURKC;AURKC	Body;Body;Body	37	AURKC	-0.0148173	0.00272662	5.50106e-08	-0.0151888	0.0031135	1.0697e-06	-0.0125912	0.00604104	0.037135	-0.236557	0.104049	0.0229951	-0.00785785	0.00635458	0.216248	-0.0148706	0.00827085	0.0721849	-0.0135296	0.00524348	0.00987228	-0.00840523	0.00646019	0.193231	-0.0114588	0.00567452	0.0434518
cg09636202	7	56243297			37	NUPR1L	0.0160137	0.00294769	5.55282e-08	0.0131857	0.00327606	5.70092e-05	NA	NA	NA	0.211692	0.104359	0.0425088	0.0302284	0.00750079	5.57711e-05	NA	NA	NA	0.00690543	0.00558566	0.216355	0.0076228	0.00543235	0.16055	0.026669	0.00642976	3.35771e-05
cg11840197	20	60540469			37	TAF4	-0.0190083	0.00350141	5.6749e-08	-0.0132518	0.00421878	0.0016829	-0.00751975	0.00738156	0.308335	-0.0802455	0.119703	0.502622	-0.0153648	0.0088076	0.0810736	-0.0172182	0.00602156	0.00424404	-0.0198494	0.00745316	0.00773958	-0.00364792	0.00777755	0.639047	-0.0109827	0.00748157	0.142112
cg25416334	5	1725184			37	MIR4277	-0.0137216	0.00253001	5.84237e-08	-0.0151767	0.0033404	5.53597e-06	NA	NA	NA	-0.275232	0.121197	0.0231499	-0.019297	0.00604056	0.00140041	NA	NA	NA	-0.0221547	0.00535038	3.46139e-05	0.00966164	0.00609802	0.113105	-0.0148685	0.00484469	0.00214752
cg06547849	11	117666597	DSCAML1	Body	37	DSCAML1	-0.0169991	0.00313468	5.86375e-08	NA	NA	NA	-0.0168165	0.00617378	0.00645244	-0.146065	0.115156	0.204651	-0.011097	0.00853252	0.19341	-0.00123878	0.00109444	0.25768	-0.0257848	0.00711884	0.000292274	0.00346586	0.00798179	0.664128	-0.0128566	0.00714296	0.0718776
cg26305042	22	46327039	WNT7B	Body	37	WNT7B	-0.0171847	0.00317734	6.35477e-08	NA	NA	NA	-0.0192272	0.00697027	0.00580754	-0.271112	0.113358	0.0167733	-0.0120415	0.00667863	0.0713893	-0.00850238	0.00553944	0.124813	-0.0143231	0.0070501	0.0421919	0.00506467	0.00820911	0.537263	-0.0128287	0.00538091	0.01712
cg24829292	11	132951838	OPCML	Body	37	OPCML	-0.0186644	0.00345123	6.372e-08	-0.0182999	0.00392024	3.04054e-06	-0.016025	0.00721803	0.0264095	-0.169319	0.101195	0.0942872	-0.0136091	0.00989701	0.16911	0.00263079	0.00773948	0.733918	-0.033985	0.00643636	1.29077e-07	0.00680229	0.00727528	0.349795	-0.0140997	0.00764183	0.0650272
cg05992347	16	33964783	MIR1826	TSS1500	37	LINC00273	0.0155707	0.00288167	6.54006e-08	NA	NA	NA	0.0211256	0.00768316	0.00596676	-0.0756949	0.122699	0.537291	0.0101773	0.00614835	0.0978657	-0.00183842	0.00913818	0.840558	0.00967496	0.00594408	0.103596	0.00500252	0.00664284	0.451408	0.00890951	0.00546714	0.103176
cg19684207	21	40759686	WRB;WRB	Body;TSS200	37	WRB	-0.027158	0.00502679	6.56643e-08	-0.0270538	0.00617973	1.19865e-05	-0.0261093	0.0100629	0.00946967	-0.179859	0.102483	0.0792564	-0.0351201	0.0128963	0.00646387	-0.0300426	0.0156587	0.0550365	-0.0461705	0.00950114	1.177e-06	0.012896	0.0112669	0.252379	-0.0396134	0.0112509	0.000430048
cg11471802	8	47529015			37	LINC00293	0.023585	0.00436774	6.67129e-08	0.0205413	0.00504898	4.73374e-05	0.0209463	0.00916758	0.0223231	0.0283936	0.123199	0.817727	0.0411175	0.0117192	0.000450528	0.0379352	0.0151724	0.01241	0.0116032	0.00833778	0.16403	-0.00111635	0.00906236	0.901961	0.0307607	0.010345	0.00294444
cg18202521	1	19600702	AKR7L;AKR7L	TSS200;TSS200	37	AKR7L	-0.0173607	0.00321674	6.77643e-08	-0.0176592	0.00464463	0.00014349	-0.0151875	0.00684745	0.0265563	-0.322934	0.132628	0.0148965	-0.0238362	0.0090868	0.00871172	-0.00588034	0.0109916	0.592659	-0.0291296	0.00633071	4.19839e-06	0.0181536	0.0072419	0.012185	-0.0213778	0.00761427	0.00499131
cg15597364	1	22919937	EPHA8	Body	37	EPHA8	-0.0203458	0.00377329	6.9659e-08	-0.0149525	0.00445914	0.000798752	-0.00324827	0.00740221	0.660789	-0.307632	0.105987	0.00370153	-0.0117835	0.00854643	0.167969	-0.0306147	0.00914052	0.000810032	-0.010593	0.00722356	0.142527	-0.00383561	0.00852906	0.652919	-0.004278	0.00737903	0.562083
cg06410163	7	57484637			37	MIR3147	0.0160706	0.00298172	7.05735e-08	NA	NA	NA	0.0132733	0.00685714	0.0529052	0.213492	0.123599	0.0841149	0.00886659	0.00620574	0.15307	0.0231141	0.00823884	0.00502382	0.00929611	0.00595469	0.118491	0.00454987	0.00644284	0.48007	0.00965876	0.00573721	0.0922725
cg04799343	8	43102468			37	HGSNAT	0.0125757	0.00233354	7.08125e-08	NA	NA	NA	0.0124252	0.00548084	0.0233886	0.158961	0.110359	0.149756	0.00968515	0.00653045	0.138055	0.00494144	0.00714194	0.489006	0.00556399	0.00557904	0.318619	0.00334779	0.00642544	0.602352	0.016299	0.00549549	0.00301817
cg12798157	1	19600719	AKR7L;AKR7L	TSS200;TSS200	37	AKR7L	-0.0238258	0.00442467	7.25431e-08	-0.0281895	0.00702243	5.96455e-05	-0.0170274	0.00887708	0.0550943	-0.278931	0.132556	0.0353571	-0.0379254	0.0128851	0.00324685	-0.0127487	0.0119175	0.284735	-0.0372693	0.00867901	1.75331e-05	0.0204681	0.00988635	0.0384205	-0.0328098	0.0109041	0.00262157
cg00421990	7	158656429	WDR60	Body	37	WDR60	-0.00718536	0.00133474	7.31086e-08	-0.00767825	0.00223534	0.000592684	-0.00307309	0.00273912	0.261894	-0.139906	0.113276	0.216797	-0.00301768	0.00144484	0.0367453	0.00404255	0.00200934	0.044232	-0.00464476	0.00251519	0.0647932	-0.00075946	0.00319386	0.812046	-0.00225173	0.00110359	0.0413142
cg27119318	21	40759574	WRB;WRB	Body;TSS200	37	WRB	-0.0324025	0.00602418	7.50072e-08	-0.0332033	0.00767887	1.53238e-05	-0.0281828	0.0114691	0.0139993	-0.167567	0.104189	0.107767	-0.0424731	0.015208	0.0052251	-0.0293076	0.0143726	0.0414375	-0.0548727	0.0111009	7.69036e-07	0.0165521	0.0131659	0.208683	-0.046701	0.0132601	0.00042845
cg07646362	16	34208469			37	UBE2MP1	0.0146279	0.00272085	7.60704e-08	0.0144161	0.00330597	1.29686e-05	0.0142362	0.00605606	0.0187364	0.104721	0.0988007	0.289179	0.0209769	0.00625469	0.000797127	0.0143418	0.00990707	0.147721	0.00560887	0.00587078	0.339382	0.0108885	0.00624514	0.0812423	0.0186492	0.00511843	0.000268923
cg08704196	16	34787392			37	LOC100130700	0.0165552	0.00308362	7.92798e-08	0.0245552	0.00402876	1.0944e-09	NA	NA	NA	0.180594	0.113513	0.11162	0.0147204	0.00724829	0.0422675	NA	NA	NA	0.0183712	0.00610098	0.00260224	-0.000500338	0.00658999	0.93948	0.0115506	0.00570899	0.0430495
cg20994022	17	7197813	YBX2	1stExon	37	YBX2	-0.015151	0.00282831	8.46638e-08	-0.0130582	0.00549835	0.0175519	-0.0122016	0.00676666	0.0713585	-0.0708751	0.123064	0.56467	-0.0200685	0.00949128	0.0344796	-0.0312878	0.0189146	0.0980953	-0.0243306	0.00493459	8.19655e-07	0.00883405	0.00649271	0.173637	-0.0184282	0.00801931	0.0215631
cg04647982	17	21220055			37	MAP2K3	0.016257	0.00303516	8.49789e-08	0.0168941	0.00406147	3.18797e-05	0.0142095	0.00547205	0.00941123	0.0482796	0.114352	0.672877	0.0205684	0.0078203	0.00853509	0.00886015	0.00884763	0.316626	0.00746299	0.00527809	0.157374	0.0064049	0.00647403	0.322506	0.0165038	0.00683372	0.0157331
cg03415617	16	34726856			37	FRG2DP	0.0203296	0.00380134	8.89293e-08	0.0193143	0.0048169	6.07956e-05	0.0272418	0.00825368	0.000964918	0.0406343	0.115376	0.724695	0.0278713	0.00909185	0.00217289	0.00806741	0.0109559	0.461514	0.0184344	0.00794182	0.0202769	0.00339672	0.0085901	0.692531	0.0194466	0.00767973	0.0113352
cg06468072	11	117665622	DSCAML1	Body	37	DSCAML1	-0.0135755	0.00253913	8.9669e-08	-0.00768114	0.00349495	0.0279646	-0.0157377	0.00733482	0.0319037	-0.0735703	0.118914	0.536125	-0.0106457	0.00755561	0.158841	-0.0164836	0.0066255	0.01285	-0.00831745	0.00537323	0.121636	-0.0034574	0.00550995	0.530342	-0.00990844	0.00648117	0.126313
cg06357843	22	50616150	PANX2;PANX2;PANX2	Body;Body;Body	37	PANX2	-0.0149471	0.00279642	9.0374e-08	-0.0107088	0.0027034	7.45614e-05	-0.0119108	0.00398546	0.00280306	-0.216372	0.098541	0.0281094	-0.0267753	0.00916468	0.00348267	-0.00918975	0.00376638	0.0146897	-0.01021	0.00573814	0.0751874	-0.00461184	0.00588574	0.433297	-0.0274453	0.00776387	0.000407779
cg00669347	16	86767757			37	FOXL1	-0.0124025	0.00232676	9.80259e-08	-0.00890625	0.00301921	0.0031792	-0.0162845	0.0057992	0.00498421	-0.267019	0.124663	0.0321994	-0.0174874	0.00657727	0.0078428	-0.0267771	0.00697323	0.000123045	-0.0149671	0.00496202	0.0025585	0.00368707	0.00540981	0.495522	-0.0174597	0.00548179	0.00144736
cg10135260	4	1523074			37	FAM53A	-0.0264365	0.00496567	1.01597e-07	-0.0152033	0.00729246	0.0370876	NA	NA	NA	-0.0519135	0.109295	0.634797	-0.00946504	0.0132205	0.474031	NA	NA	NA	-0.03446	0.00872721	7.86205e-05	-0.00323366	0.0102711	0.752889	-0.0107557	0.0119843	0.369463
cg15506703	2	242844601			37	RTP5	-0.0476511	0.00896142	1.05281e-07	-0.0159188	0.00934035	0.0883233	NA	NA	NA	-0.0580543	0.122786	0.636349	-0.0194211	0.0268029	0.468704	NA	NA	NA	-0.0633556	0.0158451	6.37592e-05	0.0120114	0.0174765	0.491901	-0.00699618	0.0209627	0.738573
cg16284953	8	11471571			37	LINC00208	-0.0153282	0.00288544	1.08286e-07	-0.00786439	0.00375185	0.0360698	NA	NA	NA	-0.188512	0.117794	0.109519	-0.0112602	0.00860271	0.190564	NA	NA	NA	-0.0110483	0.00643258	0.0858781	-0.00631792	0.00642069	0.325118	-0.0115219	0.00741532	0.120233
cg13863764	1	11561908	PTCHD2	Body	37	PTCHD2	0.0136746	0.00257708	1.11915e-07	0.011202	0.00344111	0.00113255	0.00593285	0.00589635	0.314324	0.00326846	0.130541	0.980025	0.0069477	0.00590666	0.239495	0.0112692	0.00678792	0.0968785	0.00890025	0.0056961	0.118167	0.00637448	0.00580533	0.272187	0.00624127	0.00522101	0.231925
cg16491960	7	56297490			37	NUPR1L	0.020145	0.00380397	1.18503e-07	0.0110528	0.00513352	0.0313131	NA	NA	NA	0.169315	0.102967	0.100103	0.0136663	0.0093194	0.142529	NA	NA	NA	0.0112215	0.00804168	0.162891	0.00576827	0.00788656	0.464531	0.0154052	0.00883493	0.0812176
cg19479373	10	99734154	CRTAC1	Body	37	CRTAC1	-0.0175841	0.00332116	1.19302e-07	-0.0231279	0.00453033	3.30571e-07	-0.0087656	0.00964345	0.363367	-0.194717	0.100256	0.0521141	-0.0287317	0.0116234	0.0134398	-0.0130009	0.00622309	0.0366945	-0.0246157	0.00752378	0.00106898	0.00231916	0.00781762	0.766727	-0.0261329	0.00895573	0.00352278

## Sheet: Supplementary Data 2
Analysis	Description	N total	N MZ twins	N DZ twins	N family members	Bayesian Inflation factor	N bonferroni significant DMPs (after adjusting for inflation)	N overlapping Bonferroni significant with primary analysis	Correlation effect sizes of 243 DMPs primary analysis	covariates
1	Complete DZ pairs, 1 MZ twin per pair (primary analysis)	1957	924	1033	0	1.03	243	NA	NA	age, sex, BMI, smoking, cellular proportions, sample plate, array row
2	1 MZ twin per pair, family members as controls	1161	924	0	237	1.03897	24	19	0.96	age, sex, BMI, smoking, cellular proportions, sample plate, array row
3	DZ twins versus family members	1270	0	237	1033	1.01	0	0	-0.34	age, sex, BMI, smoking, cellular proportions, sample plate, array row
4	Complete MZ pairs, complete DZ pairs	2750	1717	1033	0	1.06	258	223	0.998991	age, sex, BMI, smoking, cellular proportions, sample plate, array row
5	1 MZ twin per pair, 1 DZ twin per pair	1538	924	614	0	1.01263	130	113	0.99619	age, sex, BMI, smoking, cellular proportions, sample plate, array row
6	1 MZ twin per pair, 1 DZ twin per pair, no covariates	1538	924	614	0	1.34917	59	30	0.989497	none
7	1 MZ twin per pair, 1 DZ twin per pair, males only	505	274	231	0	0.99955	4	3	0.974371	age, BMI, smoking, cellular proportions, sample plate, array row
8	1 MZ twin per pair, 1 DZ twin per pair, females only	1033	650	383	0	0.99923	28	23	0.988029	age, BMI, smoking, cellular proportions, sample plate, array row
