# Supplementary material for: Identical twins carry a persistent epigenetic signature of early genome programming
Source: Nat Commun. 2021 Sep 28;12:5618. doi: 10.1038/s41467-021-25583-7 (PMC8479069; doi:10.1038/s41467-021-25583-7)
Supplement: Supplementary file 5 — Supplementary Data 3 [file 41467_2021_25583_MOESM5_ESM.zip]

Archive with 1 entries (1 files):
- SupplementalTable4_summarystatistics.csv
