# Supplementary material for: Identical twins carry a persistent epigenetic signature of early genome programming
Source: Nat Commun. 2021 Sep 28;12:5618. doi: 10.1038/s41467-021-25583-7 (PMC8479069; doi:10.1038/s41467-021-25583-7)
Supplement: Supplementary file 5 — Supplementary Data 3 [file 41467_2021_25583_MOESM5_ESM.zip › SupplementalTable4_summarystatistics.csv]

IlmnID	Weight	Zscore	P.value	Direction	Genome_Build	CHR	MAPINFO	UCSC_RefGene_Name	UCSC_RefGene_Group	UCSC_CpG_Islands_Name	Relation_to_UCSC_CpG_Island	nearest_gene	potentiallycrossreactive_30bp
cg25987564	5723	-13.039	7.302e-39	-----	37	4	6010075			chr4:6009868-6010112	Island	JAKMIP1	no
cg25970575	5722	-12.746	3.269e-37	-----	37	4	6010164			chr4:6009868-6010112	S_Shore	JAKMIP1	no
cg14977608	5721	-12.201	3.056e-34	-----	37	1	55506512	PCSK9	Body	chr1:55505060-55506015	S_Shore	PCSK9	no
cg23166781	5723	-10.782	4.17e-27	-----	37	4	6107280	JAKMIP1;JAKMIP1	Body;Body	chr4:6107130-6107711	Island	JAKMIP1	no
cg22695986	5722	10.447	1.515e-25	+++++	37	7	63386815			chr7:63386608-63386885	Island	LINC01005	no
cg01193368	5723	10.406	2.332e-25	+++++	37	7	56855195			chr7:56855145-56855500	Island	LOC100130849	yes
cg08347626	5723	-10.375	3.223e-25	-----	37	5	1850140			chr5:1851342-1851564	N_Shore	IRX4	no
cg22056094	5718	10.185	2.309e-24	+++++	37	5	140719962	PCDHGA2;PCDHGA1;PCDHGA2	1stExon;Body;1stExon	chr5:140720138-140720829	N_Shore	PCDHGA1	no
cg16724588	5722	-10.061	8.249e-24	-----	37	4	6107131	JAKMIP1;JAKMIP1	Body;Body	chr4:6107130-6107711	Island	JAKMIP1	no
cg01677628	5723	-10.047	9.484e-24	-----	37	11	8361190					STK33	no
cg06098368	5723	9.968	2.104e-23	+++++	37	7	63386616			chr7:63386608-63386885	Island	LINC01005	no
cg08690094	5723	9.951	2.501e-23	+++++	37	16	34740934			chr16:34740812-34741494	Island	LOC100130700	no
cg11236452	5723	9.948	2.584e-23	+++++	37	5	140724362	PCDHGA2;PCDHGA3;PCDHGA3;PCDHGA1	Body;1stExon;1stExon;Body	chr5:140725051-140725891	N_Shore	PCDHGA1	no
cg26916862	5723	9.902	4.097e-23	+++++	37	7	63361617			chr7:63361126-63361493	S_Shore	LINC01005	no
cg21251970	5721	-9.886	4.772e-23	-----	37	9	140311919	EXD3	5'UTR	chr9:140310894-140312457	Island	EXD3	no
cg03124146	5723	9.881	5.023e-23	+++++	37	7	63361127			chr7:63361126-63361493	Island	LINC01005	no
cg14770527	5723	9.827	8.605e-23	+++++	37	17	22203149					MTRNR2L1	no
cg23316599	5721	9.714	2.636e-22	+++++	37	7	57271379			chr7:57270847-57271464	Island	GUSBP10	no
cg06424894	5722	-9.644	5.222e-22	-----	37	15	45314789	SORD	TSS1500	chr15:45315201-45315543	N_Shore	SORD	no
cg10933186	5723	9.638	5.548e-22	+++++	37	5	140719302	PCDHGA2;PCDHGA1;PCDHGA2	1stExon;Body;1stExon	chr5:140719129-140719343	Island	PCDHGA1	no
cg22098660	5722	-9.635	5.689e-22	-----	37	4	6107339	JAKMIP1;JAKMIP1	Body;Body	chr4:6107130-6107711	Island	JAKMIP1	no
cg11108474	5723	9.611	7.217e-22	+++++	37	13	19919156	LOC100101938	TSS200	chr13:19918585-19919221	Island	LINC00421	yes
cg10776230	5721	-9.606	7.563e-22	-----	37	1	245851226	KIF26B	Body	chr1:245851177-245852514	Island	KIF26B	no
cg22023531	5723	-9.551	1.285e-21	-----	37	15	45314915	SORD	TSS1500	chr15:45315201-45315543	N_Shore	SORD	no
cg07953201	5718	-9.525	1.643e-21	-----	37	1	245851802	KIF26B	Body	chr1:245851177-245852514	Island	KIF26B	no
cg16340103	5720	9.506	1.987e-21	+++++	37	12	34372299			chr12:34371627-34372304	Island	ALG10	no
cg04838249	5723	9.492	2.257e-21	+++++	37	12	34500640			chr12:34500550-34500814	Island	ALG10	no
cg06433816	5722	-9.464	2.954e-21	-----	37	9	140311437	EXD3	5'UTR	chr9:140310894-140312457	Island	EXD3	no
cg27260867	5721	-9.459	3.107e-21	-----	37	13	112984840			chr13:112984966-112985733	N_Shore	SPACA7	no
cg06904356	5723	-9.432	4.041e-21	-----	37	5	1849983			chr5:1851342-1851564	N_Shore	IRX4	no
cg23928763	5721	-9.423	4.39e-21	-----	37	9	140312446	EXD3	5'UTR	chr9:140310894-140312457	Island	EXD3	no
cg27073142	5722	-9.397	5.62e-21	-----	37	15	45314933	SORD	TSS1500	chr15:45315201-45315543	N_Shore	SORD	no
cg25722727	5719	-9.386	6.243e-21	-----	37	10	125751983			chr10:125751132-125751984	Island	CHST15	yes
cg19183395	5723	-9.354	8.425e-21	-----	37	2	233216865			chr2:233215680-233217556	Island	DIS3L2	no
cg10800226	5723	-9.268	1.895e-20	-----	37	5	1850261			chr5:1851342-1851564	N_Shore	IRX4	no
cg15765817	5722	-9.153	5.546e-20	-----	37	11	78614359	ODZ4	Body	chr11:78614205-78614597	Island	TENM4	no
cg26262573	5723	9.12	7.505e-20	+++++	37	7	56516129	LOC650226	TSS200	chr7:56515585-56515864	S_Shore	LOC650226	no
cg12580893	5721	-9.116	7.806e-20	-----	37	13	112985499			chr13:112984966-112985733	Island	SPACA7	no
cg19689427	5723	9.067	1.223e-19	+++++	37	5	140719008	PCDHGA2;PCDHGA1;PCDHGA2	1stExon;Body;1stExon	chr5:140719129-140719343	N_Shore	PCDHGA1	no
cg16793370	5722	-9.055	1.36e-19	-----	37	14	105371541			chr14:105371528-105373330	Island	CEP170B	no
cg14285533	5723	9.047	1.472e-19	+++++	37	7	63386328			chr7:63386608-63386885	N_Shore	LINC01005	no
cg24820672	5716	-9.036	1.62e-19	-----	37	13	112984728			chr13:112984966-112985733	N_Shore	SPACA7	no
cg25910261	5723	-9	2.258e-19	-----	37	7	157405965	PTPRN2;PTPRN2;PTPRN2	Body;Body;Body	chr7:157405009-157406608	Island	PTPRN2	no
cg11946719	5720	-8.999	2.276e-19	-----	37	2	233216220			chr2:233215680-233217556	Island	DIS3L2	no
cg02566259	5719	-8.996	2.339e-19	-----	37	4	3043199			chr4:3043018-3043547	Island	GRK4	no
cg16288318	5723	-8.995	2.353e-19	-----	37	13	112986927			chr13:112984966-112985733	S_Shore	SPACA7	no
cg11430197	5723	8.942	3.827e-19	+++++	37	8	43102008			chr8:43101489-43102542	Island	HGSNAT	no
cg15509177	5722	8.928	4.341e-19	+++++	37	13	19919208	LOC100101938	TSS200	chr13:19918585-19919221	Island	LINC00421	no
cg01418385	5722	8.924	4.5e-19	+++++	37	5	140722587	PCDHGA2;PCDHGA3;PCDHGA1;PCDHGA3	Body;TSS1500;Body;TSS1500	chr5:140723548-140723900	N_Shore	PCDHGA1	no
cg18994250	5722	-8.917	4.8e-19	-----	37	4	6107021	JAKMIP1;JAKMIP1	Body;Body	chr4:6107130-6107711	N_Shore	JAKMIP1	no
cg00500507	5723	-8.897	5.714e-19	-----	37	22	32439391	SLC5A1	1stExon	chr22:32439046-32439442	Island	SLC5A1	no
cg24682986	5722	-8.895	5.841e-19	-----	37	2	11101247			chr2:11101031-11101488	Island	KCNF1	no
cg01575930	5720	8.891	6.051e-19	++++-	37	5	140733385	PCDHGA2;PCDHGA4;PCDHGA1;PCDHGA4;PCDHGB1;PCDHGA3	Body;TSS1500;Body;TSS1500;Body;Body	chr5:140734720-140735028	N_Shore	PCDHGA1	no
cg20067334	5723	8.884	6.446e-19	+++++	37	7	63387147			chr7:63386608-63386885	S_Shore	LINC01005	no
cg21864304	5720	-8.883	6.531e-19	-----	37	3	11746722	VGLL4	5'UTR	chr3:11746577-11746824	Island	VGLL4	no
cg27431761	5720	-8.863	7.816e-19	-----	37	11	8361327					STK33	no
cg04625871	5723	8.855	8.392e-19	+++++	37	7	62574903			chr7:62574596-62575257	Island	ZNF733P	no
cg15561613	5722	-8.854	8.467e-19	-----	37	1	245851610	KIF26B	Body	chr1:245851177-245852514	Island	KIF26B	no
cg03122674	5723	8.841	9.489e-19	+++++	37	7	56515752	LOC650226	Body	chr7:56515585-56515864	Island	LOC650226	no
cg15864601	5721	-8.82	1.145e-18	-----	37	17	259839	C17orf97	TSS1500	chr17:259754-260306	Island	C17orf97	no
cg14091258	5723	-8.819	1.152e-18	-----	37	7	157406607	PTPRN2;PTPRN2;PTPRN2	Body;Body;Body	chr7:157405009-157406608	Island	PTPRN2	no
cg19710323	5723	8.81	1.252e-18	+++++	37	12	34499253			chr12:34500550-34500814	N_Shore	ALG10	yes
cg17736057	5723	8.807	1.283e-18	+++++	37	12	34372490			chr12:34371627-34372304	S_Shore	ALG10	no
cg05594286	5722	-8.794	1.446e-18	-----	37	16	86840467					FOXL1	no
cg10735475	5723	-8.785	1.57e-18	-----	37	13	112984976			chr13:112984966-112985733	Island	SPACA7	no
cg14530444	5720	-8.772	1.762e-18	-----	37	2	239432329					LINC01107	no
cg22970003	5723	-8.769	1.809e-18	-----	37	7	157406032	PTPRN2;PTPRN2;PTPRN2	Body;Body;Body	chr7:157405009-157406608	Island	PTPRN2	no
cg03604322	5719	-8.76	1.944e-18	-----	37	22	32439052	SLC5A1;SLC5A1	5'UTR;1stExon	chr22:32439046-32439442	Island	SLC5A1	no
cg09785512	5723	8.756	2.029e-18	+++++	37	17	21934840			chr17:21934703-21935014	Island	FLJ36000	no
cg03486986	5721	-8.751	2.12e-18	-----	37	13	112986285			chr13:112984966-112985733	S_Shore	SPACA7	no
cg03313088	5721	8.749	2.156e-18	+++++	37	7	57472367			chr7:57472316-57472797	Island	MIR3147	no
cg01281851	5722	8.732	2.508e-18	+++++	37	7	57271463			chr7:57270847-57271464	Island	GUSBP10	no
cg26613361	5722	8.693	3.533e-18	+++++	37	16	31830668			chr16:31830660-31831188	Island	ZNF267	no
cg16562776	5722	8.666	4.463e-18	+++++	37	7	56606401					DKFZp434L192	no
cg14687298	5722	-8.665	4.508e-18	-----	37	12	31272119					DDX11	no
cg06231140	5723	-8.658	4.788e-18	-----	37	4	6107320	JAKMIP1;JAKMIP1	Body;Body	chr4:6107130-6107711	Island	JAKMIP1	no
cg16574737	5722	8.656	4.885e-18	+++++	37	5	140730469	PCDHGB1;PCDHGA2;PCDHGA1;PCDHGB1;PCDHGA3	1stExon;Body;Body;1stExon;Body	chr5:140731239-140731979	N_Shore	PCDHGA1	no
cg19334350	5723	-8.65	5.147e-18	-----	37	7	157406737	PTPRN2;PTPRN2;PTPRN2	Body;Body;Body	chr7:157405009-157406608	S_Shore	PTPRN2	no
cg03203197	5723	8.65	5.153e-18	+++++	37	16	34587120			chr16:34586717-34587124	Island	LINC01566	no
cg07838106	5723	-8.623	6.497e-18	-----	37	1	19615443	AKR7A3	TSS200	chr1:19614998-19615660	Island	AKR7A3	yes
cg15073666	5723	8.612	7.171e-18	+++++	37	7	56551007			chr7:56551488-56551713	N_Shore	DKFZp434L192	no
cg17655970	5723	-8.585	9.121e-18	-----	37	13	112985463			chr13:112984966-112985733	Island	SPACA7	no
cg02475600	5723	8.58	9.479e-18	+++++	37	12	34503594			chr12:34503354-34503614	Island	ALG10	no
cg15467834	5722	-8.579	9.585e-18	-----	37	21	44574022			chr21:44573815-44574073	Island	CRYAA	no
cg15657936	5723	-8.563	1.104e-17	-----	37	4	8583363	GPR78	1stExon	chr4:8582036-8583364	Island	GPR78	no
cg06421590	5723	-8.561	1.118e-17	-----	37	4	3043752			chr4:3043018-3043547	S_Shore	GRK4	no
cg20698501	5716	-8.555	1.182e-17	-----	37	17	259755	C17orf97	TSS1500	chr17:259754-260306	Island	C17orf97	no
cg13686059	5720	-8.539	1.353e-17	-----	37	2	11101549			chr2:11101031-11101488	S_Shore	KCNF1	no
cg17292337	5720	-8.503	1.843e-17	-----	37	12	31272112					DDX11	no
cg10317314	5721	-8.493	2.013e-17	-----	37	12	31272114					DDX11	no
cg01807241	5723	-8.473	2.4e-17	-----	37	4	3043527			chr4:3043018-3043547	Island	GRK4	no
cg19249107	5722	-8.467	2.52e-17	-----	37	1	55505954	PCSK9	Body	chr1:55505060-55506015	Island	PCSK9	no
cg26730347	5723	-8.462	2.619e-17	-----	37	22	32438947	SLC5A1	TSS200	chr22:32439046-32439442	N_Shore	SLC5A1	no
cg26406176	5723	8.46	2.666e-17	+++++	37	13	19919158	LOC100101938	TSS200	chr13:19918585-19919221	Island	LINC00421	yes
cg13988338	5720	-8.442	3.118e-17	-----	37	13	112986154			chr13:112984966-112985733	S_Shore	SPACA7	no
cg26805720	5722	-8.434	3.338e-17	-----	37	5	1725285			chr5:1725183-1725420	Island	MIR4277	no
cg03962522	5723	-8.429	3.479e-17	-----	37	22	32439254	SLC5A1;SLC5A1	5'UTR;1stExon	chr22:32439046-32439442	Island	SLC5A1	no
cg07138994	5723	-8.404	4.297e-17	-----	37	11	8361530					STK33	no
cg03254161	5721	-8.388	4.954e-17	-----	37	17	76481199	DNAH17	Body			DNAH17	no
cg04520078	5718	8.384	5.096e-17	+++++	37	8	43101622			chr8:43101489-43102542	Island	HGSNAT	no
cg01200150	5718	-8.379	5.318e-17	-----	37	18	76322683			chr18:76322675-76323015	Island	SALL3	no
cg17871621	5723	-8.34	7.422e-17	-----	37	2	233216150			chr2:233215680-233217556	Island	DIS3L2	no
cg05852276	5716	8.331	8.001e-17	+++++	37	5	140579470	PCDHB11	1stExon	chr5:140580723-140581625	N_Shore	PCDHB11	no
cg00916640	5723	8.303	1.016e-16	+++++	37	12	34498372			chr12:34493973-34496968	S_Shore	ALG10	no
cg17529386	5721	-8.275	1.286e-16	-----	37	6	170452270			chr6:170451497-170452927	Island	LOC154449	no
cg10678190	5722	8.271	1.33e-16	+++++	37	16	34442373			chr16:34441786-34442374	Island	UBE2MP1	no
cg25298319	5721	-8.244	1.666e-16	-----	37	2	233217079			chr2:233215680-233217556	Island	DIS3L2	no
cg18431910	5722	-8.221	2.01e-16	-----	37	11	78614239	ODZ4	Body	chr11:78614205-78614597	Island	TENM4	no
cg24066843	5721	8.219	2.049e-16	+++++	37	5	140724720	PCDHGA2;PCDHGA3;PCDHGA3;PCDHGA1	Body;1stExon;1stExon;Body	chr5:140725051-140725891	N_Shore	PCDHGA1	no
cg00650361	5714	-8.216	2.113e-16	-----	37	10	27703289	PTCHD3;PTCHD3	1stExon;5'UTR	chr10:27702368-27703378	Island	PTCHD3	yes
cg06514855	5723	8.191	2.6e-16	+++++	37	17	21220141			chr17:21219991-21220412	Island	MAP2K3	no
cg14106680	5722	-8.186	2.699e-16	-----	37	19	50733985	MYH14;MYH14;MYH14	Body;Body;Body	chr19:50733984-50734288	Island	MYH14	no
cg02034311	5723	-8.186	2.709e-16	-----	37	13	112547999			chr13:112547458-112548130	Island	SOX1	no
cg15627136	5721	-8.185	2.714e-16	-----	37	13	112986635			chr13:112984966-112985733	S_Shore	SPACA7	no
cg12093775	5722	-8.157	3.443e-16	-----	37	13	112548065			chr13:112547458-112548130	Island	SOX1	no
cg07091678	5723	-8.153	3.557e-16	-----	37	10	99734120	CRTAC1	Body			CRTAC1	no
cg19277154	5723	-8.147	3.746e-16	-----	37	22	32438993	SLC5A1	TSS200	chr22:32439046-32439442	N_Shore	SLC5A1	no
cg19684207	5722	-8.137	4.049e-16	-----	37	21	40759686	WRB;WRB	Body;TSS200	chr21:40760626-40760829	N_Shore	WRB	no
cg15977137	5723	-8.133	4.183e-16	-----	37	21	40759694	WRB;WRB;WRB	Body;1stExon;5'UTR	chr21:40760626-40760829	N_Shore	WRB	no
cg26967842	5721	-8.127	4.41e-16	-----	37	7	157369158	PTPRN2;PTPRN2;PTPRN2	Body;Body;Body	chr7:157369120-157369394	Island	PTPRN2	no
cg04143909	5720	-8.126	4.426e-16	-----	37	1	234367322	SLC35F3	Body	chr1:234367135-234367496	Island	SLC35F3	no
cg00093095	5723	-8.124	4.508e-16	-----	37	17	76481380	DNAH17	Body			DNAH17	no
cg06357843	5718	-8.121	4.612e-16	-----	37	22	50616150	PANX2;PANX2;PANX2	Body;Body;Body	chr22:50615278-50617900	Island	PANX2	no
cg23445321	5723	-8.102	5.419e-16	-----	37	1	234367493	SLC35F3	Body	chr1:234367135-234367496	Island	SLC35F3	no
cg07401067	5723	-8.094	5.774e-16	-----	37	5	1725411			chr5:1725183-1725420	Island	MIR4277	no
cg11946630	5723	-8.092	5.872e-16	-----	37	10	99734081	CRTAC1	Body			CRTAC1	no
cg25050175	5723	8.091	5.923e-16	+++++	37	16	34809318			chr16:34808455-34809874	Island	LOC100130700	no
cg21054919	5717	-8.09	5.959e-16	-----	37	2	233216361			chr2:233215680-233217556	Island	DIS3L2	no
cg18328998	5718	8.075	6.762e-16	+++++	37	16	32857872			chr16:32857241-32858277	Island	LOC390705	no
cg23299919	5719	-8.074	6.818e-16	-----	37	7	157406096	PTPRN2;PTPRN2;PTPRN2	Body;Body;Body	chr7:157405009-157406608	Island	PTPRN2	no
cg19761502	5723	-8.069	7.115e-16	-----	37	21	40759534	WRB;WRB	Body;TSS200	chr21:40760626-40760829	N_Shore	WRB	no
cg07286216	5723	8.059	7.68e-16	+++++	37	7	56515846	LOC650226	Body	chr7:56515585-56515864	Island	LOC650226	no
cg22629528	5720	-8.05	8.275e-16	-----	37	11	132951861	OPCML	Body	chr11:132951692-132952260	Island	OPCML	no
cg07321776	5717	-8.03	9.727e-16	-----	37	21	35832028	KCNE1;KCNE1;KCNE1	TSS200;5'UTR;TSS200	chr21:35831697-35832365	Island	KCNE1	no
cg13228701	5722	-8.026	1.01e-15	-----	37	11	78614522	ODZ4	Body	chr11:78614205-78614597	Island	TENM4	no
cg09135656	5723	8.022	1.042e-15	+++++	37	5	140625848	PCDHB15	1stExon	chr5:140626444-140627373	N_Shore	PCDHB15	no
cg25965498	5722	-8.015	1.105e-15	-----	37	3	11746491	VGLL4	5'UTR	chr3:11746577-11746824	N_Shore	VGLL4	no
cg05970777	5722	7.997	1.277e-15	+++++	37	16	34490033					UBE2MP1	no
cg15231205	5721	-7.986	1.392e-15	-----	37	21	44573854			chr21:44573815-44574073	Island	CRYAA	no
cg27079776	5721	7.985	1.404e-15	+++++	37	5	140733421	PCDHGA2;PCDHGA4;PCDHGA1;PCDHGA4;PCDHGB1;PCDHGA3	Body;TSS1500;Body;TSS1500;Body;Body	chr5:140734720-140735028	N_Shore	PCDHGA1	no
cg27119318	5722	-7.967	1.628e-15	-----	37	21	40759574	WRB;WRB	Body;TSS200	chr21:40760626-40760829	N_Shore	WRB	no
cg09547224	5720	-7.963	1.684e-15	-----	37	22	32439259	SLC5A1;SLC5A1	5'UTR;1stExon	chr22:32439046-32439442	Island	SLC5A1	no
cg27485108	5723	-7.958	1.751e-15	-----	37	2	26951130	KCNK3	Body	chr2:26950538-26951474	Island	KCNK3	no
cg18654956	5723	7.951	1.846e-15	+++++	37	9	68377657			chr9:68377476-68377826	Island	FRG1JP	no
cg10287786	5723	-7.944	1.956e-15	-----	37	11	117666000	DSCAML1	Body	chr11:117666634-117668141	N_Shore	DSCAML1	no
cg16148134	5722	-7.929	2.216e-15	-----	37	1	68517205	DIRAS3	TSS1500	chr1:68517254-68517474	N_Shore	GNG12-AS1	no
cg17516572	5723	-7.929	2.217e-15	-----	37	13	112986575			chr13:112984966-112985733	S_Shore	SPACA7	no
cg23093692	5723	-7.927	2.25e-15	-----	37	1	234367145	SLC35F3	Body	chr1:234367135-234367496	Island	SLC35F3	no
cg14535332	5721	-7.924	2.305e-15	-----	37	21	35831954	KCNE1;KCNE1;KCNE1	TSS200;5'UTR;TSS200	chr21:35831697-35832365	Island	KCNE1	no
cg07888205	5721	7.921	2.348e-15	+++++	37	16	34257432			chr16:34256748-34257750	Island	UBE2MP1	no
cg17967673	5721	7.915	2.48e-15	+++++	37	19	38040009			chr19:38039561-38040395	Island	ZNF571-AS1	no
cg03695236	5723	-7.88	3.264e-15	-----	37	7	157369121	PTPRN2;PTPRN2;PTPRN2	Body;Body;Body	chr7:157369120-157369394	Island	PTPRN2	no
cg09816420	5723	7.876	3.374e-15	+++++	37	5	140605851	PCDHB14;PCDHB14	3'UTR;1stExon	chr5:140604453-140605304	S_Shore	PCDHB14	no
cg23974473	5723	7.866	3.654e-15	+++++	37	5	140625794	PCDHB15	1stExon	chr5:140626444-140627373	N_Shore	PCDHB15	no
cg27403609	5721	-7.841	4.454e-15	-----	37	2	11101403			chr2:11101031-11101488	Island	KCNF1	no
cg17489597	5723	7.838	4.575e-15	+++++	37	6	30430828			chr6:30431562-30432325	N_Shore	GPX6	no
cg08663909	5723	-7.834	4.742e-15	-----	37	5	1850655			chr5:1851342-1851564	N_Shore	IRX4	no
cg24633027	5723	7.833	4.778e-15	+++++	37	5	140754314	PCDHGA4;PCDHGA1;PCDHGA6;PCDHGA5;PCDHGB1;PCDHGA3;PCDHGA6;PCDHGA2;PCDHGB2;PCDHGB3	Body;Body;1stExon;Body;Body;Body;1stExon;Body;Body;Body	chr5:140755254-140755941	N_Shore	PCDHGA1	no
cg07646362	5720	7.823	5.148e-15	+++++	37	16	34208469			chr16:34208200-34209248	Island	UBE2MP1	no
cg19603903	5723	7.818	5.385e-15	+++++	37	19	57742345	AURKC;AURKC;AURKC	TSS200;TSS200;TSS200	chr19:57741955-57742457	Island	AURKC	no
cg11376198	5721	-7.807	5.861e-15	-----	37	1	19600730	AKR7L;AKR7L	TSS200;TSS200	chr1:19600249-19600942	Island	AKR7L	no
cg11992783	5723	-7.802	6.101e-15	-----	37	19	50734287	MYH14;MYH14;MYH14	Body;Body;Body	chr19:50733984-50734288	Island	MYH14	no
cg16583552	5722	7.801	6.166e-15	+++++	37	5	140553150	PCDHB7	1stExon	chr5:140553681-140554637	N_Shore	PCDHB7	no
cg09119043	5722	-7.789	6.756e-15	-----	37	1	234367443	SLC35F3	Body	chr1:234367135-234367496	Island	SLC35F3	no
cg05867884	5723	-7.762	8.331e-15	-----	37	5	1246291	SLC6A18	3'UTR	chr5:1245901-1246927	Island	SLC6A18	no
cg01813335	5714	-7.761	8.412e-15	-----	37	2	233215939			chr2:233215680-233217556	Island	DIS3L2	no
cg09045262	5721	-7.76	8.478e-15	-----	37	1	19600817	AKR7L;AKR7L	TSS1500;TSS1500	chr1:19600249-19600942	Island	AKR7L	no
cg20597382	5721	7.758	8.615e-15	+++++	37	13	19448912			chr13:19448911-19449348	Island	ANKRD20A9P	no
cg23596123	5723	7.755	8.802e-15	+++++	37	5	140530222	PCDHB6	1stExon	chr5:140531157-140532017	N_Shore	PCDHB6	no
cg23480619	5719	-7.75	9.17e-15	-----	37	21	35831871	KCNE1;KCNE1;KCNE1;KCNE1;KCNE1	5'UTR;5'UTR;1stExon;1stExon;5'UTR	chr21:35831697-35832365	Island	KCNE1	yes
cg14223822	5723	-7.745	9.585e-15	-----	37	13	112984602			chr13:112984966-112985733	N_Shore	SPACA7	no
cg00534492	5717	7.723	1.14e-14	+++++	37	9	70922191			chr9:70922045-70922723	Island	FOXD4L3	no
cg14176273	5716	7.721	1.157e-14	+++++	37	16	32096623			chr16:32095662-32097333	Island	440362	no
cg26730619	5723	-7.713	1.233e-14	-----	37	19	57743416	AURKC;AURKC;AURKC	Body;Body;Body	chr19:57741955-57742457	S_Shore	AURKC	no
cg20433262	5723	7.712	1.238e-14	+++++	37	5	140736893	PCDHGA2;PCDHGA4;PCDHGA1;PCDHGB1;PCDHGA3;PCDHGA4	Body;1stExon;Body;Body;Body;1stExon	chr5:140736821-140737058	Island	PCDHGA1	no
cg08823027	5723	-7.706	1.302e-14	-----	37	21	35831958	KCNE1;KCNE1;KCNE1	TSS200;5'UTR;TSS200	chr21:35831697-35832365	Island	KCNE1	no
cg05247821	5721	-7.688	1.493e-14	-----	37	13	112986667			chr13:112984966-112985733	S_Shore	SPACA7	no
cg23371413	5721	7.684	1.545e-14	+++++	37	19	57742394	AURKC;AURKC;AURKC;AURKC;AURKC	5'UTR;TSS200;1stExon;5'UTR;1stExon	chr19:57741955-57742457	Island	AURKC	no
cg10285526	5716	7.663	1.82e-14	+++++	37	16	34787199			chr16:34787169-34787623	Island	LOC100130700	no
cg24829292	5722	-7.657	1.901e-14	-----	37	11	132951838	OPCML	Body	chr11:132951692-132952260	Island	OPCML	no
cg13541588	5723	7.636	2.242e-14	+++++	37	17	21903945	FLJ36000	TSS200			FLJ36000	no
cg13125506	5720	7.629	2.371e-14	+++++	37	9	68299110			chr9:68298596-68299115	Island	FRG1JP	no
cg05210606	5721	7.627	2.411e-14	+++++	37	17	22203008					MTRNR2L1	no
cg00232387	5723	-7.616	2.617e-14	-----	37	19	2717526	DIRAS1	Body	chr19:2717060-2717800	Island	DIRAS1	no
cg18202521	5719	-7.615	2.642e-14	-----	37	1	19600702	AKR7L;AKR7L	TSS200;TSS200	chr1:19600249-19600942	Island	AKR7L	no
cg03415617	5721	7.61	2.751e-14	+++++	37	16	34726856					FRG2DP	no
cg24550343	5723	7.608	2.791e-14	+++++	37	5	180647647			chr5:180649487-180649768	N_Shore	MIR4638	no
cg02287371	5723	-7.605	2.845e-14	-----	37	5	1246274	SLC6A18	3'UTR	chr5:1245901-1246927	Island	SLC6A18	no
cg24723561	5722	-7.604	2.863e-14	-----	37	1	234367586	SLC35F3	Body	chr1:234367135-234367496	S_Shore	SLC35F3	no
cg07633530	5723	7.602	2.914e-14	+++++	37	16	34295778			chr16:34295486-34296109	Island	UBE2MP1	no
cg09057517	5723	-7.599	2.974e-14	-----	37	6	27570490					LINC01012	no
cg20376009	5719	7.587	3.281e-14	+++++	37	16	34296108			chr16:34295486-34296109	Island	UBE2MP1	no
cg01707795	5715	7.583	3.383e-14	+++++	37	14	69341738	ACTN1;ACTN1;ACTN1	Body;Body;Body	chr14:69341427-69341820	Island	ACTN1	no
cg26283170	5723	-7.579	3.476e-14	-----	37	11	132951950	OPCML	Body	chr11:132951692-132952260	Island	OPCML	no
cg01815292	5721	-7.572	3.663e-14	-----	37	5	1725823			chr5:1725986-1726327	N_Shore	MIR4277	no
cg24398379	5723	7.556	4.154e-14	+++++	37	7	56516076	LOC650226	TSS200	chr7:56515585-56515864	S_Shore	LOC650226	no
cg18251449	5723	7.554	4.21e-14	+++++	37	19	58728390			chr19:58728277-58728729	Island	ZNF274	no
cg25802888	5722	7.541	4.662e-14	+++++	37	19	57742112	AURKC;AURKC;AURKC	TSS1500;TSS1500;TSS1500	chr19:57741955-57742457	Island	AURKC	no
cg11336382	5723	7.532	4.997e-14	+++++	37	1	228658646			chr1:228658937-228659152	N_Shore	MIR4666A	no
cg26434090	5722	-7.53	5.09e-14	-----	37	11	117665395	DSCAML1	Body	chr11:117666634-117668141	N_Shore	DSCAML1	no
cg13935437	5723	-7.528	5.166e-14	-----	37	1	19600673	AKR7L;AKR7L	TSS200;TSS200	chr1:19600249-19600942	Island	AKR7L	no
cg13523649	5722	-7.514	5.753e-14	-----	37	20	37230741	C20orf95	Body	chr20:37230523-37230742	Island	ARHGAP40	no
cg05453358	5723	7.504	6.195e-14	+++++	37	8	47529280			chr8:47528989-47529374	Island	LINC00293	no
cg00716277	5723	-7.5	6.359e-14	-----	37	7	157369376	PTPRN2;PTPRN2;PTPRN2	Body;Body;Body	chr7:157369120-157369394	Island	PTPRN2	no
cg09150559	5722	7.492	6.793e-14	+++++	37	5	140571517	PCDHB10	TSS1500	chr5:140573423-140574316	N_Shore	PCDHB10	no
cg21891967	5723	-7.491	6.83e-14	-----	37	9	98075492	FANCC	5'UTR	chr9:98075418-98075741	Island	FANCC	no
cg22560193	5723	-7.49	6.875e-14	-----	37	19	1465962	APC2	Body	chr19:1465206-1471241	Island	APC2	no
cg00243480	5723	-7.478	7.549e-14	-----	37	14	34269416	NPAS3;NPAS3;NPAS3;NPAS3	Body;Body;Body;Body	chr14:34268946-34270438	Island	NPAS3	no
cg10734218	5719	7.478	7.564e-14	+++++	37	7	62514673			chr7:62514515-62514983	Island	ZNF733P	no
cg00669347	5723	-7.477	7.603e-14	-----	37	16	86767757					FOXL1	yes
cg25426208	5723	-7.472	7.875e-14	-----	37	6	27198646					PRSS16	no
cg23908228	5723	-7.465	8.32e-14	-----	37	21	35832008	KCNE1;KCNE1;KCNE1	TSS200;5'UTR;TSS200	chr21:35831697-35832365	Island	KCNE1	no
cg17826594	5717	-7.463	8.488e-14	-----	37	1	55506014	PCSK9	Body	chr1:55505060-55506015	Island	PCSK9	no
cg17735593	5723	7.461	8.573e-14	+++++	37	5	140552505	PCDHB7	1stExon	chr5:140553681-140554637	N_Shore	PCDHB7	no
cg01837362	5722	7.459	8.706e-14	+++++	37	12	34492938			chr12:34493973-34496968	N_Shore	ALG10	no
cg06671706	5722	-7.458	8.815e-14	-----	37	8	8559999	CLDN23	1stExon	chr8:8559131-8560867	Island	CLDN23	no
cg12798157	5722	-7.452	9.211e-14	-----	37	1	19600719	AKR7L;AKR7L	TSS200;TSS200	chr1:19600249-19600942	Island	AKR7L	no
cg06617961	5722	7.45	9.342e-14	+++++	37	16	33965255	MIR1826	TSS1500	chr16:33964362-33966423	Island	LINC00273	no
cg08638582	5722	-7.392	1.442e-13	-----	37	19	2717615	DIRAS1	Body	chr19:2717060-2717800	Island	DIRAS1	no
cg03711791	5723	-7.392	1.448e-13	-----	37	20	49626347	KCNG1	Body	chr20:49626063-49626843	Island	KCNG1	no
cg17227466	5722	7.39	1.469e-13	+++++	37	5	140748559	PCDHGA4;PCDHGB3;PCDHGA1;PCDHGA5;PCDHGB1;PCDHGA3;PCDHGB3;PCDHGA2;PCDHGB2	Body;TSS1500;Body;Body;Body;Body;TSS1500;Body;Body	chr5:140750050-140750264	N_Shore	PCDHGA1	no
cg05548469	5723	-7.385	1.522e-13	-----	37	4	122853464	TRPC3;TRPC3	1stExon;Body	chr4:122853554-122854169	N_Shore	TRPC3	no
cg04058153	5721	-7.379	1.592e-13	-----	37	8	1496711	DLGAP2	5'UTR	chr8:1496731-1497884	N_Shore	DLGAP2	no
cg09320731	5722	7.37	1.702e-13	+++++	37	16	32096464			chr16:32095662-32097333	Island	440362	yes
cg10038185	5722	-7.361	1.822e-13	-----	37	1	68517273	DIRAS3	TSS1500	chr1:68517254-68517474	Island	GNG12-AS1	no
cg19521832	5723	-7.359	1.855e-13	-----	37	21	35831996	KCNE1;KCNE1;KCNE1	TSS200;5'UTR;TSS200	chr21:35831697-35832365	Island	KCNE1	no
cg19816642	5723	7.35	1.983e-13	+++++	37	17	21220360			chr17:21219991-21220412	Island	MAP2K3	no
cg15747825	5723	-7.347	2.032e-13	-----	37	6	28565626					GPX6	no
cg14170220	5722	7.346	2.035e-13	++++-	37	17	21220411			chr17:21219991-21220412	Island	MAP2K3	no
cg09084477	5719	7.345	2.059e-13	+++++	37	13	41768978	KBTBD7	TSS1500	chr13:41767827-41768762	S_Shore	KBTBD7	no
cg08444117	5722	7.344	2.071e-13	+++++	37	7	57484153			chr7:57484168-57485070	N_Shore	MIR3147	no
cg03839794	5723	-7.341	2.113e-13	-----	37	14	34269541	NPAS3;NPAS3;NPAS3;NPAS3	Body;Body;Body;Body	chr14:34268946-34270438	Island	NPAS3	no
cg13578160	5723	-7.325	2.385e-13	-----	37	7	72813978					FZD9	no
cg07425171	5723	7.321	2.462e-13	+++++	37	16	34442090			chr16:34441786-34442374	Island	UBE2MP1	no
cg19616851	5722	-7.314	2.587e-13	-----	37	7	63363811			chr7:63361126-63361493	S_Shelf	LINC01005	no
cg26474549	5718	-7.3	2.878e-13	-----	37	2	239432273					LINC01107	no
cg01344644	5719	-7.289	3.128e-13	-----	37	13	112986978			chr13:112984966-112985733	S_Shore	SPACA7	no
cg17328716	5723	7.287	3.177e-13	+++++	37	7	56516243	LOC650226	TSS200	chr7:56515585-56515864	S_Shore	LOC650226	no
cg19479373	5723	-7.284	3.242e-13	-----	37	10	99734154	CRTAC1	Body			CRTAC1	no
cg26332114	5723	7.273	3.524e-13	+++++	37	19	57742260	AURKC;AURKC;AURKC	TSS200;TSS200;TSS200	chr19:57741955-57742457	Island	AURKC	no
cg03086707	5723	7.257	3.968e-13	+++++	37	5	140740607	PCDHGA4;PCDHGA2;PCDHGB2;PCDHGA1;PCDHGB1;PCDHGA3;PCDHGB2	Body;Body;1stExon;Body;Body;Body;1stExon	chr5:140741174-140741738	N_Shore	PCDHGA1	no
cg09677268	5722	7.246	4.29e-13	+++++	37	19	58556044	ZSCAN1	Body	chr19:58555798-58556614	Island	ZSCAN1	no
cg04647982	5720	7.238	4.555e-13	+++++	37	17	21220055			chr17:21219991-21220412	Island	MAP2K3	no
cg02601140	5723	7.237	4.573e-13	+++++	37	7	63250517			chr7:63250057-63250948	Island	LINC01005	no
cg20475486	5722	-7.224	5.033e-13	-----	37	14	70317075			chr14:70316847-70317240	Island	SMOC1	no
cg27036347	5722	7.213	5.464e-13	+++++	37	14	69341603	ACTN1;ACTN1;ACTN1	Body;Body;Body	chr14:69341427-69341820	Island	ACTN1	no
cg06643849	5722	7.208	5.67e-13	+++++	37	19	57742421	AURKC;AURKC;AURKC;AURKC;AURKC	5'UTR;TSS200;1stExon;5'UTR;1stExon	chr19:57741955-57742457	Island	AURKC	no
cg14601038	5723	-7.207	5.707e-13	-----	37	2	1481097	TPO;TPO;TPO;TPO	Body;Body;Body;Body	chr2:1480758-1481631	Island	TPO	no
cg16704958	5723	-7.206	5.769e-13	-----	37	21	38630728	DSCR3	Body	chr21:38630052-38630507	S_Shore	DSCR3	no
cg15627347	5723	7.191	6.417e-13	+++++	37	7	57472504			chr7:57472316-57472797	Island	MIR3147	no
cg05390473	5722	7.19	6.498e-13	+++++	37	16	34741251			chr16:34740812-34741494	Island	LOC100130700	no
cg11471802	5723	7.185	6.744e-13	+++++	37	8	47529015			chr8:47528989-47529374	Island	LINC00293	no
cg13519035	5721	7.169	7.533e-13	+++++	37	12	34261006			chr12:34260736-34261698	Island	ALG10	no
cg18557149	5723	7.165	7.754e-13	+++++	37	7	56515666	LOC650226	Body	chr7:56515585-56515864	Island	LOC650226	no
cg01561869	5723	7.153	8.488e-13	++++-	37	5	140725147	PCDHGA2;PCDHGA3;PCDHGA3;PCDHGA1	Body;1stExon;1stExon;Body	chr5:140725051-140725891	Island	PCDHGA1	no
cg22711741	5722	7.133	9.815e-13	+++++	37	19	57742444	AURKC;AURKC;AURKC;AURKC;AURKC;AURKC	5'UTR;5'UTR;1stExon;5'UTR;1stExon;1stExon	chr19:57741955-57742457	Island	AURKC	no
cg25564433	5723	7.132	9.867e-13	+++++	37	5	140754451	PCDHGA4;PCDHGA1;PCDHGA6;PCDHGA5;PCDHGB1;PCDHGA3;PCDHGA6;PCDHGA2;PCDHGB2;PCDHGB3	Body;Body;1stExon;Body;Body;Body;1stExon;Body;Body;Body	chr5:140755254-140755941	N_Shore	PCDHGA1	no
cg24388424	5723	-7.127	1.026e-12	-----	37	6	28565403					GPX6	no
cg08287724	5723	-7.116	1.111e-12	-----	37	21	35832141	KCNE1;KCNE1;KCNE1	5'UTR;TSS1500;TSS1500	chr21:35831697-35832365	Island	KCNE1	no
cg03459776	5721	-7.115	1.116e-12	-----	37	14	95331190			chr14:95330983-95331195	Island	GSC	no
cg11032038	5721	7.111	1.15e-12	+++++	37	16	33965322	MIR1826	TSS200	chr16:33964362-33966423	Island	LINC00273	no
cg26646558	5722	7.105	1.202e-12	+++++	37	16	34441787			chr16:34441786-34442374	Island	UBE2MP1	no
cg09871679	5721	7.103	1.221e-12	+++++	37	7	61821180			chr7:61820458-61822022	Island	ZNF733P	no
cg09075844	5717	-7.085	1.394e-12	-----	37	5	1245902	SLC6A18	Body	chr5:1245901-1246927	Island	SLC6A18	no
cg09786098	5718	7.064	1.615e-12	++++-	37	16	3016378	KREMEN2;KREMEN2	Body;Body	chr16:3016646-3020326	N_Shore	KREMEN2	no
cg03779117	5723	7.053	1.754e-12	+++++	37	7	57271021			chr7:57270847-57271464	Island	GUSBP10	no
cg25432232	5716	7.038	1.955e-12	+++++	37	19	57742423	AURKC;AURKC;AURKC;AURKC;AURKC	5'UTR;TSS200;1stExon;5'UTR;1stExon	chr19:57741955-57742457	Island	AURKC	no
cg00058009	5723	-7.028	2.1e-12	-----	37	4	122853693	TRPC3;TRPC3	1stExon;Body	chr4:122853554-122854169	Island	TRPC3	no
cg15732107	5723	-7.022	2.182e-12	-----	37	12	131171530			chr12:131171168-131171548	Island	RIMBP2	no
cg05983326	5722	7.019	2.234e-12	+++++	37	5	140710688	PCDHGA1;PCDHGA1	1stExon;1stExon	chr5:140711797-140712542	N_Shore	PCDHGA1	no
cg18956825	5723	-7.015	2.293e-12	-----	37	7	63363033			chr7:63361126-63361493	S_Shore	LINC01005	no
cg19568003	5723	7.008	2.423e-12	+++++	37	19	57742217	AURKC;AURKC;AURKC	TSS200;TSS1500;TSS200	chr19:57741955-57742457	Island	AURKC	no
cg12154045	5723	-6.997	2.61e-12	-----	37	19	1465556	APC2	Body	chr19:1465206-1471241	Island	APC2	no
cg06013769	5723	6.996	2.629e-12	+++++	37	5	140530467	PCDHB6	1stExon	chr5:140531157-140532017	N_Shore	PCDHB6	no
cg02797871	5723	-6.996	2.634e-12	-----	37	20	61953935	COL20A1	Body	chr20:61953906-61954408	Island	COL20A1	no
cg23948391	5722	6.993	2.682e-12	+++++	37	15	20150114			chr15:20148693-20150115	Island	CHEK2P2	no
cg12078775	5722	6.992	2.711e-12	+++++	37	6	30419543			chr6:30418844-30419630	Island	GPX6	no
cg19524572	5722	-6.973	3.113e-12	-----	37	14	95156762					SERPINA13P	no
cg03829739	5718	6.967	3.233e-12	+++++	37	7	56515510	LOC650226	Body	chr7:56515585-56515864	N_Shore	LOC650226	no
cg20165694	5721	-6.965	3.274e-12	-----	37	13	30077315	MTUS2;MTUS2	Body;Body	chr13:30077245-30077490	Island	MTUS2	no
cg10053622	5723	-6.955	3.527e-12	-----	37	17	7643808	DNAH2	Body	chr17:7643797-7644311	Island	DNAH2	no
cg05719902	5723	-6.955	3.529e-12	-----	37	7	138348774	SVOPL;SVOPL	Body;5'UTR	chr7:138348962-138349444	N_Shore	SVOPL	no
cg00935887	5722	-6.954	3.539e-12	-----	37	2	242844000			chr2:242843760-242844198	Island	RTP5	no
cg08681856	5723	6.953	3.581e-12	+++++	37	19	51411737	KLK4	Body	chr19:51411634-51412004	Island	KLK4	no
cg15655495	5722	6.948	3.703e-12	+++++	37	12	38532458			chr12:38532028-38532615	Island	ALG10B	no
cg17007628	5722	6.931	4.165e-12	+++++	37	5	140588424	PCDHB12;PCDHB12	5'UTR;1stExon	chr5:140589744-140590657	N_Shore	PCDHB12	no
cg10399005	5723	-6.921	4.485e-12	-----	37	14	70316898			chr14:70316847-70317240	Island	SMOC1	no
cg05293490	5715	-6.913	4.745e-12	-----	37	14	95156546					SERPINA13P	no
cg07494914	5723	6.9	5.197e-12	+++++	37	16	46461571			chr16:46461370-46462886	Island	ANKRD26P1	no
cg02402587	5721	-6.899	5.249e-12	-----	37	10	27702774	PTCHD3	1stExon	chr10:27702368-27703378	Island	PTCHD3	no
cg26284544	5723	6.898	5.28e-12	+++++	37	19	7983877	SNAPC2	TSS1500	chr19:7983603-7983919	Island	TGFBR3L	no
cg22240717	5722	-6.896	5.364e-12	-----	37	21	44573947			chr21:44573815-44574073	Island	CRYAA	no
cg07280807	5717	-6.883	5.856e-12	-----	37	14	70317239			chr14:70316847-70317240	Island	SMOC1	no
cg03070262	5723	6.882	5.888e-12	+++++	37	7	57484819			chr7:57484168-57485070	Island	MIR3147	no
cg21885107	5698	-6.879	6.02e-12	-----	37	14	73712289	PAPLN	Body	chr14:73712288-73712911	Island	PAPLN	no
cg21736411	5720	-6.879	6.048e-12	-----	37	21	40759659	WRB;WRB	Body;TSS200	chr21:40760626-40760829	N_Shore	WRB	no
cg17006282	5723	6.878	6.063e-12	++++-	37	19	5689943	RPL36;RPL36	TSS1500;TSS1500	chr19:5690127-5692213	N_Shore	RPL36	no
cg15074709	5722	-6.877	6.109e-12	-----	37	13	112547653			chr13:112547458-112548130	Island	SOX1	no
cg13557773	5720	-6.866	6.622e-12	-----	37	13	114814114	RASA3	Body	chr13:114813942-114814457	Island	RASA3	no
cg08962038	5723	-6.864	6.698e-12	-----	37	10	88022859	GRID1	Body	chr10:88022640-88023279	Island	GRID1	no
cg02191228	5723	-6.846	7.594e-12	-----	37	13	112547341			chr13:112547458-112548130	N_Shore	SOX1	no
cg21003654	5723	-6.843	7.74e-12	-----	37	4	6107633	JAKMIP1;JAKMIP1	Body;Body	chr4:6107130-6107711	Island	JAKMIP1	no
cg05491587	5723	-6.843	7.781e-12	-----	37	18	77659695	KCNG2	Body	chr18:77658912-77660000	Island	KCNG2	no
cg25261547	5721	6.837	8.089e-12	+++++	37	19	49363369	PLEKHA4;PLEKHA4	Body;Body			PLEKHA4	no
cg05860956	5723	-6.832	8.345e-12	-----	37	12	312595	SLC6A12;SLC6A12;SLC6A12	Body;Body;Body	chr12:312591-313331	Island	SLC6A12	no
cg17597901	5723	-6.829	8.527e-12	-----	37	7	39874082			chr7:39872841-39873151	S_Shore	LINC00265	no
cg21173524	5723	6.828	8.63e-12	+++++	37	1	149144820			chr1:149146208-149146697	N_Shore	LOC388692	yes
cg23918315	5721	6.808	9.881e-12	+++++	37	5	140479025	PCDHB3	TSS1500	chr5:140481546-140482460	N_Shelf	PCDHB3	no
cg26857370	5723	6.803	1.026e-11	+++++	37	16	34442283			chr16:34441786-34442374	Island	UBE2MP1	no
cg10115075	5723	6.799	1.051e-11	+++++	37	16	46461709			chr16:46461370-46462886	Island	ANKRD26P1	no
cg02161906	5723	6.786	1.149e-11	+++++	37	16	34586894			chr16:34586717-34587124	Island	LINC01566	no
cg05010260	5718	-6.785	1.162e-11	-----	37	7	100820291	C7orf52	5'UTR	chr7:100823307-100823701	N_Shelf	NAT16	no
cg21767657	5723	-6.782	1.182e-11	-----	37	8	47751623	BEYLA;BEYLA	TSS1500;TSS1500			LINC00293	no
cg04160343	5722	6.781	1.196e-11	+++++	37	5	140763700	PCDHGA4;PCDHGA7;PCDHGA6;PCDHGA1;PCDHGA5;PCDHGB1;PCDHGA3;PCDHGA2;PCDHGB2;PCDHGA7;PCDHGB3	Body;1stExon;Body;Body;Body;Body;Body;Body;Body;1stExon;Body	chr5:140764301-140764680	N_Shore	PCDHGA1	no
cg04383715	5720	6.779	1.213e-11	+++++	37	16	34209247			chr16:34208200-34209248	Island	UBE2MP1	no
cg13762474	5723	-6.758	1.396e-11	-----	37	15	42371808	PLA2G4D	Body	chr15:42371634-42371842	Island	PLA2G4D	no
cg23085143	5723	-6.756	1.423e-11	-----	37	7	138349443	SVOPL;SVOPL	Body;TSS1500	chr7:138348962-138349444	Island	SVOPL	no
cg02192974	5722	-6.755	1.424e-11	-----	37	19	50734272	MYH14;MYH14;MYH14	Body;Body;Body	chr19:50733984-50734288	Island	MYH14	no
cg07788167	5723	6.753	1.451e-11	+++++	37	7	57484272			chr7:57484168-57485070	Island	MIR3147	no
cg11287055	5722	-6.744	1.54e-11	-----	37	21	38630234	DSCR3	Body	chr21:38630052-38630507	Island	DSCR3	no
cg27110886	5723	-6.733	1.663e-11	-----	37	10	99734912	CRTAC1	Body			CRTAC1	no
cg14453935	5722	-6.722	1.79e-11	-----	37	18	77398086			chr18:77397556-77398898	Island	CTDP1	no
cg02548777	5723	-6.722	1.794e-11	-----	37	6	170338826			chr6:170338214-170339677	Island	LINC00574	no
cg02605776	5721	6.722	1.798e-11	+++++	37	1	111507160	C1orf103;C1orf103	TSS1500;TSS1500	chr1:111505881-111507007	S_Shore	LRIF1	no
cg03233793	5723	6.719	1.828e-11	++++-	37	19	19626605	NDUFA13;TSSK6	TSS1500;TSS200	chr19:19624954-19627258	Island	TSSK6	no
cg24029819	5722	-6.718	1.837e-11	-----	37	7	157550679	PTPRN2;PTPRN2;PTPRN2	Body;Body;Body	chr7:157550547-157551025	Island	PTPRN2	no
cg08538752	5718	6.714	1.891e-11	+++++	37	21	10990890	TPTE;TPTE;TPTE;TPTE;TPTE;TPTE	1stExon;1stExon;1stExon;5'UTR;5'UTR;5'UTR	chr21:10989913-10991413	Island	TPTE	no
cg09947261	5723	-6.706	2.001e-11	-----	37	20	61954200	COL20A1	Body	chr20:61953906-61954408	Island	COL20A1	no
cg09344281	5723	-6.699	2.1e-11	-----	37	20	49626064	KCNG1	Body	chr20:49626063-49626843	Island	KCNG1	no
cg25274157	5721	6.697	2.121e-11	+++++	37	19	19626576	NDUFA13;TSSK6	TSS1500;TSS200	chr19:19624954-19627258	Island	TSSK6	no
cg05365033	5722	-6.691	2.214e-11	-----	37	19	18889003	CRTC1;CRTC1	3'UTR;3'UTR	chr19:18888032-18888969	S_Shore	CRTC1	no
cg18939596	5720	-6.688	2.259e-11	-----	37	14	95330880			chr14:95330983-95331195	N_Shore	GSC	no
cg25724260	5723	-6.683	2.334e-11	-----	37	7	42896970					C7orf25	no
cg09796320	5720	6.675	2.467e-11	+++++	37	7	65447328	GUSB	TSS200	chr7:65446771-65447340	Island	GUSB	no
cg15548198	5702	6.67	2.564e-11	+++++	37	5	140588139	PCDHB12	TSS200	chr5:140589744-140590657	N_Shore	PCDHB12	no
cg06722407	5720	6.67	2.565e-11	+++++	37	13	19918586	LOC100101938	Body	chr13:19918585-19919221	Island	ANKRD26P3	no
cg26148904	5723	-6.668	2.597e-11	-----	37	17	79339342					LOC100130370	no
cg12777672	5723	6.667	2.611e-11	+++++	37	16	32360338			chr16:32359647-32360481	Island	LOC390705	no
cg24702091	5722	6.665	2.651e-11	+++++	37	16	34808939			chr16:34808455-34809874	Island	LOC100130700	no
cg23500924	5723	6.665	2.652e-11	+++++	37	5	140465235					PCDHB2	no
cg17867243	5723	-6.665	2.653e-11	-----	37	15	42371653	PLA2G4D	Body	chr15:42371634-42371842	Island	PLA2G4D	no
cg00333255	5722	-6.662	2.704e-11	-----	37	19	23945903	RPSAP58	Body	chr19:23945713-23946128	Island	RPSAP58	no
cg15190383	5723	-6.66	2.733e-11	-----	37	19	18888799	CRTC1;CRTC1	3'UTR;3'UTR	chr19:18888032-18888969	Island	CRTC1	no
cg08331981	5723	6.655	2.834e-11	++++-	37	19	19626599	NDUFA13;TSSK6	TSS1500;TSS200	chr19:19624954-19627258	Island	TSSK6	no
cg10922264	5723	-6.655	2.835e-11	-----	37	20	61954258	COL20A1	Body	chr20:61953906-61954408	Island	COL20A1	no
cg24996161	5719	6.653	2.87e-11	+++++	37	5	140735397	PCDHGA2;PCDHGA4;PCDHGA1;PCDHGB1;PCDHGA3;PCDHGA4	Body;1stExon;Body;Body;Body;1stExon	chr5:140736821-140737058	N_Shore	PCDHGA1	no
cg13605615	5722	-6.652	2.898e-11	-----	37	1	68517255	DIRAS3	TSS1500	chr1:68517254-68517474	Island	GNG12-AS1	no
cg19457237	5716	6.641	3.108e-11	+++++	37	12	34500585			chr12:34500550-34500814	Island	ALG10	no
cg07645761	5723	6.629	3.37e-11	++++-	37	16	2892518	TMPRSS8	Body	chr16:2892579-2892810	N_Shore	PRSS30P	no
cg16842187	5717	-6.622	3.547e-11	-----	37	2	26951473	KCNK3	3'UTR	chr2:26950538-26951474	Island	KCNK3	no
cg08887921	5720	6.621	3.565e-11	+++++	37	16	34489904					UBE2MP1	no
cg02804091	5721	6.618	3.65e-11	+++++	37	5	140536496	PCDHB17	Body	chr5:140536896-140537766	N_Shore	PCDHB17P	no
cg01316659	5723	6.613	3.768e-11	+++++	37	6	30418115			chr6:30418844-30419630	N_Shore	GPX6	no
cg05007325	5723	6.612	3.797e-11	+++++	37	16	34741493			chr16:34740812-34741494	Island	LOC100130700	no
cg11945929	5723	-6.602	4.044e-11	-----	37	7	158750384			chr7:158750223-158750498	Island	WDR60	no
cg09284655	5721	-6.599	4.151e-11	-----	37	14	70317228			chr14:70316847-70317240	Island	SMOC1	no
cg10742917	5722	6.593	4.3e-11	+++++	37	7	56242801			chr7:56242406-56243298	Island	NUPR1L	no
cg19888017	5723	-6.584	4.584e-11	-----	37	6	170589483			chr6:170589411-170590085	Island	DLL1	no
cg11086421	5722	6.582	4.63e-11	+++++	37	5	140750160	PCDHGA4;PCDHGB3;PCDHGA1;PCDHGA5;PCDHGB1;PCDHGA3;PCDHGB3;PCDHGA2;PCDHGB2	Body;1stExon;Body;Body;Body;Body;1stExon;Body;Body	chr5:140750050-140750264	Island	PCDHGA1	no
cg06168204	5722	-6.577	4.796e-11	-----	37	6	27570548					LINC01012	no
cg22637837	5723	6.575	4.851e-11	+++++	37	5	140730092	PCDHGB1;PCDHGA2;PCDHGA1;PCDHGB1;PCDHGA3	1stExon;Body;Body;1stExon;Body	chr5:140731239-140731979	N_Shore	PCDHGA1	no
cg14793137	5723	-6.568	5.083e-11	-----	37	2	1480944	TPO;TPO;TPO;TPO	Body;Body;Body;Body	chr2:1480758-1481631	Island	TPO	no
cg03054846	5723	6.561	5.336e-11	+++++	37	1	143467660			chr1:143467293-143467675	Island	100286793	no
cg19624318	5723	6.56	5.373e-11	+++++	37	7	62514926			chr7:62514515-62514983	Island	ZNF733P	no
cg05586662	5723	6.551	5.727e-11	-++++	37	8	100024465	VPS13B;VPS13B;VPS13B;VPS13B	TSS1500;TSS1500;TSS1500;TSS1500	chr8:100025146-100025999	N_Shore	VPS13B	no
cg00421848	5723	-6.55	5.735e-11	-----	37	21	35832164	KCNE1;KCNE1;KCNE1	5'UTR;TSS1500;TSS1500	chr21:35831697-35832365	Island	KCNE1	no
cg27665767	5723	6.55	5.741e-11	++++-	37	5	140764485	PCDHGA4;PCDHGA7;PCDHGA6;PCDHGA1;PCDHGA5;PCDHGB1;PCDHGA3;PCDHGA2;PCDHGB2;PCDHGA7;PCDHGB3	Body;1stExon;Body;Body;Body;Body;Body;Body;Body;1stExon;Body	chr5:140764301-140764680	Island	PCDHGA1	no
cg12954512	5722	-6.55	5.768e-11	-----	37	7	158750244			chr7:158750223-158750498	Island	WDR60	no
cg26856475	5722	6.541	6.098e-11	+++++	37	5	140740503	PCDHGA4;PCDHGA2;PCDHGB2;PCDHGA1;PCDHGB1;PCDHGA3;PCDHGB2	Body;Body;1stExon;Body;Body;Body;1stExon	chr5:140741174-140741738	N_Shore	PCDHGA1	no
cg15865243	5722	6.537	6.296e-11	+++++	37	12	34496342			chr12:34493973-34496968	Island	ALG10	no
cg25757140	5722	6.528	6.66e-11	+++++	37	19	38039469			chr19:38039561-38040395	N_Shore	ZNF571-AS1	no
cg23542590	5721	6.525	6.791e-11	+++++	37	3	56717769	C3orf63	TSS1500	chr3:56716492-56717658	S_Shore	FAM208A	no
cg23132774	5723	-6.517	7.168e-11	-----	37	13	114814171	RASA3	Body	chr13:114813942-114814457	Island	RASA3	no
cg03137131	5723	-6.514	7.296e-11	-----	37	4	2366672	ZFYVE28	Body	chr4:2366421-2367092	Island	ZFYVE28	yes
cg10347828	5723	6.513	7.384e-11	+++++	37	19	49244040	RASIP1	TSS200	chr19:49242018-49242962	S_Shore	RASIP1	no
cg21327235	5723	-6.507	7.651e-11	-----	37	17	7643798	DNAH2	Body	chr17:7643797-7644311	Island	DNAH2	no
cg18380783	5721	-6.507	7.658e-11	-----	37	21	38630506	DSCR3	Body	chr21:38630052-38630507	Island	DSCR3	no
cg00831126	5723	6.505	7.767e-11	+++++	37	7	56605325					DKFZp434L192	no
cg22190023	5722	6.502	7.911e-11	+++++	37	5	140552347	PCDHB7;PCDHB7	1stExon;5'UTR	chr5:140553681-140554637	N_Shore	PCDHB7	no
cg04111992	5722	-6.499	8.084e-11	----+	37	7	158790115			chr7:158789486-158790019	S_Shore	LINC00689	no
cg05269784	5721	-6.497	8.192e-11	-----	37	1	22920169	EPHA8	Body	chr1:22919773-22920207	Island	EPHA8	no
cg18091046	5721	-6.493	8.4e-11	-----	37	13	30077344	MTUS2;MTUS2	3'UTR;3'UTR	chr13:30077245-30077490	Island	MTUS2	no
cg20954971	5721	-6.493	8.413e-11	-----	37	21	44593642			chr21:44592719-44593643	Island	CRYAA	no
cg23290121	5723	-6.484	8.91e-11	-----	37	2	241612069			chr2:241611744-241612677	Island	AQP12B	no
cg00805880	5720	6.484	8.939e-11	+++++	37	1	203045044	PPFIA4	Body	chr1:203044722-203045390	Island	PPFIA4	no
cg06660976	5722	-6.483	8.989e-11	-----	37	16	86767566					FOXL1	no
cg14090916	5723	6.481	9.126e-11	++++-	37	9	140044904	GRIN1;GRIN1;GRIN1	Body;Body;Body	chr9:140042285-140043008	S_Shore	GRIN1	yes
cg27572120	5717	6.475	9.506e-11	+++++	37	6	30419551			chr6:30418844-30419630	Island	GPX6	no
cg08985785	5722	-6.472	9.657e-11	-----	37	6	39196340	KCNK5	Body	chr6:39196817-39197517	N_Shore	KCNK5	no
cg25026992	5721	6.46	1.044e-10	+++++	37	5	140554819	PCDHB7;PCDHB7	1stExon;3'UTR	chr5:140553681-140554637	S_Shore	PCDHB7	no
cg05772104	5723	-6.46	1.046e-10	-----	37	2	98340425	ZAP70	5'UTR	chr2:98340397-98340959	Island	ZAP70	no
cg12944006	5719	-6.459	1.051e-10	-----	37	4	122853963	TRPC3;TRPC3	1stExon;Body	chr4:122853554-122854169	Island	TRPC3	no
cg03494017	5723	-6.455	1.085e-10	-----	37	5	1724892			chr5:1725183-1725420	N_Shore	MIR4277	no
cg14003022	5722	-6.449	1.127e-10	-----	37	4	3043019			chr4:3043018-3043547	Island	GRK4	no
cg26733975	5723	6.445	1.157e-10	+++++	37	7	56551640			chr7:56551488-56551713	Island	DKFZp434L192	no
cg21104965	5723	-6.438	1.21e-10	-----	37	6	117869453	DCBLD1	Body	chr6:117869097-117869530	Island	GOPC	no
cg13348458	5723	-6.433	1.249e-10	-----	37	6	27569671					LINC01012	no
cg20893919	5723	-6.43	1.275e-10	-----	37	4	122854168	TRPC3;TRPC3	1stExon;Body	chr4:122853554-122854169	Island	TRPC3	no
cg00224807	5722	-6.423	1.335e-10	-----	37	2	238065650					COPS8	no
cg22417566	5718	-6.42	1.36e-10	-----	37	18	76323014			chr18:76322675-76323015	Island	SALL3	no
cg02739040	5723	-6.415	1.411e-10	-----	37	13	112547370			chr13:112547458-112548130	N_Shore	SOX1	no
cg11347033	5723	6.414	1.414e-10	+++++	37	5	140515629	PCDHB5	1stExon	chr5:140516311-140517300	N_Shore	PCDHB5	no
cg23312375	5722	-6.413	1.429e-10	----+	37	13	114814024	RASA3	Body	chr13:114813942-114814457	Island	RASA3	no
cg00635356	5721	6.402	1.539e-10	+++++	37	5	140603942	PCDHB14	1stExon	chr5:140604453-140605304	N_Shore	PCDHB14	no
cg13792147	5722	-6.389	1.669e-10	-----	37	16	31831181			chr16:31830660-31831188	Island	ZNF267	no
cg16115627	5722	-6.387	1.694e-10	-----	37	7	154684433	DPP6;DPP6;DPP6	3'UTR;3'UTR;3'UTR	chr7:154684402-154684630	Island	DPP6	no
cg05375686	5720	-6.38	1.768e-10	-----	37	12	131171181			chr12:131171168-131171548	Island	RIMBP2	no
cg20464405	5723	-6.371	1.875e-10	-----	37	19	4785480			chr19:4785250-4785490	Island	FEM1A	no
cg10012722	5722	6.367	1.932e-10	+++++	37	2	237085763			chr2:237086727-237088463	N_Shore	GBX2	no
cg04696808	5720	6.363	1.974e-10	+++++	37	16	34257170			chr16:34256748-34257750	Island	UBE2MP1	no
cg01879726	5721	-6.359	2.035e-10	-----	37	16	31821352					ZNF720	no
cg13019844	5723	-6.356	2.073e-10	-----	37	6	170589897			chr6:170589411-170590085	Island	DLL1	no
cg15055149	5723	6.354	2.095e-10	++++-	37	16	34208209			chr16:34208200-34209248	Island	UBE2MP1	no
cg23337866	5723	-6.354	2.098e-10	-----	37	4	170696369			chr4:170695989-170696274	S_Shore	C4orf27	no
cg08468911	5711	-6.353	2.112e-10	-----	37	21	35832180	KCNE1;KCNE1;KCNE1	5'UTR;TSS1500;TSS1500	chr21:35831697-35832365	Island	KCNE1	no
cg18305433	5722	6.344	2.233e-10	+++++	37	6	28972963	ZNF311;ZNF311	5'UTR;1stExon			GPX6	no
cg11801727	5721	6.344	2.245e-10	+++++	37	1	228659093			chr1:228658937-228659152	Island	MIR4666A	no
cg14404807	5721	6.343	2.25e-10	+++++	37	14	106938294	LOC100133469	TSS200	chr14:106938196-106938818	Island	LINC00221	no
cg11976052	5722	6.341	2.28e-10	+++++	37	19	51411839	KLK4	Body	chr19:51411634-51412004	Island	KLK4	no
cg04996300	5722	-6.339	2.31e-10	-----	37	7	157368976	PTPRN2;PTPRN2;PTPRN2	Body;Body;Body	chr7:157369120-157369394	N_Shore	PTPRN2	no
cg04190813	5723	6.338	2.333e-10	+++++	37	17	7199099	YBX2	TSS1500	chr17:7199710-7200009	N_Shore	YBX2	no
cg01301252	5723	6.335	2.371e-10	+++++	37	5	140724683	PCDHGA2;PCDHGA3;PCDHGA3;PCDHGA1	Body;1stExon;1stExon;Body	chr5:140725051-140725891	N_Shore	PCDHGA1	no
cg22992730	5723	-6.33	2.446e-10	----+	37	19	4784940			chr19:4785250-4785490	N_Shore	FEM1A	no
cg14807682	5722	-6.326	2.515e-10	-----	37	8	1440673			chr8:1440661-1440935	Island	DLGAP2	no
cg24898738	5722	-6.325	2.534e-10	----+	37	10	134938144	GPR123	Body	chr10:134937966-134938481	Island	ADGRA1	no
cg23153481	5721	-6.314	2.711e-10	-----	37	13	112547871			chr13:112547458-112548130	Island	SOX1	no
cg03473127	5722	6.312	2.753e-10	+++++	37	19	51411782	KLK4	Body	chr19:51411634-51412004	Island	KLK4	no
cg11460282	5723	6.295	3.075e-10	+++++	37	7	56297661			chr7:56297432-56297662	Island	NUPR1L	no
cg00421990	5699	-6.283	3.319e-10	-----	37	7	158656429	WDR60	Body	chr7:158656282-158656744	Island	WDR60	no
cg06276860	5723	6.278	3.422e-10	+++++	37	16	34741304			chr16:34740812-34741494	Island	LOC100130700	no
cg14554519	5722	-6.276	3.477e-10	-----	37	2	11101032			chr2:11101031-11101488	Island	KCNF1	no
cg05605052	5723	-6.266	3.694e-10	-----	37	19	23945659	RPSAP58	TSS200	chr19:23945713-23946128	N_Shore	RPSAP58	no
cg11846236	5723	-6.266	3.702e-10	-----	37	3	48632568	COL7A1	1stExon	chr3:48631882-48632901	Island	COL7A1	no
cg18677906	5722	6.264	3.747e-10	+++++	37	12	132851967	GALNT9;LOC100130238	Body;TSS200	chr12:132853943-132854190	N_Shore	GALNT9	no
cg10116490	5720	6.264	3.762e-10	+++++	37	1	11561711	PTCHD2	Body	chr1:11561366-11562156	Island	PTCHD2	no
cg08214455	5714	6.251	4.068e-10	+++++	37	16	33817457			chr16:33817053-33817993	Island	LINC00273	no
cg19421526	5720	-6.251	4.073e-10	-----	37	10	99734513	CRTAC1	Body			CRTAC1	no
cg17642796	5723	-6.245	4.227e-10	-----	37	7	72813894					FZD9	no
cg03440414	5722	-6.245	4.234e-10	-----	37	2	11101592			chr2:11101031-11101488	S_Shore	KCNF1	no
cg13283199	5723	6.243	4.299e-10	+++++	37	5	140552992	PCDHB7	1stExon	chr5:140553681-140554637	N_Shore	PCDHB7	no
cg16065768	5723	-6.235	4.523e-10	-----	37	12	114107712					RBM19	no
cg24156854	5721	6.234	4.558e-10	+++++	37	19	7983776	SNAPC2	TSS1500	chr19:7983603-7983919	Island	TGFBR3L	no
cg10725861	5722	6.232	4.619e-10	+++++	37	19	7983606			chr19:7983603-7983919	Island	TGFBR3L	no
cg02539074	5723	6.23	4.661e-10	+++++	37	5	140475094	PCDHB2	1stExon	chr5:140475599-140476607	N_Shore	PCDHB2	no
cg15283904	5722	-6.227	4.744e-10	-----	37	10	27703377	PTCHD3	TSS200	chr10:27702368-27703378	Island	PTCHD3	no
cg23738353	5719	6.227	4.751e-10	++-++	37	7	5322583	SLC29A4;SLC29A4;SLC29A4;SLC29A4	5'UTR;1stExon;1stExon;5'UTR	chr7:5322680-5323193	N_Shore	SLC29A4	yes
cg14472390	5723	6.227	4.762e-10	++++-	37	5	140740387	PCDHGA4;PCDHGA2;PCDHGB2;PCDHGA1;PCDHGB1;PCDHGA3;PCDHGB2	Body;Body;1stExon;Body;Body;Body;1stExon	chr5:140741174-140741738	N_Shore	PCDHGA1	no
cg27252467	5723	-6.226	4.797e-10	----+	37	13	19585665	LOC348021	Body			LINC00442	no
cg23548623	5723	6.224	4.84e-10	+++++	37	8	43136162			chr8:43132045-43132478	S_Shelf	POTEA	no
cg09826364	5722	-6.219	5.008e-10	----+	37	7	158789723			chr7:158789486-158790019	Island	LINC00689	no
cg09741519	5723	6.218	5.04e-10	+++++	37	17	1810775			chr17:1811473-1812097	N_Shore	RPA1	no
cg14544666	5723	-6.215	5.132e-10	-----	37	5	179634789	RASGEF1C	5'UTR	chr5:179634577-179634875	Island	RASGEF1C	no
cg24448113	5722	6.212	5.222e-10	+++++	37	5	140475611	PCDHB2	1stExon	chr5:140475599-140476607	Island	PCDHB2	no
cg00978427	5722	6.207	5.406e-10	+++++	37	5	140736762	PCDHGA2;PCDHGA4;PCDHGA1;PCDHGB1;PCDHGA3;PCDHGA4	Body;1stExon;Body;Body;Body;1stExon	chr5:140736821-140737058	N_Shore	PCDHGA1	no
cg13139630	5721	-6.204	5.489e-10	-----	37	21	46438065			chr21:46438140-46439343	N_Shore	LINC00162	no
cg24120669	5723	6.204	5.52e-10	+++++	37	5	140529819	PCDHB6	TSS200	chr5:140531157-140532017	N_Shore	PCDHB6	no
cg00543335	5723	6.202	5.569e-10	+++++	37	5	140711225	PCDHGA1;PCDHGA1	1stExon;1stExon	chr5:140711797-140712542	N_Shore	PCDHGA1	no
cg02933909	5720	-6.199	5.698e-10	-----	37	10	27703329	PTCHD3	TSS200	chr10:27702368-27703378	Island	PTCHD3	no
cg04742556	5723	6.198	5.707e-10	+++++	37	4	58061991			chr4:58061751-58062115	Island	IGFBP7-AS1	no
cg05266226	5723	-6.197	5.768e-10	-----	37	1	22920119	EPHA8	Body	chr1:22919773-22920207	Island	EPHA8	no
cg11409361	5717	6.195	5.824e-10	+++++	37	17	1041006	ABR;ABR	Body;5'UTR			ABR	no
cg00106591	5720	6.186	6.18e-10	+++++	37	16	34209017			chr16:34208200-34209248	Island	UBE2MP1	no
cg13170051	5723	-6.18	6.421e-10	-----	37	1	41982392	HIVEP3;HIVEP3	Body;Body	chr1:41981788-41982043	S_Shore	HIVEP3	no
cg18187198	5721	-6.179	6.465e-10	-----	37	6	27570442					LINC01012	no
cg01231921	5723	-6.178	6.494e-10	-----	37	2	241611991			chr2:241611744-241612677	Island	AQP12B	no
cg07786254	5723	6.177	6.523e-10	++++-	37	19	59085608	MZF1;MGC2752;LOC100131691;MZF1	TSS1500;TSS1500;Body;TSS1500	chr19:59086697-59087299	N_Shore	MZF1-AS1	no
cg08120511	5723	-6.169	6.871e-10	-----	37	13	19412184	LOC284232	Body			ANKRD20A9P	no
cg10775229	5723	-6.163	7.122e-10	-----	37	10	88023052	GRID1	Body	chr10:88022640-88023279	Island	GRID1	no
cg24050474	5715	-6.161	7.215e-10	-----	37	3	39544326	MOBP;MOBP	Body;Body	chr3:39543771-39544223	S_Shore	MOBP	no
cg26274564	5723	-6.16	7.256e-10	-----	37	13	112984478			chr13:112984966-112985733	N_Shore	SPACA7	no
cg16346321	5722	-6.159	7.341e-10	-----	37	1	10709185	CASZ1;CASZ1	Body;Body	chr1:10707810-10708140	S_Shore	CASZ1	no
cg07895657	5723	-6.158	7.378e-10	-----	37	22	50616420	PANX2;PANX2;PANX2	Body;Body;Body	chr22:50615278-50617900	Island	PANX2	no
cg24127414	5718	6.154	7.554e-10	+++++	37	5	140579644	PCDHB11	1stExon	chr5:140580723-140581625	N_Shore	PCDHB11	no
cg14329783	5723	-6.152	7.675e-10	-----	37	7	75779857			chr7:75779628-75780022	Island	SRRM3	no
cg06521653	5720	-6.15	7.771e-10	-----	37	16	85845811			chr16:85845625-85845831	Island	COX4I1	no
cg25756406	5723	-6.147	7.874e-10	-----	37	10	134597884			chr10:134597357-134602649	Island	NKX6-2	no
cg12647837	5722	6.146	7.928e-10	+++++	37	7	61820842			chr7:61820458-61822022	Island	ZNF733P	no
cg20260127	5721	6.145	8.021e-10	+++++	37	7	56355681			chr7:56355508-56355798	Island	LOC650226	yes
cg04589828	5722	6.143	8.073e-10	+++++	37	12	34495086			chr12:34493973-34496968	Island	ALG10	no
cg23163283	5722	6.139	8.285e-10	+++++	37	17	22016686			chr17:22016769-22017189	N_Shore	MTRNR2L1	no
cg24983120	5720	-6.138	8.356e-10	-----	37	18	74499380			chr18:74499316-74499641	Island	LOC100131655	no
cg00599530	5723	-6.134	8.573e-10	-----	37	6	170589809			chr6:170589411-170590085	Island	DLL1	no
cg22194188	5723	-6.132	8.658e-10	-----	37	17	62341149	TEX2	TSS1500	chr17:62339803-62340799	S_Shore	TEX2	no
cg16812621	5719	6.115	9.663e-10	-++++	37	14	19888434			chr14:19888058-19890323	Island	POTEM	yes
cg23414330	5721	-6.114	9.708e-10	-----	37	10	125754900			chr10:125751132-125751984	S_Shelf	CHST15	no
cg15215348	5722	6.11	9.974e-10	+++++	37	19	18344520	PDE4C	5'UTR	chr19:18343496-18344196	S_Shore	PDE4C	no
cg04175111	5723	-6.11	9.983e-10	-----	37	5	2334971					IRX2	no
cg03731646	5717	-6.099	1.068e-09	-----	37	18	74499372			chr18:74499316-74499641	Island	LOC100131655	no
cg01285926	5723	6.088	1.144e-09	+++++	37	7	56242554			chr7:56242406-56243298	Island	NUPR1L	no
cg00528572	5723	-6.086	1.161e-09	-----	37	11	92703433	MTNR1B	Body	chr11:92702789-92703434	Island	MTNR1B	no
cg17847861	5720	6.084	1.172e-09	+++++	37	19	40972683	SPTBN4;BLVRB	TSS1500;TSS1500	chr19:40971476-40973393	Island	SPTBN4	no
cg07175288	5723	-6.082	1.186e-09	-----	37	18	76266437			chr18:76266230-76266453	Island	SALL3	no
cg10895875	5720	6.081	1.197e-09	+++++	37	7	56242407			chr7:56242406-56243298	Island	NUPR1L	no
cg02773588	5721	6.08	1.204e-09	+++++	37	3	48698519	CELSR3	1stExon	chr3:48698335-48701667	Island	CELSR3	no
cg03775991	5723	-6.077	1.226e-09	-----	37	6	170589530			chr6:170589411-170590085	Island	DLL1	no
cg26823666	5723	6.076	1.232e-09	+++++	37	1	228658397			chr1:228658937-228659152	N_Shore	MIR4666A	no
cg06324957	5723	-6.074	1.25e-09	-----	37	7	34118611	BMPER	Body	chr7:34118463-34118759	Island	BMPER	no
cg08714996	5721	6.071	1.268e-09	+++++	37	5	140729928	PCDHGB1;PCDHGA2;PCDHGA1;PCDHGB1;PCDHGA3	1stExon;Body;Body;1stExon;Body	chr5:140731239-140731979	N_Shore	PCDHGA1	no
cg15597364	5723	-6.07	1.28e-09	-----	37	1	22919937	EPHA8	Body	chr1:22919773-22920207	Island	EPHA8	no
cg06176824	5723	6.069	1.291e-09	+++++	37	16	33039897			chr16:33038921-33040607	Island	LOC390705	no
cg27108629	5722	6.068	1.292e-09	+++++	37	12	34503503			chr12:34503354-34503614	Island	ALG10	no
cg24864576	5722	-6.065	1.32e-09	-----	37	18	74499573			chr18:74499316-74499641	Island	LOC100131655	no
cg23136742	5723	-6.062	1.343e-09	-----	37	2	26950956	KCNK3	Body	chr2:26950538-26951474	Island	KCNK3	no
cg00035398	5719	-6.059	1.374e-09	-----	37	7	158656620	WDR60	Body	chr7:158656282-158656744	Island	WDR60	no
cg16203491	5723	-6.058	1.375e-09	-----	37	13	112547459			chr13:112547458-112548130	Island	SOX1	no
cg07673020	5723	-6.054	1.414e-09	-----	37	7	42896801					C7orf25	no
cg09636214	5717	-6.053	1.42e-09	-----	37	14	73712491	PAPLN	Body	chr14:73712288-73712911	Island	PAPLN	no
cg17017814	5721	-6.046	1.483e-09	-----	37	11	48509488	OR4A47	TSS1500			OR4A47	no
cg02703627	5723	6.046	1.489e-09	+++++	37	12	34488920			chr12:34488610-34489037	Island	ALG10	no
cg03379552	5723	-6.044	1.505e-09	-----	37	10	99734662	CRTAC1	Body			CRTAC1	no
cg14834903	5722	-6.041	1.53e-09	-----	37	14	73712902	PAPLN	Body	chr14:73712288-73712911	Island	PAPLN	no
cg04391540	5723	-6.029	1.646e-09	-----	37	19	48048129	ZNF541	Body	chr19:48047796-48049162	Island	ZNF541	no
cg06423211	5723	-6.026	1.682e-09	-----	37	19	551401			chr19:551290-551542	Island	GZMM	no
cg01191259	5723	-6.025	1.689e-09	-----	37	15	29210460					APBA2	no
cg25691239	5721	6.021	1.731e-09	+++++	37	21	10991412	TPTE;TPTE;TPTE	TSS1500;TSS1500;TSS1500	chr21:10989913-10991413	Island	TPTE	no
cg16050468	5713	-6.021	1.733e-09	-----	37	14	105011965					C14orf180	no
cg25769590	5723	-6.015	1.794e-09	----+	37	7	158789503			chr7:158789486-158790019	Island	LINC00689	no
cg26310483	5723	6.012	1.835e-09	+++++	37	6	30421376			chr6:30418844-30419630	S_Shore	GPX6	no
cg17218311	5723	-6.011	1.846e-09	-----	37	5	1852664			chr5:1851342-1851564	S_Shore	IRX4	no
cg01147352	5720	-6.009	1.863e-09	-----	37	16	86767299					FOXL1	no
cg19910796	5723	-6.009	1.869e-09	----+	37	2	131449749			chr2:131450173-131450516	N_Shore	CYP4F30P	no
cg00632657	5722	-6.007	1.891e-09	-----	37	10	27703336	PTCHD3	TSS200	chr10:27702368-27703378	Island	PTCHD3	no
cg24580146	5723	-6.001	1.962e-09	-----	37	17	7644241	DNAH2	Body	chr17:7643797-7644311	Island	DNAH2	no
cg05991492	5718	-5.995	2.04e-09	-----	37	16	3988700			chr16:3989006-3989348	N_Shore	ADCY9	no
cg27425784	5722	-5.987	2.136e-09	-----	37	2	98340511	ZAP70	Body	chr2:98340397-98340959	Island	ZAP70	no
cg18912209	5723	-5.987	2.141e-09	-----	37	4	170696239			chr4:170695989-170696274	Island	C4orf27	no
cg04880091	5720	5.986	2.15e-09	+++++	37	8	43132451			chr8:43132045-43132478	Island	POTEA	no
cg09666230	5723	-5.986	2.154e-09	-----	37	1	209848402	G0S2	TSS1500	chr1:209848443-209849428	N_Shore	G0S2	no
cg02287693	5723	-5.985	2.164e-09	-----	37	22	46276479			chr22:46276365-46277064	Island	ATXN10	no
cg17596731	5723	-5.979	2.242e-09	-----	37	5	1726243			chr5:1725986-1726327	Island	MIR4277	no
cg14188774	5718	-5.979	2.245e-09	-----	37	7	42896343					C7orf25	no
cg19206486	5722	5.976	2.283e-09	+++++	37	19	49523046			chr19:49522773-49523093	Island	LOC101059948	no
cg20994022	5721	-5.975	2.296e-09	-----	37	17	7197813	YBX2	1stExon	chr17:7197431-7198417	Island	YBX2	no
cg14818248	5723	-5.97	2.37e-09	-----	37	19	4785374			chr19:4785250-4785490	Island	FEM1A	no
cg19495714	5720	5.967	2.419e-09	+++++	37	14	105218551	SIVA1;SIVA1	TSS1500;TSS1500	chr14:105218366-105218620	Island	SIVA1	no
cg25793785	5723	5.959	2.544e-09	+++++	37	19	38281423			chr19:38281090-38281424	Island	ZNF573	no
cg23358625	5723	-5.958	2.551e-09	-----	37	19	23945641	RPSAP58	TSS200	chr19:23945713-23946128	N_Shore	RPSAP58	no
cg20188212	5723	-5.956	2.581e-09	-----	37	12	313104	SLC6A12;SLC6A12;SLC6A12	Body;Body;Body	chr12:312591-313331	Island	SLC6A12	no
cg10622551	5722	-5.954	2.609e-09	-----	37	4	2366555	ZFYVE28	Body	chr4:2366421-2367092	Island	ZFYVE28	no
cg15044767	5723	5.949	2.702e-09	+++++	37	5	140501784	PCDHB4	1stExon	chr5:140502890-140503804	N_Shore	PCDHB4	no
cg00841760	5722	-5.943	2.795e-09	-----	37	7	158362966	PTPRN2;PTPRN2;PTPRN2	Body;Body;Body	chr7:158361909-158362970	Island	PTPRN2	no
cg14057711	5716	5.933	2.98e-09	+++++	37	17	22203489					MTRNR2L1	no
cg19967668	5720	5.929	3.041e-09	+++++	37	5	140535759	PCDHB17	Body	chr5:140536896-140537766	N_Shore	PCDHB17P	no
cg00435606	5723	5.927	3.094e-09	+++++	37	17	16257223	CENPV	TSS1500	chr17:16255618-16257148	S_Shore	CENPV	no
cg01512854	5723	5.921	3.199e-09	++++-	37	5	140480967	PCDHB3	1stExon	chr5:140481546-140482460	N_Shore	PCDHB3	no
cg24577933	5722	-5.919	3.234e-09	-----	37	1	9258678			chr1:9258565-9258956	Island	H6PD	no
cg04500879	5714	-5.916	3.293e-09	-----	37	22	46327243	WNT7B	Body	chr22:46326912-46327254	Island	WNT7B	no
cg15105011	5722	-5.915	3.319e-09	----+	37	4	940614	TMEM175	5'UTR	chr4:940613-941057	Island	TMEM175	no
cg13727946	5722	-5.914	3.341e-09	-----	37	19	8953473	MBD3L1	1stExon			MBD3L1	no
cg04711063	5723	-5.913	3.354e-09	-----	37	7	34118464	BMPER	Body	chr7:34118463-34118759	Island	BMPER	no
cg13972793	5720	5.911	3.393e-09	+++++	37	5	140751454	PCDHGA4;PCDHGB3;PCDHGA1;PCDHGA5;PCDHGB1;PCDHGA3;PCDHGB3;PCDHGA2;PCDHGB2	Body;1stExon;Body;Body;Body;Body;1stExon;Body;Body	chr5:140751298-140751883	Island	PCDHGA1	no
cg01891259	5721	-5.911	3.395e-09	-----	37	5	1850661			chr5:1851342-1851564	N_Shore	IRX4	no
cg11225357	5723	-5.911	3.401e-09	-----	37	17	79339278					LOC100130370	no
cg00814780	5723	-5.909	3.435e-09	-----	37	14	95331232			chr14:95330983-95331195	S_Shore	GSC	no
cg02596089	5723	5.902	3.589e-09	+++++	37	19	47759400	CCDC9	TSS1500	chr19:47759648-47761016	N_Shore	CCDC9	no
cg06512316	5723	5.901	3.617e-09	++++-	37	12	34491142			chr12:34491006-34491271	Island	ALG10	no
cg10187707	5723	-5.899	3.661e-09	-----	37	20	49626842	KCNG1	Body	chr20:49626063-49626843	Island	KCNG1	no
cg23638042	5720	5.898	3.69e-09	+++++	37	8	43101403			chr8:43101489-43102542	N_Shore	HGSNAT	no
cg12375722	5723	5.894	3.774e-09	+++++	37	5	140729719	PCDHGA2;PCDHGB1;PCDHGA1;PCDHGB1;PCDHGA3	Body;TSS200;Body;TSS200;Body	chr5:140731239-140731979	N_Shore	PCDHGA1	no
cg02599361	5722	-5.89	3.868e-09	-----	37	5	178548373	ADAMTS2	Body	chr5:178547421-178548701	Island	ADAMTS2	no
cg21073350	5721	5.887	3.929e-09	+++++	37	5	140729813	PCDHGA2;PCDHGB1;PCDHGA1;PCDHGB1;PCDHGA3	Body;TSS200;Body;TSS200;Body	chr5:140731239-140731979	N_Shore	PCDHGA1	no
cg24729221	5722	5.887	3.941e-09	-++++	37	7	63497644			chr7:63498112-63498314	N_Shore	LINC01005	no
cg12092346	5723	-5.886	3.962e-09	-----	37	18	77659572	KCNG2	Body	chr18:77658912-77660000	Island	KCNG2	no
cg15089111	5722	-5.884	3.995e-09	-----	37	14	34270113	NPAS3;NPAS3;NPAS3;NPAS3	Body;Body;Body;Body	chr14:34268946-34270438	Island	NPAS3	no
cg25340050	5721	5.879	4.125e-09	+++++	37	5	140562562	PCDHB16	1stExon	chr5:140563510-140564361	N_Shore	PCDHB16	no
cg09955645	5723	-5.878	4.156e-09	-----	37	10	531098	DIP2C	Body	chr10:530713-531099	Island	DIP2C	no
cg06102954	5722	-5.876	4.196e-09	-----	37	21	42741788	MX2	5'UTR			MX2	no
cg06324373	5722	-5.874	4.26e-09	-----	37	10	99734805	CRTAC1	Body			CRTAC1	no
cg19360482	5723	-5.871	4.329e-09	----+	37	5	1726171			chr5:1725986-1726327	Island	MIR4277	no
cg02750792	5723	-5.869	4.389e-09	-----	37	3	39543967	MOBP;MOBP	Body;Body	chr3:39543771-39544223	Island	MOBP	no
cg11534293	5722	5.869	4.39e-09	++++-	37	1	153234342	LOR	Body			LOR	no
cg00219169	5721	-5.863	4.556e-09	-----	37	10	530951	DIP2C	Body	chr10:530713-531099	Island	DIP2C	no
cg06507634	5723	5.862	4.56e-09	+++++	37	16	31439106	COX6A2	Body	chr16:31438891-31439682	Island	COX6A2	no
cg27380813	5723	-5.856	4.751e-09	-----	37	3	10370704	ATP2B2;ATP2B2	Body;Body	chr3:10370438-10370806	Island	ATP2B2	no
cg01524894	5723	5.852	4.843e-09	+++++	37	5	140212752	PCDHA6;PCDHA2;PCDHA1;PCDHA7;PCDHA1;PCDHA7;PCDHA6;PCDHA5;PCDHA3;PCDHA4	Body;Body;Body;TSS1500;Body;TSS1500;Body;Body;Body;Body	chr5:140214068-140214464	N_Shore	PCDHA1	no
cg15717183	5722	5.852	4.87e-09	+++++	37	3	181438122	SOX2OT	Body	chr3:181437184-181437478	S_Shore	SOX2-OT	no
cg14250450	5722	-5.85	4.902e-09	-----	37	10	124578544			chr10:124578126-124578443	S_Shore	FAM24B-CUZD1	no
cg06468072	5723	-5.85	4.93e-09	-----	37	11	117665622	DSCAML1	Body	chr11:117666634-117668141	N_Shore	DSCAML1	no
cg12467933	5723	-5.849	4.953e-09	-----	37	17	72353536	BTBD17	Body	chr17:72352827-72353798	Island	BTBD17	no
cg19585061	5722	-5.848	4.976e-09	----+	37	17	259924	C17orf97	TSS200	chr17:259754-260306	Island	C17orf97	no
cg01893629	5722	5.846	5.035e-09	+++++	37	12	34494825			chr12:34493973-34496968	Island	ALG10	no
cg01267532	5723	-5.839	5.249e-09	-----	37	18	76266372			chr18:76266230-76266453	Island	SALL3	no
cg23504719	5722	-5.839	5.262e-09	-----	37	10	99735010	CRTAC1	Body			CRTAC1	no
cg26679004	5722	-5.835	5.39e-09	-----	37	10	88023135	GRID1	Body	chr10:88022640-88023279	Island	GRID1	no
cg21536969	5723	-5.834	5.405e-09	-----	37	21	46438175			chr21:46438140-46439343	Island	LINC00162	no
cg00628697	5723	-5.834	5.424e-09	-----	37	21	38630342	DSCR3	Body	chr21:38630052-38630507	Island	DSCR3	no
cg27038439	5721	-5.831	5.494e-09	-----	37	4	4864320	MSX1	Body	chr4:4864456-4864834	N_Shore	MSX1	no
cg11840197	5723	-5.829	5.584e-09	-----	37	20	60540469			chr20:60540414-60540748	Island	TAF4	no
cg01767631	5723	-5.828	5.607e-09	-----	37	13	20716728	GJA3	Body	chr13:20716137-20717372	Island	GJA3	no
cg09898978	5719	5.822	5.816e-09	+++++	37	15	57998371	GCOM1;GRINL1A;GRINL1A;GCOM1;GRINL1A	Body;TSS1500;TSS1500;Body;TSS1500	chr15:57998704-57999385	N_Shore	GCOM1	no
cg24508426	5723	-5.821	5.834e-09	-----	37	10	124578209			chr10:124578126-124578443	Island	FAM24B-CUZD1	no
cg04646173	5723	5.82	5.892e-09	+++++	37	5	140586788			chr5:140589744-140590657	N_Shelf	PCDHB12	no
cg19445322	5723	-5.819	5.916e-09	-----	37	3	13246196			chr3:13245692-13246212	Island	NUP210	no
cg16505764	5722	5.817	5.998e-09	+++++	37	5	140763254	PCDHGA4;PCDHGA7;PCDHGA6;PCDHGA1;PCDHGA5;PCDHGB1;PCDHGA3;PCDHGA2;PCDHGB2;PCDHGA7;PCDHGB3	Body;1stExon;Body;Body;Body;Body;Body;Body;Body;1stExon;Body	chr5:140764301-140764680	N_Shore	PCDHGA1	no
cg08888354	5720	5.81	6.239e-09	+++++	37	19	37958707	ZNF570;ZNF569	TSS1500;TSS1500	chr19:37959852-37960615	N_Shore	ZNF569	no
cg10940066	5722	-5.81	6.255e-09	-----	37	7	158363642	PTPRN2;PTPRN2;PTPRN2	Body;Body;Body	chr7:158361909-158362970	S_Shore	PTPRN2	no
cg13698291	5722	-5.806	6.384e-09	-----	37	3	73432740	PDZRN3	Body	chr3:73432739-73434073	Island	PDZRN3	no
cg14815743	5721	5.797	6.737e-09	+++++	37	19	47354685	AP2S1;AP2S1	TSS1500;TSS1500	chr19:47353614-47354150	S_Shore	AP2S1	no
cg19453488	5723	-5.794	6.878e-09	-----	37	14	95330984			chr14:95330983-95331195	Island	GSC	no
cg03003467	5712	5.793	6.922e-09	+++++	37	14	106938289	LOC100133469	TSS200	chr14:106938196-106938818	Island	LINC00221	no
cg17759252	5723	-5.788	7.114e-09	-----	37	19	18888081	CRTC1;CRTC1	Body;Body	chr19:18888032-18888969	Island	CRTC1	no
cg07997370	5723	5.788	7.125e-09	+++++	37	16	34443120			chr16:34441786-34442374	S_Shore	UBE2MP1	no
cg07780517	5723	-5.787	7.145e-09	-----	37	13	30077489	MTUS2;MTUS2	3'UTR;3'UTR	chr13:30077245-30077490	Island	MTUS2	no
cg09413529	5723	-5.786	7.215e-09	-----	37	12	115112225	TBX3;TBX3	Body;Body	chr12:115112014-115112627	Island	TBX3	no
cg05351887	5722	-5.782	7.366e-09	-----	37	16	3988869			chr16:3989006-3989348	N_Shore	ADCY9	no
cg00758915	5721	5.782	7.394e-09	++++-	37	5	140773539	PCDHGA4;PCDHGA6;PCDHGA1;PCDHGA5;PCDHGB1;PCDHGB4;PCDHGA3;PCDHGA2;PCDHGA8;PCDHGA7;PCDHGB2;PCDHGA8;PCDHGB3	Body;Body;Body;Body;Body;Body;Body;Body;1stExon;Body;Body;1stExon;Body	chr5:140773855-140774441	N_Shore	PCDHGA1	no
cg24517467	5719	-5.781	7.415e-09	-----	37	7	155284331			chr7:155284018-155284356	Island	CNPY1	no
cg01807735	5723	-5.78	7.462e-09	-----	37	11	115861018					LINC00900	no
cg03292213	5723	-5.779	7.519e-09	-----	37	17	17109640	PLD6;PLD6	1stExon;5'UTR	chr17:17108771-17109701	Island	PLD6	no
cg14065590	5722	5.776	7.639e-09	++++-	37	5	140579303	PCDHB11	TSS200	chr5:140580723-140581625	N_Shore	PCDHB11	no
cg12750151	5723	-5.771	7.883e-09	----+	37	11	55586264	OR5D18	TSS1500			OR5D18	no
cg05988356	5721	5.77	7.906e-09	+++++	37	16	34295916			chr16:34295486-34296109	Island	UBE2MP1	no
cg06950634	5722	5.765	8.145e-09	++++-	37	11	304351			chr11:304079-304379	Island	IFITM2	no
cg25554190	5721	-5.763	8.26e-09	-----	37	5	178548700	ADAMTS2	Body	chr5:178547421-178548701	Island	ADAMTS2	no
cg01873249	5723	5.762	8.319e-09	+++++	37	16	34442602			chr16:34441786-34442374	S_Shore	UBE2MP1	no
cg01254719	5721	-5.758	8.526e-09	-----	37	20	57978234			chr20:57978801-57979075	N_Shore	EDN3	no
cg15128510	5723	5.756	8.592e-09	+++++	37	19	57741988	AURKC;AURKC;AURKC	TSS1500;TSS1500;TSS1500	chr19:57741955-57742457	Island	AURKC	no
cg21778193	5723	-5.755	8.648e-09	-----	37	1	1098070			chr1:1098043-1100584	Island	MIR200B	no
cg09884451	5723	-5.755	8.651e-09	-----	37	4	2366831	ZFYVE28	Body	chr4:2366421-2367092	Island	ZFYVE28	no
cg26879386	5720	5.752	8.837e-09	+++++	37	5	140781179	PCDHGA4;PCDHGA6;PCDHGA1;PCDHGA8;PCDHGA5;PCDHGB1;PCDHGB4;PCDHGA3;PCDHGA2;PCDHGA7;PCDHGB2;PCDHGA9;PCDHGB5;PCDHGA9;PCDHGB3	Body;Body;Body;Body;Body;Body;Body;Body;Body;Body;Body;TSS1500;Body;TSS1500;Body	chr5:140779013-140779659	S_Shore	PCDHGA1	no
cg00202454	5721	-5.75	8.941e-09	-----	37	15	42371886	PLA2G4D	Body	chr15:42371634-42371842	S_Shore	PLA2G4D	no
cg12844324	5716	-5.746	9.156e-09	-----	37	8	61626646	CHD7	5'UTR	chr8:61626645-61627074	Island	CHD7	no
cg12781086	5723	-5.743	9.279e-09	-----	37	7	34118554	BMPER	Body	chr7:34118463-34118759	Island	BMPER	no
cg21098323	5723	5.742	9.36e-09	+++++	37	19	54605642	OSCAR;NDUFA3;OSCAR;OSCAR;OSCAR	TSS1500;TSS1500;TSS1500;TSS1500;TSS1500	chr19:54605985-54606590	N_Shore	OSCAR	no
cg04337056	5723	5.742	9.381e-09	+++++	37	3	158361858	GFM1	TSS1500	chr3:158362180-158362478	N_Shore	GFM1	no
cg12064504	5723	5.739	9.497e-09	+++++	37	6	28972891	ZNF311;ZNF311	5'UTR;1stExon			GPX6	no
cg10184328	5722	-5.739	9.5e-09	-----	37	7	138349158	SVOPL;SVOPL	Body;TSS200	chr7:138348962-138349444	Island	SVOPL	no
cg01257975	5719	-5.733	9.89e-09	-----	37	22	40058706	CACNA1I;CACNA1I	Body;Body	chr22:40057941-40058844	Island	CACNA1I	no
cg19927508	5721	5.729	1.011e-08	+++++	37	16	31439191	COX6A2	Body	chr16:31438891-31439682	Island	COX6A2	no
cg21519781	5722	-5.729	1.011e-08	-----	37	2	88849576			chr2:88849435-88849692	Island	EIF2AK3	no
cg06470855	5723	-5.722	1.052e-08	-----	37	13	112997365			chr13:112997192-112997717	Island	SPACA7	no
cg01971227	5723	-5.72	1.065e-08	-----	37	16	3988694			chr16:3989006-3989348	N_Shore	ADCY9	no
cg19706390	5718	-5.719	1.07e-08	-----	37	1	10709702	CASZ1;CASZ1	Body;Body	chr1:10707810-10708140	S_Shore	CASZ1	no
cg11821795	5723	-5.719	1.073e-08	-----	37	22	47611604			chr22:47608695-47609322	S_Shelf	TBC1D22A	no
cg18417622	5721	-5.718	1.076e-08	-----	37	10	88023185	GRID1	Body	chr10:88022640-88023279	Island	GRID1	no
cg02403883	5720	5.716	1.089e-08	+++++	37	5	140530028	PCDHB6	1stExon	chr5:140531157-140532017	N_Shore	PCDHB6	no
cg18605031	5723	-5.715	1.094e-08	-----	37	3	49314155	C3orf62	1stExon	chr3:49314437-49314815	N_Shore	C3orf62	no
cg04895616	5719	5.715	1.1e-08	+++++	37	19	44331009	ZNF283	TSS1500			ZNF283	no
cg00375983	5723	-5.714	1.103e-08	-----	37	1	19181390	TAS1R2	Body	chr1:19180945-19181469	Island	TAS1R2	no
cg23661344	5723	-5.706	1.156e-08	-----	37	17	17109678	PLD6	TSS200	chr17:17108771-17109701	Island	PLD6	no
cg19694465	5722	5.706	1.157e-08	+++++	37	1	6267579	RNF207	Body	chr1:6268820-6269588	N_Shore	RNF207	no
cg09652312	5721	-5.706	1.157e-08	-----	37	7	155284062			chr7:155284018-155284356	Island	CNPY1	no
cg11235602	5721	-5.703	1.175e-08	-----	37	3	39543776	MOBP;MOBP	Body;Body	chr3:39543771-39544223	Island	MOBP	no
cg18640250	5722	-5.695	1.233e-08	-----	37	5	1855934			chr5:1856773-1858444	N_Shore	IRX4	no
cg16766914	5720	-5.692	1.254e-08	-----	37	17	55962703	CUEDC1	Body	chr17:55962573-55963229	Island	CUEDC1	no
cg05423392	5721	5.688	1.284e-08	+++++	37	16	34586837			chr16:34586717-34587124	Island	LINC01566	no
cg05082376	5722	-5.687	1.294e-08	-----	37	22	42548792			chr22:42548152-42549207	Island	TCF20	no
cg19411738	5723	-5.683	1.325e-08	-----	37	10	13481909	BEND7	Body			BEND7	no
cg03043130	5723	5.681	1.34e-08	+++++	37	19	58952361	ZNF132	TSS1500	chr19:58951214-58952250	S_Shore	ZNF132	no
cg04027059	5722	5.677	1.37e-08	+++++	37	16	3482078					ZNF597	no
cg02760164	5722	-5.67	1.428e-08	-----	37	15	42371967	PLA2G4D	Body	chr15:42371634-42371842	S_Shore	PLA2G4D	no
cg05983061	5723	-5.67	1.43e-08	-----	37	3	39544192	MOBP;MOBP	Body;Body	chr3:39543771-39544223	Island	MOBP	yes
cg13495693	5715	5.669	1.439e-08	+++++	37	15	25018227			chr15:25018174-25018533	Island	SNRPN	no
cg08679971	5719	5.668	1.442e-08	+++++	37	19	38281047			chr19:38281090-38281424	N_Shore	ZNF573	no
cg26180501	5722	-5.666	1.461e-08	-----	37	7	158363265	PTPRN2;PTPRN2;PTPRN2	Body;Body;Body	chr7:158361909-158362970	S_Shore	PTPRN2	no
cg03054684	5723	-5.663	1.49e-08	-----	37	3	39543515	MOBP;MOBP	5'UTR;Body	chr3:39543771-39544223	N_Shore	MOBP	no
cg02347212	5723	-5.658	1.529e-08	-----	37	17	6141790					WSCD1	no
cg16589260	5723	-5.657	1.537e-08	-----	37	7	55225082	EGFR;EGFR;EGFR	Body;Body;Body			EGFR	no
cg12390516	5723	-5.657	1.544e-08	-----	37	10	13481846	BEND7	Body			BEND7	no
cg23074932	5723	5.652	1.589e-08	+++++	37	5	140718731	PCDHGA2;PCDHGA1;PCDHGA2	1stExon;Body;1stExon	chr5:140719129-140719343	N_Shore	PCDHGA1	no
cg14488256	5723	5.648	1.623e-08	+++++	37	16	34257574			chr16:34256748-34257750	Island	UBE2MP1	no
cg06955417	5723	-5.646	1.639e-08	----+	37	7	16890879			chr7:16890768-16891087	Island	AGR3	no
cg07200871	5723	5.646	1.641e-08	+++++	37	17	1040975	ABR;ABR	Body;5'UTR			ABR	no
cg00741945	5723	-5.646	1.642e-08	-----	37	16	89114669			chr16:89114529-89114863	Island	ACSF3	no
cg26726006	5722	-5.645	1.652e-08	-----	37	15	29210444					APBA2	no
cg26605683	5722	5.645	1.655e-08	+++++	37	5	172751269	STC2	Body	chr5:172754056-172757098	N_Shelf	STC2	no
cg03644691	5723	5.639	1.71e-08	+++++	37	5	140482926	PCDHB3;PCDHB3	1stExon;3'UTR	chr5:140481546-140482460	S_Shore	PCDHB3	no
cg27469738	5723	-5.636	1.744e-08	-----	37	10	99338074	ANKRD2;ANKRD2	Body;Body	chr10:99337989-99338241	Island	ANKRD2	no
cg02624051	5721	-5.631	1.79e-08	-----	37	15	42371635	PLA2G4D	Body	chr15:42371634-42371842	Island	PLA2G4D	no
cg04773864	5723	5.628	1.82e-08	+++++	37	5	140744763	PCDHGA4;PCDHGA2;PCDHGA5;PCDHGB2;PCDHGA1;PCDHGB1;PCDHGA3;PCDHGA5	Body;Body;1stExon;Body;Body;Body;Body;1stExon	chr5:140745531-140745893	N_Shore	PCDHGA1	no
cg19590578	5723	5.616	1.959e-08	+++++	37	5	77266117			chr5:77268350-77268787	N_Shelf	AP3B1	no
cg24415728	5721	-5.613	1.987e-08	-----	37	8	11471816			chr8:11471014-11471249	S_Shore	LINC00208	no
cg00093478	5718	-5.611	2.016e-08	-----	37	13	112996967			chr13:112997192-112997717	N_Shore	SPACA7	no
cg17347682	5723	5.606	2.066e-08	+++++	37	5	140578896	PCDHB11	TSS1500	chr5:140580723-140581625	N_Shore	PCDHB11	no
cg00963378	5720	-5.596	2.189e-08	-----	37	13	20716638	GJA3	Body	chr13:20716137-20717372	Island	GJA3	no
cg08626932	5723	5.595	2.201e-08	+++++	37	20	62259823	GMEB2	TSS1500	chr20:62257589-62259476	S_Shore	GMEB2	no
cg10701252	5720	-5.594	2.221e-08	-----	37	3	55508585	WNT5A	Body	chr3:55508336-55508708	Island	WNT5A	no
cg16547529	5723	5.594	2.223e-08	+++++	37	11	75140681	KLHL35	Body	chr11:75140737-75141849	N_Shore	KLHL35	no
cg04635635	5722	-5.592	2.243e-08	-----	37	15	30163726					TJP1	no
cg02613370	5721	-5.592	2.247e-08	-----	37	10	124578366			chr10:124578126-124578443	Island	FAM24B-CUZD1	no
cg15777553	5723	5.592	2.248e-08	+++++	37	12	34493996			chr12:34493973-34496968	Island	ALG10	no
cg07889505	5722	-5.587	2.307e-08	-----	37	15	42349787					PLA2G4E	no
cg01074584	5723	5.585	2.338e-08	+++++	37	8	41168072	SFRP1	TSS1500	chr8:41165852-41167140	S_Shore	SFRP1	no
cg06313676	5723	-5.584	2.356e-08	-----	37	16	87978974					BANP	no
cg07064495	5723	5.582	2.373e-08	+++++	37	18	29304111			chr18:29303960-29304254	Island	SLC25A52	no
cg19743545	5722	5.58	2.405e-08	+++++	37	2	237085808			chr2:237086727-237088463	N_Shore	GBX2	no
cg17631454	5723	5.579	2.414e-08	++++-	37	4	49308567					CWH43	yes
cg10599948	5721	5.576	2.459e-08	+++++	37	19	49244571	IZUMO1;RASIP1	Body;TSS1500	chr19:49242018-49242962	S_Shore	IZUMO1	no
cg07655627	5723	-5.573	2.509e-08	-----	37	5	102898729	NUDT12	TSS1500			NUDT12	no
cg14662585	5723	-5.571	2.529e-08	----+	37	7	16890769			chr7:16890768-16891087	Island	AGR3	no
cg13388277	5723	-5.57	2.553e-08	-----	37	7	63504673	ZNF727	TSS1500	chr7:63505977-63506298	N_Shore	ZNF727	no
cg23995446	5720	5.569	2.556e-08	+++++	37	19	7934807			chr19:7933263-7934898	Island	PRR36	no
cg05944174	5722	-5.567	2.599e-08	-----	37	7	157368901	PTPRN2;PTPRN2;PTPRN2	Body;Body;Body	chr7:157369120-157369394	N_Shore	PTPRN2	no
cg00590260	5722	-5.562	2.662e-08	-----	37	10	530805	DIP2C	Body	chr10:530713-531099	Island	DIP2C	no
cg00580965	5721	-5.561	2.684e-08	-----	37	8	144822283			chr8:144822011-144822805	Island	FAM83H-AS1	no
cg06683094	5719	5.56	2.697e-08	+++++	37	5	140177056	PCDHA2;PCDHA1;PCDHA1;PCDHA2;PCDHA2	Body;Body;Body;3'UTR;1stExon	chr5:140175666-140176813	S_Shore	PCDHA1	no
cg01947695	5723	5.551	2.844e-08	+++++	37	16	34378069					UBE2MP1	no
cg13863764	5720	5.55	2.851e-08	+++++	37	1	11561908	PTCHD2	Body	chr1:11561366-11562156	Island	PTCHD2	no
cg06346838	5714	-5.549	2.87e-08	-----	37	19	1466162	APC2	Body	chr19:1465206-1471241	Island	APC2	no
cg07212940	5723	5.549	2.879e-08	+++++	37	3	62304165	C3orf14	TSS1500	chr3:62304514-62304780	N_Shore	PTPRG-AS1	no
cg17628468	5723	5.543	2.969e-08	++++-	37	17	42093050	TMEM101	TSS1500	chr17:42091712-42091948	S_Shore	TMEM101	no
cg26607620	5719	-5.542	2.992e-08	-----	37	8	1497078	DLGAP2	Body	chr8:1496731-1497884	Island	DLGAP2	no
cg14429526	5722	-5.536	3.088e-08	-----	37	10	531562	DIP2C	Body	chr10:530713-531099	S_Shore	DIP2C	no
cg11383474	5723	5.536	3.088e-08	+++++	37	8	43136445			chr8:43132045-43132478	S_Shelf	POTEA	no
cg16225804	5723	-5.534	3.132e-08	-----	37	15	29210759					APBA2	no
cg02407415	5723	-5.533	3.152e-08	-----	37	16	857454	PRR25	Body	chr16:857341-858025	Island	PRR25	no
cg26012061	5723	-5.53	3.208e-08	----+	37	7	16890775			chr7:16890768-16891087	Island	AGR3	no
cg00292513	5722	-5.529	3.223e-08	-----	37	12	248296	IQSEC3;IQSEC3	Body;Body	chr12:247455-248501	Island	IQSEC3	no
cg09563325	5723	5.528	3.246e-08	+++++	37	16	34809256			chr16:34808455-34809874	Island	LOC100130700	no
cg08650890	5699	-5.523	3.328e-08	-----	37	6	32064613	TNXB	Body	chr6:32063533-32065044	Island	HLA-DRB5	no
cg02538829	5723	5.522	3.346e-08	+++++	37	17	21226533					MAP2K3	no
cg02349373	5723	5.521	3.37e-08	+++++	37	19	38281559			chr19:38281090-38281424	S_Shore	ZNF573	no
cg01572810	5721	-5.52	3.394e-08	-----	37	7	150901654			chr7:150901550-150901978	Island	ABCF2	no
cg13350173	5719	5.519	3.411e-08	+++++	37	19	38281183			chr19:38281090-38281424	Island	ZNF573	no
cg10816626	5722	-5.514	3.509e-08	-----	37	1	10711457	CASZ1;CASZ1	Body;Body	chr1:10713838-10714203	N_Shelf	CASZ1	no
cg13308187	5722	-5.514	3.513e-08	-----	37	20	61953801	COL20A1	Body	chr20:61953906-61954408	N_Shore	COL20A1	no
cg10413224	5722	-5.513	3.532e-08	-----	37	7	34118758	BMPER	Body	chr7:34118463-34118759	Island	BMPER	no
cg14003931	5723	-5.51	3.587e-08	-----	37	10	134938469	GPR123	Body	chr10:134937966-134938481	Island	ADGRA1	no
cg27568360	5723	-5.509	3.605e-08	-----	37	10	531320	DIP2C	Body	chr10:530713-531099	S_Shore	DIP2C	no
cg14364186	5722	-5.509	3.609e-08	-----	37	9	135619500	C9orf98	Body			AK8	no
cg26116937	5721	-5.504	3.709e-08	-----	37	10	531152	DIP2C	Body	chr10:530713-531099	S_Shore	DIP2C	no
cg13725516	5722	5.504	3.713e-08	+++++	37	5	140731308	PCDHGB1;PCDHGA2;PCDHGA1;PCDHGB1;PCDHGA3	1stExon;Body;Body;1stExon;Body	chr5:140731239-140731979	Island	PCDHGA1	no
cg06757399	5721	5.502	3.746e-08	+++++	37	16	1878010	HAGH;FAHD1;FAHD1;FAHD1;HAGH;FAHD1	TSS1500;Body;Body;1stExon;TSS1500;3'UTR	chr16:1876113-1877633	S_Shore	FAHD1	no
cg14968361	5722	-5.502	3.753e-08	-----	37	3	39543547	MOBP;MOBP	5'UTR;Body	chr3:39543771-39544223	N_Shore	MOBP	no
cg14724749	5723	5.494	3.931e-08	++++-	37	19	51774592			chr19:51774428-51774694	Island	SIGLECL1	no
cg26714388	5720	5.492	3.981e-08	+++++	37	12	34488729			chr12:34488610-34489037	Island	ALG10	no
cg01365486	5723	-5.49	4.008e-08	-----	37	6	150378881			chr6:150378838-150379048	Island	ULBP3	no
cg01993818	5723	-5.49	4.009e-08	-----	37	14	34270437	NPAS3;NPAS3;NPAS3;NPAS3	3'UTR;3'UTR;3'UTR;3'UTR	chr14:34268946-34270438	Island	NPAS3	no
cg25293896	5723	-5.49	4.019e-08	-----	37	19	45720949	EXOC3L2	Body	chr19:45720768-45721077	Island	EXOC3L2	no
cg00759573	5721	5.489	4.042e-08	+++++	37	3	169481968			chr3:169482338-169483052	N_Shore	TERC	no
cg09735146	5722	-5.487	4.084e-08	-----	37	16	85845936			chr16:85845625-85845831	S_Shore	COX4I1	no
cg01207473	5722	-5.486	4.111e-08	-----	37	6	159359940			chr6:159360625-159360952	N_Shore	C6orf99	no
cg17330048	5723	5.481	4.228e-08	+++++	37	5	80257322	RASGRF2	Body	chr5:80255904-80257006	S_Shore	RASGRF2	no
cg02393606	5723	-5.481	4.237e-08	-----	37	10	135033364	KNDC1	Body	chr10:135033330-135033739	Island	KNDC1	no
cg04278168	5723	-5.478	4.299e-08	-----	37	10	124578263			chr10:124578126-124578443	Island	FAM24B-CUZD1	no
cg04388244	5722	-5.478	4.303e-08	-----	37	10	105421005	SH3PXD2A	Body	chr10:105420685-105421076	Island	SH3PXD2A	no
cg25690958	5722	-5.477	4.324e-08	-----	37	17	4439481	SPNS2	Body	chr17:4439300-4439705	Island	SPNS2	no
cg07624705	5723	5.476	4.34e-08	++++-	37	19	19626525	NDUFA13;TSSK6	TSS1500;TSS200	chr19:19624954-19627258	Island	TSSK6	no
cg14241662	5723	5.474	4.389e-08	+++++	37	17	7199284	YBX2	TSS1500	chr17:7199710-7200009	N_Shore	YBX2	no
cg24333150	5722	5.468	4.554e-08	+++++	37	19	43203368			chr19:43202099-43202313	S_Shore	PSG3	no
cg19369780	5723	-5.465	4.631e-08	----+	37	11	1578502	DUSP8;HCCA2	Body;Body	chr11:1577705-1579091	Island	MOB2	no
cg03354717	5722	5.463	4.688e-08	+++++	37	16	48277879	LONP2	TSS1500	chr16:48278058-48278655	N_Shore	ABCC11	no
cg26539818	5720	-5.461	4.737e-08	-----	37	17	17109691	PLD6	TSS200	chr17:17108771-17109701	Island	PLD6	no
cg27170141	5723	-5.456	4.879e-08	-----	37	1	10711044	CASZ1;CASZ1	Body;Body	chr1:10713838-10714203	N_Shelf	CASZ1	no
cg15120855	5723	5.454	4.912e-08	+++++	37	5	140515736	PCDHB5	1stExon	chr5:140516311-140517300	N_Shore	PCDHB5	no
cg25924274	5723	-5.454	4.931e-08	-----	37	2	121071122					RALB	no
cg05502376	5723	-5.454	4.932e-08	-----	37	13	112861499					SOX1	no
cg13337615	5722	-5.452	4.976e-08	-----	37	7	6210236	CYTH3	Body	chr7:6209930-6210718	Island	CYTH3	no
cg14320530	5721	-5.45	5.03e-08	-----	37	10	134693097			chr10:134692851-134693252	Island	CFAP46	no
cg02590409	5722	5.45	5.046e-08	+++++	37	12	34506462			chr12:34503354-34503614	S_Shelf	ALG10	no
cg22737624	5721	5.447	5.113e-08	+++++	37	5	140750111	PCDHGA4;PCDHGB3;PCDHGA1;PCDHGA5;PCDHGB1;PCDHGA3;PCDHGB3;PCDHGA2;PCDHGB2	Body;1stExon;Body;Body;Body;Body;1stExon;Body;Body	chr5:140750050-140750264	Island	PCDHGA1	no
cg08438366	5723	-5.447	5.131e-08	-----	37	20	37230612	C20orf95	1stExon	chr20:37230523-37230742	Island	ARHGAP40	no
cg15829642	5719	5.446	5.165e-08	+++++	37	5	140744983	PCDHGA4;PCDHGA2;PCDHGA5;PCDHGB2;PCDHGA1;PCDHGB1;PCDHGA3;PCDHGA5	Body;Body;1stExon;Body;Body;Body;Body;1stExon	chr5:140745531-140745893	N_Shore	PCDHGA1	no
cg06410284	5723	5.443	5.25e-08	+++++	37	16	3493133	ZNF597;NAT15	Body;TSS1500	chr16:3493098-3493569	Island	ZNF597	no
cg16921702	5722	5.433	5.539e-08	+++++	37	15	45571636					SLC28A2	no
cg27636330	5722	-5.428	5.709e-08	-----	37	10	133976763	JAKMIP3	Body			JAKMIP3	no
cg03591606	5721	-5.426	5.765e-08	-----	37	8	1649522	DLGAP2	Body	chr8:1649439-1649759	Island	DLGAP2	no
cg22694067	5723	5.423	5.869e-08	+++++	37	15	23932397	NDN;NDN	1stExon;5'UTR	chr15:23931559-23932547	Island	NDN	no
cg24567421	5722	-5.417	6.053e-08	-----	37	3	11746183	VGLL4	5'UTR	chr3:11746577-11746824	N_Shore	VGLL4	no
cg06531573	5723	-5.416	6.085e-08	-----	37	16	857576	PRR25	Body	chr16:857341-858025	Island	PRR25	no
cg07388216	5723	5.415	6.114e-08	+++++	37	16	3415311			chr16:3414964-3415167	S_Shore	MTRNR2L4	no
cg10030504	5723	-5.413	6.199e-08	-----	37	11	78780700	ODZ4	Body	chr11:78780676-78781048	Island	TENM4	no
cg00413089	5723	-5.411	6.269e-08	-----	37	7	158750985			chr7:158750984-158751210	Island	WDR60	no
cg14209399	5720	-5.409	6.349e-08	-----	37	3	10370507	ATP2B2;ATP2B2	Body;Body	chr3:10370438-10370806	Island	ATP2B2	no
cg10750464	5722	5.403	6.563e-08	+++++	37	19	11534062	CCDC151	Body	chr19:11533198-11533619	S_Shore	CCDC151	no
cg22381068	5723	-5.402	6.585e-08	-----	37	1	906363	PLEKHN1;PLEKHN1	Body;Body	chr1:906296-906538	Island	PLEKHN1	no
cg07430760	5711	-5.402	6.605e-08	-----	37	1	60392340	CYP2J2	1stExon	chr1:60392272-60392583	Island	CYP2J2	no
cg04550474	5723	-5.399	6.719e-08	-----	37	7	57247176	LOC642006	Body	chr7:57247588-57247927	N_Shore	GUSBP10	no
cg02170386	5723	-5.397	6.759e-08	-----	37	14	70316972			chr14:70316847-70317240	Island	SMOC1	no
cg05312293	5723	-5.397	6.782e-08	-----	37	16	85845716			chr16:85845625-85845831	Island	COX4I1	no
cg24686497	5723	-5.396	6.831e-08	-----	37	10	13481944	BEND7	Body			BEND7	no
cg15152912	5721	-5.378	7.544e-08	-----	37	7	154585539	DPP6;DPP6;DPP6	Body;Body;Body	chr7:154585682-154586336	N_Shore	DPP6	no
cg01929855	5722	-5.375	7.667e-08	-----	37	4	6107649	JAKMIP1;JAKMIP1	Body;Body	chr4:6107130-6107711	Island	JAKMIP1	no
cg09243445	5721	-5.374	7.698e-08	-----	37	2	237123016	ASB18	Body	chr2:237123015-237123572	Island	ASB18	no
cg08243619	5723	5.374	7.702e-08	+++++	37	1	11561662	PTCHD2	Body	chr1:11561366-11562156	Island	PTCHD2	no
cg11231735	5723	-5.372	7.801e-08	-----	37	2	238065451					COPS8	no
cg20999932	5718	-5.37	7.854e-08	+----	37	14	73712574	PAPLN	Body	chr14:73712288-73712911	Island	PAPLN	no
cg06427838	5686	-5.369	7.927e-08	-----	37	19	23945722	RPSAP58	TSS200	chr19:23945713-23946128	Island	RPSAP58	no
cg16661522	5693	5.369	7.937e-08	+++++	37	1	149145082			chr1:149146208-149146697	N_Shore	LOC388692	no
cg25604594	5722	-5.365	8.092e-08	-----	37	10	99338188	ANKRD2;ANKRD2	Body;Body	chr10:99337989-99338241	Island	ANKRD2	no
cg09092052	5722	5.365	8.094e-08	+++++	37	15	45571596					SLC28A2	no
cg01492330	5721	-5.363	8.195e-08	-----	37	12	53184005	KRT3	Body	chr12:53183713-53183931	S_Shore	KRT3	no
cg14131536	5713	-5.361	8.271e-08	-----	37	2	98340921	ZAP70	Body	chr2:98340397-98340959	Island	ZAP70	no
cg14692950	5723	-5.36	8.319e-08	-----	37	17	7644073	DNAH2	Body	chr17:7643797-7644311	Island	DNAH2	no
cg18067514	5722	5.359	8.381e-08	+++++	37	5	140630973			chr5:140626444-140627373	S_Shelf	PCDHB15	no
cg10965131	5723	-5.356	8.51e-08	-----	37	7	151078995	WDR86	Body	chr7:151078462-151079536	Island	WDR86	no
cg26046072	5723	-5.353	8.663e-08	-----	37	10	134897020			chr10:134896690-134897151	Island	ADGRA1	no
cg06100807	5723	-5.346	8.975e-08	-----	37	15	90030016	RHCG	Body	chr15:90029931-90030328	Island	RHCG	no
cg15694117	5722	-5.345	9.039e-08	+----	37	19	2717422	DIRAS1	Body	chr19:2717060-2717800	Island	DIRAS1	no
cg15116095	5723	5.345	9.043e-08	+++++	37	5	140166589	PCDHA1;PCDHA1;PCDHA1	1stExon;1stExon;1stExon	chr5:140167091-140168139	N_Shore	PCDHA1	no
cg23239545	5723	5.344	9.116e-08	+++++	37	18	29304253			chr18:29303960-29304254	Island	SLC25A52	no
cg27132152	5723	-5.343	9.127e-08	-----	37	16	88705016	IL17C;IL17C	1stExon;5'UTR	chr16:88706211-88706492	N_Shore	IL17C	no
cg19370715	5723	-5.342	9.177e-08	-----	37	1	10710847	CASZ1;CASZ1	Body;Body	chr1:10713838-10714203	N_Shelf	CASZ1	no
cg21043657	5720	5.342	9.192e-08	+++++	37	12	33590837	SYT10	Body	chr12:33591763-33593050	N_Shore	SYT10	no
cg06938878	5723	5.342	9.208e-08	+++++	37	11	15094364	CALCB	TSS1500	chr11:15094957-15095872	N_Shore	CALCB	no
cg25787956	5723	-5.341	9.226e-08	-----	37	18	77548882			chr18:77547965-77549038	Island	CTDP1	no
cg04182912	5722	-5.341	9.258e-08	+----	37	14	95157037					SERPINA13P	no
cg17932096	5723	5.34	9.291e-08	+++++	37	4	58060773			chr4:58061751-58062115	N_Shore	IGFBP7-AS1	no
cg07549924	5723	5.338	9.4e-08	+++++	37	4	54036	ZNF595;ZNF718	Body;Body	chr4:53198-53672	S_Shore	ZNF595	no
cg06549530	5720	-5.336	9.527e-08	-----	37	10	125755119			chr10:125751132-125751984	S_Shelf	CHST15	no
cg06911613	5721	-5.334	9.62e-08	-----	37	16	85846184			chr16:85845625-85845831	S_Shore	COX4I1	no
cg06121352	5717	5.332	9.704e-08	++++-	37	6	146348486	GRM1;GRM1	TSS1500;TSS1500	chr6:146350522-146350780	N_Shelf	GRM1	no
cg15489799	5722	-5.326	1.001e-07	----+	37	1	1098380			chr1:1098043-1100584	Island	MIR200B	no
cg23604683	5722	-5.326	1.004e-07	-----	37	7	75779470			chr7:75779628-75780022	N_Shore	SRRM3	no
cg27128734	5723	5.326	1.006e-07	+++++	37	19	51411940	KLK4	Body	chr19:51411634-51412004	Island	KLK4	no
cg17258364	5721	5.323	1.021e-07	+++++	37	17	1810542			chr17:1811473-1812097	N_Shore	RPA1	no
cg24958687	5721	5.323	1.023e-07	+++++	37	5	140515961	PCDHB5	1stExon	chr5:140516311-140517300	N_Shore	PCDHB5	no
cg23614852	5718	5.322	1.026e-07	+++++	37	5	140769482	PCDHGB4;PCDHGA4;PCDHGA6;PCDHGA1;PCDHGA5;PCDHGB1;PCDHGA3;PCDHGA2;PCDHGA7;PCDHGB2;PCDHGB4;PCDHGB3	1stExon;Body;Body;Body;Body;Body;Body;Body;Body;Body;1stExon;Body	chr5:140768939-140769483	Island	PCDHGA1	no
cg21161927	5722	5.319	1.043e-07	+++++	37	5	140729653	PCDHGA2;PCDHGB1;PCDHGA1;PCDHGB1;PCDHGA3	Body;TSS200;Body;TSS200;Body	chr5:140731239-140731979	N_Shore	PCDHGA1	no
cg00297876	5723	5.318	1.05e-07	+++++	37	19	50861774	NAPSA	3'UTR	chr19:50861773-50862083	Island	NR1H2	no
cg13587180	5721	5.313	1.078e-07	+++++	37	4	42403248	SHISA3	Body	chr4:42399152-42400802	S_Shelf	SHISA3	no
cg04600077	5723	-5.311	1.09e-07	-----	37	5	1852839			chr5:1851342-1851564	S_Shore	IRX4	no
cg09009380	5723	-5.311	1.092e-07	-----	37	1	201252974	PKP1;PKP1	1stExon;1stExon	chr1:201252452-201253648	Island	PKP1	no
cg09990584	5723	-5.302	1.144e-07	-----	37	1	19601069	AKR7L;AKR7L	TSS1500;TSS1500	chr1:19600249-19600942	S_Shore	AKR7L	no
cg06495631	5723	-5.302	1.147e-07	-----	37	5	178692806	ADAMTS2;ADAMTS2	Body;Body			ADAMTS2	no
cg13665998	5722	-5.301	1.154e-07	-----	37	5	102898478	NUDT12;NUDT12	5'UTR;1stExon			NUDT12	no
cg07903023	5723	-5.3	1.157e-07	-----	37	2	239048072	KLHL30	5'UTR	chr2:239048071-239048454	Island	KLHL30	no
cg14466863	5723	-5.299	1.163e-07	-----	37	4	1188421	LOC100130872-SPON2	Body	chr4:1188185-1189162	Island	SPON2	no
cg15236528	5723	-5.295	1.19e-07	-----	37	17	79283062	C17orf55	TSS200	chr17:79283863-79284131	N_Shore	LINC00482	no
cg03556669	5722	-5.294	1.199e-07	----+	37	6	32064497	TNXB	Body	chr6:32063533-32065044	Island	HLA-DRB5	no
cg07291889	5723	-5.292	1.209e-07	-----	37	8	11471712			chr8:11471014-11471249	S_Shore	LINC00208	no
cg11174855	5720	-5.289	1.231e-07	-----	37	10	134598352	NKX6-2	3'UTR	chr10:134597357-134602649	Island	NKX6-2	no
cg25976804	5723	5.288	1.236e-07	++++-	37	22	21335632	AIFM3;AIFM3;AIFM3;AIFM3;LZTR1	3'UTR;Body;3'UTR;3'UTR;TSS1500	chr22:21336181-21336939	N_Shore	AIFM3	no
cg04524933	5723	-5.288	1.238e-07	-----	37	20	49621299	KCNG1	Body	chr20:49620898-49621317	Island	KCNG1	no
cg19418458	5723	-5.287	1.244e-07	----+	37	7	158789849			chr7:158789486-158790019	Island	LINC00689	no
cg21808635	5723	-5.286	1.248e-07	-----	37	7	55225133	EGFR;EGFR;EGFR	Body;Body;Body			EGFR	no
cg11359720	5720	-5.286	1.25e-07	-----	37	21	45246441			chr21:45246251-45246490	Island	AATBC	no
cg07635017	5723	-5.285	1.258e-07	----+	37	16	1341808					UBE2I	no
cg08641118	5723	-5.285	1.259e-07	-----	37	15	90030046	RHCG	Body	chr15:90029931-90030328	Island	RHCG	no
cg09166085	5723	-5.284	1.264e-07	-----	37	5	102898648	NUDT12	TSS200			NUDT12	no
cg23824713	5722	5.282	1.275e-07	+++++	37	18	61157738	SERPINB5	Body			SERPINB5	no
cg19814830	5722	5.276	1.32e-07	+++++	37	5	140735545	PCDHGA2;PCDHGA4;PCDHGA1;PCDHGB1;PCDHGA3;PCDHGA4	Body;1stExon;Body;Body;Body;1stExon	chr5:140736821-140737058	N_Shore	PCDHGA1	no
cg22034735	5723	-5.275	1.329e-07	-----	37	8	1321727			chr8:1321232-1321638	S_Shore	LOC286083	no
cg17805624	5723	-5.273	1.339e-07	----+	37	10	134692989			chr10:134692851-134693252	Island	CFAP46	no
cg26535330	5723	5.27	1.365e-07	+++++	37	19	44953377	ZNF229	TSS1500	chr19:44952416-44952809	S_Shore	ZNF229
cg11942181	5723	-5.268	1.379e-07	-----	37	2	129659946			chr2:129659681-129659947	Island	HS6ST1
cg02022808	5722	5.263	1.414e-07	+++++	37	5	140744914	PCDHGA4;PCDHGA2;PCDHGA5;PCDHGB2;PCDHGA1;PCDHGB1;PCDHGA3;PCDHGA5	Body;Body;1stExon;Body;Body;Body;Body;1stExon	chr5:140745531-140745893	N_Shore	PCDHGA1
cg11094568	5722	5.261	1.433e-07	+++++	37	2	3380884	TSSC1	Body	chr2:3381344-3381912	N_Shore	TSSC1
cg05465604	5723	-5.261	1.436e-07	-----	37	5	2334885					IRX2
cg04863892	5722	5.26	1.439e-07	+++++	37	7	27183375	HOXA5	TSS200	chr7:27182613-27185562	Island	HOXA-AS3
cg22805436	5723	-5.259	1.452e-07	-----	37	8	144822012			chr8:144822011-144822805	Island	FAM83H-AS1
cg21937460	5722	5.258	1.453e-07	+++++	37	17	30185369	C17orf79	Body	chr17:30185764-30186580	N_Shore	COPRS
cg24371425	5721	5.258	1.459e-07	+++++	37	1	11561497	PTCHD2	Body	chr1:11561366-11562156	Island	PTCHD2
cg21622536	5717	-5.257	1.464e-07	-----	37	13	112997643			chr13:112997192-112997717	Island	SPACA7
cg17434634	5723	5.255	1.482e-07	+++++	37	19	49522954			chr19:49522773-49523093	Island	LOC101059948
cg17771569	5723	-5.253	1.494e-07	-----	37	19	1789618	ATP8B3	Body	chr19:1789459-1789880	Island	ATP8B3
cg04731038	5723	-5.248	1.536e-07	-----	37	17	48858636			chr17:48858635-48858938	Island	LINC00483
cg20704450	5723	5.247	1.546e-07	+++++	37	1	228658371			chr1:228658937-228659152	N_Shore	MIR4666A
cg25397029	5723	-5.247	1.549e-07	-----	37	10	99338240	ANKRD2;ANKRD2	Body;Body	chr10:99337989-99338241	Island	ANKRD2
cg11213150	5723	-5.246	1.554e-07	-----	37	9	129884457	ANGPTL2;RALGPS1	5'UTR;Body			RALGPS1
cg03044067	5722	5.245	1.56e-07	+++++	37	1	93249656	EVI5	Body	chr1:93249938-93251096	N_Shore	EVI5
cg00449767	5721	-5.244	1.569e-07	-----	37	19	45737603	EXOC3L2	TSS200	chr19:45737482-45738145	Island	EXOC3L2
cg23024444	5723	5.243	1.576e-07	+++++	37	5	159848299	PTTG1	TSS1500	chr5:159848779-159849113	N_Shore	PTTG1
cg03164785	5722	-5.242	1.588e-07	----+	37	19	23456790			chr19:23456574-23456868	Island	ZNF724P
cg14942863	5718	5.241	1.593e-07	+++++	37	19	37894762			chr19:37894343-37894865	Island	ZNF569
cg04306489	5722	5.239	1.618e-07	+++++	37	17	16593582	CCDC144A	TSS200	chr17:16592835-16594147	Island	CCDC144A
cg15357934	5723	5.238	1.625e-07	++++-	37	12	58138320	TSPAN31	TSS1500			TSPAN31
cg09396704	5723	5.238	1.625e-07	+++++	37	1	203045229	PPFIA4	Body	chr1:203044722-203045390	Island	PPFIA4
cg15420720	5723	5.235	1.652e-07	+++++	37	5	172751061	STC2	Body	chr5:172754056-172757098	N_Shelf	STC2
cg27545611	5723	-5.229	1.7e-07	-----	37	1	68517177	DIRAS3	TSS1500	chr1:68517254-68517474	N_Shore	GNG12-AS1
cg01138171	5723	-5.228	1.712e-07	-----	37	2	131724244	ARHGEF4;ARHGEF4	Body;Body	chr2:131720819-131721867	S_Shelf	ARHGEF4
cg25789721	5720	-5.225	1.737e-07	-----	37	3	10370264	ATP2B2;ATP2B2	3'UTR;3'UTR	chr3:10370438-10370806	N_Shore	ATP2B2
cg11889730	5722	-5.224	1.752e-07	-----	37	10	37967356			chr10:37969136-37970350	N_Shore	MTRNR2L7
cg17585889	5721	5.224	1.753e-07	+++++	37	5	140552600	PCDHB7	1stExon	chr5:140553681-140554637	N_Shore	PCDHB7
cg25010500	5722	5.222	1.773e-07	+++++	37	5	140619586	PCDHB19P	TSS200	chr5:140620864-140621698	N_Shore	PCDHB19P
cg04795774	5723	-5.221	1.78e-07	-----	37	7	150901733			chr7:150901550-150901978	Island	ABCF2
cg27421267	5722	-5.22	1.794e-07	----+	37	10	530836	DIP2C	Body	chr10:530713-531099	Island	DIP2C
cg00610991	5722	5.219	1.802e-07	+++++	37	2	40677600	SLC8A1	5'UTR	chr2:40678477-40678717	N_Shore	SLC8A1
cg09676129	5722	-5.214	1.844e-07	-----	37	20	60540388			chr20:60540414-60540748	N_Shore	TAF4
cg11499025	5723	5.214	1.845e-07	+++++	37	5	140739655	PCDHGA4;PCDHGA2;PCDHGB2;PCDHGA1;PCDHGB2;PCDHGB1;PCDHGA3	Body;Body;TSS200;Body;TSS200;Body;Body	chr5:140741174-140741738	N_Shore	PCDHGA1
cg10208897	5722	-5.211	1.877e-07	-----	37	5	178548229	ADAMTS2	Body	chr5:178547421-178548701	Island	ADAMTS2
cg21590021	5719	-5.209	1.896e-07	-----	37	8	145240760	HEATR7A;HEATR7A;HEATR7A	Body;Body;Body			HGH1
cg00880984	5723	-5.209	1.899e-07	-----	37	6	82958011	IBTK	TSS1500	chr6:82956999-82957507	S_Shore	IBTK
cg12383699	5723	-5.208	1.91e-07	-----	37	6	134436620					HMGA1P7
cg19443750	5719	-5.208	1.91e-07	-----	37	13	112996588			chr13:112997192-112997717	N_Shore	SPACA7
cg21487550	5723	-5.208	1.912e-07	-----	37	3	127056955			chr3:127056836-127057296	Island	TPRA1
cg02977254	5723	-5.205	1.942e-07	-----	37	11	122774810	C11orf63;C11orf63	Body;Body			C11orf63
cg00169964	5723	-5.204	1.95e-07	-----	37	10	85974172	PCDH21	Body			CDHR1
cg17982031	5723	5.203	1.959e-07	+++++	37	5	140768213	PCDHGB4;PCDHGA4;PCDHGA6;PCDHGA1;PCDHGA5;PCDHGB1;PCDHGA3;PCDHGA2;PCDHGA7;PCDHGB2;PCDHGB4;PCDHGB3	1stExon;Body;Body;Body;Body;Body;Body;Body;Body;Body;1stExon;Body	chr5:140768939-140769483	N_Shore	PCDHGA1
cg22778903	5723	-5.203	1.961e-07	-----	37	21	42741698	MX2	5'UTR			MX2
cg17361203	5721	-5.202	1.967e-07	-----	37	11	117666889	DSCAML1	Body	chr11:117666634-117668141	Island	DSCAML1
cg04194073	5723	-5.201	1.983e-07	-----	37	22	50064930			chr22:50064655-50064984	Island	C22orf34
cg03330558	5722	-5.2	1.989e-07	-----	37	15	31516127					LOC283710
cg23181554	5722	-5.2	1.992e-07	-----	37	10	134844443			chr10:134844442-134844934	Island	ADGRA1
cg08095654	5723	5.199	2e-07	+++++	37	19	58728560			chr19:58728277-58728729	Island	ZNF274
cg24921961	5723	5.195	2.05e-07	+++++	37	5	140781193	PCDHGA4;PCDHGA6;PCDHGA1;PCDHGA8;PCDHGA5;PCDHGB1;PCDHGB4;PCDHGA3;PCDHGA2;PCDHGA7;PCDHGB2;PCDHGA9;PCDHGB5;PCDHGA9;PCDHGB3	Body;Body;Body;Body;Body;Body;Body;Body;Body;Body;Body;TSS1500;Body;TSS1500;Body	chr5:140779013-140779659	S_Shore	PCDHGA1
cg23254302	5723	-5.19	2.105e-07	-----	37	19	4531722	PLIN5	Body	chr19:4531621-4531849	Island	PLIN5
cg06301550	5723	-5.189	2.112e-07	-----	37	20	37230484	C20orf95	TSS200	chr20:37230523-37230742	N_Shore	ARHGAP40
cg11491998	5722	5.189	2.119e-07	+++++	37	6	30419493			chr6:30418844-30419630	Island	GPX6
cg16981024	5723	-5.188	2.122e-07	----+	37	10	35896654	GJD4	Body	chr10:35896518-35897461	Island	GJD4
cg24432245	5721	-5.188	2.128e-07	-----	37	17	72350581	KIF19	Body	chr17:72350346-72350711	Island	KIF19
cg02013239	5723	-5.186	2.144e-07	-----	37	5	177366867			chr5:177366538-177366973	Island	LOC728554
cg14281592	5721	-5.185	2.162e-07	-----	37	9	129884313	ANGPTL2;RALGPS1	5'UTR;Body			RALGPS1
cg04599356	5722	5.184	2.174e-07	+++++	37	3	181436643	SOX2OT	Body	chr3:181437184-181437478	N_Shore	SOX2-OT
cg12273319	5720	5.184	2.175e-07	+++++	37	19	50861262			chr19:50860846-50861263	Island	NR1H2
cg09224393	5723	-5.18	2.214e-07	-----	37	14	34268920	NPAS3;NPAS3;NPAS3;NPAS3	Body;Body;Body;Body	chr14:34268946-34270438	N_Shore	NPAS3
cg15949805	5723	5.179	2.228e-07	-++++	37	7	63505714	ZNF727	TSS200	chr7:63505977-63506298	N_Shore	ZNF727
cg13749314	5723	5.176	2.261e-07	+++++	37	19	51774666			chr19:51774428-51774694	Island	SIGLECL1
cg20649298	5723	5.169	2.359e-07	+++++	37	20	22545407	C20orf56	Body	chr20:22548967-22549720	N_Shelf	LINC00261
cg09059880	5723	5.167	2.376e-07	+++++	37	11	109295290	C11orf87	3'UTR	chr11:109293519-109294983	S_Shore	C11orf87
cg03340754	5723	5.167	2.381e-07	+++++	37	5	140501661	PCDHB4	1stExon	chr5:140502890-140503804	N_Shore	PCDHB4
cg11872743	5722	-5.165	2.4e-07	-----	37	17	48858651			chr17:48858635-48858938	Island	LINC00483
cg03128011	5723	-5.165	2.401e-07	-----	37	8	1321333			chr8:1321232-1321638	Island	LOC286083
cg26644049	5723	5.165	2.41e-07	++++-	37	19	57276917			chr19:57276614-57276942	Island	ZIM2
cg05319515	5719	-5.16	2.466e-07	-----	37	10	105212620	CALHM2;CALHM2	TSS1500;TSS1500	chr10:105211950-105212306	S_Shore	CALHM2
cg26076054	5723	-5.16	2.467e-07	-----	37	5	421317	AHRR	Body	chr5:421224-421751	Island	AHRR
cg21293934	5723	5.158	2.498e-07	+++++	37	18	14748230	ANKRD30B	TSS200	chr18:14747516-14748231	Island	ANKRD30B
cg05170706	5722	-5.157	2.505e-07	-----	37	13	112861507					SOX1
cg13620317	5723	5.157	2.51e-07	+++++	37	19	37894346			chr19:37894343-37894865	Island	ZNF569
cg09817024	5710	-5.156	2.518e-07	-----	37	8	11471395			chr8:11471014-11471249	S_Shore	LINC00208
cg14218481	5723	5.156	2.522e-07	+++++	37	19	38281219			chr19:38281090-38281424	Island	ZNF573
cg04316233	5716	5.155	2.53e-07	+++++	37	17	16593613	CCDC144A	TSS200	chr17:16592835-16594147	Island	CCDC144A
cg14536194	5723	-5.149	2.623e-07	-----	37	14	95157213					SERPINA13P
cg06829154	5723	-5.148	2.638e-07	-----	37	2	129659316			chr2:129659299-129659568	Island	HS6ST1
cg14316629	5723	-5.147	2.644e-07	-----	37	6	168436353	KIF25;KIF25	Body;Body	chr6:168435835-168436086	S_Shore	KIF25
cg06439603	5723	-5.146	2.66e-07	-----	37	10	531465	DIP2C	Body	chr10:530713-531099	S_Shore	DIP2C
cg01016191	5723	-5.144	2.686e-07	-----	37	12	130707332					FZD10
cg09506081	5723	-5.141	2.726e-07	-----	37	7	154684327	DPP6;DPP6;DPP6	3'UTR;3'UTR;3'UTR	chr7:154684402-154684630	N_Shore	DPP6
cg11724970	5705	5.14	2.746e-07	+++++	37	7	27182493	HOXA5	Body	chr7:27182613-27185562	N_Shore	HOXA-AS3
cg26454433	5723	5.139	2.764e-07	+++++	37	2	237084695			chr2:237086727-237088463	N_Shelf	GBX2
cg01487661	5718	5.137	2.785e-07	+++++	37	7	63643277			chr7:63642039-63643802	Island	ZNF735
cg17913386	5723	-5.137	2.786e-07	-----	37	3	48632582	COL7A1	1stExon	chr3:48631882-48632901	Island	COL7A1
cg22827986	5723	-5.136	2.8e-07	-----	37	11	48284249	OR4X1	TSS1500			OR4X1
cg08691567	5721	-5.131	2.881e-07	-----	37	12	53183930	KRT3	Body	chr12:53183713-53183931	Island	KRT3
cg17478893	5719	-5.131	2.887e-07	-----	37	8	1431021			chr8:1430752-1431324	Island	DLGAP2
cg10985347	5723	-5.13	2.895e-07	----+	37	2	127963512	CYP27C1	TSS200			CYP27C1
cg00287096	5719	5.13	2.9e-07	+++++	37	7	63642709			chr7:63642039-63643802	Island	ZNF735
cg14640659	5720	5.124	2.991e-07	+++++	37	5	140592867	PCDHB13	TSS1500	chr5:140595008-140595880	N_Shelf	PCDHB13
cg18865832	5723	5.122	3.028e-07	+++++	37	5	140566476	PCDHB9	TSS1500	chr5:140568216-140569118	N_Shore	PCDHB16
cg00160902	5721	5.119	3.066e-07	++++-	37	4	16944285					LDB2
cg21557146	5723	5.119	3.072e-07	+++++	37	5	140503914	PCDHB4	1stExon	chr5:140502890-140503804	S_Shore	PCDHB4
cg19706515	5723	-5.116	3.117e-07	-----	37	7	31376488			chr7:31375845-31376542	Island	NEUROD6
cg09660145	5721	5.114	3.151e-07	+++++	37	16	3018104	KREMEN2;KREMEN2;PAQR4	3'UTR;3'UTR;TSS1500	chr16:3016646-3020326	Island	KREMEN2
cg21777188	5722	5.11	3.228e-07	+++++	37	5	140536238	PCDHB17	Body	chr5:140536896-140537766	N_Shore	PCDHB17P
cg24674504	5721	5.109	3.238e-07	++++-	37	5	140189548	PCDHA2;PCDHA1;PCDHA1;PCDHA3;PCDHA4	Body;Body;Body;Body;Body	chr5:140188014-140188986	S_Shore	PCDHA1
cg23057009	5720	-5.105	3.312e-07	-----	37	10	134844217			chr10:134844442-134844934	N_Shore	ADGRA1
cg10923662	5719	-5.104	3.324e-07	----+	37	6	32064258	TNXB	Body	chr6:32063533-32065044	Island	HLA-DRB5
cg27399125	5722	-5.103	3.34e-07	-----	37	6	150378738			chr6:150378838-150379048	N_Shore	ULBP3
cg02646423	5723	5.102	3.363e-07	+++++	37	7	27183794	HOXA5	TSS1500	chr7:27182613-27185562	Island	HOXA-AS3
cg05895453	5723	5.102	3.364e-07	+++++	37	13	41768968	KBTBD7	TSS1500	chr13:41767827-41768762	S_Shore	KBTBD7
cg04624885	5722	-5.099	3.406e-07	+----	37	19	1465207	APC2	Body	chr19:1465206-1471241	Island	APC2
cg00671489	5721	-5.093	3.524e-07	-----	37	20	44827945	CDH22	Body	chr20:44829506-44829848	N_Shore	CDH22
cg16300531	5722	-5.093	3.529e-07	-----	37	12	118405988	KSR2;KSR2	5'UTR;1stExon	chr12:118406590-118407364	N_Shore	KSR2
cg26986681	5723	5.092	3.54e-07	+++++	37	4	58060609			chr4:58061751-58062115	N_Shore	IGFBP7-AS1
cg02976617	5719	-5.091	3.562e-07	-----	37	5	102898463	NUDT12;NUDT12	5'UTR;1stExon			NUDT12
cg03749207	5723	-5.09	3.578e-07	-----	37	16	857863	PRR25	Body	chr16:857341-858025	Island	PRR25
cg16622906	5723	5.089	3.603e-07	+++++	37	5	140529775	PCDHB6	TSS200	chr5:140531157-140532017	N_Shore	PCDHB6
cg20736492	5715	-5.087	3.634e-07	-----	37	12	130707407					FZD10
cg05169951	5723	5.086	3.653e-07	+++++	37	16	3017955	KREMEN2;PAQR4;KREMEN2	Body;TSS1500;Body	chr16:3016646-3020326	Island	KREMEN2
cg14680921	5723	-5.086	3.664e-07	-----	37	10	134332442					INPP5A
cg12077685	5720	-5.085	3.669e-07	-----	37	14	104687369			chr14:104687157-104687375	Island	KIF26A
cg00257047	5722	-5.085	3.673e-07	-----	37	2	88849457			chr2:88849435-88849692	Island	EIF2AK3
cg13818014	5721	-5.085	3.674e-07	-----	37	9	138145731					LOC401557
cg18005337	5720	-5.085	3.68e-07	-----	37	2	98340655	ZAP70	Body	chr2:98340397-98340959	Island	ZAP70
cg07674022	5722	-5.084	3.69e-07	-----	37	4	122854330	TRPC3;TRPC3	Body;TSS200	chr4:122853554-122854169	S_Shore	TRPC3
cg03665970	5723	5.084	3.699e-07	++++-	37	19	17446104	ANO8	TSS1500	chr19:17443965-17444633	S_Shore	GTPBP3
cg02880176	5723	-5.083	3.711e-07	-----	37	17	17109817	PLD6	TSS200	chr17:17109893-17110296	N_Shore	PLD6
cg12515582	5721	5.083	3.723e-07	+++++	37	12	57942004	DCTN2	TSS1500	chr12:57943662-57943926	N_Shore	DCTN2
cg10122079	5722	5.083	3.724e-07	+++++	37	1	38232225	EPHA10;EPHA10	TSS1500;TSS1500	chr1:38229838-38230888	S_Shore	EPHA10
cg07760773	5722	-5.082	3.734e-07	-----	37	14	24779959	LTB4R2;LTB4R2;LTB4R2;LTB4R;CIDEB;CIDEB	1stExon;1stExon;Body;TSS1500;1stExon;5'UTR	chr14:24779874-24780932	Island	CIDEB
cg06491573	5722	-5.081	3.762e-07	-----	37	3	126062601	KLF15	Body	chr3:126062535-126062823	Island	KLF15
cg25129124	5723	-5.08	3.766e-07	-----	37	3	42727489	KBTBD5	1stExon	chr3:42727084-42727916	Island	KLHL40
cg03364486	5723	-5.08	3.775e-07	-----	37	8	29172968					DUSP4
cg09833538	5721	-5.079	3.803e-07	-----	37	9	123605306	PSMD5;LOC253039	TSS200;TSS200	chr9:123605043-123605585	Island	PSMD5
cg10553103	5723	5.076	3.86e-07	+++++	37	5	140619567	PCDHB19P	TSS200	chr5:140620864-140621698	N_Shore	PCDHB19P
cg23778943	5723	5.072	3.938e-07	+++++	37	6	30421189			chr6:30418844-30419630	S_Shore	GPX6
cg03340760	5723	-5.072	3.944e-07	-----	37	2	121071458					RALB
cg06823034	5720	-5.072	3.945e-07	-----	37	14	24780734	LTB4R;LTB4R2;LTB4R2;LTB4R2;LTB4R;CIDEB	5'UTR;Body;1stExon;Body;1stExon;TSS200	chr14:24779874-24780932	Island	LTB4R2
cg25010788	5722	5.071	3.947e-07	+++++	37	1	31654453	NKAIN1	3'UTR	chr1:31654422-31654833	Island	NKAIN1
cg13176198	5721	-5.071	3.95e-07	-----	37	15	30336915			chr15:30336644-30337136	Island	GOLGA8T
cg19270409	5720	-5.069	3.991e-07	-----	37	8	1430753			chr8:1430752-1431324	Island	DLGAP2
cg17515480	5720	-5.068	4.012e-07	-----	37	19	48049039	ZNF541	Body	chr19:48047796-48049162	Island	ZNF541
cg23725149	5721	-5.066	4.058e-07	-----	37	2	239432223					LINC01107
cg08108641	5720	-5.066	4.063e-07	-----	37	9	135042030	NTNG2	5'UTR	chr9:135036713-135038933	S_Shelf	NTNG2
cg00213052	5723	-5.065	4.078e-07	-----	37	18	77397557			chr18:77397556-77398898	Island	CTDP1
cg17247873	5721	-5.065	4.08e-07	-----	37	10	134332277					INPP5A
cg01499623	5723	5.063	4.122e-07	+++++	37	9	33075969	SMU1	Body	chr9:33076492-33076775	N_Shore	SMU1
cg16426293	5722	-5.062	4.141e-07	-----	37	17	40192112			chr17:40191787-40192450	Island	ZNF385C
cg06816651	5723	-5.062	4.145e-07	-----	37	2	95664359			chr2:95663958-95664256	S_Shore	MAL
cg00997604	5723	-5.062	4.154e-07	-----	37	8	43146894	POTEA;POTEA	TSS1500;TSS1500			POTEA
cg11392858	5722	-5.061	4.16e-07	-----	37	17	17109651	PLD6	TSS200	chr17:17108771-17109701	Island	PLD6
cg14997321	5722	-5.06	4.202e-07	-----	37	6	134436460					HMGA1P7
cg25649869	5721	-5.057	4.266e-07	-----	37	10	37625532					ANKRD30A
cg02726930	5721	-5.053	4.359e-07	-----	37	12	114107803					RBM19
cg01718065	5723	5.052	4.382e-07	+++++	37	19	51774429			chr19:51774428-51774694	Island	SIGLECL1
cg23347399	5719	5.051	4.386e-07	++++-	37	5	140766911	PCDHGA4;PCDHGA6;PCDHGA1;PCDHGA5;PCDHGB1;PCDHGA3;PCDHGA2;PCDHGB4;PCDHGA7;PCDHGB2;PCDHGB4;PCDHGB3	Body;Body;Body;Body;Body;Body;Body;TSS1500;Body;Body;TSS1500;Body	chr5:140767196-140767695	N_Shore	PCDHGA1
cg13477164	5723	-5.051	4.402e-07	----+	37	17	259942	C17orf97	TSS200	chr17:259754-260306	Island	C17orf97
cg01824138	5721	-5.051	4.406e-07	----+	37	1	10699604	CASZ1	Body	chr1:10699394-10700098	Island	CASZ1
cg00232832	5723	-5.05	4.412e-07	-----	37	15	30163660					TJP1
cg24692872	5722	-5.045	4.541e-07	-----	37	1	19181150	TAS1R2	Body	chr1:19180945-19181469	Island	TAS1R2
cg23172545	5723	-5.044	4.558e-07	-----	37	6	2875602			chr6:2875601-2875811	Island	SERPINB9P1
cg13842556	5718	-5.044	4.57e-07	-----	37	10	88023243	GRID1	Body	chr10:88022640-88023279	Island	GRID1
cg12955789	5723	-5.041	4.62e-07	-----	37	5	179588551	RASGEF1C	5'UTR	chr5:179588400-179588773	Island	RASGEF1C
cg25017403	5722	-5.041	4.627e-07	-----	37	15	31516404					LOC283710
cg16834823	5714	-5.039	4.692e-07	----+	37	6	32064218	TNXB	Body	chr6:32063533-32065044	Island	HLA-DRB5
cg26835374	5723	5.038	4.702e-07	+++++	37	1	142618826			chr1:142618751-142619238	Island	ANKRD20A12P
cg20869257	5721	-5.038	4.705e-07	-----	37	1	201252948	PKP1;PKP1	1stExon;1stExon	chr1:201252452-201253648	Island	PKP1
cg06747330	5723	5.038	4.71e-07	+++++	37	19	50861923	NAPSA	Body	chr19:50861773-50862083	Island	NR1H2
cg24475182	5720	-5.036	4.758e-07	-----	37	8	2585666					CSMD1
cg15709766	5723	-5.035	4.766e-07	-----	37	19	1466497	APC2	Body	chr19:1465206-1471241	Island	APC2
cg18154954	5720	-5.036	4.766e-07	-----	37	19	39055500	RYR1;RYR1	Body;Body	chr19:39055499-39056379	Island	RYR1
cg21093807	5722	5.034	4.802e-07	+++++	37	3	56717625	C3orf63	TSS1500	chr3:56716492-56717658	Island	FAM208A
cg08930881	5723	-5.033	4.826e-07	-----	37	10	99735202	CRTAC1	Body			CRTAC1
cg10372770	5723	-5.033	4.836e-07	-----	37	19	12377156			chr19:12376822-12377320	Island	ZNF44
cg05029148	5723	-5.032	4.858e-07	-----	37	8	1321883			chr8:1321232-1321638	S_Shore	LOC286083
cg05886115	5722	-5.031	4.889e-07	-----	37	15	42349113					PLA2G4E
cg14964336	5723	-5.03	4.9e-07	----+	37	4	1523275			chr4:1521703-1523281	Island	FAM53A
cg20938085	5723	5.03	4.915e-07	+++++	37	5	140768230	PCDHGB4;PCDHGA4;PCDHGA6;PCDHGA1;PCDHGA5;PCDHGB1;PCDHGA3;PCDHGA2;PCDHGA7;PCDHGB2;PCDHGB4;PCDHGB3	1stExon;Body;Body;Body;Body;Body;Body;Body;Body;Body;1stExon;Body	chr5:140768939-140769483	N_Shore	PCDHGA1
cg10193721	5722	-5.029	4.929e-07	-----	37	14	24780691	LTB4R2;LTB4R2;LTB4R2;CIDEB;LTB4R	Body;1stExon;Body;TSS200;TSS200	chr14:24779874-24780932	Island	LTB4R2
cg09132250	5723	-5.028	4.962e-07	----+	37	2	131148721			chr2:131148591-131149416	Island	PTPN18
cg12159023	5715	-5.027	4.983e-07	+----	37	19	613818	HCN2	Body	chr19:612989-614068	Island	HCN2
cg01184591	5717	-5.024	5.066e-07	-----	37	7	57249065	LOC642006	TSS1500	chr7:57247588-57247927	S_Shore	GUSBP10
cg13115376	5721	5.021	5.129e-07	+++++	37	7	63391680			chr7:63391462-63392174	Island	LINC01005
cg18436500	5721	-5.019	5.181e-07	-----	37	22	40057942	CACNA1I;CACNA1I	Body;Body	chr22:40057941-40058844	Island	CACNA1I
cg13994504	5723	-5.018	5.224e-07	-----	37	10	99338056	ANKRD2;ANKRD2	Body;Body	chr10:99337989-99338241	Island	ANKRD2
cg18478731	5721	-5.017	5.237e-07	-----	37	2	129659682			chr2:129659681-129659947	Island	HS6ST1
cg26954695	5622	5.017	5.245e-07	+++++	37	19	59085561	MZF1;MGC2752;LOC100131691;MZF1	TSS1500;TSS1500;Body;TSS1500	chr19:59086697-59087299	N_Shore	MZF1-AS1
cg19666541	5723	-5.015	5.295e-07	-----	37	15	31516111					LOC283710
cg25817244	5722	-5.015	5.31e-07	-----	37	9	133885009	LAMC3	Body	chr9:133884359-133885010	Island	LAMC3
cg02468728	5723	-5.013	5.369e-07	-----	37	19	611107	HCN2	Body	chr19:611291-611579	N_Shore	HCN2
cg01274907	5723	5.008	5.508e-07	+++++	37	5	140568075	PCDHB9	1stExon	chr5:140568216-140569118	N_Shore	PCDHB16
cg11058916	5722	5.008	5.511e-07	+++++	37	16	34257749			chr16:34256748-34257750	Island	UBE2MP1
cg07702236	5723	5.005	5.597e-07	+++++	37	18	29304482			chr18:29303960-29304254	S_Shore	SLC25A52
cg12744031	5696	-5.002	5.679e-07	-----	37	7	158751184			chr7:158750984-158751210	Island	WDR60
cg07511721	5723	-5.001	5.708e-07	-----	37	7	5335697	SLC29A4;SLC29A4	Body;Body	chr7:5336513-5336894	N_Shore	SLC29A4
cg00572586	5723	-4.998	5.79e-07	-----	37	17	17109740	PLD6	TSS200	chr17:17109893-17110296	N_Shore	PLD6
cg01760756	5720	4.997	5.834e-07	-++++	37	7	63506261	ZNF727	Body	chr7:63505977-63506298	Island	ZNF727
cg22382021	5723	-4.995	5.894e-07	-----	37	8	145755756	MGC70857;KIAA1688	TSS1500;3'UTR	chr8:145751955-145756326	Island	ARHGAP39
cg10430077	5722	4.993	5.956e-07	+++++	37	5	180648553			chr5:180649487-180649768	N_Shore	MIR4638
cg10023862	5721	-4.993	5.957e-07	-----	37	17	55962841	CUEDC1	Body	chr17:55962573-55963229	Island	CUEDC1
cg20063106	5723	4.992	5.985e-07	+++++	37	14	23938147	NGDN;NGDN	TSS1500;TSS1500			NGDN
cg26259926	5721	-4.991	5.995e-07	-----	37	8	145755974	KIAA1688	Body	chr8:145751955-145756326	Island	ARHGAP39
cg26750002	5721	4.991	6.002e-07	+++++	37	19	49244674	IZUMO1;RASIP1	Body;TSS1500	chr19:49242018-49242962	S_Shore	IZUMO1
cg02900978	5720	-4.99	6.038e-07	-----	37	3	42727843	KBTBD5	1stExon	chr3:42727084-42727916	Island	KLHL40
cg04516022	5722	-4.989	6.079e-07	-----	37	7	155283233			chr7:155284018-155284356	N_Shore	CNPY1
cg26312807	5723	-4.986	6.153e-07	-----	37	3	127057048			chr3:127056836-127057296	Island	TPRA1
cg08932654	5722	-4.982	6.291e-07	-----	37	17	38084459	ORMDL3	TSS1500	chr17:38083226-38084052	S_Shore	ORMDL3
cg10804085	5720	-4.98	6.343e-07	-----	37	13	19302910			chr13:19299583-19299821	S_Shelf	LINC00417
cg19759481	5721	4.974	6.57e-07	+++++	37	7	27183401	HOXA5	TSS200	chr7:27182613-27185562	Island	HOXA-AS3
cg12948059	5723	-4.971	6.657e-07	-----	37	2	129659420			chr2:129659299-129659568	Island	HS6ST1
cg01686884	5723	-4.971	6.67e-07	-----	37	12	131865300					LINC01257
cg07628577	5723	4.97	6.705e-07	+++++	37	5	140772408	PCDHGA4;PCDHGA6;PCDHGA1;PCDHGA5;PCDHGB1;PCDHGB4;PCDHGA3;PCDHGA2;PCDHGA8;PCDHGA7;PCDHGB2;PCDHGA8;PCDHGB3	Body;Body;Body;Body;Body;Body;Body;Body;1stExon;Body;Body;1stExon;Body	chr5:140772385-140772682	Island	PCDHGA1
cg13677785	5723	-4.969	6.716e-07	-----	37	22	42548868			chr22:42548152-42549207	Island	TCF20
cg21178689	5722	-4.969	6.725e-07	-----	37	9	138594307	KCNT1	Body	chr9:138593527-138594253	S_Shore	KCNT1
cg18417245	5722	4.966	6.839e-07	+++++	37	5	140579296	PCDHB11	TSS200	chr5:140580723-140581625	N_Shore	PCDHB11
cg14105566	5723	-4.963	6.957e-07	-----	37	2	121107846	INHBB	3'UTR	chr2:121106946-121107536	S_Shore	INHBB
cg18312782	5723	-4.962	6.97e-07	-----	37	17	62341028	TEX2	TSS1500	chr17:62339803-62340799	S_Shore	TEX2
cg04830357	5722	4.958	7.137e-07	+++++	37	5	140718339	PCDHGA1;PCDHGA2;PCDHGA2	Body;TSS200;TSS200	chr5:140719129-140719343	N_Shore	PCDHGA1
cg17520027	5721	-4.956	7.198e-07	-----	37	1	200010708	NR5A2;NR5A2	Body;Body	chr1:200010625-200010832	Island	NR5A2
cg25323841	5723	-4.955	7.217e-07	-----	37	6	108444506			chr6:108437998-108441208	S_Shelf	NR2E1
cg13630250	5721	4.955	7.232e-07	++++-	37	14	70827336	COX16	TSS1500	chr14:70826255-70826580	S_Shore	SYNJ2BP-COX16
cg22286906	5723	-4.955	7.245e-07	-----	37	12	132340356					MMP17
cg24796651	5723	4.954	7.276e-07	+++++	37	4	76912348	SDAD1	TSS1500	chr4:76911843-76912252	S_Shore	SDAD1
cg20955328	5720	-4.953	7.297e-07	-----	37	3	126062648	KLF15	Body	chr3:126062535-126062823	Island	KLF15
cg10113910	5722	4.952	7.361e-07	++++-	37	16	34579002					LINC01566
cg16748643	5723	-4.951	7.37e-07	-----	37	16	1336696					UBE2I
cg00149455	5720	-4.951	7.396e-07	-----	37	10	134332383					INPP5A
cg14223671	5723	-4.946	7.566e-07	-----	37	16	857981	PRR25	Body	chr16:857341-858025	Island	PRR25
cg00525277	5718	-4.946	7.588e-07	+---+	37	6	32064239	TNXB	Body	chr6:32063533-32065044	Island	HLA-DRB5
cg23099839	5712	-4.944	7.671e-07	-----	37	8	2585976					CSMD1
cg00791253	5718	-4.943	7.679e-07	-----	37	12	118405665	KSR2	Body	chr12:118406590-118407364	N_Shore	KSR2
cg25288034	5721	-4.941	7.775e-07	-----	37	10	125117367					BUB3
cg26478297	5722	4.941	7.782e-07	+++++	37	19	54387435	PRKCG	Body	chr19:54385315-54385604	S_Shore	PRKCG
cg01219135	5723	-4.941	7.787e-07	-----	37	7	158766336			chr7:158766126-158767400	Island	WDR60
cg16468843	5723	-4.94	7.794e-07	-----	37	3	10370624	ATP2B2;ATP2B2	Body;Body	chr3:10370438-10370806	Island	ATP2B2
cg03151810	5722	4.94	7.797e-07	+++++	37	8	144371745			chr8:144371446-144372076	Island	ZNF696
cg19928377	5720	4.939	7.834e-07	+++++	37	5	140249735	PCDHA6;PCDHA2;PCDHA1;PCDHA9;PCDHA7;PCDHA1;PCDHA6;PCDHA5;PCDHA11;PCDHA11;PCDHA10;PCDHA3;PCDHA4;PCDHA10;PCDHA8	Body;Body;Body;Body;Body;Body;Body;Body;1stExon;1stExon;Body;Body;Body;Body;Body	chr5:140249734-140250949	Island	PCDHA1
cg10458473	5722	-4.939	7.845e-07	-----	37	16	50913938					CYLD
cg23204384	5722	-4.938	7.873e-07	-----	37	20	29994089	DEFB121	TSS200			DEFB121
cg04518195	5721	-4.937	7.914e-07	-----	37	19	51020534	LRRC4B	3'UTR	chr19:51020296-51022796	Island	LRRC4B
cg26198807	5723	4.937	7.936e-07	+++++	37	11	46957758	C11orf49;C11orf49;C11orf49;C11orf49	TSS1500;TSS1500;TSS1500;TSS1500	chr11:46958170-46958529	N_Shore	C11orf49
cg05363438	5721	4.936	7.961e-07	+++++	37	1	224301382	FBXO28;FBXO28	TSS1500;TSS1500	chr1:224301835-224302472	N_Shore	FBXO28
cg05222794	5723	-4.936	7.985e-07	-----	37	20	60540550			chr20:60540414-60540748	Island	TAF4
cg16265542	5719	-4.935	8.027e-07	----+	37	1	152814831	LCE6A	TSS1500			LCE6A
cg22018083	5723	4.931	8.18e-07	+++++	37	19	50861789	NAPSA	3'UTR	chr19:50861773-50862083	Island	NR1H2
cg15265085	5718	-4.931	8.196e-07	----+	37	6	32064588	TNXB	Body	chr6:32063533-32065044	Island	HLA-DRB5
cg16926050	5723	-4.929	8.246e-07	-----	37	22	50615718	PANX2;PANX2;PANX2	Body;Body;Body	chr22:50615278-50617900	Island	PANX2
cg15257836	5722	4.929	8.252e-07	+++++	37	17	1133706			chr17:1133496-1133753	Island	BHLHA9
cg00005297	5723	-4.928	8.324e-07	-----	37	4	3465367	DOK7;DOK7	Body;Body	chr4:3464799-3465440	Island	DOK7
cg03613353	5722	4.927	8.362e-07	++++-	37	19	7695641	XAB2;LOC100131801;LOC100131801	TSS1500;Body;Body	chr19:7694095-7694597	S_Shore	PET100
cg26298967	5722	-4.926	8.401e-07	+----	37	6	108444791			chr6:108437998-108441208	S_Shelf	NR2E1
cg14188428	5722	4.925	8.417e-07	+++++	37	19	19625761	TSSK6;NDUFA13	1stExon;TSS1500	chr19:19624954-19627258	Island	TSSK6
cg21752383	5723	4.925	8.427e-07	+++++	37	5	140739976	PCDHGA4;PCDHGA2;PCDHGB2;PCDHGA1;PCDHGB1;PCDHGA3;PCDHGB2	Body;Body;1stExon;Body;Body;Body;1stExon	chr5:140741174-140741738	N_Shore	PCDHGA1
cg03078006	5723	-4.925	8.439e-07	-----	37	22	37493737	TMPRSS6	Body	chr22:37493704-37494174	Island	TMPRSS6
cg06816668	5723	4.921	8.63e-07	+++++	37	3	74664210			chr3:74663506-74664121	S_Shore	CNTN3
cg25046790	5722	-4.92	8.645e-07	-----	37	12	132340420					MMP17
cg23069923	5716	4.916	8.855e-07	++++-	37	19	19626251	TSSK6;NDUFA13;TSSK6	1stExon;TSS1500;5'UTR	chr19:19624954-19627258	Island	TSSK6
cg24870966	5723	-4.914	8.909e-07	-----	37	17	79282893	C17orf55	5'UTR	chr17:79283863-79284131	N_Shore	LINC00482
cg25556225	5721	-4.911	9.046e-07	-----	37	15	31515750					LOC283710
cg13885357	5719	-4.91	9.117e-07	-----	37	12	53184041	KRT3	Body	chr12:53183713-53183931	S_Shore	KRT3
cg26211724	5722	-4.908	9.185e-07	-----	37	18	57636670			chr18:57636669-57637127	Island	PMAIP1
cg12869334	5722	-4.906	9.307e-07	-----	37	8	37699360	GPR124	Body	chr8:37698846-37699931	Island	ADGRA2
cg09435668	5722	4.905	9.363e-07	+++++	37	17	22194163			chr17:22191801-22192068	S_Shelf	MTRNR2L1
cg16966496	5717	-4.904	9.369e-07	-----	37	12	115172598			chr12:115173614-115174822	N_Shore	TBX3
cg20648501	5723	-4.902	9.47e-07	+----	37	8	61626832	CHD7	5'UTR	chr8:61626645-61627074	Island	CHD7
cg06048354	5723	4.901	9.514e-07	+++++	37	5	140501812	PCDHB4	1stExon	chr5:140502890-140503804	N_Shore	PCDHB4
cg11388673	5722	4.901	9.554e-07	+++++	37	8	144371779			chr8:144371446-144372076	Island	ZNF696
cg22225479	5723	-4.9	9.56e-07	-----	37	17	25681463			chr17:25680554-25681074	S_Shore	WSB1
cg07348854	5723	-4.9	9.567e-07	-----	37	13	112548306			chr13:112547458-112548130	S_Shore	SOX1
cg23245905	5723	-4.9	9.568e-07	-----	37	10	99735133	CRTAC1	Body			CRTAC1
cg23703062	5723	4.897	9.724e-07	+++++	37	18	14748198	ANKRD30B	TSS200	chr18:14747516-14748231	Island	ANKRD30B
cg20088245	5722	-4.896	9.8e-07	-----	37	8	1321375			chr8:1321232-1321638	Island	LOC286083
cg16626420	5723	4.891	1.001e-06	+++++	37	5	140737111	PCDHGA2;PCDHGA4;PCDHGA1;PCDHGB1;PCDHGA3;PCDHGA4	Body;1stExon;Body;Body;Body;1stExon	chr5:140736821-140737058	S_Shore	PCDHGA1
cg01743593	5721	4.892	1.001e-06	+++++	37	7	56551524			chr7:56551488-56551713	Island	DKFZp434L192
cg11232448	5722	4.891	1.004e-06	+++++	37	19	2858854			chr19:2858893-2859239	N_Shore	ZNF555
cg05086444	5722	-4.891	1.005e-06	-----	37	7	158854447	VIPR2	Body	chr7:158854446-158854967	Island	VIPR2
cg20472384	5723	-4.89	1.01e-06	-----	37	10	531584	DIP2C	Body	chr10:530713-531099	S_Shore	DIP2C
cg08633959	5723	-4.888	1.017e-06	-----	37	16	50914024					CYLD
cg03897452	5723	-4.887	1.024e-06	-----	37	12	130707370					FZD10
cg14640592	5710	4.881	1.054e-06	+++++	37	1	203044726	PPFIA4	Body	chr1:203044722-203045390	Island	PPFIA4
cg22670147	5722	-4.881	1.055e-06	-----	37	2	115419740	DPP10	Body	chr2:115419728-115420261	Island	DPP10
cg00363082	5722	-4.881	1.055e-06	-----	37	5	172654771			chr5:172655840-172656202	N_Shore	NKX2-5
cg18373855	5721	-4.881	1.057e-06	-----	37	6	159360209			chr6:159360625-159360952	N_Shore	C6orf99
cg02005600	5723	4.88	1.059e-06	+++++	37	7	27183686	HOXA5	TSS1500	chr7:27182613-27185562	Island	HOXA-AS3
cg21421171	5721	-4.88	1.059e-06	-----	37	8	145755615	MGC70857;KIAA1688	TSS1500;3'UTR	chr8:145751955-145756326	Island	ARHGAP39
cg26690915	5722	4.879	1.066e-06	+++++	37	6	30421218			chr6:30418844-30419630	S_Shore	GPX6
cg27597459	5723	4.879	1.068e-06	+++++	37	5	178204766	AACSL	TSS1500			AACSP1
cg03670452	5723	-4.878	1.073e-06	--+--	37	3	126007421			chr3:126007324-126007527	Island	KLF15
cg13514324	5722	-4.878	1.073e-06	-----	37	8	145755804	MGC70857;KIAA1688	TSS1500;3'UTR	chr8:145751955-145756326	Island	ARHGAP39
cg02575448	5722	4.873	1.099e-06	+++++	37	5	140749735	PCDHGA4;PCDHGB3;PCDHGA1;PCDHGA5;PCDHGB1;PCDHGA3;PCDHGB3;PCDHGA2;PCDHGB2	Body;TSS1500;Body;Body;Body;Body;TSS1500;Body;Body	chr5:140750050-140750264	N_Shore	PCDHGA1
cg09933458	5723	-4.872	1.104e-06	-----	37	13	112063695			chr13:112063569-112064022	Island	TEX29
cg02855778	5723	-4.868	1.128e-06	-----	37	7	157462914	PTPRN2;PTPRN2;PTPRN2	Body;Body;Body			PTPRN2
cg13270055	5722	-4.867	1.131e-06	-----	37	22	36960499	CACNG2	Body	chr22:36960369-36961054	Island	CACNG2
cg24860562	5723	-4.867	1.132e-06	-----	37	15	31516481					LOC283710
cg14042190	5720	-4.867	1.135e-06	-----	37	2	2547089					MYT1L
cg06215643	5723	-4.865	1.146e-06	-----	37	22	50119046			chr22:50118095-50118822	S_Shore	BRD1
cg20264068	5718	-4.864	1.152e-06	-----	37	1	207842927	CR1L	Body	chr1:207842805-207843259	Island	CR1L
cg08042220	5723	-4.861	1.169e-06	-----	37	2	154727485	GALNT13	TSS1500	chr2:154727906-154728271	N_Shore	GALNT13
cg27562948	5723	-4.861	1.17e-06	-----	37	7	155283424			chr7:155284018-155284356	N_Shore	CNPY1
cg05117982	5722	-4.86	1.172e-06	+----	37	7	4764845	FOXK1	Body	chr7:4764684-4765252	Island	FOXK1
cg24533097	5723	4.86	1.176e-06	+++++	37	5	140579046	PCDHB11	TSS1500	chr5:140580723-140581625	N_Shore	PCDHB11
cg01992382	5717	-4.859	1.178e-06	----+	37	6	32064212	TNXB	Body	chr6:32063533-32065044	Island	HLA-DRB5
cg16073143	5722	-4.859	1.181e-06	-----	37	6	159360073			chr6:159360625-159360952	N_Shore	C6orf99
cg02312593	5723	4.858	1.186e-06	+++++	37	5	140710469	PCDHGA1;PCDHGA1	1stExon;1stExon	chr5:140711797-140712542	N_Shore	PCDHGA1
cg12996100	5723	-4.857	1.194e-06	-----	37	8	11470690			chr8:11471014-11471249	N_Shore	LINC00208
cg01565314	5720	-4.857	1.194e-06	-----	37	19	45737610	EXOC3L2	TSS200	chr19:45737482-45738145	Island	EXOC3L2
cg00074818	5723	-4.856	1.196e-06	----+	37	8	8560427	CLDN23	1stExon	chr8:8559131-8560867	Island	CLDN23
cg01248745	5722	4.855	1.201e-06	+++++	37	5	140563213	PCDHB16	1stExon	chr5:140563510-140564361	N_Shore	PCDHB16
cg13947469	5723	4.854	1.21e-06	-++++	37	7	63505871	ZNF727;ZNF727	1stExon;5'UTR	chr7:63505977-63506298	N_Shore	ZNF727
cg02048922	5722	-4.854	1.213e-06	----+	37	8	143546858	BAI1	Body	chr8:143545445-143546178	S_Shore	ADGRB1
cg26542218	5718	-4.852	1.222e-06	-----	37	12	129461043	GLT1D1	Body			GLT1D1
cg08155312	5722	-4.852	1.223e-06	-----	37	18	77659949			chr18:77658912-77660000	Island	KCNG2
cg04289314	5720	-4.85	1.237e-06	-----	37	2	131046480			chr2:131046000-131046481	Island	CCDC115
cg26707709	5721	-4.85	1.237e-06	-----	37	2	241975756	SNED1	Body	chr2:241975533-241976318	Island	SNED1
cg05280206	5722	-4.848	1.246e-06	----+	37	11	1575607	HCCA2;DUSP8	Body;3'UTR	chr11:1577705-1579091	N_Shelf	MOB2
cg07666882	5722	-4.844	1.271e-06	-----	37	5	102898223	NUDT12	5'UTR			NUDT12
cg02458554	5721	-4.844	1.272e-06	-----	37	18	77398552			chr18:77397556-77398898	Island	CTDP1
cg04248234	5723	-4.843	1.276e-06	-----	37	6	117869027	DCBLD1	Body	chr6:117869097-117869530	N_Shore	GOPC
cg09562675	5722	-4.844	1.276e-06	-----	37	5	1245669	SLC6A18	Body	chr5:1245901-1246927	N_Shore	SLC6A18
cg09919392	5722	4.839	1.304e-06	+++++	37	16	34809677			chr16:34808455-34809874	Island	LOC100130700
cg02916332	5723	4.837	1.318e-06	+++++	37	7	27183591	HOXA5	TSS1500	chr7:27182613-27185562	Island	HOXA-AS3
cg02425140	5721	-4.836	1.326e-06	----+	37	17	259930	C17orf97	TSS200	chr17:259754-260306	Island	C17orf97
cg14187335	5719	-4.833	1.343e-06	-----	37	10	35896950	GJD4	Body	chr10:35896518-35897461	Island	GJD4
cg25436886	5723	-4.831	1.361e-06	-----	37	3	127056972			chr3:127056836-127057296	Island	TPRA1
cg23397023	5723	-4.83	1.366e-06	-----	37	7	149112887			chr7:149112306-149112545	S_Shore	ZNF777
cg19723154	5722	4.829	1.373e-06	+++++	37	18	67876114			chr18:67872521-67873358	S_Shelf	RTTN
cg27469154	5722	-4.828	1.381e-06	-----	37	12	119616880	HSPB8;HSPB8	5'UTR;1stExon			HSPB8
cg01925738	5719	4.827	1.388e-06	+++++	37	5	140480770	PCDHB3	1stExon	chr5:140481546-140482460	N_Shore	PCDHB3
cg11716380	5723	-4.824	1.404e-06	-----	37	10	135033501	KNDC1	Body	chr10:135033330-135033739	Island	KNDC1
cg05202654	5723	-4.823	1.416e-06	-----	37	16	88706241	IL17C	Body	chr16:88706211-88706492	Island	IL17C
cg04582294	5721	-4.822	1.42e-06	-----	37	10	88022744	GRID1	Body	chr10:88022640-88023279	Island	GRID1
cg06289583	5722	-4.821	1.427e-06	-----	37	9	133309447			chr9:133308593-133309448	Island	ASS1
cg24010531	5721	-4.821	1.431e-06	-----	37	19	28400281			chr19:28400280-28400833	Island	LINC00662
cg15987211	5722	-4.818	1.447e-06	----+	37	1	24438941	MYOM3	TSS1500			MYOM3
cg05457563	5723	-4.818	1.451e-06	-----	37	19	1467029	APC2	Body	chr19:1465206-1471241	Island	APC2
cg02182210	5723	-4.817	1.457e-06	-----	37	20	30619096	C20orf160	3'UTR	chr20:30618793-30619138	Island	CCM2L
cg18447419	5700	-4.817	1.458e-06	-----	37	5	496299	SLC9A3	Body	chr5:498111-498430	N_Shore	SLC9A3
cg26174215	5719	-4.817	1.458e-06	-----	37	8	142719883					MROH5
cg20675702	5719	4.816	1.463e-06	+++++	37	10	13200491			chr10:13203436-13203790	N_Shelf	MCM10
cg16075268	5723	-4.816	1.464e-06	----+	37	14	24779793	LTB4R2;LTB4R2;LTB4R2;LTB4R;CIDEB	1stExon;1stExon;5'UTR;TSS1500;5'UTR	chr14:24779874-24780932	N_Shore	CIDEB
cg26744079	5720	-4.816	1.468e-06	-----	37	10	77167091	C10orf41;C10orf41	Body;Body	chr10:77155128-77169600	Island	ZNF503-AS2
cg08222618	5722	-4.813	1.489e-06	----+	37	4	941054	TMEM175	5'UTR	chr4:940613-941057	Island	TMEM175
cg05854695	5723	-4.812	1.493e-06	-----	37	4	122854336	TRPC3;TRPC3	Body;TSS200	chr4:122853554-122854169	S_Shore	TRPC3
cg20637647	5723	4.809	1.515e-06	-++++	37	7	64974828			chr7:64973420-64974994	Island	ZNF92
cg07716696	5715	4.807	1.529e-06	+++++	37	15	24123232			chr15:24123231-24123432	Island	NDN
cg05718493	5723	-4.807	1.529e-06	+-+--	37	8	135470038					ZFAT
cg27438152	5722	-4.807	1.532e-06	-----	37	15	31515761					LOC283710
cg07280731	5723	-4.805	1.549e-06	----+	37	16	2867773	PRSS21;PRSS21;PRSS21	Body;Body;Body	chr16:2867245-2868002	Island	PRSS21
cg22184507	5722	4.804	1.552e-06	+++++	37	5	140710094	PCDHGA1;PCDHGA1	TSS200;TSS200	chr5:140711797-140712542	N_Shore	PCDHGA1
cg13729816	5722	4.802	1.574e-06	+++++	37	19	52954722			chr19:52954461-52954845	Island	ZNF534
cg04203646	5722	-4.8	1.583e-06	-----	37	19	1467008	APC2	Body	chr19:1465206-1471241	Island	APC2
cg09450024	5723	-4.8	1.584e-06	-----	37	19	45737623	EXOC3L2	TSS200	chr19:45737482-45738145	Island	EXOC3L2
cg08982904	5720	-4.8	1.586e-06	-----	37	8	43127238			chr8:43126987-43127239	Island	POTEA
cg12694372	5719	-4.798	1.599e-06	+---+	37	6	32064582	TNXB	Body	chr6:32063533-32065044	Island	HLA-DRB5
cg01984743	5723	4.795	1.623e-06	-++++	37	5	172751331	STC2	Body	chr5:172754056-172757098	N_Shelf	STC2
cg24491749	5723	4.795	1.628e-06	+++++	37	4	107236485	AIMP1;TBCK;TBCK;AIMP1;AIMP1;TBCK;TBCK	TSS1500;5'UTR;5'UTR;TSS1500;TSS1500;5'UTR;5'UTR			TBCK
cg17862152	5722	4.795	1.63e-06	+++++	37	1	203044930	PPFIA4	Body	chr1:203044722-203045390	Island	PPFIA4
cg11724147	5723	-4.794	1.633e-06	-----	37	7	27703436	HIBADH	TSS1500	chr7:27702220-27702851	S_Shore	HIBADH
cg27645294	5722	4.793	1.644e-06	+++++	37	17	21795257					FAM27L
cg23189175	5723	-4.792	1.647e-06	-----	37	8	143546825	BAI1	Body	chr8:143545445-143546178	S_Shore	ADGRB1
cg03872217	5721	4.792	1.651e-06	+++++	37	3	161235909					OTOL1
cg02532824	5722	-4.792	1.652e-06	-----	37	6	108444810			chr6:108437998-108441208	S_Shelf	NR2E1
cg06328724	5723	4.791	1.658e-06	++++-	37	19	37958752	ZNF570;ZNF569	TSS1500;TSS1500	chr19:37959852-37960615	N_Shore	ZNF569
cg05641656	5723	4.79	1.664e-06	+++++	37	19	58728610			chr19:58728277-58728729	Island	ZNF274
cg22341310	5720	-4.79	1.67e-06	-----	37	19	48048583	ZNF541	Body	chr19:48047796-48049162	Island	ZNF541
cg04415896	5721	4.789	1.675e-06	+++++	37	19	47759410	CCDC9	TSS1500	chr19:47759648-47761016	N_Shore	CCDC9
cg06657917	5721	-4.788	1.682e-06	-----	37	19	613111	HCN2	Body	chr19:612989-614068	Island	HCN2
cg16311773	5722	-4.787	1.69e-06	-----	37	6	167313693			chr6:167312252-167316030	Island	RNASET2
cg10854819	5713	-4.787	1.691e-06	-----	37	15	31515852					LOC283710
cg11170318	5722	-4.787	1.692e-06	-----	37	21	45246363			chr21:45246251-45246490	Island	AATBC
cg22505075	5723	-4.785	1.706e-06	-----	37	8	27737223	SCARA5	Body	chr8:27737077-27737289	Island	SCARA5
cg24276346	5721	-4.785	1.71e-06	-----	37	20	49626161	KCNG1	Body	chr20:49626063-49626843	Island	KCNG1
cg00279001	5722	4.783	1.73e-06	+++++	37	18	15197867			chr18:15197650-15198309	Island	LOC644669
cg06897442	5723	4.78	1.755e-06	+++++	37	5	140620284	PCDHB19P	Body	chr5:140620864-140621698	N_Shore	PCDHB19P
cg13195955	5721	4.779	1.766e-06	+++++	37	6	31829926	NEU1	Body	chr6:31830299-31830948	N_Shore	HLA-DRB5
cg06620993	5723	-4.778	1.774e-06	----+	37	10	105420831	SH3PXD2A	Body	chr10:105420685-105421076	Island	SH3PXD2A
cg12839813	5723	-4.777	1.782e-06	-----	37	16	89114720			chr16:89114529-89114863	Island	ACSF3
cg17445212	5722	-4.776	1.789e-06	-----	37	2	113993313	PAX8;PAX8;PAX8;PAX8;PAX8;LOC440839;LOC654433	Body;Body;Body;Body;Body;Body;TSS1500	chr2:113993204-113994075	Island	PAX8
cg01231141	5722	-4.776	1.79e-06	-----	37	5	178692691	ADAMTS2;ADAMTS2	Body;Body			ADAMTS2
cg14014955	5723	4.776	1.792e-06	+++++	37	7	27183701	HOXA5	TSS1500	chr7:27182613-27185562	Island	HOXA-AS3
cg00381541	5716	-4.775	1.794e-06	-----	37	17	40192279			chr17:40191787-40192450	Island	ZNF385C
cg03784956	5723	4.774	1.805e-06	++++-	37	1	228785238	DUSP5P	Body	chr1:228785986-228786204	N_Shore	RHOU
cg05609218	5722	-4.773	1.817e-06	-----	37	10	15760947	ITGA8	Body	chr10:15761423-15762101	N_Shore	ITGA8
cg07938252	5722	-4.77	1.841e-06	-----	37	20	61340827	NTSR1	1stExon	chr20:61339858-61341220	Island	NTSR1
cg25458010	5718	-4.769	1.849e-06	-----	37	12	132862110	GALNT9	Body	chr12:132862586-132862956	N_Shore	GALNT9
cg04086391	5723	-4.769	1.856e-06	-----	37	7	154684493	DPP6;DPP6;DPP6	3'UTR;3'UTR;3'UTR	chr7:154684402-154684630	Island	DPP6
cg24389034	5723	-4.767	1.867e-06	----+	37	6	169977608	WDR27	Body	chr6:169977218-169977894	Island	WDR27
cg11881202	5723	-4.764	1.897e-06	-----	37	14	73712967	PAPLN	Body	chr14:73712288-73712911	S_Shore	PAPLN
cg05432996	5701	4.764	1.901e-06	+++++	37	19	49244004	RASIP1	TSS200	chr19:49242018-49242962	S_Shore	RASIP1
cg23936031	5714	4.761	1.926e-06	+++++	37	7	27183133	HOXA5	1stExon	chr7:27182613-27185562	Island	HOXA-AS3
cg23256343	5721	-4.76	1.932e-06	--+--	37	15	30163825					TJP1
cg10169241	5723	-4.76	1.935e-06	-----	37	19	1467032	APC2	Body	chr19:1465206-1471241	Island	APC2
cg15922174	5721	-4.758	1.951e-06	-----	37	9	126135998	CRB2	Body	chr9:126135407-126136193	Island	CRB2
cg00681735	5723	-4.753	2.002e-06	-----	37	9	138594241	KCNT1	Body	chr9:138593527-138594253	Island	KCNT1
cg10890302	5722	-4.753	2.004e-06	+---+	37	6	32064246	TNXB	Body	chr6:32063533-32065044	Island	HLA-DRB5
cg26866168	5722	4.752	2.015e-06	+++++	37	5	140528785	PCDHB6	TSS1500	chr5:140531157-140532017	N_Shelf	PCDHB6
cg24543854	5723	-4.75	2.033e-06	-----	37	11	115860954					LINC00900
cg09406004	5723	-4.748	2.053e-06	-----	37	7	155284355			chr7:155284018-155284356	Island	CNPY1
cg17293868	5720	-4.747	2.066e-06	----+	37	10	671007	DIP2C	Body	chr10:669070-669336	S_Shore	DIP2C
cg23204968	5723	4.745	2.089e-06	+++++	37	7	27183816	HOXA5	TSS1500	chr7:27182613-27185562	Island	HOXA-AS3
cg12689679	5723	-4.744	2.091e-06	-----	37	15	31516316					LOC283710
cg18161956	5719	-4.744	2.094e-06	-----	37	12	115112626	TBX3;TBX3	Body;Body	chr12:115112014-115112627	Island	TBX3
cg03111818	5723	4.744	2.096e-06	+++++	37	12	14927076	H2AFJ;H2AFJ	TSS200;TSS200	chr12:14927291-14928023	N_Shore	H2AFJ
cg26569309	5723	4.743	2.104e-06	+++++	37	5	140563400	PCDHB16	1stExon	chr5:140563510-140564361	N_Shore	PCDHB16
cg11721177	5723	-4.743	2.107e-06	-----	37	1	22919873	EPHA8	Body	chr1:22919773-22920207	Island	EPHA8
cg25265226	5723	-4.743	2.109e-06	----+	37	7	155284448			chr7:155284018-155284356	S_Shore	CNPY1
cg26858890	5722	-4.741	2.123e-06	-----	37	19	4785605			chr19:4785250-4785490	S_Shore	FEM1A
cg03933495	5722	4.741	2.13e-06	+++++	37	16	3493614	NAT15;ZNF597	TSS200;TSS200	chr16:3493098-3493569	S_Shore	NAA60
cg17569124	5718	4.741	2.132e-06	+++++	37	7	27183643	HOXA5	TSS1500	chr7:27182613-27185562	Island	HOXA-AS3
cg02580763	5720	4.74	2.141e-06	+++++	37	5	140745892	PCDHGA4;PCDHGA2;PCDHGA5;PCDHGB2;PCDHGA1;PCDHGB1;PCDHGA3;PCDHGA5	Body;Body;1stExon;Body;Body;Body;Body;1stExon	chr5:140745531-140745893	Island	PCDHGA1
cg23312397	5721	-4.739	2.143e-06	-----	37	14	96670738	BDKRB2	TSS1500			BDKRB2
cg25464702	5722	-4.739	2.145e-06	-----	37	2	131798087	ARHGEF4;ARHGEF4	Body;Body	chr2:131797362-131798088	Island	ARHGEF4
cg09079252	5722	-4.739	2.148e-06	-----	37	12	8380050	FAM90A1	5'UTR			FAM90A1
cg11206167	5722	-4.739	2.148e-06	-----	37	5	42924367			chr5:42924214-42924670	Island	LOC648987
cg08158233	5722	-4.739	2.153e-06	-----	37	8	37351056					ZNF703
cg07888967	5722	-4.737	2.168e-06	-----	37	11	117666872	DSCAML1	Body	chr11:117666634-117668141	Island	DSCAML1
cg13288164	5722	4.734	2.202e-06	+++++	37	5	140501380	PCDHB4	TSS200	chr5:140502890-140503804	N_Shore	PCDHB4
cg03707974	5723	-4.733	2.207e-06	+----	37	6	108444920			chr6:108437998-108441208	S_Shelf	NR2E1
cg03606954	5723	4.731	2.229e-06	+++++	37	11	43701349	HSD17B12	TSS1500	chr11:43702016-43702597	N_Shore	HSD17B12
cg09573658	5723	4.728	2.273e-06	+++++	37	1	11561956	PTCHD2	Body	chr1:11561366-11562156	Island	PTCHD2
cg10811045	5723	4.726	2.286e-06	+++++	37	2	91635283			chr2:91634538-91636111	Island	LOC654342
cg14339848	5722	-4.725	2.302e-06	-----	37	3	126062402	KLF15	3'UTR	chr3:126062535-126062823	N_Shore	KLF15
cg18896979	5723	-4.724	2.307e-06	-----	37	2	242844174			chr2:242843760-242844198	Island	RTP5
cg10056520	5723	-4.723	2.321e-06	-----	37	4	1188617	LOC100130872-SPON2	Body	chr4:1188185-1189162	Island	SPON2
cg15408360	5721	4.723	2.328e-06	-++++	37	14	102432104	DYNC1H1	Body	chr14:102430636-102431898	S_Shore	DYNC1H1
cg23985995	5722	-4.72	2.355e-06	----+	37	10	105421249	SH3PXD2A	Body	chr10:105420685-105421076	S_Shore	SH3PXD2A
cg00934624	5722	-4.72	2.359e-06	-----	37	14	74318234	PTGR2;PTGR2;PTGR2	TSS1500;TSS1500;TSS1500	chr14:74318412-74318785	N_Shore	PTGR2
cg07915849	5713	4.719	2.369e-06	+++++	37	16	2391402	ABCA17P;ABCA3	Body;TSS1500	chr16:2389706-2392164	Island	ABCA17P
cg16420866	5723	-4.718	2.378e-06	+----	37	8	47108953					LINC00293
cg21396646	5723	4.716	2.407e-06	+++++	37	1	234039761	SLC35F3	TSS1500	chr1:234040298-234041457	N_Shore	SLC35F3
cg01072076	5721	-4.714	2.432e-06	-----	37	5	1930801			chr5:1930754-1931986	Island	IRX4
cg02601489	5718	4.713	2.444e-06	+++++	37	8	11203954	TDH	Body	chr8:11204825-11205689	N_Shore	TDH
cg01233025	5723	-4.712	2.458e-06	-----	37	11	55637839			chr11:55640068-55641085	N_Shelf	TRIM51
cg20834681	5723	-4.711	2.468e-06	-----	37	12	5153947	KCNA5	1stExon	chr12:5153012-5154346	Island	KCNA5
cg04880278	5723	-4.709	2.493e-06	-----	37	8	11597172	GATA4	Body			GATA4
cg08560373	5722	4.707	2.516e-06	+++++	37	15	25123381	SNRPN;SNRPN;SNRPN;SNRPN	5'UTR;5'UTR;5'UTR;5'UTR	chr15:25123357-25123708	Island	SNRPN
cg26826350	5723	-4.707	2.52e-06	-----	37	7	155592408			chr7:155595692-155599414	N_Shelf	SHH
cg03230711	5723	-4.702	2.574e-06	-----	37	2	45228334			chr2:45227644-45228783	Island	SIX2
cg05371552	5718	-4.701	2.584e-06	-----	37	7	158854564	VIPR2	Body	chr7:158854446-158854967	Island	VIPR2
cg03598159	5723	-4.7	2.599e-06	-----	37	19	39055712	RYR1;RYR1	Body;Body	chr19:39055499-39056379	Island	RYR1
cg04107994	5719	-4.699	2.618e-06	-----	37	7	6209931	CYTH3	Body	chr7:6209930-6210718	Island	CYTH3
cg17176470	5721	-4.696	2.654e-06	-----	37	6	108444807			chr6:108437998-108441208	S_Shelf	NR2E1
cg14503464	5721	-4.694	2.678e-06	-----	37	5	2334402					IRX2
cg14882265	5723	4.689	2.74e-06	+++++	37	7	27184375	HOXA5	TSS1500	chr7:27182613-27185562	Island	HOXA-AS3
cg07476201	5723	-4.688	2.759e-06	-----	37	1	152538426	LCE3E	Body			LCE3E
cg08016310	5721	4.686	2.79e-06	+++++	37	19	50321295	MED25	TSS1500	chr19:50321414-50321762	N_Shore	MED25
cg21733531	5722	4.685	2.796e-06	-++++	37	7	63560711			chr7:63560419-63561064	Island	ZNF727
cg17553881	5723	4.685	2.801e-06	++++-	37	5	443987	EXOC3;C5orf55	5'UTR;TSS1500	chr5:442820-443604	S_Shore	EXOC3
cg14529412	5723	-4.685	2.801e-06	-----	37	9	133349223	ASS1;ASS1	Body;Body			ASS1
cg09940032	5723	-4.684	2.808e-06	----+	37	8	142215736			chr8:142215691-142216299	Island	SLC45A4
cg08785784	5723	-4.683	2.829e-06	-----	37	16	50913892					CYLD
cg01176516	5723	4.682	2.847e-06	-++++	37	7	63506148	ZNF727	Body	chr7:63505977-63506298	Island	ZNF727
cg01314544	5722	-4.681	2.857e-06	-----	37	2	23851841	KLHL29	Body	chr2:23851840-23852089	Island	KLHL29
cg02608963	5721	-4.681	2.859e-06	-----	37	16	46878553			chr16:46877800-46878566	Island	C16orf87
cg13523713	5723	4.676	2.919e-06	+++++	37	19	48614733	PLA2G4C;PLA2G4C;PLA2G4C	TSS1500;TSS1500;TSS1500			PLA2G4C
cg03332522	5723	4.675	2.937e-06	+++++	37	7	134330838	BPGM;BPGM	TSS1500;TSS1500			BPGM
cg18709881	5723	-4.675	2.938e-06	-----	37	18	72837627			chr18:72837484-72837701	Island	ZNF407
cg27328431	5721	-4.673	2.968e-06	-----	37	21	45789178	TRPM2	Body	chr21:45789090-45789373	Island	TRPM2
cg12342753	5723	-4.672	2.982e-06	-----	37	4	4329664					ZBTB49
cg18872749	5723	4.67	3.006e-06	+++++	37	17	42421993	GRN	TSS1500			GRN
cg03780733	5722	4.669	3.029e-06	+++++	37	5	140552369	PCDHB7;PCDHB7	1stExon;5'UTR	chr5:140553681-140554637	N_Shore	PCDHB7
cg19155391	5722	4.668	3.044e-06	+++++	37	7	63505768	ZNF727	TSS200	chr7:63505977-63506298	N_Shore	ZNF727
cg27644292	5723	4.667	3.058e-06	+++++	37	15	25123287	SNRPN;SNRPN;SNRPN;SNRPN	5'UTR;5'UTR;5'UTR;5'UTR	chr15:25123357-25123708	N_Shore	SNRPN
cg25824978	5722	4.667	3.061e-06	+++++	37	17	33289944	ZNF830;CCT6B;ZNF830	1stExon;TSS1500;3'UTR	chr17:33288174-33288913	S_Shore	ZNF830
cg13499395	5723	-4.665	3.091e-06	-----	37	9	135361993	C9orf171	Body	chr9:135361992-135362481	Island	C9orf171
cg00660106	5722	-4.664	3.101e-06	-----	37	10	118885753			chr10:118885565-118885884	Island	SHTN1
cg15911328	5723	4.664	3.106e-06	+++++	37	5	140556888	PCDHB8	TSS1500	chr5:140558931-140559789	N_Shelf	PCDHB8
cg05126444	5721	-4.663	3.119e-06	-----	37	21	38629859	DSCR3	Body	chr21:38630052-38630507	N_Shore	DSCR3
cg11347582	5723	-4.661	3.154e-06	-----	37	6	168502341			chr6:168501902-168502790	Island	FRMD1
cg12424646	5723	-4.658	3.199e-06	-----	37	8	37699507	GPR124	Body	chr8:37698846-37699931	Island	ADGRA2
cg05742863	5722	4.656	3.228e-06	+++++	37	22	45809319	SMC1B;RIBC2	Body;TSS1500	chr22:45809191-45809953	Island	SMC1B
cg14431001	5723	4.653	3.268e-06	+++++	37	10	101088533	CNNM1	TSS1500	chr10:101089010-101090655	N_Shore	CNNM1
cg17624673	5712	4.653	3.273e-06	+++++	37	5	140596187	PCDHB13;PCDHB13	3'UTR;1stExon	chr5:140595008-140595880	S_Shore	PCDHB13
cg06999083	5723	-4.651	3.309e-06	-----	37	15	32267621					CHRNA7
cg22325823	5723	4.649	3.329e-06	+++++	37	17	72667062	RAB37	TSS200	chr17:72667195-72667710	N_Shore	RAB37
cg15363333	5723	-4.649	3.33e-06	-----	37	1	230468611	PGBD5	Body	chr1:230468504-230468850	Island	PGBD5
cg19685398	5722	-4.649	3.336e-06	-----	37	12	117299508	HRK	3'UTR			HRK
cg27511599	5723	-4.647	3.371e-06	-----	37	7	32358540					PDE1C
cg01917487	5723	-4.647	3.373e-06	-----	37	16	87978839					BANP
cg20897830	5722	4.646	3.383e-06	+++++	37	7	56297579			chr7:56297432-56297662	Island	NUPR1L
cg02614657	5718	4.644	3.418e-06	+++++	37	19	1568833	MEX3D	TSS1500	chr19:1566554-1568834	Island	MEX3D
cg26811372	5723	4.644	3.423e-06	+++++	37	5	140772182	PCDHGA4;PCDHGA6;PCDHGA1;PCDHGA5;PCDHGB1;PCDHGB4;PCDHGA3;PCDHGA8;PCDHGA2;PCDHGA8;PCDHGA7;PCDHGB2;PCDHGA8;PCDHGA8;PCDHGB3	Body;Body;Body;Body;Body;Body;Body;5'UTR;Body;1stExon;Body;Body;5'UTR;1stExon;Body	chr5:140772385-140772682	N_Shore	PCDHGA1
cg20713174	5723	-4.642	3.446e-06	-----	37	2	239048352	KLHL30	5'UTR	chr2:239048071-239048454	Island	KLHL30
cg08513253	5723	-4.642	3.45e-06	--+--	37	6	107955362	SOBP	Body	chr6:107955163-107956693	Island	SOBP
cg25396728	5722	-4.641	3.466e-06	-----	37	12	248500	IQSEC3;IQSEC3	Body;Body	chr12:247455-248501	Island	IQSEC3
cg23305129	5718	-4.641	3.473e-06	-----	37	7	154706386			chr7:154705746-154706046	S_Shore	PAXIP1-AS2
cg02891686	5723	-4.64	3.481e-06	-----	37	4	24801425	SOD3	Body	chr4:24801109-24801902	Island	SOD3
cg25147376	5723	-4.639	3.509e-06	-----	37	1	166890293	ILDR2	Body	chr1:166889776-166890649	Island	ILDR2
cg10444806	5723	-4.638	3.517e-06	-----	37	17	38084428	ORMDL3	TSS1500	chr17:38083226-38084052	S_Shore	ORMDL3
cg27379787	5723	-4.637	3.54e-06	-----	37	2	239907658					FLJ43879
cg15176413	5723	-4.635	3.576e-06	+----	37	7	4764443	FOXK1	Body	chr7:4764684-4765252	N_Shore	FOXK1
cg19083407	5723	-4.633	3.6e-06	-----	37	2	113993142	PAX8;PAX8;PAX8;PAX8;PAX8;LOC440839;LOC654433	Body;Body;Body;Body;Body;Body;TSS1500	chr2:113993204-113994075	N_Shore	PAX8
cg13221347	5723	-4.633	3.601e-06	-----	37	10	134062614	STK32C	Body			STK32C
cg04855401	5722	-4.632	3.617e-06	-----	37	2	129659633			chr2:129659681-129659947	N_Shore	HS6ST1
cg08083251	5721	-4.632	3.619e-06	-----	37	13	23309930					BASP1P1
cg19170807	5721	-4.63	3.657e-06	-----	37	13	113001348			chr13:112997192-112997717	S_Shelf	SPACA7
cg26618441	5723	4.629	3.676e-06	+++++	37	5	140213825	PCDHA6;PCDHA2;PCDHA1;PCDHA7;PCDHA1;PCDHA6;PCDHA5;PCDHA7;PCDHA3;PCDHA4	Body;Body;Body;TSS200;Body;Body;Body;TSS200;Body;Body	chr5:140214068-140214464	N_Shore	PCDHA1
cg11783602	5723	-4.628	3.697e-06	-----	37	8	55087084					MRPL15
cg07594247	5719	-4.627	3.704e-06	-----	37	2	113993304	PAX8;PAX8;PAX8;PAX8;PAX8;LOC440839;LOC654433	Body;Body;Body;Body;Body;Body;TSS1500	chr2:113993204-113994075	Island	PAX8
cg15206834	5723	-4.627	3.705e-06	-----	37	5	102898733	NUDT12	TSS1500			NUDT12
cg08951403	5723	-4.627	3.71e-06	-----	37	7	157960420	PTPRN2;PTPRN2;PTPRN2	Body;Body;Body	chr7:157956911-157957273	S_Shelf	PTPRN2
cg01849085	5723	4.626	3.733e-06	-++++	37	7	63505811	ZNF727	TSS200	chr7:63505977-63506298	N_Shore	ZNF727
cg25576711	5723	-4.625	3.753e-06	-----	37	14	24780557	LTB4R2;LTB4R2;LTB4R2;CIDEB;CIDEB;LTB4R	Body;1stExon;Body;1stExon;5'UTR;TSS200	chr14:24779874-24780932	Island	CIDEB
cg04227077	5722	-4.622	3.796e-06	-----	37	16	32252787			chr16:32252569-32252823	Island	TP53TG3D
cg09199330	5723	-4.621	3.814e-06	-----	37	2	127963503	CYP27C1	TSS200			CYP27C1
cg01252513	5722	-4.62	3.833e-06	--+--	37	12	111758092	CUX2	Body	chr12:111757754-111758521	Island	CUX2
cg01765077	5723	-4.619	3.862e-06	-----	37	12	122356316	WDR66	TSS200	chr12:122356315-122356853	Island	WDR66
cg11003814	5720	4.619	3.862e-06	+++++	37	8	4854917			chr8:4848968-4852635	S_Shelf	CSMD1
cg13403462	5722	-4.619	3.862e-06	-----	37	20	32256071	NECAB3;NECAB3;C20orf134;C20orf134	Body;Body;1stExon;3'UTR	chr20:32254811-32255989	S_Shore	NECAB3
cg19556473	5723	4.618	3.874e-06	+++++	37	19	37894856			chr19:37894343-37894865	Island	ZNF569
cg15109207	5723	4.618	3.88e-06	+++++	37	19	48614773	PLA2G4C;PLA2G4C;PLA2G4C	TSS1500;TSS1500;TSS1500			PLA2G4C
cg08222513	5708	-4.617	3.893e-06	-----	37	6	30079280	TRIM31	Body			GPX6
cg19873602	5723	-4.616	3.904e-06	-----	37	6	170590788			chr6:170590591-170590909	Island	DLL1
cg22835435	5716	4.616	3.913e-06	+++++	37	19	51111185			chr19:51111184-51111519	Island	SNAR-F
cg03049249	5723	4.616	3.919e-06	+++++	37	17	16593601	CCDC144A	TSS200	chr17:16592835-16594147	Island	CCDC144A
cg14884932	5723	4.615	3.922e-06	+++++	37	19	51774451			chr19:51774428-51774694	Island	SIGLECL1
cg07095836	5717	4.612	3.992e-06	+++++	37	7	62574925			chr7:62574596-62575257	Island	ZNF733P
cg12912022	5722	-4.611	4.011e-06	-----	37	7	62554288					ZNF733P
cg14395744	5722	-4.609	4.053e-06	-----	37	18	72837693			chr18:72837484-72837701	Island	ZNF407
cg12451120	5721	-4.607	4.089e-06	-----	37	16	1143703	C1QTNF8	Body	chr16:1142315-1144087	Island	C1QTNF8
cg03349091	5722	4.607	4.095e-06	+++++	37	5	140481256	PCDHB3	1stExon	chr5:140481546-140482460	N_Shore	PCDHB3
cg09343092	5718	4.606	4.109e-06	+++++	37	7	27185282	HOXA6	Body	chr7:27182613-27185562	Island	HOXA-AS3
cg09052244	5720	-4.603	4.174e-06	-----	37	8	1496751	DLGAP2	5'UTR	chr8:1496731-1497884	Island	DLGAP2
cg22496723	5722	-4.602	4.175e-06	-----	37	22	36960779	CACNG2	Body	chr22:36960369-36961054	Island	CACNG2
cg10207240	5720	-4.601	4.203e-06	-----	37	12	122356781	WDR66	5'UTR	chr12:122356315-122356853	Island	WDR66
cg17444709	5723	4.601	4.212e-06	+++++	37	12	3182391			chr12:3186011-3186968	N_Shelf	TSPAN9
cg27655507	5723	4.599	4.237e-06	+++++	37	8	20159789			chr8:20160811-20161685	N_Shore	LZTS1-AS1
cg23835083	5720	-4.598	4.263e-06	-----	37	6	3849536	FAM50B	TSS200	chr6:3849271-3851048	Island	FAM50B
cg06796435	5720	-4.598	4.263e-06	-----	37	14	24780682	LTB4R2;LTB4R2;LTB4R2;CIDEB;LTB4R	Body;1stExon;Body;TSS200;TSS200	chr14:24779874-24780932	Island	LTB4R2
cg02396224	5723	-4.598	4.276e-06	-----	37	1	10698794	CASZ1	3'UTR	chr1:10698299-10698910	Island	CASZ1
cg20707630	5723	4.596	4.311e-06	++++-	37	15	25018449			chr15:25018174-25018533	Island	SNRPN
cg07798980	5723	-4.595	4.332e-06	-----	37	5	172659241	NKX2-5;NKX2-5;NKX2-5	3'UTR;3'UTR;3'UTR	chr5:172659049-172660277	Island	NKX2-5
cg03778899	5723	4.595	4.337e-06	+++++	37	10	93682808	BTAF1	TSS1500	chr10:93683430-93683839	N_Shore	BTAF1
cg09179916	5723	-4.594	4.358e-06	-----	37	5	38445834	EGFLAM;EGFLAM;EGFLAM;EGFLAM	Body;5'UTR;Body;Body			EGFLAM
cg18009321	5723	-4.593	4.362e-06	-----	37	20	25129457	LOC284798;LOC284798;LOC284798	TSS1500;TSS200;TSS200	chr20:25128764-25129610	Island	LOC284798
cg20794334	5723	-4.593	4.371e-06	-----	37	2	131797972	ARHGEF4;ARHGEF4	Body;Body	chr2:131797362-131798088	Island	ARHGEF4
cg12497786	5722	-4.593	4.379e-06	-----	37	6	3849577	FAM50B	TSS200	chr6:3849271-3851048	Island	FAM50B
cg17822947	5722	-4.59	4.428e-06	-----	37	1	207842917	CR1L	Body	chr1:207842805-207843259	Island	CR1L
cg09583957	5719	4.588	4.478e-06	+++++	37	20	57428315	GNAS;GNAS;GNAS;GNAS;GNAS	5'UTR;5'UTR;1stExon;1stExon;3'UTR	chr20:57428308-57428516	Island	GNAS
cg14902204	5722	-4.588	4.481e-06	----+	37	2	131046313			chr2:131046000-131046481	Island	CCDC115
cg02203922	5722	-4.587	4.492e-06	-----	37	6	657011	HUS1B;EXOC2	TSS200;5'UTR	chr6:656409-657155	Island	EXOC2
cg08847173	5722	4.586	4.516e-06	+++++	37	1	31654792	NKAIN1	Body	chr1:31654422-31654833	Island	NKAIN1
cg05852568	5717	-4.585	4.535e-06	+----	37	2	95537405	TEKT4	1stExon	chr2:95537196-95537810	Island	LOC442028
cg17801295	5721	-4.583	4.588e-06	-----	37	2	241640826			chr2:241640409-241641359	Island	AQP12A
cg18020547	5722	4.583	4.589e-06	+++++	37	1	223538957	SUSD4;SUSD4	TSS1500;TSS1500	chr1:223536842-223538628	S_Shore	SUSD4
cg04479713	5723	-4.582	4.602e-06	-----	37	5	1005799			chr5:1003937-1005687	S_Shore	NKD2
cg14882966	5723	-4.582	4.605e-06	-----	37	2	3699353			chr2:3699125-3699465	Island	ALLC
cg20974609	5721	4.581	4.63e-06	+++++	37	7	27181671	HOXA5	Body	chr7:27182613-27185562	N_Shore	HOXA-AS3
cg00976097	5719	-4.581	4.635e-06	-----	37	5	421733	AHRR	Body	chr5:421224-421751	Island	AHRR
cg19561908	5723	4.58	4.644e-06	+++++	37	19	2859106			chr19:2858893-2859239	Island	ZNF555
cg16491185	5720	4.579	4.679e-06	+++++	37	14	106938509	LOC100133469	Body	chr14:106938196-106938818	Island	LINC00221
cg12009516	5723	-4.578	4.69e-06	-----	37	19	45737880	EXOC3L2	TSS1500	chr19:45737482-45738145	Island	EXOC3L2
cg01664108	5723	-4.577	4.716e-06	-----	37	5	1005570			chr5:1003937-1005687	Island	NKD2
cg09476154	5720	4.575	4.754e-06	++++-	37	1	43472373			chr1:43472867-43473334	N_Shore	SLC2A1-AS1
cg22508928	5717	-4.575	4.762e-06	-----	37	1	10710134	CASZ1;CASZ1	Body;Body	chr1:10707810-10708140	S_Shore	CASZ1
cg25594486	5722	-4.574	4.787e-06	-----	37	19	51165441	SHANK1	Body	chr19:51165249-51165775	Island	SHANK1
cg08520200	5718	4.573	4.799e-06	+++++	37	19	48076173			chr19:48075968-48076195	Island	ZNF541
cg08581021	5723	-4.573	4.817e-06	-----	37	6	170590562			chr6:170590591-170590909	N_Shore	DLL1
cg08626876	5722	4.572	4.84e-06	+++++	37	5	140501540	PCDHB4	TSS200	chr5:140502890-140503804	N_Shore	PCDHB4
cg25073793	5723	-4.572	4.841e-06	-----	37	6	3849702	FAM50B;FAM50B	1stExon;5'UTR	chr6:3849271-3851048	Island	FAM50B
cg04202736	5723	-4.569	4.889e-06	----+	37	15	42371721	PLA2G4D	Body	chr15:42371634-42371842	Island	PLA2G4D
cg12456800	5723	4.569	4.898e-06	++++-	37	5	140165938	PCDHA1;PCDHA1;PCDHA1	1stExon;1stExon;1stExon	chr5:140165958-140166214	N_Shore	PCDHA1
cg21860629	5722	4.569	4.911e-06	+++++	37	1	153234268	LOR	Body			LOR
cg01550017	5721	-4.568	4.913e-06	-----	37	5	42924215			chr5:42924214-42924670	Island	LOC648987
cg20636351	5720	-4.567	4.948e-06	-----	37	8	55087400					MRPL15
cg23953110	5722	-4.565	4.999e-06	+----	37	4	3726836					ADRA2C
cg13601275	5723	4.564	5.021e-06	+++++	37	5	140516095	PCDHB5	1stExon	chr5:140516311-140517300	N_Shore	PCDHB5
cg02627657	5722	4.563	5.045e-06	+++++	37	17	16257165	CENPV	TSS1500	chr17:16255618-16257148	S_Shore	CENPV
cg18974224	5723	-4.561	5.094e-06	----+	37	14	105603153			chr14:105603310-105603532	N_Shore	JAG2
cg13174253	5723	4.561	5.098e-06	+++++	37	8	146278678	C8orf33	Body	chr8:146277254-146277491	S_Shore	C8orf33
cg11925729	5723	4.558	5.165e-06	+++++	37	5	140562988	PCDHB16	1stExon	chr5:140563510-140564361	N_Shore	PCDHB16
cg02313554	5715	-4.558	5.169e-06	----+	37	10	125731617			chr10:125732220-125732843	N_Shore	CPXM2
cg18313661	5711	4.558	5.173e-06	+++++	37	7	63560590			chr7:63560419-63561064	Island	ZNF727
cg20768326	5723	4.557	5.186e-06	++-++	37	11	2086058					IGF2
cg03894796	5721	4.556	5.225e-06	+++++	37	8	144361315			chr8:144360666-144361504	Island	GLI4
cg21342636	5722	-4.554	5.257e-06	-----	37	6	32064671	TNXB	Body	chr6:32063533-32065044	Island	HLA-DRB5
cg26229224	5720	4.554	5.269e-06	+++++	37	16	3018262	KREMEN2;KREMEN2;PAQR4	3'UTR;3'UTR;TSS1500	chr16:3016646-3020326	Island	KREMEN2
cg00971810	5721	4.552	5.307e-06	++++-	37	16	33952528					LINC00273
cg11704490	5723	4.552	5.319e-06	+++++	37	2	162284894			chr2:162283581-162284677	S_Shore	TBR1
cg26310551	5723	-4.551	5.333e-06	-----	37	14	24780540	LTB4R2;LTB4R2;LTB4R2;CIDEB;CIDEB;LTB4R	Body;1stExon;Body;1stExon;5'UTR;TSS200	chr14:24779874-24780932	Island	CIDEB
cg26394308	5722	4.55	5.36e-06	++++-	37	17	74067861	SRP68	Body	chr17:74068174-74068756	N_Shore	SRP68
cg06468385	5722	4.55	5.376e-06	+++++	37	19	7937329			chr19:7937049-7937615	Island	PRR36
cg10166044	5722	-4.549	5.378e-06	-----	37	17	62341026	TEX2	TSS1500	chr17:62339803-62340799	S_Shore	TEX2
cg23708717	5723	4.549	5.382e-06	+++++	37	18	47793175	CCDC11	TSS1500	chr18:47794450-47794996	N_Shore	MBD1
cg11233384	5722	-4.549	5.393e-06	-----	37	1	19615702	AKR7A3	TSS1500	chr1:19614998-19615660	S_Shore	AKR7A3
cg24059033	5722	4.548	5.419e-06	++++-	37	21	10991334	TPTE;TPTE;TPTE	TSS1500;TSS1500;TSS1500	chr21:10989913-10991413	Island	TPTE
cg26919149	5720	-4.544	5.508e-06	-----	37	6	168501903			chr6:168501902-168502790	Island	FRMD1
cg06311863	5722	-4.544	5.53e-06	-----	37	3	55508686	WNT5A	Body	chr3:55508336-55508708	Island	WNT5A
cg14921437	5722	-4.543	5.536e-06	-----	37	20	32255988	NECAB3;NECAB3;C20orf134	Body;Body;1stExon	chr20:32254811-32255989	Island	NECAB3
cg10228283	5722	4.543	5.54e-06	+++++	37	1	153234387	LOR	3'UTR			LOR
cg09035307	5721	4.543	5.543e-06	+++++	37	7	102985587	DNAJC2;DNAJC2	TSS1500;TSS1500	chr7:102984857-102985337	S_Shore	DNAJC2
cg02938205	5723	4.542	5.585e-06	+++++	37	3	49236810	CCDC36;CCDC36	TSS200;5'UTR	chr3:49236567-49237328	Island	CCDC36
cg22988483	5722	-4.539	5.652e-06	-----	37	14	93581567	ITPK1;ITPK1;ITPK1	5'UTR;5'UTR;5'UTR	chr14:93581083-93582797	Island	ITPK1
cg23324289	5723	4.538	5.677e-06	++-++	37	17	21825321	FAM27L	TSS200			FAM27L
cg09304395	5723	-4.537	5.698e-06	+----	37	16	1162497					C1QTNF8
cg15730180	5719	4.536	5.724e-06	++++-	37	7	56551112			chr7:56551488-56551713	N_Shore	DKFZp434L192
cg07783094	5723	4.536	5.734e-06	+++++	37	7	157956912	PTPRN2;PTPRN2;PTPRN2	Body;Body;Body	chr7:157956911-157957273	Island	PTPRN2
cg03434624	5723	4.534	5.792e-06	++++-	37	12	123380883	VPS37B	TSS200	chr12:123380333-123380894	Island	VPS37B
cg00969405	5723	4.534	5.8e-06	+++++	37	7	27184441	HOXA5	TSS1500	chr7:27182613-27185562	Island	HOXA-AS3
cg03888764	5722	-4.534	5.8e-06	-----	37	7	57207547	ZNF479;ZNF479	5'UTR;1stExon			ZNF479
cg04752716	5723	4.533	5.81e-06	+++++	37	19	58728865			chr19:58728277-58728729	S_Shore	ZNF274
cg16807687	5722	-4.531	5.877e-06	----+	37	10	85974018	PCDH21	Body			CDHR1
cg00269800	5719	4.53	5.908e-06	+++++	37	5	140563151	PCDHB16	1stExon	chr5:140563510-140564361	N_Shore	PCDHB16
cg18625538	5721	4.529	5.92e-06	-++++	37	6	87832609			chr6:87832219-87832610	Island	CGA
cg12004295	5722	-4.529	5.925e-06	-----	37	15	29432511	FAM189A1	Body			FAM189A1
cg07823099	5723	4.528	5.948e-06	+++++	37	6	116990310	ZUFSP	TSS1500			ZUFSP
cg07096305	5723	-4.528	5.966e-06	+----	37	6	2875723			chr6:2875601-2875811	Island	SERPINB9P1
cg07752409	5723	-4.527	5.985e-06	-----	37	5	179588838	RASGEF1C	5'UTR	chr5:179588400-179588773	S_Shore	RASGEF1C
cg05181941	5723	-4.526	6.017e-06	+----	37	12	131171031			chr12:131171168-131171548	N_Shore	RIMBP2
cg10633958	5723	4.523	6.093e-06	+++++	37	2	40678242	SLC8A1	5'UTR	chr2:40678477-40678717	N_Shore	SLC8A1
cg26787035	5720	-4.522	6.135e-06	-----	37	3	145968692	PLSCR4;PLSCR4;PLSCR4;PLSCR4	TSS200;5'UTR;5'UTR;5'UTR	chr3:145968334-145969008	Island	PLSCR4
cg05852177	5722	4.521	6.158e-06	+++++	37	6	28954110			chr6:28956106-28956578	N_Shore	GPX6
cg15191021	5723	-4.521	6.168e-06	-----	37	17	41321218	NBR1;NBR1	TSS1500;TSS1500	chr17:41322972-41323363	N_Shore	BRCA1
cg11202265	5722	-4.52	6.179e-06	-----	37	7	158362907	PTPRN2;PTPRN2;PTPRN2	Body;Body;Body	chr7:158361909-158362970	Island	PTPRN2
cg07103675	5722	-4.52	6.185e-06	-----	37	22	50615586	PANX2;PANX2;PANX2	Body;Body;Body	chr22:50615278-50617900	Island	PANX2
cg17432857	5722	4.52	6.189e-06	+++++	37	7	27184438	HOXA5	TSS1500	chr7:27182613-27185562	Island	HOXA-AS3
cg21223394	5723	4.518	6.237e-06	+++++	37	5	8462139			chr5:8457432-8458273	S_Shelf	MIR4458HG
cg06455461	5722	4.518	6.248e-06	+++++	37	4	162119051					FSTL5
cg03314029	5717	-4.518	6.256e-06	+----	37	16	88496788	ZNF469	1stExon	chr16:88496201-88497763	Island	ZNF469
cg18476566	5723	-4.517	6.281e-06	----+	37	14	20482899	OR4K14	1stExon			OR4K14
cg15811371	5723	-4.516	6.313e-06	-----	37	19	9093198	MUC16	TSS1500			MUC16
cg20690488	5717	-4.515	6.336e-06	-----	37	1	60392328	CYP2J2	1stExon	chr1:60392272-60392583	Island	CYP2J2
cg19904653	5720	4.512	6.411e-06	+++++	37	8	37707692	BRF2	TSS1500	chr8:37707149-37707507	S_Shore	BRF2
cg12061531	5723	-4.512	6.417e-06	-----	37	17	21729912			chr17:21729786-21730226	Island	FAM27L
cg00826892	5723	-4.511	6.438e-06	-----	37	4	178366013			chr4:178363239-178363708	S_Shelf	AGA
cg21718086	5722	-4.509	6.511e-06	-----	37	7	154684051	DPP6;DPP6;DPP6	Body;Body;Body	chr7:154684402-154684630	N_Shore	DPP6
cg06263672	5721	-4.508	6.544e-06	-----	37	7	65235340			chr7:65235321-65235880	Island	LOC441242
cg13649209	5629	4.505	6.643e-06	++++-	37	9	104292242			chr9:104295917-104296232	N_Shelf	RNF20
cg21412355	5723	-4.505	6.647e-06	-----	37	18	72837386			chr18:72837484-72837701	N_Shore	ZNF407
cg10608596	5723	-4.505	6.651e-06	-----	37	19	11785125	ZNF833	Body	chr19:11785042-11785282	Island	ZNF833P
cg03217880	5723	-4.5	6.786e-06	-+---	37	1	230468464	PGBD5	Body	chr1:230468504-230468850	N_Shore	PGBD5
cg07710266	5716	-4.5	6.787e-06	-----	37	6	134436740					HMGA1P7
cg08917878	5714	-4.5	6.798e-06	-----	37	5	172668965			chr5:172670829-172671824	N_Shore	NKX2-5
cg17129986	5722	4.5	6.81e-06	+++++	37	17	49022021			chr17:49021856-49022279	Island	SPAG9
cg01394944	5722	4.499	6.827e-06	+++++	37	1	104615609					LOC100129138
cg23689429	5721	-4.499	6.843e-06	-----	37	16	88220022			chr16:88220021-88220541	Island	BANP
cg12258824	5722	4.498	6.851e-06	++++-	37	19	47354548	AP2S1;AP2S1	TSS1500;TSS1500	chr19:47353614-47354150	S_Shore	AP2S1
cg10848724	5720	4.497	6.904e-06	++++-	37	12	123380878	VPS37B	TSS200	chr12:123380333-123380894	Island	VPS37B
cg10953158	5723	4.494	6.982e-06	+++++	37	10	50890136	C10orf53;C10orf53	Body;Body	chr10:50887565-50887862	S_Shelf	55747
cg09961397	5723	-4.494	7e-06	-----	37	6	70991205	COL9A1;COL9A1	Body;Body	chr6:70992040-70992912	N_Shore	COL9A1
cg11510586	5723	4.493	7.013e-06	+++++	37	9	72027409			chr9:72026903-72027428	Island	APBA1
cg20084079	5723	-4.493	7.016e-06	-----	37	11	55135656	OR4A15	1stExon			OR4A15
cg05552035	5723	-4.49	7.132e-06	-----	37	8	37699239	GPR124	Body	chr8:37698846-37699931	Island	ADGRA2
cg14989642	5723	4.49	7.135e-06	+++++	37	6	26224013	HIST1H3E	TSS1500	chr6:26225386-26225790	N_Shore	HIST1H3E
cg14876077	5719	-4.489	7.146e-06	-----	37	19	45737873	EXOC3L2	TSS1500	chr19:45737482-45738145	Island	EXOC3L2
cg22283115	5723	-4.489	7.158e-06	-----	37	7	4911121	RADIL	Body			RADIL
cg14494090	5723	-4.489	7.16e-06	+---+	37	10	134972969	KNDC1	TSS1500	chr10:134973510-134974311	N_Shore	KNDC1
cg07748217	5718	-4.489	7.162e-06	-----	37	16	86613731	FOXL1;FOXL1	1stExon;3'UTR	chr16:86612188-86613821	Island	FOXL1
cg25944717	5723	4.488	7.195e-06	+++++	37	5	180648843	TRIM41;TRIM41	TSS1500;TSS1500	chr5:180649487-180649768	N_Shore	MIR4638
cg19550904	5721	-4.486	7.257e-06	-----	37	14	103569127	C14orf73	Body	chr14:103568365-103571499	Island	EXOC3L4
cg05986956	5723	-4.485	7.296e-06	-----	37	7	2720577	AMZ1	5'UTR	chr7:2718826-2719124	S_Shore	AMZ1
cg14550163	5722	-4.482	7.378e-06	+----	37	12	111758506	CUX2	Body	chr12:111757754-111758521	Island	CUX2
cg12396306	5723	4.479	7.506e-06	+++++	37	5	140602851	PCDHB14	TSS1500	chr5:140604453-140605304	N_Shore	PCDHB14
cg08611411	5723	4.477	7.561e-06	++++-	37	1	153234037	LOR	Body			LOR
cg04487296	5723	-4.474	7.66e-06	----+	37	7	149389669			chr7:149389654-149389976	Island	KRBA1
cg05398095	5721	4.474	7.674e-06	+++++	37	1	207224740	YOD1	TSS1500	chr1:207226281-207226842	N_Shore	PFKFB2
cg11382417	5723	4.47	7.826e-06	+++++	37	11	41481655					LRRC4C
cg13406746	5723	-4.47	7.832e-06	-----	37	11	615583	IRF7;IRF7;IRF7;IRF7	5'UTR;5'UTR;1stExon;5'UTR	chr11:614760-616068	Island	IRF7
cg08882547	5723	-4.469	7.849e-06	-----	37	19	45737792	EXOC3L2	TSS1500	chr19:45737482-45738145	Island	EXOC3L2
cg12275487	5722	-4.467	7.944e-06	----+	37	18	76397672			chr18:76397483-76398378	Island	SALL3
cg13584272	5722	-4.466	7.96e-06	-----	37	10	133251860					TCERG1L
cg26337998	5723	4.465	8.024e-06	+++++	37	5	140749783	PCDHGA4;PCDHGA2;PCDHGB2;PCDHGA1;PCDHGB3;PCDHGB3;PCDHGA5;PCDHGB1;PCDHGA3	Body;Body;Body;Body;TSS200;TSS200;Body;Body;Body	chr5:140750050-140750264	N_Shore	PCDHGA1
cg00816182	5722	-4.464	8.053e-06	-----	37	7	154705456			chr7:154705746-154706046	N_Shore	PAXIP1-AS2
cg13337064	5723	4.463	8.069e-06	+++++	37	5	140625389	PCDHB15	1stExon	chr5:140626444-140627373	N_Shore	PCDHB15
cg13460057	5722	-4.463	8.07e-06	-----	37	9	123605234	PSMD5;LOC253039	TSS200;TSS200	chr9:123605043-123605585	Island	PSMD5
cg02792740	5720	-4.463	8.076e-06	-----	37	6	2876395			chr6:2875601-2875811	S_Shore	SERPINB9P1
cg05001111	5723	4.462	8.118e-06	+++++	37	1	153233279	LOR	5'UTR			LOR
cg01134637	5723	-4.459	8.234e-06	-----	37	17	55962522	CUEDC1	Body	chr17:55962573-55963229	N_Shore	CUEDC1
cg05514418	5722	4.459	8.241e-06	+++++	37	11	15093744	CALCB	TSS1500	chr11:15094957-15095872	N_Shore	CALCB
cg15670924	5721	-4.458	8.272e-06	--+--	37	11	73669256	DNAJB13	Body			DNAJB13
cg23101118	5722	-4.458	8.278e-06	-----	37	12	58158888	CYP27B1	Body	chr12:58158855-58160000	Island	CYP27B1
cg03042692	5722	-4.458	8.287e-06	-----	37	13	23310188					BASP1P1
cg10505973	5722	-4.457	8.293e-06	-----	37	14	104940386			chr14:104940228-104940466	Island	C14orf180
cg10361095	5709	-4.457	8.298e-06	-----	37	3	42727425	KBTBD5	1stExon	chr3:42727084-42727916	Island	KLHL40
cg18390025	5722	4.457	8.3e-06	+++++	37	10	103986736	ELOVL3	Body	chr10:103985852-103986246	S_Shore	ELOVL3
cg09629914	5723	4.454	8.423e-06	+++++	37	10	106029358	GSTO2	5'UTR	chr10:106028542-106029047	S_Shore	GSTO2
cg04887807	5722	-4.453	8.477e-06	-----	37	4	5021311	CYTL1	TSS200	chr4:5021003-5021329	Island	CYTL1
cg21047367	5722	-4.452	8.51e-06	-----	37	2	11732905	GREB1	Body	chr2:11732841-11733303	Island	GREB1
cg13923669	5722	-4.452	8.523e-06	-----	37	17	72948705	C17orf28	Body			HID1
cg20530855	5723	-4.451	8.55e-06	-----	37	10	125755151			chr10:125751132-125751984	S_Shelf	CHST15
cg03540175	5720	4.448	8.651e-06	+++++	37	3	49236946	CCDC36;CCDC36;CCDC36	1stExon;5'UTR;5'UTR	chr3:49236567-49237328	Island	CCDC36
cg26264769	5722	-4.448	8.662e-06	-----	37	6	27521330					ZNF184
cg24332770	5721	-4.447	8.718e-06	-----	37	1	152658287	LCE2B	TSS1500			LCE2B
cg14361409	5723	-4.447	8.724e-06	-----	37	14	104584098			chr14:104583036-104584574	Island	MIR203A
cg13714749	5721	-4.446	8.733e-06	-----	37	22	40391489	FAM83F	1stExon	chr22:40390484-40391490	Island	FAM83F
cg27296119	5721	-4.443	8.876e-06	-----	37	16	86766828					FOXL1
cg20495333	5723	-4.442	8.923e-06	----+	37	2	121107947	INHBB	3'UTR	chr2:121106946-121107536	S_Shore	INHBB
cg08007378	5722	4.439	9.023e-06	+++++	37	15	83477915	WHAMM	TSS200	chr15:83478366-83479273	N_Shore	WHAMM
cg18594701	5723	-4.439	9.041e-06	-----	37	11	55111658	OR4A16	1stExon			OR4A16
cg15364618	5723	-4.439	9.044e-06	--+--	37	14	24780551	LTB4R2;LTB4R2;LTB4R2;CIDEB;CIDEB;LTB4R	Body;1stExon;Body;1stExon;5'UTR;TSS200	chr14:24779874-24780932	Island	CIDEB
cg08414643	5722	-4.437	9.113e-06	-----	37	5	153873149			chr5:153872839-153873228	Island	HAND1
cg16816874	5720	-4.437	9.132e-06	-----	37	8	11578850	GATA4	Body			GATA4
cg15316508	5721	4.434	9.245e-06	+++++	37	3	64008330	PSMD6	Body	chr3:64008883-64009293	N_Shore	PSMD6
cg02612650	5723	4.433	9.296e-06	++++-	37	6	26195910			chr6:26197070-26197537	N_Shore	HIST1H3D
cg09704166	5723	4.433	9.296e-06	+++++	37	2	114031854	PAX8;PAX8;PAX8;PAX8;PAX8;LOC440839	Body;Body;Body;Body;Body;Body	chr2:114033359-114033617	N_Shore	PAX8
cg01232511	5723	-4.433	9.312e-06	----+	37	16	2867446	PRSS21;PRSS21;PRSS21	Body;Body;Body	chr16:2867245-2868002	Island	PRSS21
cg09433162	5723	-4.431	9.365e-06	-----	37	7	154586375	DPP6;DPP6;DPP6	Body;Body;Body	chr7:154585682-154586336	S_Shore	DPP6
cg01412970	5722	-4.431	9.368e-06	-----	37	17	17109239	PLD6	1stExon	chr17:17108771-17109701	Island	PLD6
cg10860308	5723	4.431	9.368e-06	+++++	37	10	124714384	C10orf88	TSS1500	chr10:124713268-124714249	S_Shore	C10orf88
cg01622385	5722	-4.429	9.46e-06	-----	37	2	115419846	DPP10	Body	chr2:115419728-115420261	Island	DPP10
cg14429209	5723	4.429	9.485e-06	++++-	37	10	26509505	GAD2;GAD2	Body;Body	chr10:26504383-26507434	S_Shelf	GAD2
cg03943674	5721	-4.429	9.487e-06	-----	37	18	77643329	KCNG2	Body	chr18:77642685-77643330	Island	KCNG2
cg05465347	5721	4.427	9.537e-06	+++++	37	16	281115			chr16:281088-281316	Island	LUC7L
cg09894276	5723	-4.426	9.589e-06	----+	37	6	169977394	WDR27	Body	chr6:169977218-169977894	Island	WDR27
cg17046650	5723	-4.426	9.592e-06	----+	37	2	3699563			chr2:3698659-3698875	S_Shore	ALLC
cg20282550	5722	4.426	9.606e-06	-++++	37	10	4868331	AKR1E2	TSS200	chr10:4868125-4868949	Island	AKR1E2
cg10210806	5721	-4.425	9.632e-06	-----	37	1	6514605	ESPN	Body	chr1:6514108-6516325	Island	ESPN
cg07509935	5723	-4.424	9.668e-06	-----	37	14	24780167	LTB4R2;LTB4R2;LTB4R2;LTB4R;CIDEB;CIDEB	1stExon;1stExon;Body;TSS1500;1stExon;5'UTR	chr14:24779874-24780932	Island	CIDEB
cg04476626	5723	-4.423	9.751e-06	-----	37	5	1726145			chr5:1725986-1726327	Island	MIR4277
cg03970229	5723	-4.42	9.869e-06	-----	37	11	92702507	MTNR1B	TSS1500	chr11:92702789-92703434	N_Shore	MTNR1B
cg05076221	5723	4.419	9.924e-06	+++++	37	7	27182637	HOXA5	Body	chr7:27182613-27185562	Island	HOXA-AS3
cg14413050	5721	-4.417	1e-05	-----	37	13	22615145					LINC00424
cg05191825	5722	4.414	1.013e-05	+++++	37	12	108956318	ISCU;ISCU;SART3;ISCU;ISCU	1stExon;5'UTR;TSS1500;5'UTR;1stExon	chr12:108956188-108956759	Island	ISCU
cg08076044	5723	4.414	1.015e-05	+++++	37	17	26685074	TMEM199;POLDIP2	Body;TSS1500	chr17:26684165-26684875	S_Shore	SARM1
cg15905666	5722	-4.413	1.018e-05	-----	37	11	50003963	OR4C12	1stExon			OR4C12
cg16376902	5723	4.412	1.025e-05	+++++	37	5	140612229			chr5:140615391-140616353	N_Shelf	PCDHB18P
cg05184311	5720	-4.412	1.025e-05	----+	37	1	201253537	PKP1;PKP1	Body;Body	chr1:201252452-201253648	Island	PKP1
cg05238917	5722	-4.412	1.026e-05	-----	37	6	28504946					GPX6
cg04756515	5723	-4.411	1.027e-05	-----	37	18	72837700			chr18:72837484-72837701	Island	ZNF407
cg01025836	5723	-4.411	1.029e-05	-----	37	20	37230326	C20orf95	TSS1500	chr20:37230523-37230742	N_Shore	ARHGAP40
cg07856962	5721	-4.411	1.03e-05	----+	37	21	44864361			chr21:44863910-44864601	Island	LINC00319
cg20007021	5721	-4.408	1.044e-05	-----	37	14	24780404	LTB4R2;LTB4R2;LTB4R2;LTB4R;CIDEB;CIDEB	Body;1stExon;Body;TSS1500;1stExon;5'UTR	chr14:24779874-24780932	Island	CIDEB
cg16659497	5723	4.406	1.053e-05	+++++	37	16	34659664			chr16:34659597-34660060	Island	LINC01566
cg26456183	5723	4.405	1.059e-05	+++++	37	19	50862121	NAPSA	Body	chr19:50860846-50861263	S_Shore	NR1H2
cg17854471	5723	-4.405	1.06e-05	+----	37	1	1950036	GABRD	TSS1500	chr1:1950411-1951479	N_Shore	GABRD
cg19392551	5723	4.403	1.066e-05	+++++	37	10	4868333	AKR1E2	TSS200	chr10:4868125-4868949	Island	AKR1E2
cg00619188	5723	-4.403	1.069e-05	-----	37	22	37493456	TMPRSS6	Body	chr22:37493704-37494174	N_Shore	TMPRSS6
cg15192736	5722	-4.401	1.076e-05	-----	37	22	49448123			chr22:49447339-49448283	Island	LINC01310
cg16357179	5723	-4.401	1.077e-05	-----	37	7	56562731	DKFZp434L192	TSS1500			DKFZp434L192
cg15298722	5723	4.401	1.078e-05	+++++	37	15	25018132			chr15:25018174-25018533	N_Shore	SNRPN
cg00852921	5723	-4.4	1.082e-05	-----	37	20	62120544	EEF1A2	Body	chr20:62119198-62120620	Island	EEF1A2
cg12801082	5723	4.397	1.096e-05	+++++	37	15	44117307	MFAP1	TSS1500	chr15:44119074-44119277	N_Shore	MFAP1
cg00776960	5723	-4.396	1.101e-05	-----	37	15	65688118	IGDCC4	Body	chr15:65688039-65688539	Island	IGDCC4
cg23454797	5722	4.396	1.101e-05	+++++	37	7	27183990	HOXA5	TSS1500	chr7:27182613-27185562	Island	HOXA-AS3
cg08319312	5718	4.396	1.103e-05	+++++	37	12	34500811			chr12:34500550-34500814	Island	ALG10
cg14013597	5719	-4.392	1.123e-05	-----	37	2	131046122			chr2:131046000-131046481	Island	CCDC115
cg19976449	5715	4.392	1.124e-05	+++++	37	5	140246626	PCDHA6;PCDHA2;PCDHA1;PCDHA9;PCDHA7;PCDHA1;PCDHA11;PCDHA6;PCDHA5;PCDHA11;PCDHA10;PCDHA3;PCDHA4;PCDHA10;PCDHA8	Body;Body;Body;Body;Body;Body;TSS1500;Body;Body;TSS1500;Body;Body;Body;Body;Body	chr5:140248789-140249140	N_Shelf	PCDHA1
cg22645427	5719	-4.391	1.129e-05	-----	37	20	25129520	LOC284798;LOC284798;LOC284798	TSS1500;TSS200;TSS200	chr20:25128764-25129610	Island	LOC284798
cg04394707	5721	4.389	1.137e-05	++++-	37	12	85302937	SLC6A15;SLC6A15;SLC6A15	5'UTR;5'UTR;5'UTR	chr12:85305200-85305422	N_Shelf	SLC6A15
cg24937727	5723	4.387	1.147e-05	+++++	37	19	11517079	RGL3;RGL3	Body;Body	chr19:11517059-11517284	Island	RGL3
cg12468774	5720	4.386	1.155e-05	++++-	37	3	49236860	CCDC36;CCDC36	TSS200;5'UTR	chr3:49236567-49237328	Island	CCDC36
cg25332918	5718	-4.384	1.167e-05	-----	37	7	158766061			chr7:158766126-158767400	N_Shore	WDR60
cg13959647	5723	-4.382	1.175e-05	-----	37	9	123605229	PSMD5;LOC253039	TSS200;TSS200	chr9:123605043-123605585	Island	PSMD5
cg24213773	5716	4.381	1.183e-05	+++++	37	6	30419201			chr6:30418844-30419630	Island	GPX6
cg27256515	5722	-4.379	1.19e-05	-----	37	16	1143566	C1QTNF8	Body	chr16:1142315-1144087	Island	C1QTNF8
cg19569526	5722	4.378	1.196e-05	+++++	37	5	155754265	SGCD;SGCD;SGCD	5'UTR;5'UTR;5'UTR			SGCD
cg25498045	5722	-4.375	1.214e-05	-----	37	19	36024375	GAPDHS;GAPDHS	5'UTR;1stExon	chr19:36024182-36024803	Island	GAPDHS
cg05100067	5720	-4.375	1.215e-05	-----	37	2	2295969	MYT1L	5'UTR			MYT1L
cg21482265	5720	-4.375	1.215e-05	-----	37	2	113992762	PAX8;PAX8;PAX8;PAX8;PAX8;LOC440839;LOC654433	Body;Body;Body;Body;Body;Body;TSS1500	chr2:113993204-113994075	N_Shore	PAX8
cg19140429	5722	-4.375	1.216e-05	-----	37	17	48858746			chr17:48858635-48858938	Island	LINC00483
cg01050010	5718	-4.374	1.222e-05	-----	37	17	31149877	MYO1D	Body	chr17:31149420-31149886	Island	MYO1D
cg06837568	5723	-4.371	1.236e-05	-----	37	12	108634212	WSCD2	Body			WSCD2
cg17062938	5723	-4.37	1.241e-05	-----	37	7	154706880			chr7:154705746-154706046	S_Shore	PAXIP1-AS2
cg13567725	5723	4.367	1.258e-05	++++-	37	17	21226435					MAP2K3
cg03352189	5721	4.367	1.261e-05	+++++	37	3	49236918	CCDC36;CCDC36	TSS200;5'UTR	chr3:49236567-49237328	Island	CCDC36
cg25647784	5723	4.366	1.264e-05	+++++	37	17	40934907	WNK4	Body	chr17:40935964-40936180	N_Shore	WNK4
cg22624966	5720	-4.365	1.274e-05	-+---	37	3	196045338	TCTEX1D2	TSS200	chr3:196044436-196045284	S_Shore	TM4SF19-TCTEX1D2
cg08194323	5723	4.364	1.277e-05	+++++	37	19	50862004	NAPSA	Body	chr19:50861773-50862083	Island	NR1H2
cg05097643	5722	4.363	1.286e-05	+++++	37	16	3018470	PAQR4	TSS1500	chr16:3016646-3020326	Island	KREMEN2
cg15123692	5722	-4.361	1.293e-05	----+	37	2	23886357	KLHL29	Body			KLHL29
cg04876028	5722	-4.36	1.301e-05	----+	37	10	134937967	GPR123	Body	chr10:134937966-134938481	Island	ADGRA1
cg09701000	5720	-4.358	1.31e-05	----+	37	2	233215546			chr2:233215680-233217556	N_Shore	DIS3L2
cg01562897	5723	4.358	1.315e-05	+++++	37	1	39339986	MYCBP;GJA9	TSS1500;3'UTR	chr1:39338479-39339349	S_Shore	RRAGC
cg19797049	5723	4.357	1.318e-05	+++++	37	7	102985504	DNAJC2;DNAJC2	TSS200;TSS200	chr7:102984857-102985337	S_Shore	DNAJC2
cg05463589	5722	-4.356	1.327e-05	----+	37	16	88706426	IL17C	Body	chr16:88706211-88706492	Island	IL17C
cg02530860	5723	4.355	1.332e-05	+++++	37	8	144371537			chr8:144371446-144372076	Island	ZNF696
cg05361406	5720	-4.353	1.34e-05	-----	37	12	119616913	HSPB8;HSPB8	5'UTR;1stExon			HSPB8
cg07942040	5723	4.352	1.348e-05	+++++	37	19	19650766	CILP2	Body	chr19:19650683-19651274	Island	CILP2
cg16263180	5722	4.35	1.363e-05	+++++	37	5	140710509	PCDHGA1;PCDHGA1	1stExon;1stExon	chr5:140711797-140712542	N_Shore	PCDHGA1
cg07633618	5723	4.349	1.37e-05	++++-	37	3	185000208			chr3:185000557-185000896	N_Shore	MAP3K13
cg14715327	5722	-4.348	1.372e-05	-----	37	11	55109885	OR4A16	TSS1500			OR4A16
cg16123090	5723	-4.347	1.377e-05	-----	37	2	3699210			chr2:3699125-3699465	Island	ALLC
cg00789198	5722	-4.347	1.382e-05	--+--	37	19	42007378					PCAT19
cg01678091	5723	-4.346	1.383e-05	-----	37	15	23890686	MAGEL2	1stExon			MAGEL2
cg27177058	5723	4.346	1.386e-05	++-++	37	7	63251072			chr7:63250057-63250948	S_Shore	LINC01005
cg04060909	5723	-4.345	1.392e-05	-----	37	10	38069519			chr10:38069586-38069946	N_Shore	ZNF248
cg26638505	5723	-4.344	1.4e-05	-----	37	2	31806183	SRD5A2	TSS200	chr2:31805293-31806403	Island	SRD5A2
cg24975986	5723	4.343	1.407e-05	+++++	37	7	63505791	ZNF727	TSS200	chr7:63505977-63506298	N_Shore	ZNF727
cg26962778	5723	4.342	1.409e-05	+++++	37	5	140740437	PCDHGA4;PCDHGA2;PCDHGB2;PCDHGA1;PCDHGB1;PCDHGA3;PCDHGB2	Body;Body;1stExon;Body;Body;Body;1stExon	chr5:140741174-140741738	N_Shore	PCDHGA1
cg14452706	5723	-4.341	1.421e-05	-----	37	14	103570781	C14orf73	Body	chr14:103568365-103571499	Island	EXOC3L4
cg13266435	5723	4.34	1.422e-05	+++++	37	18	14748220	ANKRD30B	TSS200	chr18:14747516-14748231	Island	ANKRD30B
cg10834480	5722	-4.34	1.422e-05	-----	37	6	111928234	TRAF3IP2;TRAF3IP2;TRAF3IP2	TSS1500;TSS1500;TSS1500			TRAF3IP2
cg00065396	5721	-4.338	1.435e-05	-----	37	6	26594778			chr6:26596046-26596321	N_Shore	ABT1
cg00995253	5723	-4.338	1.436e-05	-----	37	10	134853181			chr10:134853083-134853304	Island	ADGRA1
cg05306173	5723	-4.337	1.443e-05	----+	37	10	118885636			chr10:118885565-118885884	Island	SHTN1
cg26694839	5722	4.335	1.456e-05	+++++	37	12	28131525			chr12:28127890-28128575	S_Shelf	PTHLH
cg07079724	5717	4.335	1.456e-05	+++++	37	4	780591	CPLX1	Body	chr4:778661-780592	Island	CPLX1
cg08296288	5723	4.335	1.457e-05	+++++	37	19	11564539	ELAVL3;ELAVL3	3'UTR;3'UTR	chr19:11565384-11565711	N_Shore	ELAVL3
cg20721022	5720	4.335	1.461e-05	++++-	37	19	54386355	PRKCG	Body	chr19:54385315-54385604	S_Shore	PRKCG
cg26393629	5723	-4.334	1.461e-05	-----	37	14	21191859			chr14:21191657-21191860	Island	EDDM3A
cg00057231	5721	-4.333	1.468e-05	-----	37	3	48631958	COL7A1	Body	chr3:48631882-48632901	Island	COL7A1
cg01572513	5723	4.333	1.472e-05	++++-	37	4	147557859			chr4:147558231-147558583	N_Shore	POU4F2
cg06717221	5723	-4.332	1.477e-05	-----	37	19	1790921	ATP8B3	Body	chr19:1789459-1789880	S_Shore	ATP8B3
cg02520281	5723	4.329	1.496e-05	+++++	37	5	140535668	PCDHB17	Body	chr5:140536896-140537766	N_Shore	PCDHB17P
cg11101889	5723	-4.329	1.5e-05	-----	37	9	135362480	C9orf171	Body	chr9:135361992-135362481	Island	C9orf171
cg00624737	5722	-4.328	1.502e-05	-----	37	16	86613641	FOXL1;FOXL1	1stExon;3'UTR	chr16:86612188-86613821	Island	FOXL1
cg19645298	5722	4.328	1.507e-05	+++++	37	8	99077817	C8orf47;C8orf47	Body;Body	chr8:99076754-99077244	S_Shore	ERICH5
cg12799314	5718	-4.326	1.519e-05	-----	37	10	1405193	ADARB2	Body	chr10:1404659-1406219	Island	ADARB2
cg19658332	5723	4.324	1.532e-05	+++++	37	22	39097857	JOSD1	TSS1500	chr22:39096373-39097754	S_Shore	JOSD1
cg00236302	5723	4.322	1.543e-05	+++++	37	12	69004867	RAP1B;RAP1B	5'UTR;5'UTR	chr12:69004220-69005377	Island	RAP1B
cg11246938	5713	-4.322	1.546e-05	-----	37	12	115112433	TBX3;TBX3	Body;Body	chr12:115112014-115112627	Island	TBX3
cg20586076	5722	-4.317	1.581e-05	-----	37	10	133252332					TCERG1L
cg07668501	5723	-4.313	1.609e-05	-----	37	16	86766712					FOXL1
cg03278726	5717	-4.313	1.61e-05	-----	37	1	1109832	TTLL10	5'UTR	chr1:1109314-1110145	Island	TTLL10
cg09320190	5722	-4.313	1.611e-05	----+	37	17	44847220	WNT3	Body	chr17:44847139-44847463	Island	WNT3
cg20849893	5721	-4.311	1.623e-05	--+--	37	7	64541193			chr7:64541192-64541752	Island	CCT6P3
cg22603450	5723	-4.311	1.623e-05	-----	37	19	551536			chr19:551290-551542	Island	GZMM
cg20704404	5723	4.311	1.628e-05	+++++	37	12	126345843			chr12:126345899-126346531	N_Shore	LINC00939
cg00209398	5721	-4.31	1.631e-05	-----	37	7	4347881			chr7:4347707-4348017	Island	SDK1
cg22343728	5721	-4.31	1.634e-05	----+	37	22	46287028			chr22:46285477-46285986	S_Shore	WNT7B
cg06239616	5723	-4.308	1.648e-05	-----	37	7	154705941			chr7:154705746-154706046	Island	PAXIP1-AS2
cg06751898	5723	-4.307	1.653e-05	-----	37	16	89114766			chr16:89114529-89114863	Island	ACSF3
cg23084528	5721	4.307	1.658e-05	+++++	37	10	38645450	HSD17B7P2	Body	chr10:38645112-38645513	Island	HSD17B7P2
cg06642626	5722	4.306	1.662e-05	+++++	37	14	75180534	FCF1;KIAA0317	Body;TSS1500	chr14:75179629-75179875	S_Shore	FCF1
cg01569346	5720	-4.306	1.666e-05	-----	37	6	32064148	TNXB	Body	chr6:32063533-32065044	Island	HLA-DRB5
cg24996985	5722	-4.305	1.667e-05	-----	37	2	107200946					RGPD3
cg11694987	5720	-4.304	1.675e-05	-----	37	7	1443857			chr7:1443487-1443788	S_Shore	MICALL2
cg14952312	5721	-4.304	1.68e-05	-----	37	17	72350710	KIF19	Body	chr17:72350346-72350711	Island	KIF19
cg14579239	5723	4.302	1.689e-05	+++++	37	5	140220822	PCDHA6;PCDHA2;PCDHA1;PCDHA8;PCDHA7;PCDHA1;PCDHA6;PCDHA5;PCDHA8;PCDHA3;PCDHA4	Body;Body;Body;TSS200;Body;Body;Body;Body;TSS200;Body;Body	chr5:140221007-140221381	N_Shore	PCDHA1
cg15221642	5720	4.301	1.7e-05	+++++	37	5	140598706			chr5:140595008-140595880	S_Shelf	PCDHB13
cg21171335	5722	-4.298	1.721e-05	-----	37	12	122356390	WDR66	TSS200	chr12:122356315-122356853	Island	WDR66
cg21584800	5722	4.298	1.721e-05	++++-	37	1	2689171					TTC34
cg12088314	5721	-4.298	1.726e-05	-----	37	6	168501956			chr6:168501902-168502790	Island	FRMD1
cg16755348	5723	-4.297	1.733e-05	-----	37	13	20711574			chr13:20710925-20711258	S_Shore	GJA3
cg04139465	5718	-4.297	1.735e-05	----+	37	19	51020297	LRRC4B	3'UTR	chr19:51020296-51022796	Island	LRRC4B
cg17700835	5723	4.294	1.752e-05	++++-	37	6	27390890					ZNF391
cg20770435	5723	-4.294	1.752e-05	-----	37	18	35105154	BRUNOL4;BRUNOL4;BRUNOL4;BRUNOL4	Body;Body;Body;Body	chr18:35104533-35104942	S_Shore	CELF4
cg01335180	5722	-4.294	1.755e-05	-----	37	1	161576580	HSPA7	Body	chr1:161575534-161576908	Island	HSPA7
cg06627087	5720	4.294	1.756e-05	+++++	37	19	57376177			chr19:57375842-57376422	Island	MIMT1
cg00517787	5719	-4.292	1.772e-05	-----	37	4	154713235			chr4:154713537-154714240	N_Shore	SFRP2
cg11210069	5722	4.292	1.773e-05	+++++	37	5	140761259	PCDHGA4;PCDHGA6;PCDHGA1;PCDHGA5;PCDHGB1;PCDHGA3;PCDHGA2;PCDHGB2;PCDHGA7;PCDHGA7;PCDHGB3	Body;Body;Body;Body;Body;Body;Body;Body;TSS1500;TSS1500;Body	chr5:140762401-140762768	N_Shore	PCDHGA1
cg13508369	5723	-4.291	1.781e-05	-----	37	9	129884026	ANGPTL2;RALGPS1	5'UTR;Body			RALGPS1
cg22070462	5723	4.29	1.787e-05	+++++	37	2	26395155	FAM59B	TSS1500	chr2:26395416-26395620	N_Shore	GAREML
cg04662609	5723	4.29	1.788e-05	+++++	37	5	180646976			chr5:180646688-180647049	Island	MIR4638
cg07470512	5720	-4.29	1.789e-05	-----	37	20	32255052	NECAB3;NECAB3;C20orf134;C20orf134	Body;Body;1stExon;5'UTR	chr20:32254811-32255989	Island	NECAB3
cg13952159	5723	4.29	1.79e-05	+++++	37	12	48691036					H1FNT
cg08799305	5723	-4.289	1.797e-05	-----	37	13	112187165					TEX29
cg23358886	5723	-4.288	1.801e-05	--+--	37	1	211652741	RD3;RD3	Body;Body	chr1:211652306-211652754	Island	RD3
cg05670004	5717	-4.287	1.807e-05	-----	37	10	135259565			chr10:135259492-135260192	Island	SCART1
cg11491537	5723	4.286	1.815e-05	+++++	37	2	132511720	C2orf27A	Body			C2orf27A
cg25307665	5717	4.286	1.815e-05	+++++	37	7	27183694	HOXA5	TSS1500	chr7:27182613-27185562	Island	HOXA-AS3
cg04247135	5723	4.286	1.819e-05	+++++	37	19	59065500	CHMP2A;CHMP2A	Body;Body	chr19:59066151-59066662	N_Shore	CHMP2A
cg16461530	5723	-4.285	1.827e-05	-----	37	10	134798264					LINC01168
cg21548029	5722	4.285	1.829e-05	+++++	37	5	140515675	PCDHB5	1stExon	chr5:140516311-140517300	N_Shore	PCDHB5
cg05696092	5722	4.284	1.837e-05	+++++	37	19	50084283	PRRG2;NOSIP	TSS1500;TSS1500	chr19:50083757-50083986	S_Shore	PRRG2
cg20581874	5723	-4.283	1.841e-05	-----	37	14	21191754			chr14:21191657-21191860	Island	EDDM3A
cg14194263	5723	4.282	1.853e-05	+++++	37	9	136075669			chr9:136075388-136075701	Island	OBP2B
cg00769305	5721	4.281	1.86e-05	+++++	37	1	6303279	HES3	TSS1500	chr1:6305148-6306463	N_Shore	HES3
cg13316625	5717	-4.281	1.86e-05	--+--	37	12	117801001	NOS1	TSS1500	chr12:117798076-117799448	S_Shore	NOS1
cg27064063	5715	-4.279	1.879e-05	-----	37	6	117869287	DCBLD1	Body	chr6:117869097-117869530	Island	GOPC
cg01786329	5723	-4.277	1.893e-05	-----	37	16	89114613			chr16:89114529-89114863	Island	ACSF3
cg17557357	5723	4.277	1.897e-05	+++++	37	5	140729608	PCDHGA2;PCDHGA1;PCDHGA3;PCDHGB1;PCDHGB1	Body;Body;Body;TSS1500;TSS1500	chr5:140731239-140731979	N_Shore	PCDHGA1
cg22370326	5723	-4.276	1.905e-05	----+	37	2	110373509	ANKRD57	1stExon	chr2:110370906-110373301	S_Shore	SOWAHC
cg11710969	5723	-4.276	1.905e-05	-----	37	10	23217173	ARMC3	5'UTR			ARMC3
cg01615475	5716	-4.275	1.913e-05	-----	37	11	50227199			chr11:50227031-50227326	Island	LOC441601
cg24502192	5723	4.275	1.914e-05	++++-	37	12	58138329	TSPAN31	TSS1500			TSPAN31
cg02618733	5723	-4.275	1.916e-05	-----	37	19	1789460	ATP8B3	Body	chr19:1789459-1789880	Island	ATP8B3
cg19005233	5722	4.274	1.924e-05	++++-	37	5	140626445	PCDHB15	1stExon	chr5:140626444-140627373	Island	PCDHB15
cg12532169	5723	4.273	1.932e-05	+++++	37	15	23932370	NDN;NDN	1stExon;5'UTR	chr15:23931559-23932547	Island	NDN
cg07207789	5723	-4.27	1.953e-05	-----	37	16	84852909	CRISPLD2	TSS1500	chr16:84853348-84853714	N_Shore	CRISPLD2
cg03579045	5723	-4.268	1.974e-05	-----	37	8	11579013	GATA4	Body			GATA4
cg08051713	5723	4.268	1.974e-05	+++++	37	14	57311640	OTX2OS1	Body			OTX2-AS1
cg26725891	5723	4.267	1.985e-05	+++++	37	15	23932412	NDN;NDN	1stExon;5'UTR	chr15:23931559-23932547	Island	NDN
cg26091183	5699	4.265	1.999e-05	++++-	37	17	78387382	LOC100294362	Body	chr17:78388437-78389722	N_Shore	LOC100294362
cg15559898	5720	-4.263	2.013e-05	-----	37	11	92703185	MTNR1B	Body	chr11:92702789-92703434	Island	MTNR1B
cg07521193	5719	4.263	2.021e-05	+++++	37	15	27819422					GABRG3
cg22345519	5722	-4.262	2.029e-05	-----	37	18	76766747			chr18:76765747-76766833	Island	SALL3
cg03549506	5721	-4.262	2.03e-05	-----	37	10	45695008			chr10:45693718-45694890	S_Shore	ANKRD30BP3
cg07910560	5723	-4.261	2.033e-05	-----	37	7	157361396	PTPRN2;PTPRN2;PTPRN2	Body;Body;Body	chr7:157361512-157361805	N_Shore	PTPRN2
cg14245228	5721	-4.261	2.036e-05	-----	37	9	135619345	C9orf98	Body			AK8
cg03904042	5722	-4.261	2.036e-05	-----	37	20	32255491	NECAB3;NECAB3;C20orf134	Body;Body;1stExon	chr20:32254811-32255989	Island	NECAB3
cg14818413	5723	4.258	2.059e-05	+++++	37	3	56717657	C3orf63	TSS1500	chr3:56716492-56717658	Island	FAM208A
cg08493776	5723	4.258	2.064e-05	+++++	37	5	140529738	PCDHB6	TSS200	chr5:140531157-140532017	N_Shore	PCDHB6
cg06217245	5723	-4.258	2.067e-05	-----	37	20	33103252	DYNLRB1	TSS1500	chr20:33104112-33104543	N_Shore	DYNLRB1
cg02700106	5723	-4.253	2.112e-05	----+	37	10	671406	DIP2C	Body	chr10:669070-669336	S_Shelf	DIP2C
cg05388106	5722	-4.252	2.116e-05	-----	37	16	1158582			chr16:1154940-1155319	S_Shelf	C1QTNF8
cg23999454	5723	-4.251	2.127e-05	-----	37	7	1263031			chr7:1263496-1264364	N_Shore	UNCX
cg02106682	5723	4.248	2.159e-05	+++++	37	7	27184461	HOXA5	TSS1500	chr7:27182613-27185562	Island	HOXA-AS3
cg23564664	5721	4.247	2.168e-05	+++++	37	2	113997917	PAX8;PAX8;LOC654433;PAX8;PAX8;PAX8;LOC440839	Body;Body;Body;Body;Body;Body;Body	chr2:113993204-113994075	S_Shelf	PAX8
cg11468148	5722	-4.246	2.181e-05	-----	37	10	670815	DIP2C	Body	chr10:669070-669336	S_Shore	DIP2C
cg20720597	5722	-4.245	2.182e-05	-----	37	2	3699334			chr2:3699125-3699465	Island	ALLC
cg05628616	5723	4.245	2.184e-05	+++++	37	12	80794579					OTOGL
cg08114410	5721	-4.24	2.234e-05	-----	37	7	57323862			chr7:57324377-57324875	N_Shore	GUSBP10
cg27113326	5723	-4.239	2.246e-05	-----	37	7	157454068	PTPRN2;PTPRN2;PTPRN2	Body;Body;Body	chr7:157453774-157454208	Island	PTPRN2
cg13009869	5723	-4.239	2.248e-05	-----	37	5	1855899			chr5:1856773-1858444	N_Shore	IRX4
cg08175591	5723	-4.238	2.252e-05	-----	37	14	101176152			chr14:101175195-101176267	Island	DLK1
cg23513183	5722	4.238	2.258e-05	+++++	37	19	2858944			chr19:2858893-2859239	Island	ZNF555
cg20737388	5721	-4.238	2.258e-05	-----	37	11	73668626	DNAJB13	Body			DNAJB13
cg00050402	5721	-4.237	2.267e-05	-----	37	7	55073022			chr7:55072962-55073433	Island	EGFR
cg03960066	5722	4.236	2.271e-05	+++++	37	1	150255503	C1orf51;C1orf51	1stExon;5'UTR	chr1:150254365-150254637	S_Shore	CIART
cg03438417	5720	-4.236	2.273e-05	--+--	37	3	126007325			chr3:126007324-126007527	Island	KLF15
cg00913604	5723	-4.236	2.273e-05	--+--	37	16	66958650	RRAD;RRAD	Body;Body	chr16:66958733-66959655	N_Shore	RRAD
cg07054292	5719	-4.235	2.286e-05	----+	37	2	127963330	CYP27C1;CYP27C1	1stExon;5'UTR			CYP27C1
cg17918544	5721	4.235	2.286e-05	+++++	37	15	24123363			chr15:24123231-24123432	Island	NDN
cg02778609	5723	4.235	2.289e-05	+++++	37	16	23568302	UBFD1;EARS2;EARS2	TSS1500;Body;Body	chr16:23568398-23569488	N_Shore	EARS2
cg05630773	5723	4.234	2.296e-05	+++++	37	16	3016717	KREMEN2;KREMEN2	Body;Body	chr16:3016646-3020326	Island	KREMEN2
cg01335162	5722	-4.233	2.302e-05	-----	37	22	50065058			chr22:50064655-50064984	S_Shore	C22orf34
cg27531587	5709	-4.233	2.304e-05	-----	37	20	30619137	C20orf160	3'UTR	chr20:30618793-30619138	Island	CCM2L
cg03490759	5721	-4.231	2.325e-05	----+	37	14	100141888	HHIPL1	Body	chr14:100141601-100142051	Island	HHIPL1
cg21893663	5723	4.23	2.339e-05	+++++	37	13	106063172					DAOA-AS1
cg07112091	5722	4.23	2.34e-05	+++++	37	14	106936070			chr14:106936174-106936522	N_Shore	LINC00221
cg26023912	5723	4.229	2.342e-05	+++++	37	7	27184369	HOXA5	TSS1500	chr7:27182613-27185562	Island	HOXA-AS3
cg09063262	5723	-4.229	2.345e-05	-----	37	11	85358506	TMEM126A	TSS1500	chr11:85358865-85359226	N_Shore	TMEM126A
cg27645345	5705	4.229	2.349e-05	+++++	37	6	31829840	NEU1	Body	chr6:31830299-31830948	N_Shore	HLA-DRB5
cg18740429	5721	-4.228	2.362e-05	-----	37	10	134844716			chr10:134844442-134844934	Island	ADGRA1
cg14311362	5722	4.226	2.379e-05	+++++	37	2	121498812			chr2:121499228-121499578	N_Shore	GLI2
cg27305357	5723	4.225	2.387e-05	++++-	37	5	140773864	PCDHGA4;PCDHGA6;PCDHGA1;PCDHGA5;PCDHGB1;PCDHGB4;PCDHGA3;PCDHGA2;PCDHGA8;PCDHGA7;PCDHGB2;PCDHGA8;PCDHGB3	Body;Body;Body;Body;Body;Body;Body;Body;1stExon;Body;Body;1stExon;Body	chr5:140773855-140774441	Island	PCDHGA1
cg20920097	5723	-4.225	2.391e-05	-----	37	3	127057149			chr3:127056836-127057296	Island	TPRA1
cg00395420	5723	4.224	2.397e-05	+++++	37	5	140716485	PCDHGA1	Body	chr5:140719129-140719343	N_Shelf	PCDHGA1
cg21894287	5722	-4.224	2.401e-05	-----	37	18	72837531			chr18:72837484-72837701	Island	ZNF407
cg19497998	5723	-4.222	2.416e-05	-----	37	6	26595126			chr6:26596046-26596321	N_Shore	ABT1
cg26431343	5722	4.222	2.423e-05	++++-	37	22	32808764	C22orf28	TSS1500	chr22:32807825-32808285	S_Shore	RTCB
cg23192346	5723	-4.222	2.426e-05	-----	37	6	168197699	C6orf123	TSS200	chr6:168197142-168198164	Island	LINC01558
cg06327515	5723	4.216	2.483e-05	+++++	37	5	140603261	PCDHB14	1stExon	chr5:140604453-140605304	N_Shore	PCDHB14
cg11598935	5723	-4.215	2.496e-05	--+--	37	20	55837619	BMP7	Body	chr20:55839287-55839766	N_Shore	BMP7
cg24244500	5723	-4.215	2.499e-05	-----	37	13	112815961			chr13:112817816-112818939	N_Shore	SOX1
cg16567815	5723	-4.215	2.502e-05	-----	37	5	1386887			chr5:1385978-1386862	S_Shore	SLC6A3
cg24246628	5722	-4.215	2.503e-05	-----	37	6	168435914	KIF25;KIF25	Body;Body	chr6:168435835-168436086	Island	KIF25
cg07258474	5723	-4.214	2.505e-05	-----	37	2	11809858	NTSR2	1stExon	chr2:11809606-11810433	Island	NTSR2
cg24996440	5723	-4.214	2.512e-05	----+	37	2	3583570					RNASEH1
cg03936721	5722	-4.213	2.516e-05	-----	37	17	42386419	RUNDC3A;RUNDC3A;RUNDC3A	Body;Body;Body	chr17:42385810-42386393	S_Shore	RUNDC3A
cg27532318	5722	-4.212	2.535e-05	-----	37	7	32358331					PDE1C
cg11632685	5723	-4.211	2.545e-05	-----	37	20	25128770	LOC284798;LOC284798;LOC284798	TSS200;Body;Body	chr20:25128764-25129610	Island	LOC284798
cg06045319	5722	-4.211	2.545e-05	-----	37	10	79395902	KCNMA1;KCNMA1;KCNMA1;KCNMA1	Body;Body;Body;Body	chr10:79396095-79398495	N_Shore	KCNMA1
cg05132077	5721	-4.21	2.555e-05	-----	37	22	49448320			chr22:49447339-49448283	S_Shore	LINC01310
cg19651219	5719	-4.21	2.556e-05	----+	37	2	115419729	DPP10	Body	chr2:115419728-115420261	Island	DPP10
cg09889948	5723	-4.21	2.558e-05	-----	37	17	48858873			chr17:48858635-48858938	Island	LINC00483
cg03889236	5723	-4.209	2.571e-05	-----	37	16	85845626			chr16:85845625-85845831	Island	COX4I1
cg18633197	5723	-4.208	2.572e-05	+----	37	10	135387962			chr10:135390624-135390978	N_Shelf	SPRNP1
cg18878351	5722	-4.208	2.573e-05	----+	37	1	10709343	CASZ1;CASZ1	Body;Body	chr1:10707810-10708140	S_Shore	CASZ1
cg26077229	5723	4.208	2.575e-05	+++++	37	16	3017902	KREMEN2;PAQR4;KREMEN2	Body;TSS1500;Body	chr16:3016646-3020326	Island	KREMEN2
cg00633552	5723	4.208	2.579e-05	+++++	37	5	140742017	PCDHGA4;PCDHGA2;PCDHGB2;PCDHGA1;PCDHGB1;PCDHGA3;PCDHGB2	Body;Body;1stExon;Body;Body;Body;1stExon	chr5:140743961-140744642	N_Shore	PCDHGA1
cg22457769	5723	-4.207	2.589e-05	-----	37	8	144822917			chr8:144822011-144822805	S_Shore	FAM83H-AS1
cg11351987	5719	4.206	2.594e-05	+++++	37	19	4769047	C19orf30	TSS200			MIR7-3HG
cg02898051	5723	4.206	2.599e-05	+++++	37	16	3415256			chr16:3414964-3415167	S_Shore	MTRNR2L4
cg08537215	5722	-4.206	2.6e-05	-----	37	16	84853166	CRISPLD2	TSS1500	chr16:84853348-84853714	N_Shore	CRISPLD2
cg05579037	5723	4.204	2.621e-05	+++++	37	7	27184853			chr7:27182613-27185562	Island	HOXA-AS3
cg19044419	5723	4.204	2.625e-05	+++++	37	19	17727963	UNC13A	Body	chr19:17728443-17728647	N_Shore	UNC13A
cg03552103	5722	-4.203	2.632e-05	-----	37	2	110373002	SEPT10;SEPT10;ANKRD57	TSS1500;TSS1500;1stExon	chr2:110370906-110373301	Island	SOWAHC
cg03505501	5723	-4.202	2.648e-05	-----	37	11	115371789	CADM1;CADM1	Body;Body	chr11:115373574-115375881	N_Shore	CADM1
cg15649852	5722	-4.202	2.65e-05	-----	37	7	65879115			chr7:65878463-65878977	S_Shore	LINC00174
cg15196197	5718	-4.202	2.651e-05	+---+	37	6	32064573	TNXB	Body	chr6:32063533-32065044	Island	HLA-DRB5
cg19752627	5723	-4.201	2.66e-05	----+	37	7	98467380	TMEM130;TMEM130;TMEM130	Body;Body;Body	chr7:98467023-98468058	Island	TMEM130
cg20732881	5721	-4.198	2.691e-05	-----	37	4	188426506			chr4:188426310-188426593	Island	LOC339975
cg15597109	5721	-4.198	2.699e-05	-----	37	1	10711695	CASZ1;CASZ1	Body;Body	chr1:10713838-10714203	N_Shelf	CASZ1
cg09932747	5720	4.197	2.707e-05	+++++	37	6	31829914	NEU1	Body	chr6:31830299-31830948	N_Shore	HLA-DRB5
cg00861772	5723	-4.196	2.713e-05	-----	37	10	134852810			chr10:134853083-134853304	N_Shore	ADGRA1
cg06042504	5721	-4.194	2.735e-05	-----	37	8	55087323					MRPL15
cg21790715	5722	-4.194	2.745e-05	-----	37	2	121776314					GLI2
cg20699141	5723	4.194	2.746e-05	+++++	37	3	182698915	DCUN1D1	TSS1500	chr3:182697749-182698731	S_Shore	DCUN1D1
cg05517610	5717	-4.193	2.753e-05	-----	37	8	142626593			chr8:142630127-142630468	N_Shelf	MROH5
cg06044756	5720	-4.192	2.763e-05	-----	37	17	55963102	CUEDC1	5'UTR	chr17:55962573-55963229	Island	CUEDC1
cg23121394	5723	-4.191	2.782e-05	-----	37	6	168197410	C6orf123	Body	chr6:168197142-168198164	Island	LINC01558
cg17495154	5723	-4.19	2.784e-05	----+	37	1	160040403	KCNJ10	TSS1500	chr1:160040128-160040668	Island	KCNJ10
cg12190994	5723	-4.189	2.806e-05	-----	37	7	4305061	SDK1;SDK1	Body;3'UTR	chr7:4303079-4305062	Island	SDK1
cg04213900	5721	-4.188	2.811e-05	-----	37	14	104687257			chr14:104687157-104687375	Island	KIF26A
cg25665636	5722	-4.187	2.828e-05	-----	37	6	35754758	C6orf127	Body	chr6:35754713-35754914	Island	CLPSL1
cg06217323	5722	-4.187	2.83e-05	-----	37	3	75445502			chr3:75444712-75445611	Island	FAM86DP
cg01620739	5723	-4.186	2.841e-05	-----	37	7	154585834	DPP6;DPP6;DPP6	Body;Body;Body	chr7:154585682-154586336	Island	DPP6
cg13400512	5716	-4.186	2.842e-05	+---+	37	6	32064578	TNXB	Body	chr6:32063533-32065044	Island	HLA-DRB5
cg23159704	5721	-4.185	2.849e-05	----+	37	20	62570397			chr20:62569797-62570776	Island	UCKL1
cg02004851	5722	4.184	2.862e-05	+++++	37	5	140207460	PCDHA2;PCDHA1;PCDHA1;PCDHA6;PCDHA5;PCDHA6;PCDHA3;PCDHA4;PCDHA6	Body;Body;Body;TSS200;Body;TSS200;Body;Body;TSS200	chr5:140207725-140208078	N_Shore	PCDHA1
cg07518714	5723	-4.184	2.867e-05	-----	37	6	32064945	TNXB	Body	chr6:32063533-32065044	Island	HLA-DRB5
cg06284285	5723	4.184	2.869e-05	++++-	37	10	15902887	FAM188A	TSS1500	chr10:15902079-15902402	S_Shore	FAM188A
cg05560575	5721	-4.184	2.87e-05	-----	37	12	116919971					LINC00173
cg06203364	5721	-4.183	2.872e-05	-----	37	1	2137307	C1orf86	5'UTR	chr1:2136808-2137351	Island	FAAP20
cg07105285	5710	-4.18	2.914e-05	-----	37	11	92702663	MTNR1B	TSS200	chr11:92702789-92703434	N_Shore	MTNR1B
cg25327343	5723	-4.179	2.931e-05	-----	37	8	120221797	MAL2	Body	chr8:120220388-120221222	S_Shore	MAL2
cg10849498	5720	4.179	2.932e-05	+++++	37	6	31829800	NEU1	Body	chr6:31830299-31830948	N_Shore	HLA-DRB5
cg22618164	5723	-4.178	2.936e-05	-----	37	12	122356400	WDR66	TSS200	chr12:122356315-122356853	Island	WDR66
cg13458005	5721	-4.178	2.937e-05	-----	37	10	27702309	PTCHD3	1stExon	chr10:27702368-27703378	N_Shore	PTCHD3
cg17082225	5723	-4.178	2.946e-05	-----	37	7	56673049					DKFZp434L192
cg07608565	5718	4.176	2.962e-05	+++++	37	19	55595022	EPS8L1;EPS8L1	Body;Body	chr19:55594784-55595086	Island	EPS8L1
cg20621313	5716	4.175	2.974e-05	+++++	37	4	42402806	SHISA3	Body	chr4:42399152-42400802	S_Shelf	SHISA3
cg08212862	5723	4.175	2.984e-05	+++++	37	5	140530606	PCDHB6	1stExon	chr5:140531157-140532017	N_Shore	PCDHB6
cg25390165	5723	4.174	2.993e-05	+++++	37	7	27184188	HOXA5	TSS1500	chr7:27182613-27185562	Island	HOXA-AS3
cg21634218	5723	4.174	2.996e-05	+++++	37	19	50553699	FLJ26850	TSS1500	chr19:50554012-50554492	N_Shore	FLJ26850
cg14058329	5721	4.174	2.997e-05	+++++	37	7	27183946	HOXA5	TSS1500	chr7:27182613-27185562	Island	HOXA-AS3
cg08967338	5720	4.173	3.009e-05	+++++	37	5	140535215	PCDHB17	TSS1500	chr5:140536896-140537766	N_Shore	PCDHB17P
cg00802903	5718	-4.172	3.015e-05	-----	37	7	155592263			chr7:155595692-155599414	N_Shelf	SHH
cg02946570	5723	4.171	3.027e-05	+++++	37	2	21023387	C2orf43	TSS1500	chr2:21022564-21022934	S_Shore	LDAH
cg01603980	5722	-4.171	3.031e-05	----+	37	21	46521050	ADARB1;ADARB1;ADARB1;ADARB1;ADARB1;ADARB1;ADARB1	5'UTR;5'UTR;5'UTR;Body;Body;5'UTR;Body	chr21:46520795-46521295	Island	ADARB1
cg06197503	5723	-4.17	3.05e-05	----+	37	3	36422406	STAC	Body	chr3:36421702-36422210	S_Shore	STAC
cg05313918	5723	4.169	3.057e-05	+++++	37	13	91827600			chr13:91827249-91827719	Island	LINC00379
cg03368099	5715	4.169	3.062e-05	+++++	37	7	27184521	HOXA5	TSS1500	chr7:27182613-27185562	Island	HOXA-AS3
cg21237861	5723	-4.169	3.064e-05	-----	37	18	77918142	PARD6G;LOC100130522;LOC100130522	Body;Body;Body	chr18:77917646-77918589	Island	PARD6G-AS1
cg08834593	5720	4.169	3.065e-05	+++++	37	19	49522817			chr19:49522773-49523093	Island	LOC101059948
cg27295850	5721	4.167	3.082e-05	+++++	37	16	3414983			chr16:3414964-3415167	Island	MTRNR2L4
cg08202754	5716	-4.165	3.112e-05	-----	37	7	152621979			chr7:152621916-152622149	Island	ACTR3B
cg04065086	5721	-4.164	3.123e-05	-----	37	1	151104186	SEMA6C	3'UTR	chr1:151103685-151106100	Island	SEMA6C
cg26614563	5723	4.164	3.128e-05	+++++	37	1	218098033					LINC00210
cg10695234	5721	-4.162	3.156e-05	-----	37	8	95487613	RAD54B	TSS1500	chr8:95486930-95487374	S_Shore	RAD54B
cg08201700	5723	-4.162	3.156e-05	+----	37	7	158656538	WDR60	Body	chr7:158656282-158656744	Island	WDR60
cg01070095	5723	4.162	3.157e-05	+++++	37	16	30968205	SETD1A	TSS1500	chr16:30968425-30969815	N_Shore	SETD1A
cg27622017	5723	4.162	3.157e-05	+++++	37	3	181447418	SOX2OT	Body	chr3:181444409-181445000	S_Shelf	SOX2-OT
cg26920327	5723	4.161	3.17e-05	+++++	37	19	41035836	SPTBN4;SPTBN4	TSS1500;Body	chr19:41035100-41035440	S_Shore	SPTBN4
cg07363697	5717	4.16	3.181e-05	++++-	37	11	134945848					LOC283177
cg08151809	5720	-4.16	3.186e-05	----+	37	7	151480352	PRKAG2;PRKAG2	Body;Body	chr7:151479989-151480353	Island	PRKAG2
cg27311341	5714	-4.158	3.204e-05	+----	37	12	130680612					FZD10
cg02817514	5723	-4.157	3.219e-05	-----	37	2	237122857	ASB18	Body	chr2:237123015-237123572	N_Shore	ASB18
cg20689135	5723	-4.156	3.233e-05	-----	37	13	113764225	F7;F7	Body;Body	chr13:113761566-113765534	Island	F7
cg18863090	5723	-4.156	3.235e-05	----+	37	1	58714305	DAB1	5'UTR	chr1:58715272-58716095	N_Shore	DAB1
cg26257814	5723	4.153	3.275e-05	+++++	37	19	50553708	FLJ26850	TSS1500	chr19:50554012-50554492	N_Shore	FLJ26850
cg25555460	5720	4.151	3.311e-05	+++++	37	17	7199204	YBX2	TSS1500	chr17:7199710-7200009	N_Shore	YBX2
cg04436469	5723	-4.149	3.341e-05	-----	37	10	134598496	NKX6-2	Body	chr10:134597357-134602649	Island	NKX6-2
cg10534938	5723	-4.149	3.345e-05	-----	37	5	1868639					IRX4
cg13198885	5722	-4.148	3.35e-05	-----	37	18	72802535			chr18:72799643-72799947	S_Shelf	ZNF407
cg15185570	5722	-4.148	3.359e-05	-----	37	11	129488231			chr11:129487959-129488239	Island	BARX2
cg27418402	5723	4.146	3.381e-05	+++++	37	3	64008161	PSMD6	Body	chr3:64008883-64009293	N_Shore	PSMD6
cg24366429	5722	-4.146	3.383e-05	-----	37	17	77207424	HRNBP3	5'UTR			RBFOX3
cg05194618	5722	4.145	3.395e-05	+++++	37	14	45432309	KLHL28;FAM179B	TSS1500;1stExon	chr14:45431628-45432115	S_Shore	FAM179B
cg05353869	5723	4.145	3.403e-05	+++++	37	11	75139544	KLHL35	Body	chr11:75139454-75139817	Island	KLHL35
cg06214997	5721	-4.144	3.418e-05	----+	37	12	130502468					LOC100190940
cg27603630	5722	4.144	3.418e-05	+++++	37	9	44227339			chr9:44227154-44227529	Island	LINC01189
cg08884611	5722	4.143	3.421e-05	+++++	37	16	34256776			chr16:34256748-34257750	Island	UBE2MP1
cg00158683	5719	-4.143	3.428e-05	----+	37	3	48632625	COL7A1	TSS200	chr3:48631882-48632901	Island	COL7A1
cg22211233	5723	-4.141	3.453e-05	-----	37	3	182817584	MCCC1	TSS1500	chr3:182816771-182817455	S_Shore	MCCC1
cg13460311	5723	-4.141	3.453e-05	-----	37	18	72837782			chr18:72837484-72837701	S_Shore	ZNF407
cg13590055	5718	-4.141	3.455e-05	-----	37	18	77917647	LOC100130522;LOC100130522;PARD6G	Body;Body;3'UTR	chr18:77917646-77918589	Island	PARD6G-AS1
cg01977209	5723	-4.141	3.465e-05	-----	37	2	236293433			chr2:236293300-236293569	Island	AGAP1
cg15311382	5723	-4.14	3.469e-05	----+	37	11	1404750			chr11:1404214-1404711	S_Shore	BRSK2
cg13452994	5723	-4.14	3.476e-05	-----	37	2	3699195			chr2:3699125-3699465	Island	ALLC
cg00056497	5722	-4.14	3.477e-05	-----	37	10	134785521					LINC01168
cg09819656	5723	-4.139	3.491e-05	----+	37	14	34270090	NPAS3;NPAS3;NPAS3;NPAS3	Body;Body;Body;Body	chr14:34268946-34270438	Island	NPAS3
cg20673321	5723	-4.138	3.504e-05	-----	37	19	48049233	ZNF541	Body	chr19:48047796-48049162	S_Shore	ZNF541
cg25309775	5723	4.138	3.505e-05	+++++	37	19	44330910	ZNF283	TSS1500			ZNF283
cg06322988	5717	4.138	3.507e-05	+++++	37	3	138725189	PRR23A	TSS200	chr3:138724325-138725446	Island	PRR23A
cg25501422	5720	-4.134	3.56e-05	-----	37	2	121108133	INHBB	3'UTR	chr2:121106946-121107536	S_Shore	INHBB
cg09208331	5722	-4.134	3.563e-05	----+	37	21	44864004			chr21:44863910-44864601	Island	LINC00319
cg12097325	5722	-4.133	3.584e-05	-----	37	1	1076431			chr1:1072369-1072847	S_Shelf	LINC01342
cg01493297	5723	-4.132	3.593e-05	-----	37	16	1116940	LOC146336	Body	chr16:1115827-1116468	S_Shore	SSTR5-AS1
cg02914827	5723	-4.131	3.606e-05	-----	37	10	127462707	MMP21	Body	chr10:127462230-127462987	Island	MMP21
cg05530317	5723	-4.131	3.614e-05	-----	37	5	38445774	EGFLAM;EGFLAM;EGFLAM;EGFLAM;EGFLAM	Body;1stExon;5'UTR;Body;Body			EGFLAM
cg13431682	5720	4.131	3.616e-05	+++++	37	10	79788600	POLR3A	Body	chr10:79789138-79789441	N_Shore	POLR3A
cg00172812	5723	-4.13	3.634e-05	+----	37	1	23279685			chr1:23279553-23280569	Island	EPHB2
cg14288281	5723	-4.129	3.648e-05	-----	37	1	1093457			chr1:1093211-1093476	Island	MIR200B
cg17662683	5719	-4.128	3.662e-05	----+	37	6	32064146	TNXB	Body	chr6:32063533-32065044	Island	HLA-DRB5
cg06485032	5723	-4.126	3.685e-05	-----	37	13	22615064					LINC00424
cg04308185	5723	-4.126	3.686e-05	--+--	37	17	38084377	ORMDL3	TSS1500	chr17:38083226-38084052	S_Shore	ORMDL3
cg01865825	5723	-4.126	3.686e-05	-----	37	16	850240	GNG13	5'UTR	chr16:850227-850806	Island	GNG13
cg05071383	5723	-4.126	3.688e-05	-----	37	14	105370983			chr14:105371528-105373330	N_Shore	CEP170B
cg00072426	5721	-4.126	3.69e-05	-----	37	16	86592512			chr16:86588435-86589513	S_Shelf	FLJ30679
cg21641458	5720	4.124	3.722e-05	+++++	37	7	27185136	HOXA6	3'UTR	chr7:27182613-27185562	Island	HOXA-AS3
cg03255953	5718	-4.124	3.728e-05	-----	37	3	127056837			chr3:127056836-127057296	Island	TPRA1
cg14468658	5723	4.123	3.737e-05	++++-	37	5	140723509	PCDHGA2;PCDHGA3;PCDHGA1;PCDHGA3	Body;TSS200;Body;TSS200	chr5:140723548-140723900	N_Shore	PCDHGA1
cg17745392	5722	-4.123	3.742e-05	-----	37	19	51050258	LRRC4B	Body	chr19:51051782-51052122	N_Shore	LRRC4B
cg00235442	5721	4.122	3.749e-05	+++++	37	7	157408294	PTPRN2;PTPRN2;PTPRN2	Body;Body;Body	chr7:157409846-157410241	N_Shore	PTPRN2
cg09982942	5722	-4.12	3.782e-05	+----	37	2	112898400	FBLN7;FBLN7	Body;Body	chr2:112895792-112897841	S_Shore	FBLN7
cg10589310	5723	4.12	3.785e-05	+++++	37	5	23507030	PRDM9	TSS1500			PRDM9
cg23166252	5722	-4.12	3.788e-05	-----	37	3	184210194			chr3:184209094-184209343	S_Shore	EPHB3
cg15757793	5719	-4.119	3.804e-05	-----	37	17	77217025	HRNBP3	5'UTR			RBFOX3
cg13170705	5722	-4.117	3.845e-05	-----	37	15	100672282	ADAMTS17	Body			ADAMTS17
cg09568355	5723	-4.116	3.863e-05	-----	37	2	45228633			chr2:45227644-45228783	Island	SIX2
cg24949907	5723	4.115	3.868e-05	+++++	37	3	56717804	C3orf63	TSS1500	chr3:56716492-56717658	S_Shore	FAM208A
cg08190545	5723	-4.115	3.872e-05	-----	37	19	28403514			chr19:28400280-28400833	S_Shelf	LINC00662
cg08067268	5723	-4.115	3.875e-05	-----	37	2	26466485	HADHB;HADHA	TSS1500;Body	chr2:26467102-26467946	N_Shore	HADHA
cg23903244	5718	-4.115	3.877e-05	-----	37	11	2812987	KCNQ1;KCNQ1	Body;Body	chr11:2812415-2813396	Island	KCNQ1
cg05702052	5721	4.114	3.884e-05	+++++	37	10	124714365	C10orf88	TSS1500	chr10:124713268-124714249	S_Shore	C10orf88
cg26476502	5723	4.111	3.937e-05	+++++	37	5	140480941	PCDHB3	1stExon	chr5:140481546-140482460	N_Shore	PCDHB3
cg12485135	5723	-4.111	3.942e-05	-----	37	5	1856325			chr5:1856773-1858444	N_Shore	IRX4
cg25205438	5723	4.109	3.97e-05	+++++	37	5	140517411	PCDHB5;PCDHB5	3'UTR;1stExon	chr5:140516311-140517300	S_Shore	PCDHB5
cg07774884	5723	-4.109	3.979e-05	----+	37	8	23712364	STC1	TSS200			STC1
cg07821374	5722	4.108	4e-05	++++-	37	5	140536320	PCDHB17	Body	chr5:140536896-140537766	N_Shore	PCDHB17P
cg21232488	5721	-4.107	4.013e-05	-----	37	6	30079203	TRIM31	Body			GPX6
cg05666036	5723	4.107	4.016e-05	++++-	37	6	101848236	GRIK2;GRIK2;GRIK2	Body;Body;Body	chr6:101849806-101850974	N_Shore	GRIK2
cg26859593	5720	-4.106	4.029e-05	+----	37	13	112996532			chr13:112997192-112997717	N_Shore	SPACA7
cg07861790	5721	-4.105	4.04e-05	-----	37	13	112761844			chr13:112758598-112760491	S_Shore	SOX1
cg18203366	5719	-4.103	4.084e-05	-----	37	1	200010626	NR5A2;NR5A2	Body;Body	chr1:200010625-200010832	Island	NR5A2
cg12301347	5723	-4.102	4.092e-05	-----	37	22	46285638			chr22:46285477-46285986	Island	WNT7B
cg08158662	5723	4.102	4.104e-05	++-++	37	12	34489995			chr12:34489751-34490133	Island	ALG10
cg10189261	5723	-4.1	4.126e-05	-----	37	14	101176105			chr14:101175195-101176267	Island	DLK1
cg07587796	5722	4.1	4.128e-05	+++++	37	4	111397401	ENPEP;ENPEP	1stExon;5'UTR	chr4:111397677-111398089	N_Shore	ENPEP
cg19306847	5720	4.1	4.13e-05	+++++	37	11	66111877	BRMS1;BRMS1	5'UTR;5'UTR	chr11:66112251-66112803	N_Shore	BRMS1
cg21629394	5721	-4.1	4.139e-05	-----	37	5	138739270	SPATA24	Body	chr5:138739492-138739912	N_Shore	SPATA24
cg13653391	5723	-4.099	4.145e-05	-----	37	10	134896691			chr10:134896690-134897151	Island	ADGRA1
cg13698691	5703	-4.098	4.162e-05	-----	37	6	32064660	TNXB	Body	chr6:32063533-32065044	Island	HLA-DRB5
cg19317226	5723	-4.098	4.174e-05	-----	37	10	130726701					MGMT
cg07166266	5723	4.097	4.181e-05	+++++	37	17	74067713	SRP68	Body	chr17:74068174-74068756	N_Shore	SRP68
cg20012888	5716	4.097	4.187e-05	+++++	37	2	121499710			chr2:121499228-121499578	S_Shore	GLI2
cg23484515	5718	4.097	4.191e-05	-++++	37	5	140506895			chr5:140502890-140503804	S_Shelf	PCDHB4
cg15445554	5723	4.096	4.198e-05	+++++	37	3	11034311	SLC6A1	TSS200	chr3:11034446-11035384	N_Shore	SLC6A1
cg00158539	5723	-4.096	4.199e-05	-----	37	2	1859035	MYT1L	Body			MYT1L
cg00106345	5719	-4.096	4.205e-05	-----	37	7	27138396			chr7:27135342-27136736	S_Shore	HOTAIRM1
cg07661167	5722	-4.096	4.211e-05	-----	37	10	37990439					ZNF248
cg23245289	5723	-4.095	4.226e-05	-----	37	8	37698900	GPR124	Body	chr8:37698846-37699931	Island	ADGRA2
cg04204221	5723	-4.095	4.23e-05	-----	37	2	121279483			chr2:121279842-121280183	N_Shore	LINC01101
cg09143801	5723	-4.094	4.239e-05	----+	37	1	151105049	SEMA6C	Body	chr1:151103685-151106100	Island	SEMA6C
cg13132577	5723	-4.094	4.241e-05	-----	37	1	60392140	CYP2J2	Body	chr1:60392272-60392583	N_Shore	CYP2J2
cg00660989	5723	4.093	4.264e-05	+++++	37	14	45432516	KLHL28;FAM179B	TSS1500;1stExon	chr14:45431628-45432115	S_Shore	FAM179B
cg17403731	5720	-4.092	4.277e-05	+----	37	19	613505	HCN2	Body	chr19:612989-614068	Island	HCN2
cg13293535	5723	-4.092	4.277e-05	-----	37	8	11597251	GATA4	Body			GATA4
cg06768088	5720	-4.091	4.3e-05	----+	37	16	23197660	SCNN1G	Body	chr16:23197550-23197815	Island	SCNN1G
cg07211292	5723	-4.09	4.312e-05	----+	37	20	30618874	C20orf160	3'UTR	chr20:30618793-30619138	Island	CCM2L
cg20050113	5723	-4.089	4.335e-05	-----	37	2	103236861	SLC9A2	Body	chr2:103235376-103236554	S_Shore	SLC9A2
cg19392379	5722	-4.089	4.338e-05	-----	37	10	123909426	TACC2;TACC2	Body;Body			TACC2
cg15465342	5721	-4.088	4.352e-05	+----	37	22	17601013	CECR6;CECR6	1stExon;5'UTR	chr22:17600563-17602611	Island	CECR6
cg17137424	5722	-4.088	4.352e-05	-----	37	1	231299352	TRIM67	1stExon	chr1:231297812-231299777	Island	TRIM67
cg04660234	5722	-4.087	4.374e-05	-----	37	9	37800484	DCAF10	TSS1500	chr9:37800565-37801563	N_Shore	DCAF10
cg20017761	5723	-4.086	4.391e-05	-----	37	20	25128807	LOC284798;LOC284798;LOC284798	TSS200;Body;Body	chr20:25128764-25129610	Island	LOC284798
cg16006220	5723	4.086	4.394e-05	+++++	37	11	45868495	CRY2;CRY2	TSS1500;TSS200	chr11:45868742-45869413	N_Shore	CRY2
cg25506432	5723	4.086	4.395e-05	+++++	37	7	27184065	HOXA5	TSS1500	chr7:27182613-27185562	Island	HOXA-AS3
cg02873315	5723	-4.085	4.401e-05	-----	37	10	131927449			chr10:131927304-131927519	Island	GLRX3
cg19801705	5723	-4.085	4.413e-05	-----	37	5	180542156			chr5:180542153-180542402	Island	OR2V1
cg17190930	5723	4.084	4.435e-05	+++++	37	7	100450160	SLC12A9	TSS200	chr7:100449772-100450617	Island	SLC12A9
cg18975804	5715	4.081	4.475e-05	+++++	37	14	107210810					LINC00221
cg04527369	5723	4.08	4.495e-05	+++++	37	16	34256428			chr16:34256748-34257750	N_Shore	UBE2MP1
cg24033103	5720	4.08	4.502e-05	+++++	37	19	37797500			chr19:37794270-37794574	S_Shelf	HKR1
cg18487516	5722	-4.08	4.509e-05	-----	37	6	3849542	FAM50B	TSS200	chr6:3849271-3851048	Island	FAM50B
cg25954235	5723	-4.08	4.512e-05	-----	37	22	21505345			chr22:21505626-21506073	N_Shore	BCRP2
cg27189341	5723	-4.079	4.52e-05	-----	37	16	80966703			chr16:80965952-80966478	S_Shore	CMC2
cg14325153	5723	4.077	4.553e-05	+++++	37	3	138763899	PRR23C	TSS200	chr3:138762689-138764113	Island	PRR23C
cg19496772	5723	4.077	4.566e-05	+++++	37	13	76444798					LMO7DN
cg04933168	5720	-4.076	4.572e-05	-----	37	22	36960937	CACNG2	Body	chr22:36960369-36961054	Island	CACNG2
cg05501509	5722	-4.076	4.577e-05	-----	37	17	75789529			chr17:75789326-75789553	Island	FLJ45079
cg26132493	5721	-4.076	4.582e-05	-----	37	12	108634275	WSCD2	Body			WSCD2
cg20272979	5721	4.076	4.582e-05	+++++	37	15	41787780	ITPKA	Body	chr15:41785616-41788539	Island	ITPKA
cg19815565	5722	-4.076	4.582e-05	-----	37	18	77917615	LOC100130522;LOC100130522;PARD6G	Body;Body;3'UTR	chr18:77917646-77918589	N_Shore	PARD6G-AS1
cg04755995	5720	-4.074	4.618e-05	-----	37	7	149112961			chr7:149112306-149112545	S_Shore	ZNF777
cg07997877	5723	4.073	4.643e-05	+++++	37	17	1810853			chr17:1811473-1812097	N_Shore	RPA1
cg08572336	5723	-4.072	4.657e-05	-----	37	19	51165404	SHANK1	Body	chr19:51165249-51165775	Island	SHANK1
cg01590361	5723	4.069	4.728e-05	++++-	37	4	37247954	KIAA1239	Body	chr4:37245250-37246979	S_Shore	NWD2
cg00610021	5722	4.067	4.759e-05	+++++	37	22	45809244	SMC1B;RIBC2	Body;TSS1500	chr22:45809191-45809953	Island	SMC1B
cg20730770	5722	4.067	4.767e-05	+++++	37	5	140563241	PCDHB16	1stExon	chr5:140563510-140564361	N_Shore	PCDHB16
cg08357436	5721	4.066	4.775e-05	+++++	37	17	56565641	HSF5;HSF5	5'UTR;1stExon	chr17:56564854-56565891	Island	HSF5
cg04231094	5723	4.066	4.785e-05	+++++	37	11	75139680	KLHL35	Body	chr11:75139454-75139817	Island	KLHL35
cg17413120	5723	-4.065	4.793e-05	-----	37	12	132340461					MMP17
cg07233952	5723	-4.065	4.81e-05	-----	37	1	22881200					EPHA8
cg06272611	5717	-4.065	4.812e-05	-----	37	13	29068567	FLT1;FLT1;FLT1;FLT1	Body;Body;Body;Body	chr13:29067788-29069977	Island	FLT1
cg24852442	5720	-4.064	4.823e-05	+----	37	11	76903134	MYO7A;MYO7A	Body;Body			MYO7A
cg05994997	5722	4.064	4.833e-05	++++-	37	16	34213700					UBE2MP1
cg12600858	5722	-4.062	4.861e-05	-----	37	11	92702530	MTNR1B	TSS1500	chr11:92702789-92703434	N_Shore	MTNR1B
cg02353154	5723	-4.061	4.892e-05	-----	37	10	124578028			chr10:124578126-124578443	N_Shore	FAM24B-CUZD1
cg14767165	5722	-4.059	4.929e-05	-----	37	6	160183909	ACAT2	Body	chr6:160182429-160183770	S_Shore	ACAT2
cg24132694	5723	4.058	4.951e-05	++++-	37	19	7984945	SNAPC2;SNAPC2	TSS1500;TSS1500	chr19:7985065-7985390	N_Shore	SNAPC2
cg24202123	5718	-4.057	4.976e-05	-----	37	3	36422093	STAC	TSS200	chr3:36421702-36422210	Island	STAC
cg08665243	5723	4.053	5.058e-05	++++-	37	5	140562218	PCDHB16	1stExon	chr5:140563510-140564361	N_Shore	PCDHB16
cg20817131	5723	4.053	5.067e-05	+++++	37	7	27184167	HOXA5	TSS1500	chr7:27182613-27185562	Island	HOXA-AS3
cg16559243	5722	-4.052	5.073e-05	-----	37	5	38445612	EGFLAM;EGFLAM;EGFLAM;EGFLAM	TSS200;Body;Body;Body			EGFLAM
cg05720159	5720	-4.052	5.086e-05	-----	37	5	180542154			chr5:180542153-180542402	Island	OR2V1
cg06621480	5723	-4.051	5.093e-05	----+	37	22	49812410			chr22:49811997-49812468	Island	C22orf34
cg25831111	5723	4.051	5.095e-05	+++++	37	17	40713740	COASY;COASY;COASY;COASY;COASY	TSS1500;TSS1500;TSS1500;TSS1500;TSS1500	chr17:40714087-40715282	N_Shore	COASY
cg22744079	5722	4.05	5.111e-05	-++++	37	4	155410860	DCHS2;DCHS2	1stExon;1stExon	chr4:155410623-155413393	Island	DCHS2
cg09966204	5719	-4.05	5.13e-05	----+	37	13	109741117	MYO16	Body			MYO16
cg05140650	5723	-4.049	5.139e-05	-----	37	10	111966033	MXI1	TSS1500	chr10:111967428-111970723	N_Shore	MXI1
cg02973354	5719	-4.048	5.16e-05	-----	37	14	70316670			chr14:70316847-70317240	N_Shore	SMOC1
cg07372500	5723	-4.048	5.164e-05	-----	37	5	177367013			chr5:177366538-177366973	S_Shore	LOC728554
cg18330047	5722	-4.048	5.165e-05	----+	37	6	32064783	TNXB	Body	chr6:32063533-32065044	Island	HLA-DRB5
cg27106909	5721	-4.048	5.166e-05	-----	37	16	30106897	YPEL3;YPEL3;YPEL3	1stExon;5'UTR;5'UTR	chr16:30107511-30107875	N_Shore	SMG1P2
cg11364888	5722	-4.047	5.192e-05	+----	37	12	116920304					LINC00173
cg15408020	5723	4.047	5.193e-05	+++++	37	6	74987753					CD109
cg03288797	5723	4.046	5.206e-05	+++++	37	10	52498929	ASAH2B	TSS1500	chr10:52499392-52500021	N_Shore	ASAH2B
cg09769542	5719	4.046	5.216e-05	+++++	37	16	52582262	TOX3;TOX3	TSS1500;TSS1500	chr16:52579636-52580845	S_Shore	TOX3
cg03445516	5723	-4.045	5.227e-05	-----	37	2	95664233			chr2:95663958-95664256	Island	MAL
cg01323381	5721	4.045	5.236e-05	+++++	37	7	27184264	HOXA5	TSS1500	chr7:27182613-27185562	Island	HOXA-AS3
cg22178761	5723	-4.045	5.241e-05	-----	37	5	1008828	NKD2	TSS1500	chr5:1008715-1010039	Island	NKD2
cg04064452	5723	-4.044	5.253e-05	-----	37	2	242486462					BOK-AS1
cg27366353	5723	-4.044	5.256e-05	-----	37	19	5477638			chr19:5478299-5478577	N_Shore	ZNRF4
cg18197332	5722	-4.043	5.272e-05	-----	37	6	3849458	FAM50B	TSS200	chr6:3849271-3851048	Island	FAM50B
cg19294256	5720	-4.043	5.284e-05	-----	37	13	46627018	ZC3H13	TSS200	chr13:46626454-46627019	Island	CPB2-AS1
cg03720758	5721	-4.041	5.319e-05	-----	37	7	2720689	AMZ1	5'UTR	chr7:2718826-2719124	S_Shore	AMZ1
cg00377344	5723	-4.041	5.33e-05	-----	37	10	43857301			chr10:43857486-43858205	N_Shore	FXYD4
cg07609862	5721	-4.04	5.341e-05	-----	37	11	92702912	MTNR1B	1stExon	chr11:92702789-92703434	Island	MTNR1B
cg19912309	5723	-4.039	5.369e-05	-----	37	6	170467967					LOC154449
cg14622857	5721	-4.039	5.372e-05	-----	37	15	21941432	LOC646214	TSS1500			POTEB
cg09374123	5716	-4.039	5.375e-05	-----	37	6	150379008			chr6:150378838-150379048	Island	ULBP3
cg05705114	5723	4.037	5.407e-05	++++-	37	16	34296306			chr16:34295486-34296109	S_Shore	UBE2MP1
cg05766510	5717	-4.035	5.46e-05	-----	37	7	157454062	PTPRN2;PTPRN2;PTPRN2	Body;Body;Body	chr7:157453774-157454208	Island	PTPRN2
cg10133500	5722	4.034	5.476e-05	+++++	37	3	50396252	TMEM115	1stExon	chr3:50396347-50397175	N_Shore	TMEM115
cg23562538	5723	-4.033	5.516e-05	----+	37	8	144798877	MAPK15	Body	chr8:144798487-144799038	Island	MAPK15
[truncated: 365,621 more rows]
