# Supplementary material for: Identical twins carry a persistent epigenetic signature of early genome programming
Source: Nat Commun. 2021 Sep 28;12:5618. doi: 10.1038/s41467-021-25583-7 (PMC8479069; doi:10.1038/s41467-021-25583-7)
Supplement: Supplementary file 6 — Supplementary Data 4-9 [file 41467_2021_25583_MOESM6_ESM.xlsx]

## Sheet: Supplementary Data 4
eFORGE-TF analysis of EWAS hypomethylated probes. We include information for: transcription factor motif analysed, source database, uncorrected p-value of overlap enrichment and Benjamini-Yekutieli-corrected q-value. Transcription factor motifs are sorted by q-value, and significant (q-value<0.05) TF motifs are indicated by an asterisk.
TF motif	Database	p-value	q-value
DLX1_homeodomain_1	Taipale/SELEX	2.68714e-07	0.000244943	*
EN2_homeodomain_1	Taipale/SELEX	6.37499e-07	0.000290552	*
EN1_homeodomain_1	Taipale/SELEX	2.02966e-06	0.000616704	*
ESX1_homeodomain_2	Taipale/SELEX	3.91944e-06	0.000638142	*
ESX1_homeodomain_1	Taipale/SELEX	4.20043e-06	0.000638142	*
GBX2_homeodomain_3	Taipale/SELEX	3.91944e-06	0.000638142	*
Sox10.mouse_HMG_1	Taipale/SELEX	1.59332e-05	0.00207481	*
EN2_homeodomain_2	Taipale/SELEX	2.25965e-05	0.0025747	*
OTX1_homeodomain_1	Taipale/SELEX	4.38482e-05	0.00444103	*
ESRRA_nuclearreceptor_4	Taipale/SELEX	0.000100082	0.00912281	*
Dlx5_3419.2	UniProbe	0.000168051	0.011058	*
ESRRA_nuclearreceptor_1	Taipale/SELEX	0.000144019	0.011058	*
V_NCX_01	TRANSFAC	0.00014734	0.011058	*
V_DLX5_01	TRANSFAC	0.000169836	0.011058	*
V_NUR77_Q5	TRANSFAC	0.000195829	0.0119003	*
Zic2_primary	UniProbe	0.000313149	0.0178404	*
Nkx1-1_3856.3	UniProbe	0.000355624	0.0180752	*
Zic1_primary	UniProbe	0.000356928	0.0180752	*
V_NKX11_01	TRANSFAC	0.000389914	0.0187064	*
Zic3_primary	UniProbe	0.000425361	0.0193866	*
V_NEUROD_02	TRANSFAC	0.00068857	0.0290671	*
V_TR4_Q2	TRANSFAC	0.000701537	0.0290671	*
Zbtb3_secondary	UniProbe	0.000767706	0.0304258	*
THRA_nuclearreceptor_1	Taipale/SELEX	0.000825064	0.0313365	*
Rara_primary	UniProbe	0.00100488	0.0366393	*
V_PAX5_01	TRANSFAC	0.00113691	0.039859	*
TBX1_TBX_4	Taipale/SELEX	0.00129213	0.0406147	*
V_AP4_Q6_01	TRANSFAC	0.00129213	0.0406147	*
V_PPARG_01	TRANSFAC	0.00122057	0.0406147	*
V_AP4_Q5	TRANSFAC	0.00151336	0.0459828	*
V_ERR2_01	TRANSFAC	0.00164111	0.0482559	*
Esrra_primary	UniProbe	0.00200601	0.0544449
V_USF_Q6	TRANSFAC	0.00199297	0.0544449
V_ZFX_01	TRANSFAC	0.00206392	0.0544449
V_BEN_02	TRANSFAC	0.0020905	0.0544449
V_ERR1_Q3	TRANSFAC	0.00218287	0.0552714
NR2F1_nuclearreceptor_4	Taipale/SELEX	0.0023154	0.0570424
MA0055.1-Myf	JASPAR	0.00270069	0.0632835
V_SREBP_Q3	TRANSFAC	0.00270758	0.0632835
ELK1_ETS_4	Taipale/SELEX	0.0027979	0.0637598
V_AR_03	TRANSFAC	0.00300446	0.066797
Gabpa	UniProbe	0.00315097	0.0683863
MA0116.1-Zfp423	JASPAR	0.00343068	0.0715378
V_PAX8_B	TRANSFAC	0.00353162	0.0715378
V_MIF1_01	TRANSFAC	0.00346159	0.0715378
V_GR_01	TRANSFAC	0.00372159	0.0737471
Ascl2_primary	UniProbe	0.00441151	0.0837762
ARNTL_bHLH_1	Taipale/SELEX	0.0043971	0.0837762
Etv5	UniProbe	0.00486751	0.0840283
Zbtb7b_secondary	UniProbe	0.00457199	0.0840283
V_XBP1_01	TRANSFAC	0.0048857	0.0840283
V_PR_01	TRANSFAC	0.00467846	0.0840283
V_AP4_Q6	TRANSFAC	0.00472315	0.0840283
Hic1_secondary	UniProbe	0.00583508	0.0984981
Elk1	UniProbe	0.00605439	0.100342
V_USF_02	TRANSFAC	0.00711963	0.115889
TFEC_bHLH_1	Taipale/SELEX	0.00745901	0.118855
CREB3_bZIP_2	Taipale/SELEX	0.00769302	0.118855
V_MAX_01	TRANSFAC	0.00758117	0.118855
USF1_bHLH_1	Taipale/SELEX	0.0085673	0.130157
V_ER_Q6	TRANSFAC	0.00904455	0.135155
NHLH1_bHLH_2	Taipale/SELEX	0.00938557	0.137989
V_HEN1_02	TRANSFAC	0.00968901	0.140189
V_DEC2_Q2	TRANSFAC	0.01011	0.140337
V_COUPTF_Q6	TRANSFAC	0.0101611	0.140337
V_NRSF_Q4	TRANSFAC	0.0100848	0.140337
CREB3L1_bZIP_2	Taipale/SELEX	0.0107017	0.141377
CREB3L1_bZIP_6	Taipale/SELEX	0.0105071	0.141377
V_STRA13_01	TRANSFAC	0.0105718	0.141377
CREB3L1_bZIP_5	Taipale/SELEX	0.011056	0.143971
TFEB_bHLH_1	Taipale/SELEX	0.0115095	0.147421
NHLH1_bHLH_1	Taipale/SELEX	0.0116444	0.147421
V_SREBP1_Q5	TRANSFAC	0.0119549	0.149278
MA0062.2-GABPA	JASPAR	0.0121359	0.149491
MA0048.1-NHLH1	JASPAR	0.0128193	0.155804
V_SP1SP3_Q4	TRANSFAC	0.0132522	0.158946
CREB3L1_bZIP_4	Taipale/SELEX	0.0135481	0.160384
V_USF_01	TRANSFAC	0.0137513	0.160702
Bhlhb2_primary	UniProbe	0.0141321	0.163038
TFE3_bHLH_1	Taipale/SELEX	0.0144877	0.163038
V_LRF_Q2	TRANSFAC	0.0143094	0.163038
Zfp161_secondary	UniProbe	0.0157836	0.171278
Creb3l2.mouse_bZIP_2	Taipale/SELEX	0.0156544	0.171278
V_DAX1_01	TRANSFAC	0.0156082	0.171278
V_SP3_Q3	TRANSFAC	0.0164016	0.174512
V_NRSE_B	TRANSFAC	0.0164645	0.174512
V_EGR2_01	TRANSFAC	0.0168285	0.176319
V_STAF_01	TRANSFAC	0.0182525	0.189066
Tcfe2a_primary	UniProbe	0.018766	0.191586
Max_secondary	UniProbe	0.0189162	0.191586
MA0058.1-MAX	JASPAR	0.0196239	0.19657
Zbtb3_primary	UniProbe	0.0202221	0.198206
V_EBOX_Q6_01	TRANSFAC	0.0201533	0.198206
MA0139.1-CTCF	JASPAR	0.022197	0.215249
V_SREBP_Q6	TRANSFAC	0.0232581	0.223165
V_MYCMAX_03	TRANSFAC	0.0252011	0.239289
V_LMO2COM_01	TRANSFAC	0.0259794	0.244136
V_MYOGNF1_01	TRANSFAC	0.0280365	0.260778
E2F3_secondary	UniProbe	0.0284714	0.262149
V_AP4_01	TRANSFAC	0.028949	0.263881
V_CTCF_02	TRANSFAC	0.029572	0.266891
NRF1_NRF_1	Taipale/SELEX	0.0319025	0.282333
V_NRF1_Q6	TRANSFAC	0.0318403	0.282333
V_USF_Q6_01	TRANSFAC	0.0331793	0.290809
V_ARNT_01	TRANSFAC	0.0375699	0.326156
ZIC1_C2H2_1	Taipale/SELEX	0.0389532	0.334761
V_CTCF_01	TRANSFAC	0.0392956	0.334761
MA0146.1-Zfx	JASPAR	0.0397928	0.335858
V_WT1_Q6	TRANSFAC	0.0405839	0.339392
MA0138.1-REST	JASPAR	0.0425187	0.35234
V_RNF96_01	TRANSFAC	0.043866	0.36023
ZIC3_C2H2_1	Taipale/SELEX	0.0449377	0.365736
MA0003.1-TFAP2A	JASPAR	0.0457712	0.365984
V_AP2ALPHA_01	TRANSFAC	0.0457712	0.365984
V_HEN1_01	TRANSFAC	0.0470442	0.372892
Zic3.mouse_C2H2_1	Taipale/SELEX	0.0500485	0.393285
MA0073.1-RREB1	JASPAR	0.0523402	0.400925
V_AP2GAMMA_01	TRANSFAC	0.0523402	0.400925
V_ZF5_B	TRANSFAC	0.0515388	0.400925
V_MAX_Q6	TRANSFAC	0.0532218	0.404281
Zfp740_primary	UniProbe	0.0574233	0.432591
V_GKLF_02	TRANSFAC	0.0617107	0.461078
V_ZFP206_01	TRANSFAC	0.0660501	0.489489
ZIC4_C2H2_1	Taipale/SELEX	0.0665962	0.489556
MA0112.2-ESR1	JASPAR	0.0746265	0.544199
V_ZFP281_01	TRANSFAC	0.0814276	0.589082
Egr1.mouse_C2H2_1	Taipale/SELEX	0.0858179	0.611142
V_MAZ_Q6	TRANSFAC	0.0856694	0.611142
Bcl6b_secondary	UniProbe	0.0907395	0.639347
HINFP1_C2H2_2	Taipale/SELEX	0.0918826	0.639347
V_SP1_Q6_01	TRANSFAC	0.0918426	0.639347
V_CNOT3_01	TRANSFAC	0.0960942	0.658597
V_SP1_Q2_01	TRANSFAC	0.0957187	0.658597
EGR2_C2H2_2	Taipale/SELEX	0.10099	0.686987
V_AP2_Q3	TRANSFAC	0.10816	0.730313
Plagl1_primary	UniProbe	0.11326	0.759125
V_MYOD_Q6_01	TRANSFAC	0.115294	0.767114
V_ZNF219_01	TRANSFAC	0.116785	0.771403
EGR4_C2H2_1	Taipale/SELEX	0.11776	0.772247
V_FKLF_Q5	TRANSFAC	0.128653	0.837658
MA0039.2-Klf4	JASPAR	0.13169	0.851347
Zfp281_primary	UniProbe	0.13717	0.876962
V_CKROX_Q2	TRANSFAC	0.137576	0.876962
V_AP2_Q6_01	TRANSFAC	0.148912	0.94263
Zfp410_secondary	UniProbe	0.150599	0.946738
Ascl2_secondary	UniProbe	0.375775	1
Gabpa_secondary	UniProbe	0.163914	1
Klf7_primary	UniProbe	0.322139	1
Sp4_primary	UniProbe	0.360447	1
Smad3_secondary	UniProbe	0.393941	1
MA0079.2-SP1	JASPAR	0.193968	1
SP3_C2H2_1	Taipale/SELEX	0.200258	1
V_HIC1_03	TRANSFAC	0.330719	1
V_AP2_Q6	TRANSFAC	0.211854	1
V_SP1_02	TRANSFAC	0.268048	1
V_SP1_Q4_01	TRANSFAC	0.236797	1
V_KROX_Q6	TRANSFAC	0.179358	1
V_HIC1_02	TRANSFAC	0.374736	1
V_SP4_Q5	TRANSFAC	0.338105	1
V_PAX4_01	TRANSFAC	0.210833	1
V_SP1_Q6	TRANSFAC	0.262635	1

## Sheet: Supplementary Data 5
Analysis Type:	PANTHER Overrepresentation Test (Released 20200407)
Annotation Version and Release Date:	GO Ontology database Released 2020-02-21
Analyzed List:	upload_1 (Homo sapiens)
Reference List:	Homo sapiens (all genes in database)
Test Type:	FISHER
Correction:	BONFERRONI
Bonferroni count:	9022
GO biological process complete	Homo sapiens - REFLIST (20851)	upload_1 (23)	upload_1 (expected)	upload_1 (over/under)	upload_1 (fold Enrichment)	upload_1 (P-value)
positive regulation of transcription by RNA polymerase II (GO:0045944)	1223	20	1.35	+	14.83	3.66e-18
positive regulation of transcription, DNA-templated (GO:0045893)	1558	21	1.72	+	12.22	4.95e-18
positive regulation of nucleic acid-templated transcription (GO:1903508)	1656	21	1.83	+	11.5	1.75e-17
positive regulation of RNA biosynthetic process (GO:1902680)	1657	21	1.83	+	11.49	1.77e-17
positive regulation of RNA metabolic process (GO:0051254)	1746	21	1.93	+	10.9	5.23e-17
regulation of transcription by RNA polymerase II (GO:0006357)	2276	22	2.51	+	8.76	1.41e-16
positive regulation of nucleobase-containing compound metabolic process (GO:0045935)	1911	21	2.11	+	9.96	3.39e-16
positive regulation of macromolecule biosynthetic process (GO:0010557)	1931	21	2.13	+	9.86	4.21e-16
positive regulation of cellular biosynthetic process (GO:0031328)	2023	21	2.23	+	9.41	1.1e-15
positive regulation of gene expression (GO:0010628)	2032	21	2.24	+	9.37	1.21e-15
positive regulation of biosynthetic process (GO:0009891)	2055	21	2.27	+	9.26	1.52e-15
regulation of transcription, DNA-templated (GO:0006355)	3480	22	3.84	+	5.73	1.45e-12
regulation of nucleic acid-templated transcription (GO:1903506)	3546	22	3.91	+	5.62	2.18e-12
regulation of RNA biosynthetic process (GO:2001141)	3551	22	3.92	+	5.62	2.25e-12
regulation of RNA metabolic process (GO:0051252)	3812	22	4.2	+	5.23	1.05e-11
positive regulation of nitrogen compound metabolic process (GO:0051173)	3229	21	3.56	+	5.9	1.71e-11
regulation of cellular macromolecule biosynthetic process (GO:2000112)	3937	22	4.34	+	5.07	2.12e-11
regulation of nucleobase-containing compound metabolic process (GO:0019219)	4067	22	4.49	+	4.9	4.28e-11
regulation of macromolecule biosynthetic process (GO:0010556)	4076	22	4.5	+	4.89	4.49e-11
positive regulation of cellular metabolic process (GO:0031325)	3394	21	3.74	+	5.61	4.77e-11
positive regulation of macromolecule metabolic process (GO:0010604)	3404	21	3.75	+	5.59	5.07e-11
regulation of cellular biosynthetic process (GO:0031326)	4222	22	4.66	+	4.72	9.65e-11
regulation of biosynthetic process (GO:0009889)	4301	22	4.74	+	4.64	1.44e-10
positive regulation of metabolic process (GO:0009893)	3702	21	4.08	+	5.14	2.84e-10
regulation of gene expression (GO:0010468)	4494	22	4.96	+	4.44	3.74e-10
central nervous system development (GO:0007417)	997	14	1.1	+	12.73	1.75e-09
nervous system development (GO:0007399)	2383	17	2.63	+	6.47	4.68e-08
embryo development (GO:0009790)	1014	13	1.12	+	11.62	5.99e-08
head development (GO:0060322)	799	12	0.88	+	13.62	8.98e-08
regulation of nitrogen compound metabolic process (GO:0051171)	5881	22	6.49	+	3.39	1.26e-07
embryonic organ development (GO:0048568)	446	10	0.49	+	20.33	1.8e-07
cellular response to steroid hormone stimulus (GO:0071383)	188	8	0.21	+	38.58	2.05e-07
regulation of primary metabolic process (GO:0080090)	6064	22	6.69	+	3.29	2.44e-07
system development (GO:0048731)	4444	20	4.9	+	4.08	3.13e-07
animal organ development (GO:0048513)	3215	18	3.55	+	5.08	3.49e-07
cellular developmental process (GO:0048869)	3825	19	4.22	+	4.5	3.92e-07
regulation of macromolecule metabolic process (GO:0060255)	6204	22	6.84	+	3.21	4e-07
steroid hormone mediated signaling pathway (GO:0043401)	119	7	0.13	+	53.33	5.04e-07
regulation of cellular metabolic process (GO:0031323)	6272	22	6.92	+	3.18	5.05e-07
positive regulation of cellular process (GO:0048522)	5520	21	6.09	+	3.45	9.93e-07
brain development (GO:0007420)	754	11	0.83	+	13.23	1.22e-06
embryonic morphogenesis (GO:0048598)	581	10	0.64	+	15.6	2.27e-06
regulation of metabolic process (GO:0019222)	6755	22	7.45	+	2.95	2.5e-06
multicellular organism development (GO:0007275)	5065	20	5.59	+	3.58	3.82e-06
developmental process (GO:0032502)	5900	21	6.51	+	3.23	3.82e-06
cell differentiation (GO:0030154)	3732	18	4.12	+	4.37	4.41e-06
hormone-mediated signaling pathway (GO:0009755)	169	7	0.19	+	37.55	5.3e-06
negative regulation of transcription by RNA polymerase II (GO:0000122)	886	11	0.98	+	11.26	6.59e-06
negative regulation of transcription, DNA-templated (GO:0045892)	1229	12	1.36	+	8.85	1.22e-05
positive regulation of biological process (GO:0048518)	6249	21	6.89	+	3.05	1.22e-05
response to steroid hormone (GO:0048545)	328	8	0.36	+	22.11	1.49e-05
anatomical structure development (GO:0048856)	5451	20	6.01	+	3.33	1.54e-05
transcription by RNA polymerase II (GO:0006366)	506	9	0.56	+	16.12	1.71e-05
transcription initiation from RNA polymerase II promoter (GO:0006367)	202	7	0.22	+	31.42	1.76e-05
intracellular receptor signaling pathway (GO:0030522)	204	7	0.23	+	31.11	1.88e-05
negative regulation of nucleic acid-templated transcription (GO:1903507)	1282	12	1.41	+	8.49	1.97e-05
negative regulation of RNA biosynthetic process (GO:1902679)	1284	12	1.42	+	8.47	2.01e-05
cellular response to lipid (GO:0071396)	529	9	0.58	+	15.42	2.51e-05
negative regulation of RNA metabolic process (GO:0051253)	1378	12	1.52	+	7.89	4.45e-05
anatomical structure morphogenesis (GO:0009653)	2174	14	2.4	+	5.84	5.47e-05
tissue development (GO:0009888)	1781	13	1.96	+	6.62	6.07e-05
negative regulation of cellular macromolecule biosynthetic process (GO:2000113)	1425	12	1.57	+	7.63	6.48e-05
DNA-templated transcription, initiation (GO:0006352)	246	7	0.27	+	25.8	6.63e-05
negative regulation of nucleobase-containing compound metabolic process (GO:0045934)	1482	12	1.63	+	7.34	0.0001
negative regulation of macromolecule biosynthetic process (GO:0010558)	1508	12	1.66	+	7.21	0.000122
multicellular organismal process (GO:0032501)	7015	21	7.74	+	2.71	0.000125
transcription, DNA-templated (GO:0006351)	664	9	0.73	+	12.29	0.000176
nucleic acid-templated transcription (GO:0097659)	665	9	0.73	+	12.27	0.000178
cellular response to endogenous stimulus (GO:0071495)	1221	11	1.35	+	8.17	0.000183
negative regulation of cellular biosynthetic process (GO:0031327)	1567	12	1.73	+	6.94	0.000187
RNA biosynthetic process (GO:0032774)	677	9	0.75	+	12.05	0.000207
negative regulation of biosynthetic process (GO:0009890)	1596	12	1.76	+	6.82	0.00023
embryonic organ morphogenesis (GO:0048562)	305	7	0.34	+	20.81	0.000281
animal organ morphogenesis (GO:0009887)	970	10	1.07	+	9.35	0.000293
skeletal system development (GO:0001501)	501	8	0.55	+	14.48	0.000379
negative regulation of gene expression (GO:0010629)	1766	12	1.95	+	6.16	0.000704
cellular response to organic cyclic compound (GO:0071407)	549	8	0.61	+	13.21	0.00076
inner ear development (GO:0048839)	204	6	0.23	+	26.66	0.000762
inner ear morphogenesis (GO:0042472)	106	5	0.12	+	42.76	0.00109
response to endogenous stimulus (GO:0009719)	1506	11	1.66	+	6.62	0.00155
ear development (GO:0043583)	231	6	0.25	+	23.55	0.00156
response to lipid (GO:0033993)	867	9	0.96	+	9.41	0.00168
cellular response to hormone stimulus (GO:0032870)	613	8	0.68	+	11.83	0.00175
autonomic nervous system development (GO:0048483)	44	4	0.05	+	82.42	0.0019
negative regulation of nitrogen compound metabolic process (GO:0051172)	2404	13	2.65	+	4.9	0.00218
ear morphogenesis (GO:0042471)	126	5	0.14	+	35.97	0.0025
pattern specification process (GO:0007389)	432	7	0.48	+	14.69	0.00287
negative regulation of cellular metabolic process (GO:0031324)	2603	13	2.87	+	4.53	0.00554
negative regulation of macromolecule metabolic process (GO:0010605)	2700	13	2.98	+	4.36	0.00848
regionalization (GO:0003002)	336	6	0.37	+	16.19	0.0133
nucleobase-containing compound biosynthetic process (GO:0034654)	1115	9	1.23	+	7.32	0.0137
epithelium development (GO:0060429)	1117	9	1.23	+	7.3	0.0139
sensory organ development (GO:0007423)	559	7	0.62	+	11.35	0.0157
tube development (GO:0035295)	857	8	0.95	+	8.46	0.0214
heterocycle biosynthetic process (GO:0018130)	1188	9	1.31	+	6.87	0.0231
aromatic compound biosynthetic process (GO:0019438)	1197	9	1.32	+	6.82	0.0245
negative regulation of metabolic process (GO:0009892)	2960	13	3.27	+	3.98	0.0245
negative regulation of cellular process (GO:0048523)	4799	16	5.29	+	3.02	0.0254
anterior/posterior pattern specification (GO:0009952)	216	5	0.24	+	20.99	0.033
response to hormone (GO:0009725)	920	8	1.01	+	7.88	0.0361
forebrain development (GO:0030900)	403	6	0.44	+	13.5	0.0375
response to organic cyclic compound (GO:0014070)	929	8	1.02	+	7.81	0.0388
chordate embryonic development (GO:0043009)	654	7	0.72	+	9.7	0.0439

## Sheet: Supplementary Data 6
Category	CategoryID	GO	Description	LogP	Enrichment	Z-score	#TotalGeneInLibrary	#GeneInGO	#GeneInHitList	#GeneInGOAndHitList	%InGO	STDV %InGO	GeneID	Hits	Log(q-value)	GeneList
GO Biological Processes	19	GO:0001708	cell fate specification	-5.2	8.2	7.2	17871	93	188	8	4.3	1.5	6656|6926|7474|10297|26011|28514|84504|145258	SOX1|TBX3|WNT5A|APC2|TENM4|DLL1|NKX6-2|GSC	-0.89	Input ID
GO Biological Processes	19	GO:0071804	cellular potassium ion transport	-4.4	4.9	5.7	17871	193	188	10	5.3	1.6	1804|1908|3753|3754|3755|3777|4544|8645|26251|84286	DPP6|EDN3|KCNE1|KCNF1|KCNG1|KCNK3|MTNR1B|KCNK5|KCNG2|TMEM175	-0.62	Input ID
GO Biological Processes	19	GO:0071805	potassium ion transmembrane transport	-4.4	4.9	5.7	17871	193	188	10	5.3	1.6	1804|1908|3753|3754|3755|3777|4544|8645|26251|84286	DPP6|EDN3|KCNE1|KCNF1|KCNG1|KCNK3|MTNR1B|KCNK5|KCNG2|TMEM175	-0.62	Input ID
GO Biological Processes	19	GO:0051154	negative regulation of striated muscle cell differentiation	-4.3	13	7.3	17871	38	188	5	2.7	1.2	4487|9150|26287|28514|406984	MSX1|CTDP1|ANKRD2|DLL1|MIR200B	-0.62	Input ID
GO Biological Processes	19	GO:1905208	negative regulation of cardiocyte differentiation	-4.2	18	8.1	17871	21	188	4	2.1	1.1	1956|9150|28514|406984	EGFR|CTDP1|DLL1|MIR200B	-0.59	Input ID
GO Biological Processes	19	GO:0006813	potassium ion transport	-3.9	4.3	5.1	17871	220	188	10	5.3	1.6	1804|1908|3753|3754|3755|3777|4544|8645|26251|84286	DPP6|EDN3|KCNE1|KCNF1|KCNG1|KCNK3|MTNR1B|KCNK5|KCNG2|TMEM175	-0.4	Input ID
GO Biological Processes	19	GO:0060536	cartilage morphogenesis	-3.8	14	7	17871	27	188	4	2.1	1.1	1294|4487|7477|57642	COL7A1|MSX1|WNT7B|COL20A1	-0.29	Input ID
GO Biological Processes	19	GO:0007494	midgut development	-3.6	24	8.1	17871	12	188	3	1.6	0.91	1956|2300|7474	EGFR|FOXL1|WNT5A	-0.26	Input ID
GO Biological Processes	19	GO:0051148	negative regulation of muscle cell differentiation	-3.6	8.8	5.9	17871	54	188	5	2.7	1.2	4487|9150|26287|28514|406984	MSX1|CTDP1|ANKRD2|DLL1|MIR200B	-0.26	Input ID
GO Biological Processes	19	GO:0021772	olfactory bulb development	-3.6	13	6.6	17871	30	188	4	2.1	1.1	7474|27164|55118|55636	WNT5A|SALL3|CRTAC1|CHD7	-0.26	Input ID
GO Biological Processes	19	GO:0099566	regulation of postsynaptic cytosolic calcium ion concentration	-3.5	22	7.8	17871	13	188	3	1.6	0.91	491|7474|8326	ATP2B2|WNT5A|FZD9	-0.26	Input ID
GO Biological Processes	19	GO:0045165	cell fate commitment	-3.5	3.8	4.6	17871	251	188	10	5.3	1.6	6656|6926|7474|7477|10297|26011|28514|57453|84504|145258	SOX1|TBX3|WNT5A|WNT7B|APC2|TENM4|DLL1|DSCAML1|NKX6-2|GSC	-0.26	Input ID
GO Biological Processes	19	GO:0021988	olfactory lobe development	-3.5	12	6.4	17871	32	188	4	2.1	1.1	7474|27164|55118|55636	WNT5A|SALL3|CRTAC1|CHD7	-0.26	Input ID
GO Biological Processes	19	GO:0007351	tripartite regional subdivision	-3.3	19	7.2	17871	15	188	3	1.6	0.91	6926|7474|201164	TBX3|WNT5A|PLD6	-0.22	Input ID
GO Biological Processes	19	GO:0008595	anterior/posterior axis specification, embryo	-3.3	19	7.2	17871	15	188	3	1.6	0.91	6926|7474|201164	TBX3|WNT5A|PLD6	-0.22	Input ID
GO Biological Processes	19	GO:0035137	hindlimb morphogenesis	-3.3	11	6	17871	35	188	4	2.1	1.1	4487|6926|27164|55636	MSX1|TBX3|SALL3|CHD7	-0.22	Input ID
GO Biological Processes	19	GO:0015672	monovalent inorganic cation transport	-3.3	2.8	4.1	17871	473	188	14	7.4	1.9	1327|1804|1908|3753|3754|3755|3777|4544|6523|8645|8911|26251|84286|255738	COX4I1|DPP6|EDN3|KCNE1|KCNF1|KCNG1|KCNK3|MTNR1B|SLC5A1|KCNK5|CACNA1I|KCNG2|TMEM175|PCSK9	-0.22	Input ID
GO Biological Processes	19	GO:1902259	regulation of delayed rectifier potassium channel activity	-3.2	18	6.9	17871	16	188	3	1.6	0.91	3753|3755|4544	KCNE1|KCNG1|MTNR1B	-0.17	Input ID
GO Biological Processes	19	GO:0030540	female genitalia development	-3.2	17	6.7	17871	17	188	3	1.6	0.91	6926|7474|55636	TBX3|WNT5A|CHD7	-0.14	Input ID
GO Biological Processes	19	GO:2000726	negative regulation of cardiac muscle cell differentiation	-3.2	17	6.7	17871	17	188	3	1.6	0.91	9150|28514|406984	CTDP1|DLL1|MIR200B	-0.14	Input ID
GO Biological Processes	19	GO:0098662	inorganic cation transmembrane transport	-3.1	2.4	3.8	17871	678	188	17	9	2.1	491|1327|1804|1908|3753|3754|3755|3777|4544|7222|8645|8911|22821|26251|55636|84286|255738	ATP2B2|COX4I1|DPP6|EDN3|KCNE1|KCNF1|KCNG1|KCNK3|MTNR1B|TRPC3|KCNK5|CACNA1I|RASA3|KCNG2|CHD7|TMEM175|PCSK9	-0.081	Input ID
GO Biological Processes	19	GO:0007350	blastoderm segmentation	-3	15	6.3	17871	19	188	3	1.6	0.91	6926|7474|201164	TBX3|WNT5A|PLD6	-0.032	Input ID
GO Biological Processes	19	GO:1901379	regulation of potassium ion transmembrane transport	-3	6.5	4.9	17871	73	188	5	2.7	1.2	1804|1908|3753|3755|4544	DPP6|EDN3|KCNE1|KCNG1|MTNR1B	-0.03	Input ID
GO Biological Processes	19	GO:0031018	endocrine pancreas development	-2.9	8.6	5.2	17871	44	188	4	2.1	1.1	7474|9451|28514|84504	WNT5A|EIF2AK3|DLL1|NKX6-2	0	Input ID
KEGG Pathway	24	hsa04913	Ovarian steroidogenesis	-2.9	8.3	5.1	17871	46	188	4	2.1	1.1	115|1573|123745|283748	ADCY9|CYP2J2|PLA2G4E|PLA2G4D	0	Input ID
GO Biological Processes	19	GO:0009798	axis specification	-2.9	6.1	4.6	17871	78	188	5	2.7	1.2	6926|7474|28514|50805|201164	TBX3|WNT5A|DLL1|IRX4|PLD6	0	Input ID
GO Biological Processes	19	GO:0007389	pattern specification process	-2.9	2.8	3.8	17871	411	188	12	6.4	1.8	4487|6656|6926|7474|7477|10297|28514|50805|57453|84504|145258|201164	MSX1|SOX1|TBX3|WNT5A|WNT7B|APC2|DLL1|IRX4|DSCAML1|NKX6-2|GSC|PLD6	0	Input ID
GO Biological Processes	19	GO:0045662	negative regulation of myoblast differentiation	-2.8	13	5.8	17871	22	188	3	1.6	0.91	6926|26287|28514	TBX3|ANKRD2|DLL1	0	Input ID
GO Biological Processes	19	GO:1905207	regulation of cardiocyte differentiation	-2.8	7.9	5	17871	48	188	4	2.1	1.1	1956|9150|28514|406984	EGFR|CTDP1|DLL1|MIR200B	0	Input ID
GO Biological Processes	19	GO:0043583	ear development	-2.7	3.6	3.9	17871	211	188	8	4.3	1.5	3777|4487|7474|7485|28514|55636|145258|168667	KCNK3|MSX1|WNT5A|GET1|DLL1|CHD7|GSC|BMPER	0	Input ID
GO Biological Processes	19	GO:0034765	regulation of ion transmembrane transport	-2.7	2.7	3.6	17871	425	188	12	6.4	1.8	1804|1908|3753|3754|3755|4544|8645|8911|26251|55636|57120|255738	DPP6|EDN3|KCNE1|KCNF1|KCNG1|MTNR1B|KCNK5|CACNA1I|KCNG2|CHD7|GOPC|PCSK9	0	Input ID
GO Biological Processes	19	GO:0007420	brain development	-2.7	2.2	3.4	17871	676	188	16	8.5	2	1956|2176|3777|4487|6656|6926|7474|7477|27164|28514|55118|55636|57453|85442|145258|158067	EGFR|FANCC|KCNK3|MSX1|SOX1|TBX3|WNT5A|WNT7B|SALL3|DLL1|CRTAC1|CHD7|DSCAML1|KNDC1|GSC|AK8	0	Input ID
KEGG Pathway	24	hsa00590	Arachidonic acid metabolism	-2.6	7.2	4.6	17871	53	188	4	2.1	1.1	1573|123745|257202|283748	CYP2J2|PLA2G4E|GPX6|PLA2G4D	0	Input ID
KEGG Pathway	24	hsa05166	HTLV-I infection	-2.6	3.4	3.8	17871	221	188	8	4.3	1.5	115|3127|4487|7474|7477|8326|10297|23373	ADCY9|HLA-DRB5|MSX1|WNT5A|WNT7B|FZD9|APC2|CRTC1	0	Input ID
GO Biological Processes	19	GO:0003002	regionalization	-2.6	2.9	3.6	17871	326	188	10	5.3	1.6	4487|6656|6926|7474|7477|28514|57453|84504|145258|201164	MSX1|SOX1|TBX3|WNT5A|WNT7B|DLL1|DSCAML1|NKX6-2|GSC|PLD6	0	Input ID
KEGG Pathway	24	hsa05217	Basal cell carcinoma	-2.6	6.9	4.5	17871	55	188	4	2.1	1.1	7474|7477|8326|10297	WNT5A|WNT7B|FZD9|APC2	0	Input ID
GO Biological Processes	19	GO:1905476	negative regulation of protein localization to membrane	-2.6	11	5.1	17871	27	188	3	1.6	0.91	3753|8326|57120	KCNE1|FZD9|GOPC	0	Input ID
GO Biological Processes	19	GO:0035116	embryonic hindlimb morphogenesis	-2.6	11	5.1	17871	27	188	3	1.6	0.91	4487|6926|55636	MSX1|TBX3|CHD7	0	Input ID
Canonical Pathways	11	M77	PID WNT SIGNALING PATHWAY	-2.6	11	5.1	17871	27	188	3	1.6	0.91	7474|7477|8326	WNT5A|WNT7B|FZD9	0	Input ID
GO Biological Processes	19	GO:0009880	embryonic pattern specification	-2.5	6.7	4.4	17871	57	188	4	2.1	1.1	6926|7474|28514|201164	TBX3|WNT5A|DLL1|PLD6	0	Input ID
GO Biological Processes	19	GO:0035051	cardiocyte differentiation	-2.5	4.2	3.9	17871	135	188	6	3.2	1.3	1956|6926|9150|26011|28514|406984	EGFR|TBX3|CTDP1|TENM4|DLL1|MIR200B	0	Input ID
KEGG Pathway	24	hsa00591	Linoleic acid metabolism	-2.5	10	5	17871	28	188	3	1.6	0.91	1573|123745|283748	CYP2J2|PLA2G4E|PLA2G4D	0	Input ID
GO Biological Processes	19	GO:0021884	forebrain neuron development	-2.5	10	5	17871	28	188	3	1.6	0.91	6656|7474|27164	SOX1|WNT5A|SALL3	0	Input ID
GO Biological Processes	19	GO:0043266	regulation of potassium ion transport	-2.5	5.1	4.1	17871	94	188	5	2.7	1.2	1804|1908|3753|3755|4544	DPP6|EDN3|KCNE1|KCNG1|MTNR1B	0	Input ID
KEGG Pathway	24	hsa05224	Breast cancer	-2.5	4.1	3.8	17871	138	188	6	3.2	1.3	1956|7474|7477|8326|10297|28514	EGFR|WNT5A|WNT7B|FZD9|APC2|DLL1	0	Input ID
KEGG Pathway	24	hsa04072	Phospholipase D signaling pathway	-2.5	4.1	3.8	17871	138	188	6	3.2	1.3	115|1956|5899|9265|123745|283748	ADCY9|EGFR|RALB|CYTH3|PLA2G4E|PLA2G4D	0	Input ID
GO Biological Processes	19	GO:0060322	head development	-2.4	2.1	3.2	17871	714	188	16	8.5	2	1956|2176|3777|4487|6656|6926|7474|7477|27164|28514|55118|55636|57453|85442|145258|158067	EGFR|FANCC|KCNK3|MSX1|SOX1|TBX3|WNT5A|WNT7B|SALL3|DLL1|CRTAC1|CHD7|DSCAML1|KNDC1|GSC|AK8	0	Input ID
GO Biological Processes	19	GO:0051153	regulation of striated muscle cell differentiation	-2.4	4.8	3.9	17871	98	188	5	2.7	1.2	4487|9150|26287|28514|406984	MSX1|CTDP1|ANKRD2|DLL1|MIR200B	0	Input ID
GO Biological Processes	19	GO:0001539	cilium or flagellum-dependent cell motility	-2.4	9.5	4.8	17871	30	188	3	1.6	0.91	8632|54777|146754	DNAH17|CFAP46|DNAH2	0	Input ID
GO Biological Processes	19	GO:0060285	cilium-dependent cell motility	-2.4	9.5	4.8	17871	30	188	3	1.6	0.91	8632|54777|146754	DNAH17|CFAP46|DNAH2	0	Input ID
GO Biological Processes	19	GO:0007423	sensory organ development	-2.4	2.4	3.2	17871	525	188	13	6.9	1.9	1956|3777|4487|4544|6656|7474|7477|7485|28514|55636|64093|145258|168667	EGFR|KCNK3|MSX1|MTNR1B|SOX1|WNT5A|WNT7B|GET1|DLL1|CHD7|SMOC1|GSC|BMPER	0	Input ID
GO Biological Processes	19	GO:0014706	striated muscle tissue development	-2.4	2.7	3.4	17871	348	188	10	5.3	1.6	6926|7474|9150|26011|26287|28514|55636|59269|79784|406984	TBX3|WNT5A|CTDP1|TENM4|ANKRD2|DLL1|CHD7|HIVEP3|MYH14|MIR200B	0	Input ID
GO Biological Processes	19	GO:0045787	positive regulation of cell cycle	-2.3	2.7	3.3	17871	356	188	10	5.3	1.6	1663|1908|1956|4487|6795|6926|7474|8326|80834|406984	DDX11|EDN3|EGFR|MSX1|AURKC|TBX3|WNT5A|FZD9|TAS1R2|MIR200B	0	Input ID
GO Biological Processes	19	GO:0000578	embryonic axis specification	-2.3	8.9	4.6	17871	32	188	3	1.6	0.91	6926|7474|201164	TBX3|WNT5A|PLD6	0	Input ID
GO Biological Processes	19	GO:0019228	neuronal action potential	-2.3	8.9	4.6	17871	32	188	3	1.6	0.91	4544|8911|79784	MTNR1B|CACNA1I|MYH14	0	Input ID
GO Biological Processes	19	GO:0048665	neuron fate specification	-2.3	8.9	4.6	17871	32	188	3	1.6	0.91	6656|28514|84504	SOX1|DLL1|NKX6-2	0	Input ID
GO Biological Processes	19	GO:0048568	embryonic organ development	-2.3	2.5	3.2	17871	415	188	11	5.9	1.7	1956|4487|6926|7173|7474|7477|28514|55112|55636|57453|145258	EGFR|MSX1|TBX3|TPO|WNT5A|WNT7B|DLL1|WDR60|CHD7|DSCAML1|GSC	0	Input ID
GO Biological Processes	19	GO:0032413	negative regulation of ion transmembrane transporter activity	-2.3	5.8	4	17871	66	188	4	2.1	1.1	3753|4544|57120|255738	KCNE1|MTNR1B|GOPC|PCSK9	0	Input ID
GO Biological Processes	19	GO:0061180	mammary gland epithelium development	-2.3	5.8	4	17871	66	188	4	2.1	1.1	4487|6926|7474|7477	MSX1|TBX3|WNT5A|WNT7B	0	Input ID
GO Biological Processes	19	GO:0030900	forebrain development	-2.3	2.6	3.2	17871	363	188	10	5.3	1.6	1956|4487|6656|6926|7474|7477|27164|55118|55636|145258	EGFR|MSX1|SOX1|TBX3|WNT5A|WNT7B|SALL3|CRTAC1|CHD7|GSC	0	Input ID
GO Biological Processes	19	GO:0007517	muscle organ development	-2.3	2.6	3.2	17871	363	188	10	5.3	1.6	4487|7474|9150|26287|28514|55636|59269|79784|145258|406984	MSX1|WNT5A|CTDP1|ANKRD2|DLL1|CHD7|HIVEP3|MYH14|GSC|MIR200B	0	Input ID
GO Biological Processes	19	GO:0060537	muscle tissue development	-2.3	2.6	3.2	17871	365	188	10	5.3	1.6	6926|7474|9150|26011|26287|28514|55636|59269|79784|406984	TBX3|WNT5A|CTDP1|TENM4|ANKRD2|DLL1|CHD7|HIVEP3|MYH14|MIR200B	0	Input ID
GO Biological Processes	19	GO:0055026	negative regulation of cardiac muscle tissue development	-2.3	8.4	4.4	17871	34	188	3	1.6	0.91	9150|28514|406984	CTDP1|DLL1|MIR200B	0	Input ID
GO Biological Processes	19	GO:0001501	skeletal system development	-2.3	2.3	3.1	17871	487	188	12	6.4	1.8	1294|4487|6926|7474|7477|9451|55112|55636|57453|57642|124976|145258	COL7A1|MSX1|TBX3|WNT5A|WNT7B|EIF2AK3|WDR60|CHD7|DSCAML1|COL20A1|SPNS2|GSC	0	Input ID
GO Biological Processes	19	GO:0048738	cardiac muscle tissue development	-2.3	3.3	3.4	17871	202	188	7	3.7	1.4	6926|7474|9150|26011|28514|55636|406984	TBX3|WNT5A|CTDP1|TENM4|DLL1|CHD7|MIR200B	0	Input ID
GO Biological Processes	19	GO:2000725	regulation of cardiac muscle cell differentiation	-2.2	8.1	4.4	17871	35	188	3	1.6	0.91	9150|28514|406984	CTDP1|DLL1|MIR200B	0	Input ID
GO Biological Processes	19	GO:0034762	regulation of transmembrane transport	-2.1	2.3	3	17871	503	188	12	6.4	1.8	1804|1908|3753|3754|3755|4544|8645|8911|26251|55636|57120|255738	DPP6|EDN3|KCNE1|KCNF1|KCNG1|MTNR1B|KCNK5|CACNA1I|KCNG2|CHD7|GOPC|PCSK9	0	Input ID
GO Biological Processes	19	GO:0035136	forelimb morphogenesis	-2.1	7.3	4.1	17871	39	188	3	1.6	0.91	4487|6926|27164	MSX1|TBX3|SALL3	0	Input ID
GO Biological Processes	19	GO:0031016	pancreas development	-2.1	5	3.6	17871	76	188	4	2.1	1.1	7474|9451|28514|84504	WNT5A|EIF2AK3|DLL1|NKX6-2	0	Input ID
GO Biological Processes	19	GO:0032410	negative regulation of transporter activity	-2.1	5	3.6	17871	76	188	4	2.1	1.1	3753|4544|57120|255738	KCNE1|MTNR1B|GOPC|PCSK9	0	Input ID
GO Biological Processes	19	GO:0035270	endocrine system development	-2.1	4	3.4	17871	119	188	5	2.7	1.2	4487|7474|9451|28514|84504	MSX1|WNT5A|EIF2AK3|DLL1|NKX6-2	0	Input ID
GO Biological Processes	19	GO:0090068	positive regulation of cell cycle process	-2	2.8	3	17871	276	188	8	4.3	1.5	1663|1908|1956|4487|6795|7474|80834|406984	DDX11|EDN3|EGFR|MSX1|AURKC|WNT5A|TAS1R2|MIR200B	0	Input ID
GO Biological Processes	19	GO:0031641	regulation of myelination	-2	7	3.9	17871	41	188	3	1.6	0.91	9451|26011|84504	EIF2AK3|TENM4|NKX6-2	0	Input ID
GO Biological Processes	19	GO:0035265	organ growth	-2	3.3	3.2	17871	171	188	6	3.2	1.3	1294|9150|26011|28514|57642|406984	COL7A1|CTDP1|TENM4|DLL1|COL20A1|MIR200B	0	Input ID
Reactome Gene Sets	6	R-HSA-1296072	Voltage gated Potassium channels	-2	6.8	3.9	17871	42	188	3	1.6	0.91	3754|3755|26251	KCNF1|KCNG1|KCNG2	0	Input ID
GO Biological Processes	19	GO:0048736	appendage development	-2	3.3	3.1	17871	172	188	6	3.2	1.3	4487|6926|7474|27164|55636|64093	MSX1|TBX3|WNT5A|SALL3|CHD7|SMOC1	0	Input ID
GO Biological Processes	19	GO:0060173	limb development	-2	3.3	3.1	17871	172	188	6	3.2	1.3	4487|6926|7474|27164|55636|64093	MSX1|TBX3|WNT5A|SALL3|CHD7|SMOC1	0	Input ID
GO Biological Processes	19	GO:0048562	embryonic organ morphogenesis	-2	2.7	3	17871	281	188	8	4.3	1.5	4487|6926|7474|28514|55112|55636|57453|145258	MSX1|TBX3|WNT5A|DLL1|WDR60|CHD7|DSCAML1|GSC	0	Input ID

## Sheet: Supplementary Data 7
eFORGE-TF analysis of EWAS hypermethylated probes. We include information for: transcription factor motif analysed, source database, uncorrected p-value of overlap enrichment and Benjamini-Yekutieli-corrected q-value. Transcription factor motifs are sorted by q-value, and significant (q-value<0.05) TF motifs are indicated by an asterisk.
TF	Database	p-value	q-value
Irf3_secondary	UniProbe	0.0014628	0.0418616	*
Ascl2_secondary	UniProbe	0.00184192	0.0418616	*
Zfp691_secondary	UniProbe	0.00159219	0.0418616	*
Max_secondary	UniProbe	0.000415258	0.0418616	*
Zfp410_secondary	UniProbe	0.00210482	0.0418616	*
RXRA_nuclearreceptor_2	Taipale/SELEX	0.000674945	0.0418616	*
RARG_nuclearreceptor_6	Taipale/SELEX	0.00102495	0.0418616	*
SREBF2_bHLH_1	Taipale/SELEX	0.00121671	0.0418616	*
RARA_nuclearreceptor_5	Taipale/SELEX	0.00191055	0.0418616	*
FOXO6_forkhead_3	Taipale/SELEX	0.00172685	0.0418616	*
ARNTL_bHLH_1	Taipale/SELEX	0.00210733	0.0418616	*
V_MTF1_Q4	TRANSFAC	0.00180466	0.0418616	*
V_LXR_DR4_Q3	TRANSFAC	0.00150534	0.0418616	*
RUNX2_RUNX_1	Taipale/SELEX	0.00284877	0.0525481
RUNX3_RUNX_1	Taipale/SELEX	0.00390069	0.0671548
V_ETS1_B	TRANSFAC	0.00420967	0.0679446
MA0145.1-Tcfcp2l1	JASPAR	0.0057757	0.0710252
GLI2_C2H2_1	Taipale/SELEX	0.00531223	0.0710252
V_LXR_Q3	TRANSFAC	0.00528629	0.0710252
V_DEAF1_01	TRANSFAC	0.00562998	0.0710252
V_AHRARNT_01	TRANSFAC	0.00489804	0.0710252
Egr1_secondary	UniProbe	0.0064191	0.071144
Bhlhb2_primary	UniProbe	0.00688733	0.071144
V_PUR1_Q4	TRANSFAC	0.00675615	0.071144
V_AP2ALPHA_03	TRANSFAC	0.00666934	0.071144
V_E2F1_Q3_01	TRANSFAC	0.00723412	0.0718522
V_STAF_01	TRANSFAC	0.00894289	0.0855346
E2F3_primary	UniProbe	0.00956255	0.0873615
GLIS2_C2H2_1	Taipale/SELEX	0.0098105	0.0873615
Tcfap2c_secondary	UniProbe	0.0115051	0.0976966
V_CACCCBINDINGFACTOR_Q6	TRANSFAC	0.0117277	0.0976966
E2F2_primary	UniProbe	0.012245	0.0988183
Smad3_secondary	UniProbe	0.0134669	0.105385
V_CP2_02	TRANSFAC	0.0150304	0.114162
V_PAX5_01	TRANSFAC	0.0168735	0.124499
SP4_C2H2_1	Taipale/SELEX	0.0193603	0.138879
Sp4_secondary	UniProbe	0.0242243	0.164625
V_FPM315_01	TRANSFAC	0.0239953	0.164625
Zfp740_primary	UniProbe	0.0291707	0.193156
Klf7_primary	UniProbe	0.0446383	0.281158
Klf12.mouse_C2H2_1	Taipale/SELEX	0.0438366	0.281158
V_HIC1_03	TRANSFAC	0.0468873	0.288293
V_HIC1_02	TRANSFAC	0.0594449	0.357004
Myf6_secondary	UniProbe	0.0676823	0.384117
V_FKLF_Q5	TRANSFAC	0.0684218	0.384117
V_SREBP_Q6	TRANSFAC	0.0661553	0.384117
V_EGR_Q6	TRANSFAC	0.0812956	0.44668
Gabpa_secondary	UniProbe	0.0888852	0.478206
V_SP1_Q4_01	TRANSFAC	0.108462	0.571621
V_PAX4_01	TRANSFAC	0.117135	0.604984
V_SP1_Q6	TRANSFAC	0.12264	0.620995
V_SP1_02	TRANSFAC	0.153174	0.760692
Bcl6b_secondary	UniProbe	0.166839	0.812924
V_SP1_Q2_01	TRANSFAC	0.173058	0.827607
V_AP2_Q3	TRANSFAC	0.18819	0.883611
V_ZFX_01	TRANSFAC	0.217656	1

## Sheet: Supplementary Data 8
Analysis Type:	PANTHER Overrepresentation Test (Released 20200407)
Annotation Version and Release Date:	GO Ontology database Released 2020-02-21
Analyzed List:	upload_1 (Homo sapiens)
Reference List:	Homo sapiens (all genes in database)
Test Type:	FISHER
Correction:	BONFERRONI
Bonferroni count:	9022
GO biological process complete	Homo sapiens - REFLIST (20851)	upload_1 (23)	upload_1 (expected)	upload_1 (over/under)	upload_1 (fold Enrichment)	upload_1 (P-value)
positive regulation of transcription by RNA polymerase II (GO:0045944)	1223	20	1.35	+	14.83	3.66e-18
positive regulation of transcription, DNA-templated (GO:0045893)	1558	21	1.72	+	12.22	4.95e-18
positive regulation of nucleic acid-templated transcription (GO:1903508)	1656	21	1.83	+	11.5	1.75e-17
positive regulation of RNA biosynthetic process (GO:1902680)	1657	21	1.83	+	11.49	1.77e-17
positive regulation of RNA metabolic process (GO:0051254)	1746	21	1.93	+	10.9	5.23e-17
regulation of transcription by RNA polymerase II (GO:0006357)	2276	22	2.51	+	8.76	1.41e-16
positive regulation of nucleobase-containing compound metabolic process (GO:0045935)	1911	21	2.11	+	9.96	3.39e-16
positive regulation of macromolecule biosynthetic process (GO:0010557)	1931	21	2.13	+	9.86	4.21e-16
positive regulation of cellular biosynthetic process (GO:0031328)	2023	21	2.23	+	9.41	1.1e-15
positive regulation of gene expression (GO:0010628)	2032	21	2.24	+	9.37	1.21e-15
positive regulation of biosynthetic process (GO:0009891)	2055	21	2.27	+	9.26	1.52e-15
regulation of transcription, DNA-templated (GO:0006355)	3480	22	3.84	+	5.73	1.45e-12
regulation of nucleic acid-templated transcription (GO:1903506)	3546	22	3.91	+	5.62	2.18e-12
regulation of RNA biosynthetic process (GO:2001141)	3551	22	3.92	+	5.62	2.25e-12
regulation of RNA metabolic process (GO:0051252)	3812	22	4.2	+	5.23	1.05e-11
positive regulation of nitrogen compound metabolic process (GO:0051173)	3229	21	3.56	+	5.9	1.71e-11
regulation of cellular macromolecule biosynthetic process (GO:2000112)	3937	22	4.34	+	5.07	2.12e-11
regulation of nucleobase-containing compound metabolic process (GO:0019219)	4067	22	4.49	+	4.9	4.28e-11
regulation of macromolecule biosynthetic process (GO:0010556)	4076	22	4.5	+	4.89	4.49e-11
positive regulation of cellular metabolic process (GO:0031325)	3394	21	3.74	+	5.61	4.77e-11
positive regulation of macromolecule metabolic process (GO:0010604)	3404	21	3.75	+	5.59	5.07e-11
regulation of cellular biosynthetic process (GO:0031326)	4222	22	4.66	+	4.72	9.65e-11
regulation of biosynthetic process (GO:0009889)	4301	22	4.74	+	4.64	1.44e-10
positive regulation of metabolic process (GO:0009893)	3702	21	4.08	+	5.14	2.84e-10
regulation of gene expression (GO:0010468)	4494	22	4.96	+	4.44	3.74e-10
central nervous system development (GO:0007417)	997	14	1.1	+	12.73	1.75e-09
nervous system development (GO:0007399)	2383	17	2.63	+	6.47	4.68e-08
embryo development (GO:0009790)	1014	13	1.12	+	11.62	5.99e-08
head development (GO:0060322)	799	12	0.88	+	13.62	8.98e-08
regulation of nitrogen compound metabolic process (GO:0051171)	5881	22	6.49	+	3.39	1.26e-07
embryonic organ development (GO:0048568)	446	10	0.49	+	20.33	1.8e-07
cellular response to steroid hormone stimulus (GO:0071383)	188	8	0.21	+	38.58	2.05e-07
regulation of primary metabolic process (GO:0080090)	6064	22	6.69	+	3.29	2.44e-07
system development (GO:0048731)	4444	20	4.9	+	4.08	3.13e-07
animal organ development (GO:0048513)	3215	18	3.55	+	5.08	3.49e-07
cellular developmental process (GO:0048869)	3825	19	4.22	+	4.5	3.92e-07
regulation of macromolecule metabolic process (GO:0060255)	6204	22	6.84	+	3.21	4e-07
steroid hormone mediated signaling pathway (GO:0043401)	119	7	0.13	+	53.33	5.04e-07
regulation of cellular metabolic process (GO:0031323)	6272	22	6.92	+	3.18	5.05e-07
positive regulation of cellular process (GO:0048522)	5520	21	6.09	+	3.45	9.93e-07
brain development (GO:0007420)	754	11	0.83	+	13.23	1.22e-06
embryonic morphogenesis (GO:0048598)	581	10	0.64	+	15.6	2.27e-06
regulation of metabolic process (GO:0019222)	6755	22	7.45	+	2.95	2.5e-06
multicellular organism development (GO:0007275)	5065	20	5.59	+	3.58	3.82e-06
developmental process (GO:0032502)	5900	21	6.51	+	3.23	3.82e-06
cell differentiation (GO:0030154)	3732	18	4.12	+	4.37	4.41e-06
hormone-mediated signaling pathway (GO:0009755)	169	7	0.19	+	37.55	5.3e-06
negative regulation of transcription by RNA polymerase II (GO:0000122)	886	11	0.98	+	11.26	6.59e-06
negative regulation of transcription, DNA-templated (GO:0045892)	1229	12	1.36	+	8.85	1.22e-05
positive regulation of biological process (GO:0048518)	6249	21	6.89	+	3.05	1.22e-05
response to steroid hormone (GO:0048545)	328	8	0.36	+	22.11	1.49e-05
anatomical structure development (GO:0048856)	5451	20	6.01	+	3.33	1.54e-05
transcription by RNA polymerase II (GO:0006366)	506	9	0.56	+	16.12	1.71e-05
transcription initiation from RNA polymerase II promoter (GO:0006367)	202	7	0.22	+	31.42	1.76e-05
intracellular receptor signaling pathway (GO:0030522)	204	7	0.23	+	31.11	1.88e-05
negative regulation of nucleic acid-templated transcription (GO:1903507)	1282	12	1.41	+	8.49	1.97e-05
negative regulation of RNA biosynthetic process (GO:1902679)	1284	12	1.42	+	8.47	2.01e-05
cellular response to lipid (GO:0071396)	529	9	0.58	+	15.42	2.51e-05
negative regulation of RNA metabolic process (GO:0051253)	1378	12	1.52	+	7.89	4.45e-05
anatomical structure morphogenesis (GO:0009653)	2174	14	2.4	+	5.84	5.47e-05
tissue development (GO:0009888)	1781	13	1.96	+	6.62	6.07e-05
negative regulation of cellular macromolecule biosynthetic process (GO:2000113)	1425	12	1.57	+	7.63	6.48e-05
DNA-templated transcription, initiation (GO:0006352)	246	7	0.27	+	25.8	6.63e-05
negative regulation of nucleobase-containing compound metabolic process (GO:0045934)	1482	12	1.63	+	7.34	0.0001
negative regulation of macromolecule biosynthetic process (GO:0010558)	1508	12	1.66	+	7.21	0.000122
multicellular organismal process (GO:0032501)	7015	21	7.74	+	2.71	0.000125
transcription, DNA-templated (GO:0006351)	664	9	0.73	+	12.29	0.000176
nucleic acid-templated transcription (GO:0097659)	665	9	0.73	+	12.27	0.000178
cellular response to endogenous stimulus (GO:0071495)	1221	11	1.35	+	8.17	0.000183
negative regulation of cellular biosynthetic process (GO:0031327)	1567	12	1.73	+	6.94	0.000187
RNA biosynthetic process (GO:0032774)	677	9	0.75	+	12.05	0.000207
negative regulation of biosynthetic process (GO:0009890)	1596	12	1.76	+	6.82	0.00023
embryonic organ morphogenesis (GO:0048562)	305	7	0.34	+	20.81	0.000281
animal organ morphogenesis (GO:0009887)	970	10	1.07	+	9.35	0.000293
skeletal system development (GO:0001501)	501	8	0.55	+	14.48	0.000379
negative regulation of gene expression (GO:0010629)	1766	12	1.95	+	6.16	0.000704
cellular response to organic cyclic compound (GO:0071407)	549	8	0.61	+	13.21	0.00076
inner ear development (GO:0048839)	204	6	0.23	+	26.66	0.000762
inner ear morphogenesis (GO:0042472)	106	5	0.12	+	42.76	0.00109
response to endogenous stimulus (GO:0009719)	1506	11	1.66	+	6.62	0.00155
ear development (GO:0043583)	231	6	0.25	+	23.55	0.00156
response to lipid (GO:0033993)	867	9	0.96	+	9.41	0.00168
cellular response to hormone stimulus (GO:0032870)	613	8	0.68	+	11.83	0.00175
autonomic nervous system development (GO:0048483)	44	4	0.05	+	82.42	0.0019
negative regulation of nitrogen compound metabolic process (GO:0051172)	2404	13	2.65	+	4.9	0.00218
ear morphogenesis (GO:0042471)	126	5	0.14	+	35.97	0.0025
pattern specification process (GO:0007389)	432	7	0.48	+	14.69	0.00287
negative regulation of cellular metabolic process (GO:0031324)	2603	13	2.87	+	4.53	0.00554
negative regulation of macromolecule metabolic process (GO:0010605)	2700	13	2.98	+	4.36	0.00848
regionalization (GO:0003002)	336	6	0.37	+	16.19	0.0133
nucleobase-containing compound biosynthetic process (GO:0034654)	1115	9	1.23	+	7.32	0.0137
epithelium development (GO:0060429)	1117	9	1.23	+	7.3	0.0139
sensory organ development (GO:0007423)	559	7	0.62	+	11.35	0.0157
tube development (GO:0035295)	857	8	0.95	+	8.46	0.0214
heterocycle biosynthetic process (GO:0018130)	1188	9	1.31	+	6.87	0.0231
aromatic compound biosynthetic process (GO:0019438)	1197	9	1.32	+	6.82	0.0245
negative regulation of metabolic process (GO:0009892)	2960	13	3.27	+	3.98	0.0245
negative regulation of cellular process (GO:0048523)	4799	16	5.29	+	3.02	0.0254
anterior/posterior pattern specification (GO:0009952)	216	5	0.24	+	20.99	0.033
response to hormone (GO:0009725)	920	8	1.01	+	7.88	0.0361
forebrain development (GO:0030900)	403	6	0.44	+	13.5	0.0375
response to organic cyclic compound (GO:0014070)	929	8	1.02	+	7.81	0.0388
chordate embryonic development (GO:0043009)	654	7	0.72	+	9.7	0.0439

## Sheet: Supplementary Data 9
Category	CategoryID	GO	Description	LogP	Enrichment	Z-score	#TotalGeneInLibrary	#GeneInGO	#GeneInHitList	#GeneInGOAndHitList	%InGO	STDV %InGO	GeneID	Hits	Log(q-value)	GeneList
GO Biological Processes	19	GO:0007156	homophilic cell adhesion via plasma membrane adhesion molecules	-14	18	16	17871	126	118	15	13	3.1	1951|26167|56114|56121|56122|56124|56125|56126|56129|56130|56131|56132|56133|56147|57717	CELSR3|PCDHB5|PCDHGA1|PCDHB15|PCDHB14|PCDHB12|PCDHB11|PCDHB10|PCDHB7|PCDHB6|PCDHB4|PCDHB3|PCDHB2|PCDHA1|PCDHB16	-10	Input ID
GO Biological Processes	19	GO:0016339	calcium-dependent cell-cell adhesion via plasma membrane cell adhesion molecules	-11	32	16	17871	43	118	9	7.6	2.4	26167|56122|56125|56126|56130|56131|56132|56133|57717	PCDHB5|PCDHB14|PCDHB11|PCDHB10|PCDHB6|PCDHB4|PCDHB3|PCDHB2|PCDHB16	-7.1	Input ID
GO Biological Processes	19	GO:0098742	cell-cell adhesion via plasma-membrane adhesion molecules	-11	10	11	17871	217	118	15	13	3.1	1951|26167|56114|56121|56122|56124|56125|56126|56129|56130|56131|56132|56133|56147|57717	CELSR3|PCDHB5|PCDHGA1|PCDHB15|PCDHB14|PCDHB12|PCDHB11|PCDHB10|PCDHB7|PCDHB6|PCDHB4|PCDHB3|PCDHB2|PCDHA1|PCDHB16	-7	Input ID
GO Biological Processes	19	GO:0007416	synapse assembly	-7.2	10	9	17871	152	118	10	8.5	2.6	2902|26167|56122|56125|56126|56130|56131|56132|56133|57717	GRIN1|PCDHB5|PCDHB14|PCDHB11|PCDHB10|PCDHB6|PCDHB4|PCDHB3|PCDHB2|PCDHB16	-3.5	Input ID
GO Biological Processes	19	GO:0050808	synapse organization	-5.2	4.9	6.2	17871	371	118	12	10	2.8	87|2902|8497|26167|56122|56125|56126|56130|56131|56132|56133|57717	ACTN1|GRIN1|PPFIA4|PCDHB5|PCDHB14|PCDHB11|PCDHB10|PCDHB6|PCDHB4|PCDHB3|PCDHB2|PCDHB16	-1.6	Input ID
GO Biological Processes	19	GO:0098916	anterograde trans-synaptic signaling	-3.9	3.2	4.7	17871	660	118	14	12	3	29|2902|2911|8497|26167|56122|56125|56126|56130|56131|56132|56133|57717|341359	ABR|GRIN1|GRM1|PPFIA4|PCDHB5|PCDHB14|PCDHB11|PCDHB10|PCDHB6|PCDHB4|PCDHB3|PCDHB2|PCDHB16|SYT10	-0.49	Input ID
GO Biological Processes	19	GO:0007268	chemical synaptic transmission	-3.9	3.2	4.7	17871	660	118	14	12	3	29|2902|2911|8497|26167|56122|56125|56126|56130|56131|56132|56133|57717|341359	ABR|GRIN1|GRM1|PPFIA4|PCDHB5|PCDHB14|PCDHB11|PCDHB10|PCDHB6|PCDHB4|PCDHB3|PCDHB2|PCDHB16|SYT10	-0.49	Input ID
GO Biological Processes	19	GO:0099537	trans-synaptic signaling	-3.9	3.2	4.7	17871	667	118	14	12	3	29|2902|2911|8497|26167|56122|56125|56126|56130|56131|56132|56133|57717|341359	ABR|GRIN1|GRM1|PPFIA4|PCDHB5|PCDHB14|PCDHB11|PCDHB10|PCDHB6|PCDHB4|PCDHB3|PCDHB2|PCDHB16|SYT10	-0.49	Input ID
GO Biological Processes	19	GO:0099536	synaptic signaling	-3.9	3.2	4.6	17871	672	118	14	12	3	29|2902|2911|8497|26167|56122|56125|56126|56130|56131|56132|56133|57717|341359	ABR|GRIN1|GRM1|PPFIA4|PCDHB5|PCDHB14|PCDHB11|PCDHB10|PCDHB6|PCDHB4|PCDHB3|PCDHB2|PCDHB16|SYT10	-0.49	Input ID
Reactome Gene Sets	6	R-HSA-6794362	Protein-protein interactions at synapses	-2.9	8.5	5.2	17871	71	118	4	3.4	1.7	2902|2911|8497|341359	GRIN1|GRM1|PPFIA4|SYT10	0	Input ID
Reactome Gene Sets	6	R-HSA-6794361	Neurexins and neuroligins	-2.4	9.7	4.9	17871	47	118	3	2.5	1.4	2902|2911|341359	GRIN1|GRM1|SYT10	0	Input ID
GO Biological Processes	19	GO:0060071	Wnt signaling pathway, planar cell polarity pathway	-2.4	6.1	4.1	17871	100	118	4	3.4	1.7	1175|1951|6422|57664	AP2S1|CELSR3|SFRP1|PLEKHA4	0	Input ID
GO Biological Processes	19	GO:1905330	regulation of morphogenesis of an epithelium	-2.3	4.6	3.8	17871	163	118	5	4.2	1.9	1175|1951|6422|57664|388591	AP2S1|CELSR3|SFRP1|PLEKHA4|RNF207	0	Input ID
GO Biological Processes	19	GO:0090175	regulation of establishment of planar polarity	-2.3	5.9	4.1	17871	102	118	4	3.4	1.7	1175|1951|6422|57664	AP2S1|CELSR3|SFRP1|PLEKHA4	0	Input ID
GO Biological Processes	19	GO:0001736	establishment of planar polarity	-2.1	5.3	3.7	17871	115	118	4	3.4	1.7	1175|1951|6422|57664	AP2S1|CELSR3|SFRP1|PLEKHA4	0	Input ID
GO Biological Processes	19	GO:0007164	establishment of tissue polarity	-2.1	5.3	3.7	17871	115	118	4	3.4	1.7	1175|1951|6422|57664	AP2S1|CELSR3|SFRP1|PLEKHA4	0	Input ID
