# Supplementary material for: Identical twins carry a persistent epigenetic signature of early genome programming
Source: Nat Commun. 2021 Sep 28;12:5618. doi: 10.1038/s41467-021-25583-7 (PMC8479069; doi:10.1038/s41467-021-25583-7)
Supplement: Supplementary file 7 — Supplementary Data 10 [file 41467_2021_25583_MOESM7_ESM.csv]

a1	a2	allele1	allele2	beta_a1	beta_are_a1	chunk	cistrans	clumped	cpg	direction	freq_a1	freq_se	hetchisq	hetisq	hetpval	name	num_studies	pval	pval_are	pval_mre	rsid	samplesize	se	se_are	se_mre	snp	tausq
T	C	0	0	0.5247963	0.5238399	164	1	0	cg04111992	++++++??++++?+?+++??+++??++++?++++++	0.1929	0.024	28.7330753	9.5	0.3234	chr7:158772638:SNP	27	0	0	0	rs73167293	20904	0.0120257	0.012916	0.0132899	chr7:158772638:SNP	0.0004186
G	A	0	0	0.6282635	0.6229522	164	1	0	cg04111992	------------?-----?-----------------	0.3431	0.0222	97.81862	66.3	2.45E-08	chr7:158773936:SNP	34	0	0	2.03E-144	rs262154	26404	0.0082829	0.0150182	0.0245522	chr7:158773936:SNP	0.0046474
G	A	0	0	0.6184246	0.6121938	164	1	0	cg04111992	-------?----?-----?-------?---------	0.35	0.0219	88.1539571	64.8	2.19E-07	chr7:158777934:SNP	32	0	0	9.36E-145	rs262150	25024	0.0084887	0.0151277	0.0241392	chr7:158777934:SNP	0.0043183
C	T	0	0	0.6214866	0.6158494	164	1	0	cg04111992	------------?-----?-------?---------	0.3498	0.0222	91.6820968	65.1	1.15E-07	chr7:158778256:SNP	33	0	0	2.69E-148	rs262149	25816	0.008364	0.0149334	0.0239633	chr7:158778256:SNP	0.0043696
C	A	0	0	0.6246746	0.6189681	164	1	0	cg04111992	-------?----?-----?-----------------	0.3452	0.0223	93.1607737	65.7	6.92E-08	chr7:158779925:SNP	33	0	0	4.29E-144	rs262148	25610	0.0083949	0.0151116	0.0244399	chr7:158779925:SNP	0.0045121
G	A	0	0	0.6343825	0.629361	164	1	0	cg04111992	------------?-----?-----?-??--------	0.3572	0.023	95.2775475	68.5	1.02E-08	chr7:158783155:SNP	31	0	0	8.29E-123	rs2657404	24611	0.0084755	0.0159567	0.0269176	chr7:158783155:SNP	0.0049244
G	C	0	0	0.6136336	0.6051798	164	1	0	cg04111992	-------?----?-----------?-??--------	0.4233	0.0314	90.8686594	67	4.85E-08	chr7:158798622:SNP	31	0	0	1.00E-131	rs2730272	24294	0.0082954	0.0152913	0.0251265	chr7:158798622:SNP	0.0043987
G	A	0	0	0.5938544	0.5883554	164	1	0	cg04111992	------------?-------------??--------	0.4253	0.0303	86.6486227	63.1	6.26E-07	chr7:158803848:SNP	33	0	0	3.85E-160	rs2040897	25588	0.0081335	0.0141523	0.0220235	chr7:158803848:SNP	0.0037836
T	C	0	0	0.5973353	0.5921122	164	1	0	cg04111992	++++++++++++?++++++?++++++??++++++++	0.4307	0.0285	81.4432443	61.9	2.07E-06	chr7:158804737:SNP	32	0	0	8.97E-167	rs2527177	24670	0.0082605	0.014191	0.0217021	chr7:158804737:SNP	0.0036095
G	A	0	0	0.5974568	0.5921403	164	1	0	cg04111992	------------?------?------??--------	0.4308	0.0285	82.0213466	62.2	1.71E-06	chr7:158806300:SNP	32	0	0	1.51E-164	rs1966360	24660	0.0082599	0.0142376	0.0218546	chr7:158806300:SNP	0.0036503
T	C	0	0	0.5974875	0.5922506	164	1	0	cg04111992	++++++++++++?++++++?++++++??++++++++	0.4316	0.0283	81.9529054	62.2	1.75E-06	chr7:158809605:SNP	32	0	0	1.63E-164	rs2527181	24640	0.0082681	0.0142457	0.021858	chr7:158809605:SNP	0.0036527
T	A	0	0	0.5968587	0.5918117	164	1	0	cg04111992	------------?------?------??--------	0.4314	0.0286	81.7584872	62.1	1.86E-06	chr7:158812471:SNP	32	0	0	3.15E-165	rs2428780	24649	0.008261	0.0142176	0.0217872	chr7:158812471:SNP	0.0036325
A	G	0	0	0.5964702	0.5914578	164	1	0	cg04111992	++++++++++++?++++++?++++++??++++++++	0.4315	0.0285	82.1102829	62.2	1.66E-06	chr7:158813812:SNP	32	0	0	1.34E-163	rs2527182	24646	0.0082615	0.0142501	0.0218824	chr7:158813812:SNP	0.0036583
G	C	0	0	0.5966044	0.5917431	164	1	0	cg04111992	------------?------?------??--------	0.4315	0.0285	81.6785106	62	1.91E-06	chr7:158815173:SNP	32	0	0	2.02E-165	rs2730206	24645	0.0082606	0.0142115	0.0217651	chr7:158815173:SNP	0.0036266
A	C	0	0	0.5966719	0.5909307	164	1	0	cg04111992	+++++++?++++?++++++?++++++??++++++++	0.4323	0.0275	82.3498772	63.6	9.03E-07	chr7:158816575:SNP	31	0	0	5.00E-148	rs10949752	23879	0.008389	0.0147536	0.0230277	chr7:158816575:SNP	0.0038711
C	T	0	0	0.5975799	0.5924041	164	1	0	cg04111992	------------?------?----?-??--------	0.4324	0.0283	81.4856785	63.2	1.21E-06	chr7:158817498:SNP	31	0	0	3.20E-153	rs11769917	24145	0.0083437	0.0145823	0.0226632	chr7:158817498:SNP	0.0037644
A	G	0	0	0.5959084	0.5909952	164	1	0	cg04111992	++++++++++++?++++++?++++++??++++++++	0.4323	0.0283	83.6489605	62.9	9.98E-07	chr7:158820460:SNP	32	0	0	1.29E-157	rs1017034	24669	0.0082563	0.0143704	0.0222784	chr7:158820460:SNP	0.0037634
C	T	0	0	0.5959953	0.592261	164	1	0	cg04111992	------------?-----??----?-??--------	0.4335	0.0289	84.0423706	65.5	2.92E-07	chr7:158820969:SNP	30	0	0	4.13E-132	rs885863	23755	0.0084085	0.0151736	0.024368	chr7:158820969:SNP	0.0040928
C	T	0	0	0.5957799	0.5904732	164	1	0	cg04111992	------------?------?------??--------	0.4325	0.0282	84.3882173	63.3	7.80E-07	chr7:158821175:SNP	32	0	0	5.33E-155	rs1062610	24683	0.0082518	0.0144245	0.0224631	chr7:158821175:SNP	0.003812
G	A	0	0	0.5909822	0.5869152	164	1	0	cg04111992	------------?-----??----?-??--------	0.4367	0.0294	81.779516	64.5	6.34E-07	chr7:158821547:SNP	30	0	0	4.09E-137	rs885861	23755	0.0084083	0.0149679	0.0237114	chr7:158821547:SNP	0.0039245
T	C	0	0	0.4251082	0.4264084	184	1	0	cg04635635	++++++++++++++++++++++++?+++++++++++	0.2289	0.0117	38.9065721	12.6	0.2583	chr15:30151724:SNP	35	0	0	0.00E+00	rs28737268	27201	0.0098835	0.0108314	0.0113098	chr15:30151724:SNP	0.0005001
G	T	0	0	0.4278937	0.4292767	184	1	0	cg04635635	------------------------?-----------	0.2303	0.0119	40.0761894	15.2	0.2186	chr15:30156957:SNP	35	0	0	1.39E-296	rs9302327	27223	0.0098626	0.0110092	0.0116251	chr15:30156957:SNP	0.0006167
G	T	0	0	0.4278238	0.4289547	184	1	0	cg04635635	------------------------------------	0.2295	0.0113	39.154102	10.6	0.2887	chr15:30158508:SNP	36	0	0	0	rs9302328	27750	0.0097834	0.010568	0.0109445	chr15:30158508:SNP	0.0004144
C	T	0	0	0.5550296	0.5531804	201	1	0	cg05082376	-------?----------------?-----------	0.2778	0.015	74.5816346	55.8	4.68E-05	chr22:42364057:SNP	34	0	0	4.53E-163	rs4822076	26439	0.0090244	0.0143044	0.0203956	chr22:42364057:SNP	0.0035359
T	C	0	0	0.472125	0.4697233	201	1	0	cg05082376	++++++++++++++++++++++++++++++++++++	0.487	0.0269	71.5725233	51.1	0.0002595	chr22:42370991:SNP	36	0	0	4.24E-185	rs5751191	27748	0.0079571	0.0119758	0.0162717	chr22:42370991:SNP	0.0024128
G	T	0	0	-0.4958305	-0.4943786	201	1	0	cg05082376	++++++++++++++++++++++++++++++++++++	0.4849	0.0199	81.106331	56.8	1.60E-05	chr22:42375761:SNP	36	0	0	5.37E-161	rs5758527	27718	0.0079137	0.0126708	0.0183387	chr22:42375761:SNP	0.0030084
C	A	0	0	-0.4954877	-0.4940291	201	1	0	cg05082376	++++++++++++++++++++++++++++++++++++	0.485	0.0197	82.6996362	57.7	9.82E-06	chr22:42380001:SNP	36	0	0	1.07E-154	rs5751195	27725	0.0079143	0.0127952	0.0187004	chr22:42380001:SNP	0.0031129
C	T	0	0	-0.4978215	-0.4960176	201	1	0	cg05082376	+++++++?++++++++++++++++?+++++++++++	0.4182	0.0242	71.8047506	54	0.0001068	chr22:42381726:SNP	34	0	0	4.60E-169	rs739294	26433	0.008255	0.0128595	0.0179621	chr22:42381726:SNP	0.0027642
A	G	0	0	-0.4956822	-0.4940175	201	1	0	cg05082376	------------------------------------	0.484	0.0199	81.6442157	57.1	1.36E-05	chr22:42382797:SNP	36	0	0	1.26E-158	rs133293	27709	0.0079185	0.0127198	0.0184715	chr22:42382797:SNP	0.0030472
T	C	0	0	-0.4962472	-0.4947244	201	1	0	cg05082376	------------------------------------	0.4843	0.0199	81.8130157	57.2	1.29E-05	chr22:42382805:SNP	36	0	0	1.07E-158	rs133294	27724	0.0079094	0.0127197	0.0184884	chr22:42382805:SNP	0.0030511
G	A	0	0	-0.4958393	-0.4941138	201	1	0	cg05082376	++++++++++++++++++++++++++++++++++++	0.4841	0.0201	82.5102494	57.6	1.04E-05	chr22:42389839:SNP	36	0	0	6.96E-156	rs133300	27748	0.0079074	0.0127697	0.0186412	chr22:42389839:SNP	0.0030949
G	C	0	0	-0.4966335	-0.4952671	201	1	0	cg05082376	++++++++++++++++++++++++++++++++++++	0.4851	0.02	82.606044	57.6	1.01E-05	chr22:42395242:SNP	36	0	0	9.62E-156	rs133303	27714	0.0079145	0.0127896	0.0186796	chr22:42395242:SNP	0.0031071
G	A	0	0	-0.4979366	-0.4963447	201	1	0	cg05082376	++++++++++++++++++++++++++++++++++++	0.4843	0.0203	83.8740828	58.3	6.83E-06	chr22:42405659:SNP	36	0	0	3.25E-152	rs133322	27745	0.0079066	0.0128747	0.0189474	chr22:42405659:SNP	0.0031833
C	T	0	0	-0.4979467	-0.4964036	201	1	0	cg05082376	++++++++++++++++++++++++++++++++++++	0.4844	0.0203	83.9160332	58.3	6.74E-06	chr22:42408079:SNP	36	0	0	4.46E-152	rs133328	27746	0.0079064	0.012877	0.0189564	chr22:42408079:SNP	0.0031858
G	C	0	0	0.6411022	0.6405496	201	1	0	cg05082376	--------------?---------?-----------	0.32	0.0221	105.9539632	68.9	1.40E-09	chr22:42423110:SNP	34	0	0	1.93E-123	rs2301521	25985	0.0084503	0.0159	0.0271317	chr22:42423110:SNP	0.005444
A	G	0	0	0.6420883	0.6416858	201	1	0	cg05082376	++++++++++++++?+++++++++?+++++++++++	0.3202	0.0222	103.1281986	68	3.83E-09	chr22:42429049:SNP	34	0	0	9.31E-131	rs133350	25982	0.0084446	0.0156809	0.0263902	chr22:42429049:SNP	0.0052258
C	T	0	0	0.6426053	0.6424094	201	1	0	cg05082376	--------------?---------?-----------	0.3202	0.0222	103.4198216	68.1	3.45E-09	chr22:42433801:SNP	34	0	0	2.25E-130	rs5751204	25986	0.0084402	0.0156932	0.0264509	chr22:42433801:SNP	0.0052419
C	A	0	0	0.6388687	0.6388597	201	1	0	cg05082376	-------?------?---------?-----------	0.3204	0.0226	95.5495317	66.5	3.03E-08	chr22:42434022:SNP	33	0	0	1.36E-137	rs133352	25226	0.0085694	0.0155874	0.0255874	chr22:42434022:SNP	0.0048852
G	A	0	0	0.6418129	0.640245	201	1	0	cg05082376	-------?-?----?---------?-----------	0.3214	0.0231	92.9462154	66.6	4.20E-08	chr22:42437366:SNP	32	0	0	7.34E-130	rs133353	23745	0.0088288	0.0160894	0.0264712	chr22:42437366:SNP	0.0050644
G	A	0	0	0.6433193	0.6426916	201	1	0	cg05082376	--------------?---------------------	0.3214	0.0224	103.8168998	67.3	5.43E-09	chr22:42440285:SNP	35	0	0	8.89E-141	rs133355	26470	0.0083409	0.0152992	0.0254684	chr22:42440285:SNP	0.0050683
G	A	0	0	0.6409992	0.6392569	201	1	0	cg05082376	-------?-?----?---------------------	0.3226	0.0234	90.0869508	64.5	1.97E-07	chr22:42441302:SNP	33	0	0	5.57E-150	rs133356	24228	0.0087292	0.0154076	0.0245746	chr22:42441302:SNP	0.0046348
T	C	0	0	0.6431088	0.6425881	201	1	0	cg05082376	++++++++++++++?+++++++++?+++++++++++	0.3204	0.0225	104.4367301	68.4	2.41E-09	chr22:42441412:SNP	34	0	0	3.07E-128	rs6002586	25987	0.0084349	0.015761	0.0266944	chr22:42441412:SNP	0.0053111
G	A	0	0	0.6363087	0.6350514	201	1	0	cg05082376	-------?------?---------?-----------	0.3229	0.0238	95.2445039	66.4	3.37E-08	chr22:42444489:SNP	33	0	0	1.57E-137	rs5758559	25175	0.0085644	0.0155532	0.0254909	chr22:42444489:SNP	0.0048556
C	G	0	0	0.637732	0.6373482	201	1	0	cg05082376	+++++++?++++++?+++++++++?+++++++++++	0.3193	0.0225	97.2319691	67.1	1.68E-08	chr22:42448238:SNP	33	0	0	4.69E-132	rs5758562	25227	0.0085832	0.0157493	0.0260801	chr22:42448238:SNP	0.0050312
A	G	0	0	0.6382117	0.6376287	201	1	0	cg05082376	+++++++?++++++?+++++++++?+++++++++++	0.3192	0.0226	96.0882749	66.7	2.51E-08	chr22:42451603:SNP	33	0	0	1.72E-135	rs5751209	25229	0.0085793	0.0156525	0.0257616	chr22:42451603:SNP	0.0049385
G	A	0	0	0.6414804	0.6392599	201	1	0	cg05082376	--------------?---------?-----------	0.3177	0.023	104.2189103	68.3	2.60E-09	chr22:42454354:SNP	34	0	0	1.33E-128	rs5758566	25999	0.0084191	0.0157101	0.0265887	chr22:42454354:SNP	0.0052739
G	A	0	0	0.6436352	0.6431225	201	1	0	cg05082376	--------------?---------?-----------	0.3203	0.0225	102.6952957	67.9	4.46E-09	chr22:42458481:SNP	34	0	0	5.67E-133	rs2854837	26000	0.0084284	0.0156191	0.0262291	chr22:42458481:SNP	0.0051733
C	T	0	0	0.6409085	0.6395242	201	1	0	cg05082376	------?-------?---------?-----------	0.3262	0.023	102.7041709	68.8	2.43E-09	chr22:42459622:SNP	33	0	0	1.24E-120	rs2413666	25108	0.0085504	0.0161097	0.0274426	chr22:42459622:SNP	0.0054106
C	T	0	0	0.5860078	0.5842855	201	1	0	cg05082376	------?-------?---------?-----------	0.3952	0.02	94.3349103	66.1	4.61E-08	chr22:42463366:SNP	33	0	0	6.94E-127	rs133367	25143	0.0082958	0.0149885	0.0244558	chr22:42463366:SNP	0.0044898
T	C	0	0	0.6472716	0.6466933	201	1	0	cg05082376	++++++?+++++++?+++++++++++++++++++++	0.3226	0.0225	98.755312	66.6	1.77E-08	chr22:42463689:SNP	34	0	0	2.34E-144	rs133368	25630	0.0084544	0.0153798	0.0253005	chr22:42463689:SNP	0.0049126
C	T	0	0	0.6434146	0.642486	201	1	0	cg05082376	--------------?---------?-----------	0.3217	0.0223	103.1721476	68	3.77E-09	chr22:42463814:SNP	34	0	0	3.64E-132	rs133369	26006	0.0084126	0.0156248	0.0263013	chr22:42463814:SNP	0.0051889
T	C	0	0	0.6480987	0.6473528	201	1	0	cg05082376	++++++++++++++?+++++++++++++++++++++	0.3253	0.0219	100.601095	66.2	1.66E-08	chr22:42465260:SNP	35	0	0	5.07E-154	rs133370	26492	0.0082851	0.0149648	0.0245143	chr22:42465260:SNP	0.0047704
G	A	0	0	0.6479111	0.6470287	201	1	0	cg05082376	--------------?---------------------	0.3254	0.0219	100.5639299	66.2	1.68E-08	chr22:42465574:SNP	35	0	0	5.81E-154	rs133371	26478	0.0082873	0.0149664	0.024512	chr22:42465574:SNP	0.0047703
G	A	0	0	0.6480169	0.6471315	201	1	0	cg05082376	--------------?---------------------	0.3253	0.0219	100.7866282	66.3	1.56E-08	chr22:42465941:SNP	35	0	0	2.06E-153	rs133374	26492	0.0082854	0.0149798	0.0245604	chr22:42465941:SNP	0.0047841
C	G	0	0	0.648124	0.6472767	201	1	0	cg05082376	++++++++++++++?+++++++++++++++++++++	0.3252	0.0219	100.2940645	66.1	1.85E-08	chr22:42466509:SNP	35	0	0	6.09E-155	rs133375	26489	0.0082857	0.0149457	0.0244413	chr22:42466509:SNP	0.0047491
C	T	0	0	0.6480603	0.6472492	201	1	0	cg05082376	--------------?---------------------	0.3251	0.0218	101.0405412	66.4	1.43E-08	chr22:42466950:SNP	35	0	0	1.65E-152	rs133377	26492	0.0082899	0.0150084	0.0246357	chr22:42466950:SNP	0.0048077
A	T	0	0	0.6478043	0.6468485	201	1	0	cg05082376	++++++++++++++?+++++++++++++++++++++	0.3251	0.0219	101.4835391	66.5	1.22E-08	chr22:42466980:SNP	35	0	0	4.31E-151	rs2859438	26493	0.0082896	0.0150394	0.0247428	chr22:42466980:SNP	0.004839
G	C	0	0	0.6472565	0.6465627	201	1	0	cg05082376	--------------?---------------------	0.3245	0.0223	95.0105832	64.2	1.12E-07	chr22:42467695:SNP	35	0	0	3.19E-171	rs133378	26484	0.0083038	0.014586	0.0232045	chr22:42467695:SNP	0.0043899
C	T	0	0	0.625486	0.6248345	201	1	0	cg05082376	-------?------?---------?-----------	0.3394	0.0253	91.8219051	65.1	1.09E-07	chr22:42468246:SNP	33	0	0	6.62E-146	rs28605764	25179	0.0084745	0.0151209	0.0243171	chr22:42468246:SNP	0.0044971
A	G	0	0	0.6462374	0.645529	201	1	0	cg05082376	++++++++++++++?+++++++++++++++++++++	0.3236	0.0216	100.8660552	66.3	1.52E-08	chr22:42468535:SNP	35	0	0	1.46E-151	rs133379	26488	0.0083071	0.015028	0.0246441	chr22:42468535:SNP	0.0048155
C	T	0	0	0.6318308	0.6321425	201	1	0	cg05082376	--------------?---------?-----------	0.3373	0.0234	92.6994395	64.4	1.41E-07	chr22:42468910:SNP	34	0	0	1.14E-160	rs133380	26006	0.0083276	0.0146818	0.0233929	chr22:42468910:SNP	0.0043259
T	C	0	0	0.6458561	0.6453223	201	1	0	cg05082376	++++++++++++++?+++++++++++++++++++++	0.3232	0.0218	100.8288872	66.3	1.53E-08	chr22:42470317:SNP	35	0	0	1.88E-151	rs13057094	26489	0.0083082	0.0150274	0.0246385	chr22:42470317:SNP	0.0048143
G	C	0	0	0.6472294	0.6460656	201	1	0	cg05082376	--------------?---------------------	0.3238	0.0225	97.1619568	65	5.39E-08	chr22:42470589:SNP	35	0	0	9.92E-164	rs4822088	26489	0.0083056	0.0147506	0.0237351	chr22:42470589:SNP	0.0045469
C	G	0	0	0.6463059	0.6451914	201	1	0	cg05082376	++++++++++++++?+++++++++++++++++++++	0.3229	0.0225	96.0720422	64.6	7.81E-08	chr22:42470608:SNP	35	0	0	1.44E-166	rs133381	26487	0.0083152	0.0146869	0.0234959	chr22:42470608:SNP	0.0044789
C	T	0	0	0.6486207	0.6480328	201	1	0	cg05082376	--------------?---------------------	0.3254	0.022	100.0194197	66	2.03E-08	chr22:42471774:SNP	35	0	0	4.64E-156	rs133382	26494	0.0082846	0.0149234	0.0243711	chr22:42471774:SNP	0.0047282
G	C	0	0	0.6486729	0.6483258	201	1	0	cg05082376	--------------?---------------------	0.3254	0.022	99.9946704	66	2.05E-08	chr22:42474138:SNP	35	0	0	2.79E-156	rs1807494	26491	0.0082814	0.0149161	0.0243556	chr22:42474138:SNP	0.0047229
G	A	0	0	0.6460278	0.6453481	201	1	0	cg05082376	--------------?---------------------	0.3261	0.0218	104.6371844	67.5	4.07E-09	chr22:42475568:SNP	35	0	0	1.14E-141	rs8135801	26490	0.0082838	0.0152571	0.0254939	chr22:42475568:SNP	0.0050584
G	T	0	0	0.6482441	0.6476992	201	1	0	cg05082376	--------------?---------------------	0.3251	0.0219	100.2360997	66.1	1.88E-08	chr22:42475703:SNP	35	0	0	3.85E-155	rs2269524	26491	0.0082866	0.0149442	0.02443	chr22:42475703:SNP	0.0047465
C	A	0	0	0.6477998	0.6473624	201	1	0	cg05082376	--------------?---------------------	0.3249	0.022	99.6259716	65.9	2.32E-08	chr22:42476754:SNP	35	0	0	1.28E-156	rs6002592	26482	0.0082918	0.0149086	0.0242963	chr22:42476754:SNP	0.0047086
T	A	0	0	0.640695	0.6413879	201	1	0	cg05082376	-------?------?-------------??-?----	0.3243	0.0232	68.4298581	56.2	7.85E-05	chr22:42476770:SNP	31	0	0	4.37E-225	rs78251806;rs6002593	23777	0.0087698	0.0140199	0.0200039	chr22:42476770:SNP	0.0031061
C	G	0	0	0.6464416	0.646169	201	1	0	cg05082376	++++++++++++++?+++++++++++++++++++++	0.3228	0.0219	100.9144083	66.3	1.49E-08	chr22:42477650:SNP	35	0	0	2.51E-151	rs2071711	26454	0.0083122	0.0150383	0.0246713	chr22:42477650:SNP	0.004825
G	C	0	0	0.649995	0.6488543	201	1	0	cg05082376	--------------?---------------------	0.3252	0.0219	102.9181059	67	7.43E-09	chr22:42482502:SNP	35	0	0	2.62E-148	rs4147641	26497	0.0082793	0.0151254	0.0250616	chr22:42482502:SNP	0.0049298
A	G	0	0	0.648651	0.6475293	201	1	0	cg05082376	++++++++++++++?+++++++++++++++++++++	0.3246	0.0218	97.8590894	65.3	4.25E-08	chr22:42484466:SNP	35	0	0	1.86E-162	rs6002596	26455	0.0082973	0.0147908	0.0238815	chr22:42484466:SNP	0.0045882
C	T	0	0	0.6567457	0.6538016	201	1	0	cg05082376	------------------------------------	0.325	0.0215	114.4451454	69.4	2.29E-10	chr22:42485292:SNP	36	0	0	1.45E-136	rs4147640	27748	0.0080749	0.01531	0.0264037	chr22:42485292:SNP	0.0053965
A	G	0	0	0.6567289	0.6539182	201	1	0	cg05082376	++++++++++++++++++++++++++++++++++++	0.3245	0.0218	114.8054458	69.5	2.01E-10	chr22:42486723:SNP	36	0	0	1.04E-135	rs1801311	27747	0.0080751	0.015334	0.0264876	chr22:42486723:SNP	0.0054213
A	G	0	0	0.656531	0.6534869	201	1	0	cg05082376	++++++++++++++++++++++++++++++++++++	0.325	0.0212	114.5936941	69.5	2.17E-10	chr22:42487900:SNP	36	0	0	5.51E-136	rs4147638	27749	0.0080792	0.015329	0.0264522	chr22:42487900:SNP	0.0054127
A	C	0	0	0.655661	0.6525807	201	1	0	cg05082376	++++++++++++++++++++++++++++++++++++	0.325	0.0213	112.8136509	69	4.10E-10	chr22:42488160:SNP	36	0	0	1.63E-139	rs6002597	27725	0.00809	0.0152305	0.026076	chr22:42488160:SNP	0.0053058
G	A	0	0	0.6515836	0.6452634	201	1	0	cg05082376	-------?-?--------------------------	0.3221	0.0229	112.1781776	70.6	1.48E-10	chr22:42488345:SNP	34	0	0	2.07E-113	rs6002598	25488	0.0084691	0.016393	0.0287895	chr22:42488345:SNP	0.0059376
A	G	0	0	0.6570283	0.6543164	201	1	0	cg05082376	++++++++++++++++++++++++++++++++++++	0.325	0.0214	113.7148559	69.2	2.97E-10	chr22:42488906:SNP	36	0	0	3.28E-138	rs6002600	27736	0.008081	0.0152739	0.0262551	chr22:42488906:SNP	0.0053551
T	A	0	0	0.6576606	0.6551647	201	1	0	cg05082376	----?-------------------------------	0.325	0.0214	113.3593163	70	1.81E-10	chr22:42489058:SNP	35	0	0	2.25E-129	rs6002601	27237	0.0081511	0.0156171	0.0271767	chr22:42489058:SNP	0.0055
T	C	0	0	0.656592	0.653568	201	1	0	cg05082376	++++++++++++++++++++++++++++++++++++	0.3248	0.0213	114.8077783	69.5	2.01E-10	chr22:42490600:SNP	36	0	0	2.49E-135	rs61527837	27736	0.0080847	0.0153514	0.0265195	chr22:42490600:SNP	0.0054345
T	C	0	0	0.6545559	0.6516368	201	1	0	cg05082376	++++++++++++++++++++++++++++++++++++	0.3234	0.0215	112.8253031	69	4.09E-10	chr22:42490967:SNP	36	0	0	1.52E-138	rs5996108	27730	0.0081041	0.0152619	0.0261243	chr22:42490967:SNP	0.0053256
T	G	0	0	0.6570161	0.6541466	201	1	0	cg05082376	++++++++++++++++++++++++++++++++++++	0.3253	0.0213	114.4384088	69.4	2.29E-10	chr22:42491734:SNP	36	0	0	1.06E-136	rs8138500	27748	0.0080746	0.0153093	0.0264012	chr22:42491734:SNP	0.0053957
A	G	0	0	0.6553349	0.6524099	201	1	0	cg05082376	++++++++++++++++++++++++++++++++++++	0.3242	0.0215	113.1628112	69.1	3.62E-10	chr22:42492063:SNP	36	0	0	1.77E-138	rs7292241	27747	0.0080915	0.0152569	0.0261616	chr22:42492063:SNP	0.0053317
T	C	0	0	0.656782	0.653836	201	1	0	cg05082376	++++++++++++++++++++++++++++++++++++	0.3251	0.0214	114.8950142	69.5	1.95E-10	chr22:42492104:SNP	36	0	0	1.90E-135	rs7291996	27749	0.0080773	0.0153426	0.0265156	chr22:42492104:SNP	0.0054305
A	G	0	0	0.6570059	0.6541268	201	1	0	cg05082376	++++++++++++++++++++++++++++++++++++	0.3253	0.0214	114.4361408	69.4	2.30E-10	chr22:42492225:SNP	36	0	0	1.01E-136	rs6002602	27748	0.008074	0.0153071	0.0263987	chr22:42492225:SNP	0.0053947
G	C	0	0	0.6562382	0.6532804	201	1	0	cg05082376	------------------------------------	0.3248	0.0212	114.1734194	69.3	2.52E-10	chr22:42492362:SNP	36	0	0	1.15E-136	rs6002603	27749	0.0080848	0.0153121	0.0263734	chr22:42492362:SNP	0.0053917
A	G	0	0	0.6557049	0.6521761	201	1	0	cg05082376	++++++++++++++++++++++++++++++++++++	0.3248	0.0214	116.9248422	70.1	9.36E-11	chr22:42492863:SNP	36	0	0	4.24E-130	rs73421049	27726	0.0080878	0.015496	0.027019	chr22:42492863:SNP	0.0055832
T	A	0	0	0.6579645	0.6553582	201	1	0	cg05082376	----?-------------------------------	0.325	0.0214	113.7199668	70.1	1.59E-10	chr22:42493081:SNP	35	0	0	1.15E-128	rs6002604	27237	0.0081517	0.0156417	0.0272652	chr22:42493081:SNP	0.0055257
G	A	0	0	0.6569669	0.6540754	201	1	0	cg05082376	------------------------------------	0.3252	0.0213	114.5147513	69.4	2.23E-10	chr22:42493098:SNP	36	0	0	1.68E-136	rs5996109	27748	0.0080746	0.0153142	0.0264188	chr22:42493098:SNP	0.0054009
G	A	0	0	0.6553335	0.6521094	201	1	0	cg05082376	------------------------------------	0.3232	0.0219	113.7637065	69.2	2.92E-10	chr22:42493767:SNP	36	0	0	8.30E-137	rs5996110	27727	0.0080985	0.0153069	0.0263233	chr22:42493767:SNP	0.0053817
T	C	0	0	0.6552031	0.6521816	201	1	0	cg05082376	++++++++++++++++++++++++++++++++++++	0.3241	0.0213	113.2017074	69.1	3.57E-10	chr22:42493902:SNP	36	0	0	2.81E-138	rs5996111	27747	0.0080931	0.0152647	0.0261757	chr22:42493902:SNP	0.0053366
G	A	0	0	0.6566509	0.6536074	201	1	0	cg05082376	------------------------------------	0.325	0.0212	114.9419345	69.5	1.91E-10	chr22:42494335:SNP	36	0	0	3.12E-135	rs6002605	27749	0.0080789	0.015351	0.0265316	chr22:42494335:SNP	0.0054359
C	T	0	0	0.6550839	0.6518712	201	1	0	cg05082376	------------------------------------	0.323	0.022	115.2733144	69.6	1.70E-10	chr22:42494773:SNP	36	0	0	3.79E-133	rs6002606	27725	0.0081001	0.0154079	0.0266778	chr22:42494773:SNP	0.005487
A	C	0	0	0.6541133	0.6509805	201	1	0	cg05082376	++++++++++++++++++++++++++++++++++++	0.3234	0.0211	110.5992077	68.4	9.02E-10	chr22:42496829:SNP	36	0	0	4.40E-144	rs6002609	27744	0.008099	0.0151056	0.0255927	chr22:42496829:SNP	0.0051669
T	C	0	0	0.6569669	0.6540754	201	1	0	cg05082376	++++++++++++++++++++++++++++++++++++	0.3252	0.0213	114.5147513	69.4	2.23E-10	chr22:42496979:SNP	36	0	0	1.68E-136	rs6002610	27748	0.0080746	0.0153142	0.0264188	chr22:42496979:SNP	0.0054009
T	C	0	0	0.6568634	0.6538137	201	1	0	cg05082376	++++++++++++++++++++++++++++++++++++	0.3251	0.0211	114.7168319	69.5	2.08E-10	chr22:42498204:SNP	36	0	0	7.72E-136	rs12157818	27747	0.008079	0.0153365	0.02648	chr22:42498204:SNP	0.0054208
T	C	0	0	0.6571803	0.6542807	201	1	0	cg05082376	++++++++++++++++++++++++++++++++++++	0.3253	0.0212	114.2835267	69.4	2.43E-10	chr22:42498578:SNP	36	0	0	3.95E-137	rs9620026	27746	0.0080747	0.0152993	0.0263659	chr22:42498578:SNP	0.0053854
G	A	0	0	0.6560286	0.6529351	201	1	0	cg05082376	------------------------------------	0.3247	0.0217	112.9231127	69	3.95E-10	chr22:42498675:SNP	36	0	0	2.12E-139	rs28817600	27710	0.00809	0.0152355	0.0261014	chr22:42498675:SNP	0.0053129
G	A	0	0	0.657288	0.6542058	201	1	0	cg05082376	------------------------------------	0.3251	0.0216	114.305723	69.4	2.41E-10	chr22:42500483:SNP	36	0	0	3.85E-137	rs28791586	27746	0.0080741	0.0152985	0.0263691	chr22:42500483:SNP	0.005386
G	A	0	0	0.6574237	0.6544001	201	1	0	cg05082376	------------------------------------	0.325	0.0214	114.1570666	69.3	2.54E-10	chr22:42500745:SNP	36	0	0	1.65E-137	rs2839708	27746	0.0080754	0.0152921	0.0263388	chr22:42500745:SNP	0.0053776
C	T	0	0	0.6573495	0.6542563	201	1	0	cg05082376	------------------------------------	0.3251	0.0216	114.1492106	69.3	2.54E-10	chr22:42501217:SNP	36	0	0	1.60E-137	rs6519306	27746	0.0080746	0.0152891	0.0263346	chr22:42501217:SNP	0.005376
A	G	0	0	0.6571629	0.6539366	201	1	0	cg05082376	++++++++++++++++++++++++++++++++++++	0.3253	0.0218	113.9242651	69.3	2.76E-10	chr22:42501802:SNP	36	0	0	4.50E-138	rs6002614	27746	0.0080718	0.0152697	0.0262737	chr22:42501802:SNP	0.0053571
G	A	0	0	0.6575247	0.6542301	201	1	0	cg05082376	-------------------------------?----	0.3258	0.022	113.8651709	70.1	1.51E-10	chr22:42503608:SNP	35	0	0	1.66E-127	rs6002615	27024	0.0081734	0.0156996	0.0273724	chr22:42503608:SNP	0.0055664
G	A	0	0	0.6567403	0.6535023	201	1	0	cg05082376	------------------------------------	0.3249	0.0217	114.0879794	69.3	2.60E-10	chr22:42504679:SNP	36	0	0	3.00E-137	rs6002616	27743	0.0080796	0.0152969	0.0263366	chr22:42504679:SNP	0.0053788
A	G	0	0	0.6551263	0.6517567	201	1	0	cg05082376	++++++++++++++++++++++++++++++++++++	0.3241	0.022	113.403502	69.1	3.32E-10	chr22:42504918:SNP	36	0	0	7.14E-138	rs8141702	27746	0.0080897	0.015271	0.0262116	chr22:42504918:SNP	0.0053458
G	C	0	0	0.655421	0.6521577	201	1	0	cg05082376	------------------------------------	0.3242	0.0219	113.4744659	69.2	3.24E-10	chr22:42506081:SNP	36	0	0	8.65E-138	rs5996113	27743	0.0080908	0.0152772	0.0262314	chr22:42506081:SNP	0.0053521
C	A	0	0	0.6565424	0.6534546	201	1	0	cg05082376	------------------------------------	0.3244	0.022	113.1088565	69.1	3.69E-10	chr22:42506193:SNP	36	0	0	3.08E-139	rs7364289	27713	0.0080878	0.0152428	0.0261372	chr22:42506193:SNP	0.0053225
T	C	0	0	0.6568686	0.6536005	201	1	0	cg05082376	++++++++++++++++++++++++++++++++++++	0.3251	0.0218	114.5314093	69.4	2.22E-10	chr22:42506370:SNP	36	0	0	2.22E-136	rs7364293	27749	0.0080759	0.0153177	0.0264268	chr22:42506370:SNP	0.0054038
C	A	0	0	0.6570426	0.6537853	201	1	0	cg05082376	------------------------------------	0.3253	0.0219	114.5765268	69.5	2.18E-10	chr22:42507748:SNP	36	0	0	1.69E-136	rs2413669	27748	0.0080713	0.0153107	0.0264222	chr22:42507748:SNP	0.0054006
C	G	0	0	0.6571852	0.6540679	201	1	0	cg05082376	++++++++++++++++++++++++++++++++++++	0.3253	0.0219	114.098055	69.3	2.59E-10	chr22:42507859:SNP	36	0	0	1.12E-137	rs6002618	27748	0.0080715	0.0152805	0.0263128	chr22:42507859:SNP	0.0053685
G	C	0	0	0.6573497	0.6544153	201	1	0	cg05082376	------------------------------------	0.3253	0.0221	114.2013208	69.4	2.50E-10	chr22:42510983:SNP	36	0	0	1.65E-137	rs5996115	27748	0.0080713	0.0152862	0.0263358	chr22:42510983:SNP	0.0053751
C	A	0	0	0.6565384	0.6534993	201	1	0	cg05082376	------------------------------------	0.3249	0.0221	113.9500346	69.3	2.73E-10	chr22:42511002:SNP	36	0	0	1.89E-137	rs6002621	27749	0.0080809	0.0152884	0.026309	chr22:42511002:SNP	0.0053711
C	T	0	0	0.6570611	0.6540065	201	1	0	cg05082376	------------------------------------	0.3253	0.022	114.688723	69.5	2.10E-10	chr22:42511550:SNP	36	0	0	3.37E-136	rs2839710	27747	0.0080726	0.0153217	0.0264524	chr22:42511550:SNP	0.00541
C	G	0	0	0.6524499	0.6486265	201	1	0	cg05082376	+++++++?++++++++++++++++++++++++++++	0.3225	0.0234	108.1320119	68.6	1.18E-09	chr22:42512297:SNP	35	0	0	4.59E-137	rs7286375	26946	0.0082325	0.0154158	0.0261824	chr22:42512297:SNP	0.0052424
G	A	0	0	0.6571364	0.6540247	201	1	0	cg05082376	------------------------------------	0.3254	0.0224	114.5264038	69.4	2.22E-10	chr22:42512613:SNP	36	0	0	1.17E-136	rs61665536	27748	0.0080712	0.0153068	0.0264104	chr22:42512613:SNP	0.005397
T	C	0	0	0.6571866	0.6541197	201	1	0	cg05082376	++++++++++++++++++++++++++++++++++++	0.3253	0.022	114.5227426	69.4	2.23E-10	chr22:42513261:SNP	36	0	0	1.20E-136	rs2413672	27748	0.0080723	0.0153103	0.0264132	chr22:42513261:SNP	0.0053984
A	G	0	0	0.6571866	0.6541197	201	1	0	cg05082376	++++++++++++++++++++++++++++++++++++	0.3253	0.022	114.5227426	69.4	2.23E-10	chr22:42513761:SNP	36	0	0	1.20E-136	rs6002623	27748	0.0080723	0.0153103	0.0264132	chr22:42513761:SNP	0.0053984
C	G	0	0	0.6568037	0.6535946	201	1	0	cg05082376	++++++++++++++++++++++++++++++++++++	0.325	0.0219	115.029255	69.6	1.86E-10	chr22:42513824:SNP	36	0	0	3.64E-135	rs6002624	27749	0.0080767	0.0153523	0.0265444	chr22:42513824:SNP	0.0054388
C	T	0	0	0.6572571	0.6541893	201	1	0	cg05082376	------------------------------------	0.3253	0.022	114.2824748	69.4	2.43E-10	chr22:42514190:SNP	36	0	0	3.43E-137	rs11090076	27748	0.0080739	0.0152969	0.026363	chr22:42514190:SNP	0.0053841
C	G	0	0	0.6570583	0.653876	201	1	0	cg05082376	++++++++++++++++++++++++++++++++++++	0.325	0.0219	115.2560096	69.6	1.71E-10	chr22:42515637:SNP	36	0	0	9.86E-135	rs8143153	27748	0.0080771	0.0153673	0.026598	chr22:42515637:SNP	0.0054547
A	C	0	0	0.6557802	0.6502362	201	1	0	cg05082376	+++++++?+?+++++++++++++++++++++?++++	0.3266	0.0233	109.1873426	70.7	2.33E-10	chr22:42515740:SNP	33	0	0	7.88E-112	rs12161070	24761	0.0085527	0.0166049	0.0291827	chr22:42515740:SNP	0.0059118
T	C	0	0	0.653627	0.6501794	201	1	0	cg05082376	+++++++?+++++++++++++++++++++++?++++	0.3245	0.0224	110.0369818	70	3.22E-10	chr22:42515749:SNP	34	0	0	8.19E-123	rs12161096	26231	0.0083173	0.0159642	0.0277335	chr22:42515749:SNP	0.0055693
A	G	0	0	0.6548509	0.6493306	201	1	0	cg05082376	+++++++?+?+++++++++++++++++++++?++++	0.3277	0.0233	104.8928697	69.5	1.11E-09	chr22:42515758:SNP	33	0	0	7.77E-121	rs12157344	24758	0.0085468	0.0162742	0.0280156	chr22:42515758:SNP	0.0055751
G	A	0	0	0.6574439	0.6544412	201	1	0	cg05082376	------------------------------------	0.3252	0.022	114.6430221	69.5	2.13E-10	chr22:42516229:SNP	36	0	0	2.12E-136	rs8138678	27744	0.0080745	0.0153216	0.026448	chr22:42516229:SNP	0.0054093
C	T	0	0	0.6567615	0.6534739	201	1	0	cg05082376	-------------------------------?----	0.325	0.0215	114.7000428	70.4	1.12E-10	chr22:42516622:SNP	35	0	0	5.68E-125	rs12158568	27018	0.0081875	0.0157855	0.0276209	chr22:42516622:SNP	0.0056445
A	G	0	0	0.6573995	0.6545911	201	1	0	cg05082376	++++++++++++++++++++++++++++++++++++	0.3253	0.0219	115.1493156	69.6	1.78E-10	chr22:42517492:SNP	36	0	0	3.21E-135	rs5996116	27746	0.0080739	0.0153531	0.0265631	chr22:42517492:SNP	0.0054431
G	A	0	0	0.655673	0.652643	201	1	0	cg05082376	------------------------------------	0.3238	0.0217	113.0083079	69	3.83E-10	chr22:42517689:SNP	36	0	0	7.03E-139	rs6002625	27742	0.0080949	0.0152554	0.0261368	chr22:42517689:SNP	0.0053258
A	G	0	0	0.6589893	0.6560269	201	1	0	cg05082376	++++++?+++++++++++++++++++++++++++++	0.3259	0.0221	114.0487532	70.2	1.41E-10	chr22:42518426:SNP	35	0	0	5.37E-127	rs764481	26886	0.0081951	0.0157547	0.0274893	chr22:42518426:SNP	0.0056096
C	G	0	0	0.6592948	0.6543801	201	1	0	cg05082376	++++++??+?++++++++++++++?+?+++++++++	0.3273	0.02	100.4379376	70.1	1.58E-09	chr22:42534276:SNP	31	0	0	9.39E-112	rs28570317	23515	0.0087664	0.0169159	0.0293493	chr22:42534276:SNP	0.0056888
T	C	0	0	0.6750497	0.6692736	201	1	0	cg05082376	++++++??+?++++++++++++++?+??++++++++	0.3215	0.0211	98.2677664	70.5	1.85E-09	chr22:42534600:SNP	30	0	0	3.00E-111	rs6002633	22851	0.0088888	0.0172812	0.03012	chr22:42534600:SNP	0.0057626
A	G	0	0	-0.557008	-0.5545456	201	1	0	cg05082376	------?-----------------?--?--------	0.4618	0.0197	82.7577744	61.3	2.25E-06	chr22:42547739:SNP	33	0	0	7.55E-156	rs2743465	25706	0.0080982	0.0137525	0.0209433	chr22:42547739:SNP	0.0034842
G	A	0	0	0.7248629	0.7214542	201	1	0	cg05082376	------?-----------------?--?--------	0.3309	0.0269	138.9524667	77	2.76E-15	chr22:42548880:SNP	33	0	0	1.64E-93	rs2743467	25710	0.0081378	0.0177657	0.0353365	chr22:42548880:SNP	0.0074128
A	G	0	0	0.7207172	0.7161708	201	1	0	cg05082376	++++++??++++++++++++++++?++?+++?++++	0.3326	0.028	131.3121109	77.2	1.23E-14	chr22:42548954:SNP	31	0	0	1.43E-85	rs2743468	24198	0.0083992	0.0184685	0.0367639	chr22:42548954:SNP	0.0075098
C	T	0	0	-0.5452026	-0.5424592	201	1	0	cg05082376	++++++?+++++++++++++++++?++?++++++++	0.4665	0.0218	76.95084	58.4	1.43E-05	chr22:42557710:SNP	33	0	0	2.48E-170	rs5758619	25667	0.0081496	0.013351	0.0195974	chr22:42557710:SNP	0.0031252
C	G	0	0	-0.5524108	-0.5499357	201	1	0	cg05082376	------??----------------?--?---?----	0.4637	0.0221	74.2001625	59.6	1.30E-05	chr22:42566314:SNP	31	0	0	1.40E-156	rs5758623	24203	0.0083778	0.0139749	0.0207212	chr22:42566314:SNP	0.0032609
T	C	0	0	-0.5421198	-0.5407888	201	1	0	cg05082376	------?-----------------?-----------	0.4401	0.0163	73.3058062	55	6.86E-05	chr22:42574830:SNP	34	0	0	7.98E-201	rs2413684	26360	0.0080714	0.0127018	0.0179296	chr22:42574830:SNP	0.0027451
C	T	0	0	-0.5313985	-0.5301928	201	1	0	cg05082376	++++++??++++++++++++++++?+++++++++++	0.4369	0.0156	70.899119	54.9	9.07E-05	chr22:42579520:SNP	33	0	0	9.27E-187	rs2899355	25616	0.0082289	0.0129582	0.018232	chr22:42579520:SNP	0.0027588
G	T	0	0	-0.5299834	-0.5285722	201	1	0	cg05082376	++++++?+++++++++++++++++?+++++++++++	0.4445	0.0169	68.9313334	52.1	0.0002453	chr22:42598951:SNP	34	0	0	2.53E-215	rs5758645	26364	0.0081011	0.012358	0.0169218	chr22:42598951:SNP	0.002465
G	C	0	0	0.6658268	0.6628097	201	1	0	cg05082376	------??----------------?-----------	0.3472	0.0339	109.8529446	70.9	1.82E-10	chr22:42599647:SNP	33	0	0	4.98E-122	rs17002876	25591	0.0082564	0.0161087	0.0283433	chr22:42599647:SNP	0.0055567
A	G	0	0	-0.5293215	-0.5278348	201	1	0	cg05082376	------??----------------?-----------	0.4434	0.0172	63.4616923	49.6	0.0007658	chr22:42600589:SNP	33	0	0	1.04E-230	rs5751241	25611	0.0082302	0.0122511	0.016322	chr22:42600589:SNP	0.0022317
T	G	0	0	-0.5369487	-0.5365265	201	1	0	cg05082376	-------?----------------?-----------	0.4556	0.0166	65.0281789	49.3	0.0007302	chr22:42613485:SNP	34	0	0	4.58E-251	rs5758653	26465	0.0080515	0.0119138	0.0158658	chr22:42613485:SNP	0.0021696
G	C	0	0	0.6710711	0.6689722	201	1	0	cg05082376	------------------------?-----------	0.3456	0.0337	116.6202306	70.8	5.54E-11	chr22:42614401:SNP	35	0	0	3.00E-132	rs2143139	27216	0.007995	0.0155382	0.027423	chr22:42614401:SNP	0.0055094
T	C	0	0	-0.5397129	-0.5396256	201	1	0	cg05082376	------------------------------------	0.4543	0.0162	69.0558115	49.3	0.0005198	chr22:42622003:SNP	36	0	0	1.41E-265	rs5758659	27698	0.007857	0.0116085	0.0155021	chr22:42622003:SNP	0.0021905
A	C	0	0	-0.5412448	-0.5410009	201	1	0	cg05082376	------------------------------------	0.4555	0.0164	68.5902985	49	0.0005899	chr22:42623718:SNP	36	0	0	6.80E-271	rs5758660	27705	0.0078539	0.0115643	0.0153915	chr22:42623718:SNP	0.0021589
C	T	0	0	-0.5305934	-0.5304556	201	1	0	cg05082376	++++++++++++++++++++++++?+++++++++++	0.4598	0.0159	66.3660328	48.8	0.0007402	chr22:42636687:SNP	35	0	0	7.96E-257	rs5758670	27242	0.0079407	0.0116785	0.0154997	chr22:42636687:SNP	0.0021291
A	G	0	0	0.5714335	0.5675076	201	1	0	cg05082376	++++++++++++++++++++++++++++++++++++	0.2735	0.0514	85.127412	58.9	4.62E-06	chr22:42639227:SNP	36	0	0	2.25E-153	rs28805093	27732	0.0089057	0.0146175	0.0216606	chr22:42639227:SNP	0.0041418
G	T	0	0	-0.5315126	-0.5314751	201	1	0	cg05082376	++++++++++++++++++++++++?+++++++++++	0.4596	0.0158	66.0054606	48.5	0.0008159	chr22:42639645:SNP	35	0	0	9.00E-261	rs5751250	27239	0.0079366	0.0116406	0.0154077	chr22:42639645:SNP	0.0021033
C	A	0	0	-0.5378184	-0.5375551	201	1	0	cg05082376	++++++++++++++++++++++++?+++++++++++	0.4569	0.0163	67.1974726	49.4	0.0005904	chr22:42643039:SNP	35	0	0	6.90E-258	rs5758677	27247	0.0079327	0.0117409	0.0156781	chr22:42643039:SNP	0.0021795
T	C	0	0	-0.5370523	-0.5367685	201	1	0	cg05082376	------------------------?-----------	0.4561	0.0161	67.6561856	49.7	0.0005207	chr22:42648408:SNP	35	0	0	7.84E-254	rs5751255	27253	0.0079308	0.0117795	0.0157814	chr22:42648408:SNP	0.0022085
T	C	0	0	0.6314894	0.6280963	201	1	0	cg05082376	+++++++?+?++++++++++++++?+++++++++++	0.3728	0.0446	109.7111908	70.8	1.92E-10	chr22:42651221:SNP	33	0	0	1.04E-108	rs134867	24993	0.0083156	0.0161774	0.0285097	chr22:42651221:SNP	0.0056242
G	A	0	0	0.5744954	0.5699519	201	1	0	cg05082376	------------------------------------	0.2732	0.0518	86.6807488	59.6	2.84E-06	chr22:42651967:SNP	36	0	0	7.38E-150	rs134868	27735	0.0088969	0.0147315	0.0220341	chr22:42651967:SNP	0.0042613
A	G	0	0	-0.5400796	-0.5396997	201	1	0	cg05082376	------------------------?-----------	0.4566	0.0158	69.140096	50.8	0.0003452	chr22:42652074:SNP	35	0	0	9.75E-247	rs134869	27241	0.0079167	0.0118845	0.0160989	chr22:42652074:SNP	0.0022974
G	T	0	0	-0.5392738	-0.538695	201	1	0	cg05082376	++++++++++++++++++++++++?+++++++++++	0.4571	0.0162	69.1305018	50.8	0.0003461	chr22:42657566:SNP	35	0	0	7.10E-246	rs134873	27242	0.00792	0.0118887	0.0161033	chr22:42657566:SNP	0.0022986
A	G	0	0	0.6674648	0.6646418	201	1	0	cg05082376	++++++++++++++++++++++++++++++++++++	0.3452	0.0328	120.1824129	70.9	2.86E-11	chr22:42661144:SNP	36	0	0	4.58E-133	rs134874	27750	0.0079185	0.0153873	0.0271906	chr22:42661144:SNP	0.0055652
T	C	0	0	-0.5388685	-0.5384349	201	1	0	cg05082376	------------------------------------	0.4563	0.0162	68.2692253	48.7	0.0006434	chr22:42662371:SNP	36	0	0	1.41E-271	rs134877	27735	0.0078462	0.0115263	0.0153045	chr22:42662371:SNP	0.002134
A	G	0	0	0.6702599	0.6669533	201	1	0	cg05082376	++++++++++++++++++++++++++++++++++++	0.345	0.0327	120.9548562	71.1	2.16E-11	chr22:42663874:SNP	36	0	0	1.56E-132	rs134878	27740	0.007917	0.0154347	0.0273601	chr22:42663874:SNP	0.0056139
C	A	0	0	-0.5382368	-0.5375529	201	1	0	cg05082376	++++++++++++++++++++++++?+++++++++++	0.4573	0.0164	69.9574166	51.4	0.0002745	chr22:42664201:SNP	35	0	0	5.87E-239	rs134879	27247	0.0079246	0.0119678	0.0163053	chr22:42664201:SNP	0.0023555
C	T	0	0	-0.5328247	-0.532702	201	1	0	cg05082376	++++++++++++++++++++++++?+++++++++++	0.4598	0.0167	65.0337003	47.7	0.001059	chr22:42670965:SNP	35	0	0	3.65E-270	rs134882	27242	0.0079324	0.011542	0.0151726	chr22:42670965:SNP	0.002037
C	G	0	0	0.6719887	0.6693722	201	1	0	cg05082376	++++++++++++++++++++++++?+++++++++++	0.3469	0.0329	121.7482359	72.1	8.36E-12	chr22:42673811:SNP	35	0	0	9.08E-123	rs134885	27255	0.0079641	0.0158096	0.028518	chr22:42673811:SNP	0.005806
A	G	0	0	0.6722418	0.6696224	201	1	0	cg05082376	++++++++++++++++++++++++?+++++++++++	0.3469	0.0329	121.2833756	72	9.93E-12	chr22:42673856:SNP	35	0	0	9.02E-124	rs134886	27255	0.0079646	0.0157825	0.028411	chr22:42673856:SNP	0.0057761
A	G	0	0	0.6723068	0.6695497	201	1	0	cg05082376	++++++++++++++++++++++++?+++++++++++	0.3466	0.033	121.1965944	71.9	1.03E-11	chr22:42674239:SNP	35	0	0	7.49E-124	rs134887	27256	0.0079684	0.0157841	0.0284043	chr22:42674239:SNP	0.005776
C	T	0	0	0.6707308	0.6678886	201	1	0	cg05082376	------------------------?-----------	0.3462	0.0331	119.9775686	71.7	1.61E-11	chr22:42674281:SNP	35	0	0	1.46E-125	rs134888	27257	0.0079748	0.0157194	0.028141	chr22:42674281:SNP	0.0057045
A	T	0	0	0.6724025	0.6697112	201	1	0	cg05082376	++++++++++++++++++++++++?+++++++++++	0.3467	0.033	121.0068132	71.9	1.10E-11	chr22:42674350:SNP	35	0	0	2.68E-124	rs134889	27256	0.0079675	0.0157696	0.0283564	chr22:42674350:SNP	0.005762
T	C	0	0	0.6730112	0.6701831	201	1	0	cg05082376	++++++++++++++++++++++++?+++++++++++	0.347	0.0327	120.9943906	71.9	1.11E-11	chr22:42675882:SNP	35	0	0	1.17E-124	rs134891	27250	0.0079638	0.0157629	0.0283405	chr22:42675882:SNP	0.0057558
T	C	0	0	0.5726062	0.568155	201	1	0	cg05082376	++++++++++++++++++++++++++++++++++++	0.2724	0.0508	86.3440297	59.5	3.16E-06	chr22:42678178:SNP	36	0	0	6.31E-150	rs129472	27744	0.0089002	0.0147072	0.0219566	chr22:42678178:SNP	0.0042366
A	G	0	0	0.5725861	0.5681298	201	1	0	cg05082376	++++++++++++++++++++++++++++++++++++	0.2725	0.0508	86.3547757	59.5	3.14E-06	chr22:42678713:SNP	36	0	0	7.05E-150	rs762997	27744	0.0089002	0.0147081	0.0219594	chr22:42678713:SNP	0.0042375
T	G	0	0	0.6708938	0.6684486	201	1	0	cg05082376	++++++++++++++++++++++++?+++++++++++	0.347	0.0329	118.3014524	71.3	2.99E-11	chr22:42683030:SNP	35	0	0	1.90E-129	rs134899	27249	0.0079655	0.0155921	0.0277155	chr22:42683030:SNP	0.0055799
C	G	0	0	-0.5366897	-0.5359677	201	1	0	cg05082376	------------------------?-----------	0.4575	0.0168	69.9309671	51.4	0.0002765	chr22:42683343:SNP	35	0	0	7.84E-238	rs134900	27228	0.0079236	0.0119628	0.0162973	chr22:42683343:SNP	0.0023532
C	T	0	0	0.6636521	0.6606059	201	1	0	cg05082376	-------?----------------?-----------	0.3488	0.0338	123.043746	73.2	2.63E-12	chr22:42683520:SNP	34	0	0	3.76E-107	rs134901	26422	0.0080949	0.0164093	0.0301826	chr22:42683520:SNP	0.0061657
A	G	0	0	-0.5391517	-0.5382252	201	1	0	cg05082376	------------------------?-----------	0.4561	0.0162	71.1195631	52.2	0.0001975	chr22:42683997:SNP	35	0	0	1.30E-232	rs134902	27217	0.0079151	0.0120518	0.0165563	chr22:42683997:SNP	0.0024259
C	A	0	0	0.6712346	0.6687495	201	1	0	cg05082376	------------------------?-----------	0.3473	0.033	119.3551176	71.5	2.03E-11	chr22:42684913:SNP	35	0	0	1.71E-127	rs134903	27235	0.0079604	0.0156506	0.0279446	chr22:42684913:SNP	0.0056425
A	T	0	0	-0.51413	-0.5122692	201	1	0	cg05082376	------??-?--------------?-----------	0.4591	0.0164	62.1615182	50.1	0.0007451	chr22:42689140:SNP	32	0	0	9.11E-200	rs80506	24124	0.0085025	0.0127275	0.0170494	chr22:42689140:SNP	0.0023637
T	C	0	0	-0.5169275	-0.5152459	201	1	0	cg05082376	------??-?--------------?-----------	0.4634	0.0171	63.2519754	51	0.0005489	chr22:42689370:SNP	32	0	0	6.10E-196	rs134906	24121	0.0084839	0.0128159	0.0173104	chr22:42689370:SNP	0.0024361
I	D	0	0	0.6549739	0.6508199	201	1	0	cg05082376	-------???--------------?------?----	0.3248	0.0241	95.9527525	68.7	8.00E-09	chr22:42486028:INDEL	31	0	0	3.02E-120	chr22:42486028:I	23715	0.0087827	0.0165808	0.0280907	chr22:42486028:INDEL	0.0053456
D	I	0	0	0.6594488	0.6557706	201	1	0	cg05082376	+++++++???++++++++++++++?++++++?++++	0.3231	0.0215	101.0192173	70.3	1.28E-09	chr22:42496179:INDEL	31	0	0	1.03E-110	chr22:42496179:D	23720	0.0087595	0.0169428	0.0294959	chr22:42496179:INDEL	0.0057249
D	I	0	0	-0.5410717	-0.5403277	201	1	0	cg05082376	-------???--------------?------?----	0.4581	0.0165	63.8542295	53	0.0003068	chr22:42650323:INDEL	31	0	0	1.11E-196	chr22:42650323:D	23720	0.0084965	0.0131207	0.0180846	chr22:42650323:INDEL	0.002568
D	I	0	0	-0.5407704	-0.5395576	201	1	0	cg05082376	-------???--------------?------?----	0.4581	0.0169	64.0142854	53.1	0.0002928	chr22:42675960:INDEL	31	0	0	4.63E-196	chr22:42675960:D	23720	0.008484	0.0131148	0.0181033	chr22:42675960:INDEL	0.0025723
T	C	0	0	-0.3898126	-0.388359	239	1	0	cg06168204	-------------------?----?-----------	0.3808	0.0203	39.0781545	15.6	0.2155	chr6:27501345:SNP	34	0	0	4.57000001178638e-317	rs10946935	26296	0.0086475	0.0096889	0.0102403	chr6:27501345:SNP	0.0004751
G	C	0	0	-0.389134	-0.3874787	239	1	0	cg06168204	+++++++++++++++++++?++++?+++++++++++	0.3808	0.0202	40.1077066	17.7	0.1841	chr6:27502893:SNP	34	0	0	4.44E-300	rs10946936	26293	0.0086474	0.0098434	0.0105099	chr6:27502893:SNP	0.0005555
C	G	0	0	-0.3891397	-0.3875017	239	1	0	cg06168204	-------------------?----?-----------	0.3809	0.0206	40.2572706	18	0.1799	chr6:27507494:SNP	34	0	0	6.60E-298	rs12215012	26295	0.0086469	0.0098641	0.0105486	chr6:27507494:SNP	0.0005671
A	C	0	0	-0.3914375	-0.3900229	239	1	0	cg06168204	-------------------?----?-----------	0.3812	0.0201	39.35247	16.1	0.2068	chr6:27515519:SNP	34	0	0	4.9099999815274e-316	rs6910838	26343	0.0086372	0.0097178	0.0102998	chr6:27515519:SNP	0.0004953
G	A	0	0	-0.3664865	-0.3659346	239	1	0	cg06168204	+++++++++++++++++++?++++?+++++++++++	0.4153	0.0209	34.3353657	3.9	0.4036	chr6:27515776:SNP	34	0	0	0	rs6915987	26351	0.0085658	0.0088151	0.0089125	chr6:27515776:SNP	0.0001024
G	T	0	0	-0.3920022	-0.3906983	239	1	0	cg06168204	+++++++++++++++++++?++++?+++++++++++	0.3809	0.0203	38.8614967	15.1	0.2225	chr6:27516833:SNP	34	0	0	0	rs4713112	26347	0.0086363	0.0096423	0.0101703	chr6:27516833:SNP	0.0004569
G	A	0	0	-0.3944496	-0.3926512	239	1	0	cg06168204	+++++++++++++++++++?++++++++++++++++	0.3822	0.0206	44.2435961	23.2	0.1122	chr6:27528643:SNP	35	0	0	1.40E-275	rs6915266	26845	0.0085458	0.0101282	0.0111205	chr6:27528643:SNP	0.0007809
C	T	0	0	-0.3939728	-0.3921682	239	1	0	cg06168204	+++++++++++++++++++?++++++++++++++++	0.3826	0.0206	43.7128852	22.2	0.1229	chr6:27564547:SNP	35	0	0	1.64E-281	rs62401383	26784	0.0085469	0.010058	0.0109885	chr6:27564547:SNP	0.0007406
A	G	0	0	-0.3608345	-0.3598705	239	1	0	cg06168204	-------------------?----?--?--------	0.423	0.0224	34.0508686	6	0.3692	chr6:27583961:SNP	33	0	0	0	rs2294480	25638	0.0086716	0.0090669	0.0092273	chr6:27583961:SNP	0.0001615
C	T	0	0	-0.3932217	-0.3913594	239	1	0	cg06168204	+++++++++++++++++++?++++?+++++++++++	0.3819	0.0208	42.0577347	21.5	0.1341	chr6:27625532:SNP	34	0	0	1.02E-279	rs6456801	26336	0.0086333	0.0101105	0.0110029	chr6:27625532:SNP	0.0007056
T	C	0	0	0.6028735	0.598192	257	1	0	cg06671706	+++++++?+?++++++++++++++?+++++++++++	0.2411	0.0231	64.0353606	50	0.0006535	chr8:8548948:SNP	33	0	0	1.94E-209	rs12549686	24997	0.0097548	0.0145526	0.0195204	chr8:8548948:SNP	0.0031885
C	A	0	0	0.5503958	0.5490953	257	1	0	cg06671706	------------------------------------	0.3148	0.0278	68.0406098	48.6	0.0006842	chr8:8550255:SNP	36	0	0	2.99E-240	rs11249878	27748	0.0085536	0.0125733	0.0166284	chr8:8550255:SNP	0.0025193
C	T	0	0	0.5779651	0.5737925	257	1	0	cg06671706	------------------------?-----------	0.2994	0.0297	65.680239	48.2	0.0008905	chr8:8550456:SNP	35	0	0	2.41E-259	rs11249879	27226	0.008697	0.0127438	0.0168006	chr8:8550456:SNP	0.0024999
T	C	0	0	0.5801009	0.5757327	257	1	0	cg06671706	++++++++++++++++++++++++?+++++++++++	0.2989	0.0298	65.7654652	48.3	0.0008704	chr8:8550543:SNP	35	0	0	1.11E-260	rs12682361	27231	0.0086953	0.012751	0.0168191	chr8:8550543:SNP	0.0025057
T	C	0	0	0.5877024	0.5841659	257	1	0	cg06671706	++++++++++++++++++++++++++++++++++++	0.3005	0.0311	75.0801524	53.4	9.57E-05	chr8:8552548:SNP	36	0	0	1.17E-222	rs13262980	27710	0.0086008	0.0132782	0.0184501	chr8:8552548:SNP	0.0030892
C	A	0	0	0.5887374	0.5824832	257	1	0	cg06671706	-------?-?--------------?-----------	0.2887	0.0303	65.1900828	50.9	0.0004734	chr8:8553543:SNP	33	0	0	1.96E-218	rs11249880	24997	0.0091607	0.013815	0.0186621	chr8:8553543:SNP	0.0029155
C	G	0	0	0.5893241	0.5829698	257	1	0	cg06671706	+++++++?+?++++++++++++++?+++++++++++	0.2886	0.0303	66.2519453	51.7	0.0003507	chr8:8553609:SNP	33	0	0	5.64E-212	rs11249881	24997	0.0091607	0.0139288	0.018966	chr8:8553609:SNP	0.0030087
A	G	0	0	0.5931276	0.5888585	257	1	0	cg06671706	++++++++++++++++++++++++?+++++++++++	0.298	0.0311	75.6887585	55.1	5.22E-05	chr8:8554535:SNP	35	0	0	8.67E-207	rs57506062	27226	0.0086826	0.0136673	0.0193287	chr8:8554535:SNP	0.0032785
T	C	0	0	0.5927585	0.5883328	257	1	0	cg06671706	++++++++++++++++++++++++?+++++++++++	0.2976	0.0307	75.8339209	55.2	5.00E-05	chr8:8554553:SNP	35	0	0	1.59E-205	rs34194904	27225	0.0086875	0.0136871	0.0193766	chr8:8554553:SNP	0.0032936
A	G	0	0	0.593576	0.5891783	257	1	0	cg06671706	+++++++?++++++++++++++++?+++++++++++	0.2988	0.0315	77.6747315	57.5	1.83E-05	chr8:8554921:SNP	34	0	0	1.97E-180	rs59003218	26459	0.0088043	0.0142713	0.0207233	chr8:8554921:SNP	0.0036182
G	A	0	0	0.6675957	0.6629783	257	1	0	cg06671706	-------?----------------?-----------	0.2457	0.0289	82.1742407	59.8	4.47E-06	chr8:8557049:SNP	34	0	0	5.77E-184	rs1403373	26428	0.0092686	0.015453	0.0230801	chr8:8557049:SNP	0.0044136
A	G	0	0	0.6763529	0.671429	257	1	0	cg06671706	+++++++?++++++++++++++++?+++++++++++	0.242	0.0301	86.0243849	61.6	1.29E-06	chr8:8557685:SNP	34	0	0	1.83E-171	rs9644772	26424	0.0092951	0.0158523	0.0242304	chr8:8557685:SNP	0.0047865
C	T	0	0	0.5958468	0.5897535	257	1	0	cg06671706	-------?-?--------------?-----------	0.2876	0.0296	65.053612	50.8	0.0004919	chr8:8558080:SNP	33	0	0	9.77E-225	rs9644773	24997	0.0091583	0.0138091	0.0186182	chr8:8558080:SNP	0.0029026
A	G	0	0	0.6867515	0.6828878	257	1	0	cg06671706	++++++++++++++++++++++++?+++++++++++	0.2507	0.0314	96.4386895	64.7	6.90E-08	chr8:8559255:SNP	35	0	0	1.81E-158	rs35382339	27228	0.009027	0.0160123	0.0256045	chr8:8559255:SNP	0.0053067
A	G	0	0	0.685958	0.6818579	257	1	0	cg06671706	+++++++?++++++++++++++++?+++++++++++	0.251	0.0319	97.402116	66.1	2.83E-08	chr8:8559294:SNP	34	0	0	6.63E-142	rs34762800	26473	0.0091635	0.0166025	0.0270467	chr8:8559294:SNP	0.0056497
A	G	0	0	0.6865945	0.6828025	257	1	0	cg06671706	++++++++++++++++++++++++?+++++++++++	0.2503	0.0316	96.8508179	64.9	6.00E-08	chr8:8559394:SNP	35	0	0	6.97E-157	rs11783670	27227	0.0090324	0.0160569	0.0257293	chr8:8559394:SNP	0.0053483
G	C	0	0	0.6865477	0.6826625	257	1	0	cg06671706	------------------------?-----------	0.2505	0.0315	97.3948095	65.1	4.98E-08	chr8:8559401:SNP	35	0	0	2.82E-155	rs11776987	27222	0.0090283	0.0160921	0.0258621	chr8:8559401:SNP	0.0053895
G	A	0	0	0.682477	0.6747725	257	1	0	cg06671706	-------?-?--------------?------?----	0.2525	0.0328	91.5821779	66.2	6.75E-08	chr8:8559508:SNP	32	0	0	8.30E-129	rs34491508	24276	0.0095675	0.0173832	0.028265	chr8:8559508:SNP	0.005816
A	G	0	0	0.6871185	0.6822214	257	1	0	cg06671706	+++++++?++++++++++++++++?+++++++++++	0.25	0.0321	96.86428	65.9	3.41E-08	chr8:8559583:SNP	34	0	0	1.84E-143	rs11783735	26436	0.009179	0.0165803	0.026943	chr8:8559583:SNP	0.0056212
G	A	0	0	0.6017183	0.5972406	257	1	0	cg06671706	-------?----------------?-----------	0.2955	0.0317	76.4201754	56.8	2.68E-05	chr8:8559588:SNP	34	0	0	4.31E-190	rs10113115	26442	0.0088355	0.014212	0.0204609	chr8:8559588:SNP	0.0035419
T	A	0	0	0.6867884	0.683002	257	1	0	cg06671706	------------------------?-----------	0.2505	0.0315	96.4905563	64.8	6.78E-08	chr8:8559663:SNP	35	0	0	3.16E-158	rs11781257	27225	0.0090296	0.0160221	0.0256256	chr8:8559663:SNP	0.0053143
A	G	0	0	0.6847373	0.6805605	257	1	0	cg06671706	+++++++?++++++++++++++++?+++++++++++	0.2511	0.0319	98.5669113	66.5	1.89E-08	chr8:8559898:SNP	34	0	0	3.17E-138	rs11995449	26456	0.0091603	0.0166905	0.0273607	chr8:8559898:SNP	0.0057475
T	C	0	0	0.6876229	0.6839063	257	1	0	cg06671706	++++++++++++++++++++++++?+++++++++++	0.2496	0.0318	97.9715902	65.3	4.09E-08	chr8:8560602:SNP	35	0	0	2.88E-153	rs2280560	27231	0.0090487	0.0161757	0.0260741	chr8:8560602:SNP	0.0054634
C	G	0	0	0.6842433	0.679885	257	1	0	cg06671706	++++?+++++++++++++++++++?+++++++++++	0.2504	0.0318	93.8933652	64.9	9.42E-08	chr8:8560909:SNP	34	0	0	6.37E-153	rs12153	26726	0.0091294	0.0162355	0.0259756	chr8:8560909:SNP	0.0053005
T	G	0	0	0.6870693	0.6833723	257	1	0	cg06671706	++++++++++++++++++++++++?+++++++++++	0.2497	0.0318	100.2837231	66.1	1.85E-08	chr8:8561399:SNP	35	0	0	2.11E-146	rs1060107	27251	0.0090406	0.016348	0.0266653	chr8:8561399:SNP	0.0056507
G	A	0	0	0.6871163	0.6836086	257	1	0	cg06671706	------------------------?-----------	0.2496	0.0317	100.2750869	66.1	1.86E-08	chr8:8561442:SNP	35	0	0	2.04E-146	rs4840350	27251	0.0090415	0.0163492	0.0266657	chr8:8561442:SNP	0.0056512
G	A	0	0	0.687466	0.6838641	257	1	0	cg06671706	------------------------?-----------	0.2497	0.0317	99.7763463	65.9	2.21E-08	chr8:8561452:SNP	35	0	0	6.34E-148	rs1060106	27257	0.0090442	0.0163136	0.0265412	chr8:8561452:SNP	0.005612
C	T	0	0	0.6871069	0.6837826	257	1	0	cg06671706	------------------------?-----------	0.2493	0.0319	99.3768052	65.8	2.53E-08	chr8:8561536:SNP	35	0	0	9.88E-149	rs11249882	27234	0.0090508	0.0162938	0.0264542	chr8:8561536:SNP	0.0055861
A	G	0	0	0.6871489	0.6838198	257	1	0	cg06671706	++++++++++++++++++++++++?+++++++++++	0.2492	0.0318	98.7474746	65.6	3.14E-08	chr8:8561537:SNP	35	0	0	1.24E-150	rs11249883	27234	0.0090506	0.0162428	0.0262859	chr8:8561537:SNP	0.005532
C	T	0	0	0.6869265	0.6835906	257	1	0	cg06671706	------------------------?-----------	0.2495	0.0317	100.5272359	66.2	1.70E-08	chr8:8561552:SNP	35	0	0	1.73E-145	rs11249884	27249	0.0090455	0.0163757	0.0267446	chr8:8561552:SNP	0.0056775
A	G	0	0	0.6871808	0.6836981	257	1	0	cg06671706	++++++++++++++++++++++++?+++++++++++	0.2497	0.0318	100.0464396	66	2.01E-08	chr8:8561649:SNP	35	0	0	4.31E-147	rs12681925	27250	0.0090419	0.0163315	0.0266061	chr8:8561649:SNP	0.0056322
G	A	0	0	0.6871808	0.6836981	257	1	0	cg06671706	------------------------?-----------	0.2497	0.0318	100.0464396	66	2.01E-08	chr8:8561698:SNP	35	0	0	4.31E-147	rs12680019	27250	0.0090419	0.0163315	0.0266061	chr8:8561698:SNP	0.0056322
T	C	0	0	0.6871414	0.6835475	257	1	0	cg06671706	++++++++++++++++++++++++?+++++++++++	0.2496	0.0318	100.0979032	66	1.98E-08	chr8:8562008:SNP	35	0	0	6.36E-147	rs11249885	27250	0.009042	0.0163362	0.0266201	chr8:8562008:SNP	0.0056367
A	T	0	0	0.6869248	0.6833221	257	1	0	cg06671706	++++++++++++++++++++++++?+++++++++++	0.2496	0.0318	99.8799712	66	2.13E-08	chr8:8562021:SNP	35	0	0	1.93E-147	rs11249886	27250	0.0090427	0.0163202	0.0265643	chr8:8562021:SNP	0.005619
C	T	0	0	0.6873562	0.6839494	257	1	0	cg06671706	------------------------?-----------	0.2495	0.0318	100.1700139	66.1	1.93E-08	chr8:8562184:SNP	35	0	0	8.65E-147	rs11249887	27250	0.0090425	0.0163425	0.0266407	chr8:8562184:SNP	0.0056435
A	G	0	0	0.6875373	0.684128	257	1	0	cg06671706	++++++++++++++++++++++++?+++++++++++	0.2495	0.0318	99.4579765	65.8	2.46E-08	chr8:8562268:SNP	35	0	0	7.05E-149	rs12550057	27248	0.0090446	0.0162885	0.0264575	chr8:8562268:SNP	0.0055853
G	A	0	0	0.6802114	0.6759395	257	1	0	cg06671706	------------------------?-----------	0.2519	0.0315	99.7880559	65.9	2.20E-08	chr8:8562467:SNP	35	0	0	3.10E-145	rs12680167	27242	0.0090314	0.0162883	0.0265065	chr8:8562467:SNP	0.0055973
A	C	0	0	0.6784076	0.6744506	257	1	0	cg06671706	++++++++++++++++++++++++?+++++++++++	0.2503	0.0279	99.286322	65.8	2.61E-08	chr8:8562665:SNP	35	0	0	3.03E-145	rs13281933	27241	0.0090526	0.0162823	0.0264353	chr8:8562665:SNP	0.0055807
A	G	0	0	0.6795118	0.6754727	257	1	0	cg06671706	++++++++++++++++++++++++?+++++++++++	0.25	0.0281	101.0232865	66.3	1.44E-08	chr8:8562773:SNP	35	0	0	9.17E-141	rs13280101	27237	0.0090542	0.0164237	0.0269025	chr8:8562773:SNP	0.0057311
C	T	0	0	0.6806315	0.6763904	257	1	0	cg06671706	------------------------?-----------	0.2518	0.0316	99.8837831	66	2.13E-08	chr8:8562791:SNP	35	0	0	4.66E-145	rs13255789	27241	0.0090339	0.0163004	0.0265393	chr8:8562791:SNP	0.0056086
T	C	0	0	0.6805458	0.6762728	257	1	0	cg06671706	++++++++++++++++++++++++?+++++++++++	0.2518	0.0316	99.9414629	66	2.08E-08	chr8:8562903:SNP	35	0	0	7.51E-145	rs13282580	27241	0.009034	0.0163047	0.0265551	chr8:8562903:SNP	0.0056136
C	T	0	0	0.6805591	0.6761867	257	1	0	cg06671706	------------------------?-----------	0.2518	0.0316	100.204867	66.1	1.90E-08	chr8:8562974:SNP	35	0	0	4.23E-144	rs13256404	27240	0.0090342	0.0163263	0.0266257	chr8:8562974:SNP	0.0056363
T	G	0	0	0.6805458	0.6762728	257	1	0	cg06671706	++++++++++++++++++++++++?+++++++++++	0.2518	0.0316	99.9414629	66	2.08E-08	chr8:8562995:SNP	35	0	0	7.51E-145	rs13280759	27241	0.009034	0.0163047	0.0265551	chr8:8562995:SNP	0.0056136
T	C	0	0	0.6818922	0.6750354	257	1	0	cg06671706	+++++++?+?++++++++++++++?+++++++++++	0.2533	0.0332	94.3698617	66.1	4.56E-08	chr8:8563198:SNP	33	0	0	1.94E-133	rs13248447	24997	0.009406	0.0170335	0.0277389	chr8:8563198:SNP	0.0057756
G	A	0	0	0.6793522	0.6742549	257	1	0	cg06671706	-------?----------------?-----------	0.2521	0.0327	100.5197833	67.2	9.58E-09	chr8:8563210:SNP	34	0	0	1.09E-130	rs13249534	26449	0.009169	0.0168623	0.0279293	chr8:8563210:SNP	0.0059302
G	T	0	0	0.6627807	0.659436	257	1	0	cg06671706	------------------------?------?----	0.2584	0.0303	87.765059	62.4	7.31E-07	chr8:8563268:SNP	34	0	0	1.63E-164	rs13257302	26506	0.0091168	0.0157015	0.0242466	chr8:8563268:SNP	0.0047562
G	A	0	0	0.662444	0.6590139	257	1	0	cg06671706	------------------------?------?----	0.2585	0.0302	88.0107016	62.5	6.75E-07	chr8:8563277:SNP	34	0	0	1.79E-163	rs13249817	26504	0.009116	0.015722	0.0243123	chr8:8563277:SNP	0.0047767
C	T	0	0	0.6809941	0.6772847	257	1	0	cg06671706	------------------------?-----------	0.252	0.0314	99.3864522	65.8	2.52E-08	chr8:8563630:SNP	35	0	0	8.49E-147	rs13258283	27239	0.0090292	0.0162507	0.0263934	chr8:8563630:SNP	0.0055602
T	C	0	0	0.6809941	0.6772847	257	1	0	cg06671706	++++++++++++++++++++++++?+++++++++++	0.252	0.0314	99.3864522	65.8	2.52E-08	chr8:8563637:SNP	35	0	0	8.49E-147	rs13249700	27239	0.0090292	0.0162507	0.0263934	chr8:8563637:SNP	0.0055602
C	G	0	0	0.6811573	0.6774361	257	1	0	cg06671706	++++++++++++++++++++++++?+++++++++++	0.252	0.0314	99.1320318	65.7	2.75E-08	chr8:8563753:SNP	35	0	0	1.37E-147	rs13254997	27239	0.0090299	0.0162314	0.0263279	chr8:8563753:SNP	0.0055394
A	G	0	0	0.6781171	0.6740249	257	1	0	cg06671706	+++++++?++++++++++++++++?+++++++++++	0.2533	0.0314	101.1188942	67.4	7.76E-09	chr8:8563834:SNP	34	0	0	1.62E-129	rs13255061	26466	0.0091398	0.0168574	0.0280061	chr8:8563834:SNP	0.0059443
A	G	0	0	0.6811173	0.6775043	257	1	0	cg06671706	++++++++++++++++++++++++?+++++++++++	0.252	0.0314	99.1675783	65.7	2.72E-08	chr8:8563895:SNP	35	0	0	1.53E-147	rs12541477	27239	0.0090275	0.0162302	0.0263305	chr8:8563895:SNP	0.0055396
C	T	0	0	0.6809306	0.6773376	257	1	0	cg06671706	------------------------?-----------	0.2518	0.0314	99.2783452	65.8	2.62E-08	chr8:8564065:SNP	35	0	0	5.04E-147	rs13266562	27239	0.0090311	0.0162446	0.0263703	chr8:8564065:SNP	0.0055533
T	G	0	0	0.6768307	0.6734939	257	1	0	cg06671706	++++++++++++++++++++++++?+++++++++++	0.2539	0.0304	94.830754	64.1	1.19E-07	chr8:8564146:SNP	35	0	0	1.33E-159	rs12541520	27229	0.0090148	0.0158562	0.0251435	chr8:8564146:SNP	0.0051563
A	G	0	0	0.6806991	0.6768256	257	1	0	cg06671706	++++++++++++++++++++++++?+++++++++++	0.252	0.0314	99.0254265	65.7	2.86E-08	chr8:8564341:SNP	35	0	0	9.63E-148	rs13256611	27239	0.0090287	0.0162196	0.0262962	chr8:8564341:SNP	0.005529
G	T	0	0	0.6805251	0.6764504	257	1	0	cg06671706	------------------------?-----------	0.2523	0.0312	98.9139184	65.6	2.97E-08	chr8:8564570:SNP	35	0	0	3.81E-148	rs11786125	27217	0.0090241	0.0162012	0.0262533	chr8:8564570:SNP	0.0055136
C	T	0	0	0.6812193	0.6775055	257	1	0	cg06671706	------------------------?-----------	0.2518	0.0313	99.3229866	65.8	2.58E-08	chr8:8564934:SNP	35	0	0	5.40E-147	rs11249888	27242	0.0090318	0.0162502	0.0263843	chr8:8564934:SNP	0.0055582
T	G	0	0	0.6813237	0.6776145	257	1	0	cg06671706	++++++++++++++++++++++++?+++++++++++	0.2517	0.0313	99.6082236	65.9	2.34E-08	chr8:8564992:SNP	35	0	0	3.49E-146	rs11249889	27242	0.0090326	0.0162745	0.0264623	chr8:8564992:SNP	0.0055834
T	G	0	0	0.6805828	0.6766268	257	1	0	cg06671706	++++++++++++++++++++++++?+++++++++++	0.252	0.0312	99.3406471	65.8	2.56E-08	chr8:8565245:SNP	35	0	0	1.47E-146	rs11249890	27237	0.0090353	0.0162563	0.0263993	chr8:8565245:SNP	0.005564
C	T	0	0	0.6772191	0.6734056	257	1	0	cg06671706	-------?----------------?-----------	0.2534	0.0312	97.7242144	66.2	2.53E-08	chr8:8565341:SNP	34	0	0	3.20E-137	rs12546784	26430	0.0091718	0.0166426	0.0271607	chr8:8565341:SNP	0.0056886
T	C	0	0	0.6808577	0.677039	257	1	0	cg06671706	++++++++++++++++++++++++?+++++++++++	0.2518	0.0313	99.0815836	65.7	2.80E-08	chr8:8565443:SNP	35	0	0	1.63E-147	rs12543768	27242	0.0090328	0.0162321	0.0263231	chr8:8565443:SNP	0.0055389
G	A	0	0	0.6729468	0.6697071	257	1	0	cg06671706	------------------------------------	0.2543	0.0309	98.8711619	64.6	5.25E-08	chr8:8565775:SNP	36	0	0	7.45E-157	rs10503394	27725	0.0089279	0.0157894	0.0252202	chr8:8565775:SNP	0.0053038
G	A	0	0	0.6732044	0.6699434	257	1	0	cg06671706	------------------------------------	0.2542	0.0307	98.2701761	64.4	6.42E-08	chr8:8565883:SNP	36	0	0	8.32E-159	rs13260947	27725	0.0089298	0.0157483	0.0250723	chr8:8565883:SNP	0.0052562
G	C	0	0	0.6731562	0.6698862	257	1	0	cg06671706	------------------------------------	0.2542	0.0307	98.3828579	64.4	6.18E-08	chr8:8565885:SNP	36	0	0	2.01E-158	rs13259955	27725	0.0089298	0.0157573	0.0251012	chr8:8565885:SNP	0.0052657
A	G	0	0	0.6729933	0.6697631	257	1	0	cg06671706	++++++++++++++++++++++++++++++++++++	0.2544	0.0309	98.7524012	64.6	5.46E-08	chr8:8566235:SNP	36	0	0	2.99E-157	rs12681298	27725	0.0089278	0.0157799	0.0251897	chr8:8566235:SNP	0.0052938
C	A	0	0	0.6729816	0.6697496	257	1	0	cg06671706	------------------------------------	0.2543	0.0308	98.7812313	64.6	5.41E-08	chr8:8566269:SNP	36	0	0	3.73E-157	rs12679360	27725	0.0089278	0.0157822	0.0251971	chr8:8566269:SNP	0.0052962
A	G	0	0	0.6812801	0.6773331	257	1	0	cg06671706	++++++++++++++++++++++++?+++++++++++	0.2519	0.0316	99.0611851	65.7	2.82E-08	chr8:8566389:SNP	35	0	0	8.44E-148	rs12681326	27232	0.0090314	0.0162244	0.0263136	chr8:8566389:SNP	0.0055352
G	T	0	0	0.6716962	0.6675505	257	1	0	cg06671706	------------------------?-----------	0.2546	0.0312	97.4882097	65.1	4.83E-08	chr8:8566411:SNP	35	0	0	3.88E-149	rs12679831	27230	0.0090068	0.0160533	0.0258251	chr8:8566411:SNP	0.0053715
T	G	0	0	0.6717055	0.6675501	257	1	0	cg06671706	++++++++++++++++++++++++?+++++++++++	0.2546	0.0312	97.3604158	65.1	5.04E-08	chr8:8566414:SNP	35	0	0	1.42E-149	rs12681327	27229	0.0090053	0.0160399	0.0257872	chr8:8566414:SNP	0.005359
A	G	0	0	0.6790235	0.6754161	257	1	0	cg06671706	++++++++++++++++++++++++?+++++++++++	0.2502	0.0276	99.2261609	65.7	2.67E-08	chr8:8566685:SNP	35	0	0	9.40E-146	rs13267036	27242	0.0090503	0.0162705	0.0264125	chr8:8566685:SNP	0.0055725
T	G	0	0	0.6728983	0.6697781	257	1	0	cg06671706	++++++++++++++++++++++++++++++++++++	0.2543	0.0308	98.3459014	64.4	6.26E-08	chr8:8566812:SNP	36	0	0	2.09E-158	rs13267365	27726	0.0089303	0.0157509	0.025093	chr8:8566812:SNP	0.0052629
G	A	0	0	0.6728983	0.6697781	257	1	0	cg06671706	------------------------------------	0.2543	0.0308	98.3459014	64.4	6.26E-08	chr8:8566853:SNP	36	0	0	2.09E-158	rs13270852	27726	0.0089303	0.0157509	0.025093	chr8:8566853:SNP	0.0052629
A	C	0	0	0.6666955	0.6623828	257	1	0	cg06671706	+++++++?++++++++++++++++?+++++++++++	0.2558	0.0317	95.7249932	65.5	5.04E-08	chr8:8567039:SNP	34	0	0	6.32E-140	rs4841014	26458	0.009127	0.0163825	0.0264752	chr8:8567039:SNP	0.0054585
A	G	0	0	0.6700834	0.6657475	257	1	0	cg06671706	+++++++?++++++++++++++++?+++++++++++	0.2523	0.0279	97.9382445	66.3	2.35E-08	chr8:8567053:SNP	34	0	0	6.51E-134	rs13268249	26458	0.0091681	0.0166403	0.0272094	chr8:8567053:SNP	0.0057019
G	C	0	0	0.6710916	0.6673804	257	1	0	cg06671706	------------------------?-----------	0.2548	0.0309	95.1709191	64.3	1.06E-07	chr8:8567140:SNP	35	0	0	3.24E-156	rs4841015	27240	0.0090037	0.0158589	0.0252028	chr8:8567140:SNP	0.0051719
A	C	0	0	0.6704586	0.6667628	257	1	0	cg06671706	++++++++++++++++++++++++?+++++++++++	0.2525	0.0274	98.3583485	65.4	3.59E-08	chr8:8567539:SNP	35	0	0	2.56E-145	rs13271698	27243	0.0090286	0.0161601	0.0261189	chr8:8567539:SNP	0.0054717
A	G	0	0	0.6680237	0.6637209	257	1	0	cg06671706	++++++++++++++++++++++++?+++++++++++	0.2532	0.0274	97.5733223	65.2	4.69E-08	chr8:8567832:SNP	35	0	0	1.21E-146	rs12550458	27247	0.0090265	0.0160918	0.0259044	chr8:8567832:SNP	0.0054024
G	C	0	0	0.6680582	0.6637622	257	1	0	cg06671706	------------------------?-----------	0.2533	0.0275	97.5920806	65.2	4.66E-08	chr8:8567977:SNP	35	0	0	1.46E-146	rs12545771	27256	0.0090279	0.0160931	0.0259132	chr8:8567977:SNP	0.0054054
C	T	0	0	0.6705903	0.6668044	257	1	0	cg06671706	------------------------------------	0.2549	0.0308	97.3848383	64.1	8.65E-08	chr8:8568031:SNP	36	0	0	1.69E-160	rs12548792	27744	0.0089279	0.0156671	0.0248413	chr8:8568031:SNP	0.0051801
T	A	0	0	0.5971404	0.5930144	257	1	0	cg06671706	------------------------?-----------	0.2967	0.0312	75.3568024	54.9	5.76E-05	chr8:8568489:SNP	35	0	0	3.16E-211	rs13282500	27245	0.0086862	0.0136401	0.0192519	chr8:8568489:SNP	0.0032551
A	G	0	0	0.670792	0.6670596	257	1	0	cg06671706	++++++++++++++++++++++++++++++++++++	0.255	0.0307	97.6525498	64.2	7.91E-08	chr8:8568678:SNP	36	0	0	7.50E-160	rs13251887	27744	0.0089244	0.0156818	0.0248996	chr8:8568678:SNP	0.0051981
T	G	0	0	0.6704289	0.6666469	257	1	0	cg06671706	++++++++++++++++++++++++++++++++++++	0.2549	0.0307	97.8799016	64.2	7.33E-08	chr8:8568875:SNP	36	0	0	6.61E-159	rs885000	27750	0.0089256	0.0157013	0.024961	chr8:8568875:SNP	0.0052183
T	C	0	0	0.6707661	0.6669816	257	1	0	cg06671706	++++++++++++++++++++++++++++++++++++	0.2548	0.0308	98.1849711	64.4	6.61E-08	chr8:8569030:SNP	36	0	0	5.42E-158	rs2001354	27748	0.0089284	0.0157304	0.0250466	chr8:8569030:SNP	0.005247
G	A	0	0	0.6680767	0.6637653	257	1	0	cg06671706	------------------------?-----------	0.2533	0.0274	98.0670546	65.3	3.96E-08	chr8:8569521:SNP	35	0	0	3.16E-145	rs883648	27257	0.0090262	0.0161282	0.0260344	chr8:8569521:SNP	0.0054437
T	A	0	0	0.6687834	0.665487	257	1	0	cg06671706	------------------------------------	0.2528	0.0272	98.9980919	64.6	5.03E-08	chr8:8570313:SNP	36	0	0	1.10E-153	rs13266699	27739	0.0089533	0.0158347	0.0253246	chr8:8570313:SNP	0.0053442
T	C	0	0	0.667252	0.6632249	257	1	0	cg06671706	++++++++++++++++++++++++?+++++++++++	0.2534	0.0272	95.8650804	64.5	8.37E-08	chr8:8570671:SNP	35	0	0	1.73E-151	rs12547721	27251	0.0090268	0.015948	0.0254517	chr8:8570671:SNP	0.0052571
G	T	0	0	0.6662931	0.6609945	257	1	0	cg06671706	------------------------?-----------	0.2557	0.0306	95.196274	64.3	1.05E-07	chr8:8570891:SNP	35	0	0	4.97E-154	rs13282915	27247	0.009001	0.0158487	0.0252018	chr8:8570891:SNP	0.0051703
T	G	0	0	0.6659404	0.6614766	257	1	0	cg06671706	++++++++++++++++++++++++?+++++++++++	0.2533	0.0272	96.3274164	64.7	7.16E-08	chr8:8571616:SNP	35	0	0	2.96E-149	rs1109619	27245	0.0090336	0.0160008	0.0255937	chr8:8571616:SNP	0.0053046
A	G	0	0	0.6656492	0.6616521	257	1	0	cg06671706	++++++++++++++++++++++++?+++++++++++	0.2538	0.0269	95.2061808	64.3	1.05E-07	chr8:8572380:SNP	35	0	0	6.81E-153	rs873064	27237	0.0090252	0.0158941	0.0252721	chr8:8572380:SNP	0.0051995
G	A	0	0	0.6654844	0.6615173	257	1	0	cg06671706	------------------------?-----------	0.2539	0.0269	95.5787209	64.4	9.22E-08	chr8:8572447:SNP	35	0	0	1.07E-151	rs873063	27247	0.0090236	0.0159224	0.0253667	chr8:8572447:SNP	0.0052294
T	C	0	0	0.6654871	0.6615319	257	1	0	cg06671706	++++++++++++++++++++++++?+++++++++++	0.2539	0.0269	95.4453208	64.4	9.65E-08	chr8:8572561:SNP	35	0	0	4.13E-152	rs4841016	27246	0.0090238	0.0159117	0.0253318	chr8:8572561:SNP	0.0052183
T	G	0	0	0.6667978	0.6625443	257	1	0	cg06671706	++++++++++++++++++++++++?+++++++++++	0.2556	0.0304	94.0922289	63.9	1.52E-07	chr8:8573036:SNP	35	0	0	1.03E-157	rs10103769	27230	0.009005	0.0157712	0.0249206	chr8:8573036:SNP	0.0050822
G	A	0	0	0.6662509	0.6618931	257	1	0	cg06671706	------------------------?-----------	0.2559	0.0303	94.2762701	63.9	1.43E-07	chr8:8573148:SNP	35	0	0	6.85E-157	rs4840351	27230	0.0090039	0.0157843	0.0249663	chr8:8573148:SNP	0.0050965
G	A	0	0	0.6658951	0.6620785	257	1	0	cg06671706	------------------------?-----------	0.2537	0.0271	96.1901626	64.7	7.50E-08	chr8:8573508:SNP	35	0	0	7.35E-150	rs4840352	27232	0.0090274	0.0159786	0.0255395	chr8:8573508:SNP	0.0052857
C	T	0	0	0.587051	0.5864626	257	1	0	cg06671706	-------?----------------?-----------	0.2865	0.0271	82.5720165	60	3.94E-06	chr8:8573936:SNP	34	0	0	2.51E-151	rs13277708	26456	0.008954	0.0149352	0.0224046	chr8:8573936:SNP	0.0041515
A	G	0	0	0.6553085	0.6520583	257	1	0	cg06671706	++++++++++++++++++++++++?+++++++++++	0.2575	0.027	91.7563117	62.9	3.31E-07	chr8:8574058:SNP	35	0	0	5.65E-160	rs13267501	27226	0.00901	0.0155802	0.0243154	chr8:8574058:SNP	0.0048898
A	C	0	0	0.6552435	0.6519738	257	1	0	cg06671706	++++++++++++++++++++++++?+++++++++++	0.2574	0.0271	91.8513767	63	3.21E-07	chr8:8574197:SNP	35	0	0	1.58E-159	rs13270006	27219	0.0090125	0.0155927	0.0243475	chr8:8574197:SNP	0.0049007
T	C	0	0	0.6568458	0.6532983	257	1	0	cg06671706	++++++++++++++++++++++++?+++++++++++	0.2593	0.0305	91.003008	62.6	4.24E-07	chr8:8574379:SNP	35	0	0	4.53E-164	rs7004438	27223	0.0089901	0.0154862	0.0240624	chr8:8574379:SNP	0.0048048
G	A	0	0	0.6564299	0.652729	257	1	0	cg06671706	------------------------?-----------	0.2595	0.0304	91.0574672	62.7	4.17E-07	chr8:8574646:SNP	35	0	0	1.11E-163	rs10095733	27223	0.0089898	0.0154905	0.0240761	chr8:8574646:SNP	0.0048091
C	T	0	0	0.6570705	0.653176	257	1	0	cg06671706	-------?----------------?-----------	0.26	0.0306	90.4730937	63.5	2.98E-07	chr8:8574871:SNP	34	0	0	1.10E-152	rs10108819	26459	0.0091055	0.0158944	0.0249637	chr8:8574871:SNP	0.004977
C	T	0	0	0.6566698	0.6528212	257	1	0	cg06671706	------------------------?-----------	0.2595	0.0305	90.901693	62.6	4.39E-07	chr8:8575472:SNP	35	0	0	2.28E-164	rs13271966	27221	0.0089894	0.0154731	0.0240339	chr8:8575472:SNP	0.0047952
G	A	0	0	0.5888194	0.5873892	257	1	0	cg06671706	-------?----------------?-----------	0.2882	0.0306	81.8891888	59.7	4.89E-06	chr8:8575669:SNP	34	0	0	1.86E-155	rs7846050	26455	0.0089332	0.0148368	0.0221676	chr8:8575669:SNP	0.0040749
C	T	0	0	0.6581996	0.6518312	257	1	0	cg06671706	-------?-?--------------?------?----	0.2567	0.0332	82.0483752	62.2	1.70E-06	chr8:8575835:SNP	32	0	0	1.14E-148	rs7816171	24272	0.0095766	0.0164825	0.0253465	chr8:8575835:SNP	0.0049101
T	C	0	0	0.6591636	0.6532785	257	1	0	cg06671706	+++++++?+?++++++++++++++?+++++++++++	0.2564	0.0327	82.3271665	61.1	2.59E-06	chr8:8575836:SNP	33	0	0	1.14E-162	rs7839473	24994	0.0094267	0.0159685	0.0242523	chr8:8575836:SNP	0.0046812
C	T	0	0	0.6581756	0.6533997	257	1	0	cg06671706	-------?-?--------------?-----------	0.2575	0.0314	84.4478299	62.1	1.29E-06	chr8:8576215:SNP	33	0	0	4.83E-155	rs7820159	24995	0.0094022	0.0161067	0.0248122	chr8:8576215:SNP	0.0048511
T	C	0	0	0.6606001	0.6569927	257	1	0	cg06671706	+++++++?+?++++++++++++++?+++?+++++++	0.258	0.0315	80.7496455	61.6	2.60E-06	chr8:8576217:SNP	32	0	0	1.99E-157	rs7843488	24509	0.0094869	0.0161582	0.0247118	chr8:8576217:SNP	0.0046913
A	T	0	0	0.6534514	0.6497585	257	1	0	cg06671706	++++++++++++++++++++++++?+++++++++++	0.2617	0.0294	90.1313546	62.3	5.65E-07	chr8:8576535:SNP	35	0	0	2.16E-166	rs12550762	27223	0.0089661	0.0153702	0.0237684	chr8:8576535:SNP	0.0047056
C	A	0	0	0.6571167	0.6530849	257	1	0	cg06671706	-------?----------------?-----------	0.2599	0.0308	91.6183905	64	2.03E-07	chr8:8576608:SNP	34	0	0	6.36E-149	rs10110591	26474	0.0091067	0.0159934	0.0252831	chr8:8576608:SNP	0.0050776
G	A	0	0	0.6536071	0.650122	257	1	0	cg06671706	------------------------?-----------	0.2616	0.0295	89.5012696	62	6.95E-07	chr8:8576642:SNP	35	0	0	8.78E-169	rs9329165	27221	0.0089664	0.0153189	0.0236029	chr8:8576642:SNP	0.0046532
A	G	0	0	0.6561542	0.6517021	257	1	0	cg06671706	+++++++?++++++++++++++++?+++++++++++	0.2602	0.031	92.2425364	64.2	1.65E-07	chr8:8576655:SNP	34	0	0	1.13E-146	rs9329166	26473	0.0091017	0.0160368	0.0254414	chr8:8576655:SNP	0.0051258
A	G	0	0	0.6564364	0.6520664	257	1	0	cg06671706	+++++++?++++++++++++++++?+++++++++++	0.2594	0.0305	93.1187454	64.6	1.22E-07	chr8:8576692:SNP	34	0	0	1.31E-143	rs10098234	26472	0.0091171	0.0161409	0.0257264	chr8:8576692:SNP	0.0052196
G	T	0	0	0.6570364	0.6526953	257	1	0	cg06671706	-------?----------------?-----------	0.2597	0.0308	92.0921092	64.2	1.73E-07	chr8:8576699:SNP	34	0	0	2.64E-147	rs10088439	26473	0.009109	0.0160377	0.0254203	chr8:8576699:SNP	0.0051212
C	T	0	0	0.6556558	0.6512856	257	1	0	cg06671706	------------------------?-----------	0.2593	0.0306	91.6709463	62.9	3.40E-07	chr8:8577093:SNP	35	0	0	3.99E-161	rs4841017	27219	0.0089905	0.0155365	0.0242401	chr8:8577093:SNP	0.004861
G	C	0	0	0.5910144	0.5889267	257	1	0	cg06671706	-------?----------------?-----------	0.287	0.0312	84.7400459	61.1	1.96E-06	chr8:8577293:SNP	34	0	0	3.32E-146	rs13282523	26455	0.0089385	0.0151017	0.022953	chr8:8577293:SNP	0.0043178
C	T	0	0	0.6561662	0.6515876	257	1	0	cg06671706	-------?----------------?-----------	0.26	0.0307	90.378469	63.5	3.08E-07	chr8:8577379:SNP	34	0	0	2.01E-152	rs13256369	26474	0.0091104	0.0158943	0.0249511	chr8:8577379:SNP	0.0049741
T	C	0	0	0.6512729	0.6463232	257	1	0	cg06671706	+++++++?++++++++++++++++?+++++++++++	0.2534	0.0271	92.7977042	64.4	1.37E-07	chr8:8577476:SNP	34	0	0	1.72E-139	rs13248096	26455	0.0092116	0.0162782	0.0259035	chr8:8577476:SNP	0.0053
G	C	0	0	0.5941032	0.5915467	257	1	0	cg06671706	-------?----------------?-----------	0.2842	0.0309	82.698665	60.1	3.78E-06	chr8:8577602:SNP	34	0	0	2.35E-154	rs13248423	26451	0.0089573	0.0149523	0.0224472	chr8:8577602:SNP	0.004165
T	C	0	0	0.6597234	0.6544572	257	1	0	cg06671706	++++++++++++++++++++++++?+++++++++++	0.2474	0.0259	101.0945651	66.4	1.40E-08	chr8:8577736:SNP	35	0	0	3.60E-130	rs13255655	27221	0.0091402	0.0165815	0.0271771	chr8:8577736:SNP	0.0058467
T	C	0	0	0.6521311	0.6471191	257	1	0	cg06671706	+++++++?++++++++++++++++?+++++++++++	0.2551	0.0303	93.0723989	64.5	1.24E-07	chr8:8577883:SNP	34	0	0	1.37E-139	rs13256216	26464	0.0091932	0.0162774	0.0259284	chr8:8577883:SNP	0.0053037
I	D	0	0	0.69098	0.6850483	257	1	0	cg06671706	-------?-?--------------?------?----	0.2505	0.0334	95.1455348	67.4	1.95E-08	chr8:8561391:INDEL	32	0	0	3.35E-122	chr8:8561391:I	24276	0.0095767	0.0177221	0.029393	chr8:8561391:INDEL	0.0061694
I	D	0	0	0.6848861	0.6786669	257	1	0	cg06671706	-------?-?--------------?------?----	0.2529	0.0328	94.3022671	67.1	2.62E-08	chr8:8564879:INDEL	32	0	0	1.15E-122	chr8:8564879:I	24276	0.0095587	0.0176066	0.0290775	chr8:8564879:INDEL	0.0060655
D	I	0	0	0.6839559	0.6773187	257	1	0	cg06671706	+++++++?+?++++++++++++++?++++++?++++	0.2525	0.0331	92.9628669	66.7	4.18E-08	chr8:8565693:INDEL	32	0	0	1.57E-125	chr8:8565693:D	24276	0.0095703	0.0175109	0.0286995	chr8:8565693:INDEL	0.0059524
I	D	0	0	0.6844637	0.6781316	257	1	0	cg06671706	-------?-?--------------?------?----	0.253	0.0328	94.247318	67.1	2.67E-08	chr8:8566017:INDEL	32	0	0	1.07E-122	chr8:8566017:I	24276	0.0095571	0.0175971	0.0290559	chr8:8566017:INDEL	0.0060581
I	D	0	0	0.6584008	0.6516981	257	1	0	cg06671706	-------?-?--------------?------?----	0.2611	0.0319	87.421239	64.5	2.81E-07	chr8:8574461:INDEL	32	0	0	4.36E-133	chr8:8574461:I	24276	0.0095102	0.0168705	0.0268191	chr8:8574461:INDEL	0.0053505
G	C	0	0	0.5609101	0.5594077	266	1	0	cg06904356	------------------------------------	0.3584	0.0308	99.4396918	64.8	4.33E-08	chr5:1850456:SNP	36	0	0	9.72E-130	rs72704490	27737	0.0081466	0.0144848	0.0231455	chr5:1850456:SNP	0.004457
G	T	0	0	0.5615465	0.5600047	266	1	0	cg06904356	------------------------------------	0.3587	0.0309	98.9833494	64.6	5.05E-08	chr5:1850563:SNP	36	0	0	2.39E-131	rs10512644	27746	0.0081423	0.0144433	0.0230272	chr5:1850563:SNP	0.0044207
C	T	0	0	-0.5583706	-0.558356	329	1	0	cg08650890	+++?++++?++?++?+++++?+++????++?+++++	0.1342	0.0191	25.4392637	1.7	0.438	chr6:31449552:SNP	26	0	0	0	rs3130908	20403	0.0141861	0.0143823	0.0144354	chr6:31449552:SNP	9.41E-05
A	G	0	0	-0.5404039	-0.5404039	329	1	0	cg08650890	---?----?--?--?-----?---????--?-----	0.1386	0.0193	22.6824117	0	0.5961	chr6:31450637:SNP	26	0	0	0	rs3131642	20412	0.0139866	0.0139866	0.0139866	chr6:31450637:SNP	0
T	C	0	0	-0.5404463	-0.5404463	329	1	0	cg08650890	---?----?--?--?-----?---????--?-----	0.1385	0.0193	22.6807642	0	0.5962	chr6:31451848:SNP	26	0	0	0	rs3094010	20412	0.0139879	0.0139879	0.0139879	chr6:31451848:SNP	0
G	A	0	0	-0.3325733	-0.3324137	343	1	0	cg09057517	++++++++++++++++++++++++?+++++++++++	0.4151	0.0206	34.6156799	1.8	0.4384	chr6:27515776:SNP	35	0	0	0	rs6915987	27256	0.0084795	0.0085904	0.0086331	chr6:27515776:SNP	4.62E-05
G	C	0	0	0.6293318	0.6230741	346	1	0	cg09166085	------------------------?-----------	0.1539	0.0175	62.1231964	45.3	0.002266	chr5:102855443:SNP	35	0	0	1.34E-201	rs73190041	27231	0.0113694	0.0161542	0.0207736	chr5:102855443:SNP	0.0037899
C	T	0	0	0.6372506	0.6316414	346	1	0	cg09166085	--------------------?---?-----------	0.1577	0.0178	61.5173508	46.4	0.001868	chr5:102865348:SNP	34	0	0	5.84E-198	rs13356231	26519	0.0113882	0.0163746	0.0212294	chr5:102865348:SNP	0.0038617
A	G	0	0	0.6375671	0.6320866	346	1	0	cg09166085	++++++++++++++++++++?+++?+++++++++++	0.1578	0.0177	60.0571455	45.1	0.002727	chr5:102866732:SNP	34	0	0	6.07E-208	rs6878912	26520	0.0113844	0.0161679	0.0207185	chr5:102866732:SNP	0.0036615
G	C	0	0	0.6375671	0.6320866	346	1	0	cg09166085	--------------------?---?-----------	0.1578	0.0177	60.0571455	45.1	0.002727	chr5:102866815:SNP	34	0	0	6.07E-208	rs6880267	26520	0.0113844	0.0161679	0.0207185	chr5:102866815:SNP	0.0036615
T	C	0	0	0.6460197	0.6431517	346	1	0	cg09166085	+++++++++++++++++++??+++?+++++++++++	0.1576	0.0178	43.8699358	27.1	0.07881	chr5:102868562:SNP	33	0	0	0	rs7730302	25614	0.0115703	0.0141276	0.0158621	chr5:102868562:SNP	0.0016622
G	A	0	0	0.6381127	0.6326323	346	1	0	cg09166085	--------------------?---?-----------	0.1578	0.0178	58.8173683	43.9	0.003736	chr5:102871079:SNP	34	0	0	3.27E-217	rs11242495	26516	0.0113809	0.0159834	0.0202846	chr5:102871079:SNP	0.0034914
C	A	0	0	0.6483174	0.6470688	346	1	0	cg09166085	--------------------?--??-?---------	0.1567	0.0179	37.9134737	18.2	0.1831	chr5:102879396:SNP	32	0	0	0	rs34672333	25401	0.0116562	0.0133091	0.0142557	chr5:102879396:SNP	0.0009837
T	G	0	0	0.6462961	0.6440566	346	1	0	cg09166085	++++++++++++++++++++?++??+?+++++++++	0.1548	0.0176	41.6924847	25.6	0.09512	chr5:102882745:SNP	32	0	0	0	rs73190066	25414	0.0117192	0.0141424	0.0157613	chr5:102882745:SNP	0.0015376
A	G	0	0	0.6449556	0.6429324	346	1	0	cg09166085	++++++++++++++++++++?++??+?+++++++++	0.1556	0.0176	40.2808957	23	0.1228	chr5:102883021:SNP	32	0	0	0	rs28406419	25384	0.0116995	0.0138384	0.0152022	chr5:102883021:SNP	0.00133
C	T	0	0	0.6493181	0.6478467	346	1	0	cg09166085	--------------------?--??-?---------	0.1568	0.0181	39.3613686	21.2	0.1441	chr5:102884838:SNP	32	0	0	0	rs10057864	25407	0.0116444	0.0135933	0.0147852	chr5:102884838:SNP	0.0011872
G	A	0	0	0.6487792	0.6472887	346	1	0	cg09166085	--------------------?--??-?---------	0.1571	0.0178	38.8524421	20.2	0.157	chr5:102886323:SNP	32	0	0	0	rs35355522	25411	0.0116303	0.013473	0.0145763	chr5:102886323:SNP	0.0011123
A	G	0	0	0.6490959	0.6467589	346	1	0	cg09166085	++++++++++++++++++++?++??+?+++++++++	0.1567	0.0178	43.0121708	27.9	0.07407	chr5:102888333:SNP	32	0	0	0	rs9327885	25395	0.0116438	0.0143046	0.0161557	chr5:102888333:SNP	0.0017053
G	C	0	0	0.648462	0.6461791	346	1	0	cg09166085	--------------------?--??-?---------	0.1569	0.0178	42.823074	27.6	0.07683	chr5:102889310:SNP	32	0	0	0	rs13157247	25399	0.0116366	0.0142593	0.0160746	chr5:102889310:SNP	0.0016763
C	T	0	0	0.6474699	0.6449825	346	1	0	cg09166085	--------------------?--??-?---------	0.1546	0.0176	42.2077423	26.6	0.08638	chr5:102890774:SNP	32	0	0	0	rs10078744	25396	0.0117257	0.0142492	0.015965	chr5:102890774:SNP	0.0016135
C	T	0	0	0.6466552	0.6447701	346	1	0	cg09166085	--------------------?--??-?---------	0.1554	0.0173	40.9254789	24.3	0.1095	chr5:102894977:SNP	32	0	0	0	rs7734923	25419	0.0116871	0.0139514	0.015429	chr5:102894977:SNP	0.0014194
A	G	0	0	0.644605	0.6425783	346	1	0	cg09166085	++++++?+++++++++++++?++??+?+++++++++	0.1554	0.0175	40.0386167	25.1	0.1041	chr5:102895124:SNP	31	0	0	0	rs7723689	24560	0.011871	0.0142815	0.0158433	chr5:102895124:SNP	0.0014841
A	C	0	0	0.6456487	0.6434178	346	1	0	cg09166085	++++++?+++++++++++++?++??+?+++++++++	0.1553	0.0176	40.7004247	26.3	0.092	chr5:102895241:SNP	31	0	0	0	rs7725090	24558	0.0118875	0.0144361	0.0161276	chr5:102895241:SNP	0.0015863
C	T	0	0	0.6465224	0.6446693	346	1	0	cg09166085	------?-------------?--??-?---------	0.1549	0.0177	38.9090025	22.9	0.1278	chr5:102896400:SNP	31	0	0	0	rs11750858	24554	0.0119038	0.0140856	0.0154388	chr5:102896400:SNP	0.0013245
A	G	0	0	0.6475985	0.6459716	346	1	0	cg09166085	++++++?+++++++++++++?++??+?+++++++++	0.1574	0.0181	39.0550126	23.2	0.1245	chr5:102898203:SNP	31	0	0	0	rs3797900	24545	0.0118098	0.0140058	0.0153744	chr5:102898203:SNP	0.001325
A	G	0	0	0.6407699	0.6382767	346	1	0	cg09166085	++++++?+++++++++++++?++??+?+++++++++	0.1565	0.0177	43.1952361	30.5	0.05631	chr5:102899416:SNP	31	0	0	0.00E+00	rs7707836	24527	0.0118382	0.0148806	0.0170451	chr5:102899416:SNP	0.0019407
G	A	0	0	0.6380005	0.636184	346	1	0	cg09166085	------?-------------?--??-?---------	0.1596	0.0188	41.0958742	27	0.08532	chr5:102900033:SNP	31	0	0	0	rs71586376	24509	0.0117461	0.0143582	0.0160906	chr5:102900033:SNP	0.0016068
G	A	0	0	0.6246044	0.6210758	346	1	0	cg09166085	------??------------?--??-??--------	0.1578	0.0183	41.7253274	32.9	0.04601	chr5:102903643:SNP	29	0	0	1.14E-259	rs74692061	23079	0.0121763	0.01564	0.018145	chr5:102903643:SNP	0.0021443
G	A	0	0	0.6250744	0.6233659	346	1	0	cg09166085	------??-?---------??--??-??--------	0.1577	0.0192	34.7128418	25.1	0.118	chr5:102904222:SNP	27	0	0	4.55E-291	rs7716935	20730	0.0128405	0.0155437	0.0171435	chr5:102904222:SNP	0.0015225
D	I	0	0	0.6443651	0.6427528	346	1	0	cg09166085	+++++++?+?++++++++++?++??+?++++?++++	0.1566	0.0186	37.6496541	25.6	0.1052	chr5:102891991:INDEL	29	0	0	0	chr5:102891991:D	22440	0.0124038	0.0150115	0.0166785	chr5:102891991:INDEL	0.0015642
D	I	0	0	0.6409311	0.6380462	346	1	0	cg09166085	++++++??+?++++++++++?++??+?++++?++++	0.1552	0.0187	39.1505835	31	0.06139	chr5:102895209:INDEL	28	0	0	1.30E-265	chr5:102895209:D	21579	0.012695	0.0160635	0.018408	chr5:102895209:INDEL	0.0020683
G	A	0	0	0.5388615	0.5347016	369	1	0	cg09826364	-------?-?--?-----?-----?-----------	0.3975	0.0264	66.2941177	54.7	0.0001495	chr7:158763795:SNP	31	0	0	2.45E-173	rs2657389	23674	0.008688	0.0136607	0.0191989	chr7:158763795:SNP	0.0028774
C	T	0	0	0.5467066	0.5412946	369	1	0	cg09826364	-------?-?--?-----?-----?-----------	0.3857	0.0239	68.8624843	56.4	6.88E-05	chr7:158766262:SNP	31	0	0	2.24E-164	rs2657326	23674	0.0087168	0.0139682	0.0200088	chr7:158766262:SNP	0.0031011
C	T	0	0	0.5492879	0.5441964	369	1	0	cg09826364	-------?-?--?-----?-----?-----------	0.3879	0.0238	70.3014473	57.3	4.42E-05	chr7:158767628:SNP	31	0	0	6.59E-160	rs2730249	23675	0.0086993	0.014082	0.0203858	chr7:158767628:SNP	0.0032026
C	T	0	0	0.4679446	0.4676605	369	1	0	cg09826364	-------?----?-----?-----?-----------	0.1824	0.0205	32.9992412	6.1	0.3696	chr7:158769109:SNP	32	0	0	0	rs56062559	25106	0.0113221	0.0118261	0.0120523	chr7:158769109:SNP	0.0002683
G	C	0	0	0.4681842	0.4679417	369	1	0	cg09826364	-------?----?-----?-----?-----------	0.1824	0.0204	32.7696308	5.4	0.3802	chr7:158769145:SNP	32	0	0	0	rs55974535	25106	0.0113199	0.0117681	0.0119661	chr7:158769145:SNP	0.0002374
G	A	0	0	0.5491496	0.5438671	369	1	0	cg09826364	-------?-?--?-----?-----?-----------	0.388	0.0243	69.4702676	56.8	5.71E-05	chr7:158769198:SNP	31	0	0	1.37E-163	rs2527224	23674	0.0087003	0.0140028	0.0201471	chr7:158769198:SNP	0.0031374
C	G	0	0	0.4686143	0.4684386	369	1	0	cg09826364	+++++++?++++?+++++?+++++?+++++++++++	0.1828	0.0206	32.2235814	3.8	0.406	chr7:158769280:SNP	32	0	0	0	rs55882200	25121	0.0113126	0.0116265	0.0117591	chr7:158769280:SNP	0.0001639
C	T	0	0	0.5449628	0.5408093	369	1	0	cg09826364	-------?----?-----?-----?-----------	0.3887	0.0237	73.6916283	57.9	2.47E-05	chr7:158769301:SNP	32	0	0	2.87E-162	rs6956589	25119	0.0084453	0.0137626	0.0200757	chr7:158769301:SNP	0.0031905
G	A	0	0	0.5889993	0.585818	369	1	0	cg09826364	------------?-----?-----------------	0.3431	0.0223	81.8564551	59.7	4.94E-06	chr7:158773936:SNP	34	0	0	5.94E-176	rs262154	26404	0.0083962	0.013944	0.0208268	chr7:158773936:SNP	0.0035993
G	A	0	0	0.5793288	0.5755127	369	1	0	cg09826364	-------?----?-----?-------?---------	0.35	0.022	71.9721776	56.9	4.20E-05	chr7:158777934:SNP	32	0	0	4.40E-185	rs262150	25024	0.0086004	0.013862	0.0199673	chr7:158777934:SNP	0.0031776
C	T	0	0	0.5827916	0.5793691	369	1	0	cg09826364	------------?-----?-------?---------	0.3498	0.0223	78.3233861	59.1	9.30E-06	chr7:158778256:SNP	33	0	0	1.02E-173	rs262149	25816	0.008474	0.0139957	0.020741	chr7:158778256:SNP	0.0034813
C	A	0	0	0.58387	0.5802531	369	1	0	cg09826364	-------?----?-----?-----------------	0.3452	0.0224	75.7193546	57.7	2.10E-05	chr7:158779925:SNP	33	0	0	1.04E-184	rs262148	25610	0.0085132	0.0138339	0.0201443	chr7:158779925:SNP	0.003317
A	G	0	0	0.4830032	0.482753	369	1	0	cg09826364	++++++++++++?+++++++++++?++?++++++++	0.1848	0.0219	37.4748757	14.6	0.2323	chr7:158780563:SNP	33	0	0	4.35E-302	rs111163568	25699	0.0111019	0.0123316	0.0130014	chr7:158780563:SNP	0.0007056
G	A	0	0	0.5916022	0.5884617	369	1	0	cg09826364	------------?-----?-----?-??--------	0.3573	0.0231	75.4227625	60.2	8.80E-06	chr7:158783155:SNP	31	0	0	1.20E-164	rs2657404	24611	0.0086051	0.0144445	0.0216339	chr7:158783155:SNP	0.0035324
T	C	0	0	0.5616244	0.5569675	369	1	0	cg09826364	+++++++?++++?+++++?+++++?+??++++++++	0.4008	0.027	72.6864182	60.1	1.29E-05	chr7:158784911:SNP	30	0	0	1.23E-150	rs2657398	23854	0.0085716	0.0143917	0.0214841	chr7:158784911:SNP	0.0033767
C	T	0	0	0.5603189	0.555677	369	1	0	cg09826364	-------?----?-----?-----?-??--------	0.4016	0.0267	72.5692529	60	1.34E-05	chr7:158785095:SNP	30	0	0	1.94E-150	rs2657397	23856	0.0085712	0.0143781	0.0214484	chr7:158785095:SNP	0.0033671
T	C	0	0	0.4789601	0.4784558	369	1	0	cg09826364	++++++++++++?+++++++++++++??++++++++	0.1996	0.0273	39.4684725	18.9	0.1707	chr7:158787332:SNP	33	0	0	3.29E-284	rs4909110	25573	0.0107792	0.0123579	0.0132949	chr7:158787332:SNP	0.0009075
T	C	0	0	0.5985242	0.5914464	369	1	0	cg09826364	+++++++?++++?+++++?+++++?+??++++++++	0.389	0.0331	80.4854757	64	9.83E-07	chr7:158788529:SNP	30	0	0	2.94E-141	rs2730230	23864	0.0085229	0.0150518	0.0236541	chr7:158788529:SNP	0.0039351
T	C	0	0	0.5993518	0.5931787	369	1	0	cg09826364	++++++++++++?+++++?+++++?+??++++++++	0.3857	0.0344	83.5563311	64.1	6.01E-07	chr7:158789361:SNP	31	0	0	5.26E-145	rs2730228	24661	0.0083923	0.0148147	0.0233743	chr7:158789361:SNP	0.0039605
A	G	0	0	0.5947575	0.5883252	369	1	0	cg09826364	+++++++?++++?+++++?+++++?+??++++++++	0.3986	0.0313	78.4337104	63	1.96E-06	chr7:158793397:SNP	30	0	0	3.41E-147	rs2730275	23837	0.0085112	0.0148377	0.0230196	chr7:158793397:SNP	0.0037664
C	A	0	0	0.5914425	0.5836971	369	1	0	cg09826364	-------?----?-----------?-??--------	0.3947	0.0323	79.6725719	62.3	2.20E-06	chr7:158796062:SNP	31	0	0	1.13E-152	rs2730274	24277	0.0084613	0.0146162	0.022471	chr7:158796062:SNP	0.0037355
C	T	0	0	0.5922431	0.5845891	369	1	0	cg09826364	-------?----?-----------?-??--------	0.3989	0.0312	81.942572	63.4	1.04E-06	chr7:158796644:SNP	31	0	0	1.84E-145	rs2527236	24272	0.0084426	0.0147912	0.0230603	chr7:158796644:SNP	0.0038888
A	G	0	0	0.5911873	0.5839594	369	1	0	cg09826364	+++++++?++++?+++++?+++++?+??++++++++	0.396	0.0322	77.7945375	62.7	2.42E-06	chr7:158796968:SNP	30	0	0	2.98E-147	rs2657340	23840	0.0085279	0.0148076	0.0228768	chr7:158796968:SNP	0.0037326
A	C	0	0	0.591179	0.5832527	369	1	0	cg09826364	+++++++?++++?+++++++++++?+??++++++++	0.3989	0.0312	83.3107872	64	6.53E-07	chr7:158797754:SNP	31	0	0	2.73E-140	rs2730273	24273	0.0084426	0.0149136	0.0234453	chr7:158797754:SNP	0.0039914
C	T	0	0	0.591206	0.5835258	369	1	0	cg09826364	-------?----?-----------?-??--------	0.3991	0.0311	83.0678548	63.9	7.09E-07	chr7:158798494:SNP	31	0	0	3.14E-141	rs2527237	24277	0.0084391	0.0148855	0.0233672	chr7:158798494:SNP	0.0039697
G	C	0	0	0.5750661	0.5683783	369	1	0	cg09826364	-------?----?-----------?-??--------	0.4235	0.0317	73.1234391	59	1.83E-05	chr7:158798622:SNP	31	0	0	3.35E-173	rs2730272	24294	0.0084092	0.0139278	0.0204969	chr7:158798622:SNP	0.0032026
G	A	0	0	0.5494582	0.5446098	369	1	0	cg09826364	-------?-?--?-----?-----?-??--------	0.4375	0.0319	59.1520039	52.7	0.0005221	chr7:158801882:SNP	29	0	0	4.40E-193	rs2730250	22401	0.0087746	0.0135332	0.018537	chr7:158801882:SNP	0.0025286
G	A	0	0	0.5551295	0.5510606	369	1	0	cg09826364	------------?-------------??--------	0.4255	0.0305	68.874824	53.5	0.0001647	chr7:158803848:SNP	33	0	0	6.27E-215	rs2040897	25588	0.0082427	0.0127945	0.0177411	chr7:158803848:SNP	0.0026222
T	C	0	0	0.5574709	0.5536081	369	1	0	cg09826364	++++++++++++?++++++?++++++??++++++++	0.4309	0.0287	67.9397595	54.4	0.0001415	chr7:158804737:SNP	32	0	0	1.41E-202	rs2527177	24670	0.0083759	0.0131462	0.0183566	chr7:158804737:SNP	0.0027178
G	A	0	0	0.5573726	0.5534935	369	1	0	cg09826364	------------?------?------??--------	0.4311	0.0287	68.3263732	54.6	0.0001262	chr7:158806300:SNP	32	0	0	3.00E-200	rs1966360	24660	0.0083758	0.0131822	0.0184608	chr7:158806300:SNP	0.0027461
T	C	0	0	0.5573398	0.5535045	369	1	0	cg09826364	++++++++++++?++++++?++++++??++++++++	0.4318	0.0285	68.6287498	54.8	0.0001153	chr7:158809605:SNP	32	0	0	4.02E-198	rs2527181	24640	0.0083835	0.0132235	0.0185596	chr7:158809605:SNP	0.0027735
T	A	0	0	0.5572919	0.5536136	369	1	0	cg09826364	------------?------?------??--------	0.4317	0.0289	68.3440489	54.6	0.0001255	chr7:158812471:SNP	32	0	0	4.14E-200	rs2428780	24649	0.0083753	0.013184	0.0184647	chr7:158812471:SNP	0.0027472
A	G	0	0	0.5568469	0.5531149	369	1	0	cg09826364	++++++++++++?++++++?++++++??++++++++	0.4318	0.0288	69.2903076	55.3	9.46E-05	chr7:158813812:SNP	32	0	0	2.12E-194	rs2527182	24646	0.008376	0.0132777	0.0187217	chr7:158813812:SNP	0.0028174
G	C	0	0	0.5568713	0.5531744	369	1	0	cg09826364	------------?------?------??--------	0.4318	0.0288	69.1709142	55.2	9.81E-05	chr7:158815173:SNP	32	0	0	4.12E-195	rs2730206	24645	0.0083753	0.0132654	0.0186881	chr7:158815173:SNP	0.0028081
A	C	0	0	0.5562066	0.5518272	369	1	0	cg09826364	+++++++?++++?++++++?++++++??++++++++	0.4325	0.0278	69.9781505	57.1	4.89E-05	chr7:158816575:SNP	31	0	0	7.86E-173	rs10949752	23879	0.0085082	0.0138032	0.0198462	chr7:158816575:SNP	0.0030411
C	T	0	0	0.557928	0.5543078	369	1	0	cg09826364	------------?------?----?-??--------	0.4327	0.0286	68.5123175	56.2	7.66E-05	chr7:158817498:SNP	31	0	0	2.21E-183	rs11769917	24145	0.0084596	0.013563	0.0193197	chr7:158817498:SNP	0.0028947
A	G	0	0	0.556218	0.5525583	369	1	0	cg09826364	++++++++++++?++++++?++++++??++++++++	0.4325	0.0286	69.9622157	55.7	7.73E-05	chr7:158820460:SNP	32	0	0	1.38E-190	rs1017034	24669	0.0083696	0.0133312	0.0188888	chr7:158820460:SNP	0.0028622
C	T	0	0	0.5560704	0.5532266	369	1	0	cg09826364	------------?-----??----?-??--------	0.4338	0.0291	70.5265515	58.9	2.57E-05	chr7:158820969:SNP	30	0	0	1.89E-158	rs885863	23755	0.0085254	0.0141081	0.0207334	chr7:158820969:SNP	0.0031745
C	T	0	0	0.5562196	0.5522498	369	1	0	cg09826364	------------?------?------??--------	0.4327	0.0284	70.9801624	56.3	5.68E-05	chr7:158821175:SNP	32	0	0	2.16E-185	rs1062610	24683	0.0083656	0.01342	0.0191546	chr7:158821175:SNP	0.0029341
G	A	0	0	0.5514049	0.5482611	369	1	0	cg09826364	------------?-----??----?-??--------	0.4369	0.0296	68.6693566	57.8	4.60E-05	chr7:158821547:SNP	30	0	0	2.38E-164	rs885861	23755	0.0085233	0.0139153	0.0201823	chr7:158821547:SNP	0.0030311
C	A	0	0	0.4440235	0.4439072	371	1	0	cg09884451	-------?----------------------------	0.4355	0.0231	44.509005	23.6	0.1072	chr4:2359259:SNP	35	0	0	0	rs3135128	26962	0.0082478	0.0097978	0.0107971	chr4:2359259:SNP	0.0007458
G	A	0	0	0.4437652	0.4435874	371	1	0	cg09884451	-------?----------------------------	0.435	0.023	44.6223484	23.8	0.1051	chr4:2359802:SNP	35	0	0	0	rs3135127	26986	0.0082493	0.0098146	0.0108266	chr4:2359802:SNP	0.0007541
C	T	0	0	0.4251997	0.4259256	371	1	0	cg09884451	------------------------?-----------	0.4277	0.0224	46.8575235	27.4	0.07	chr4:2389863:SNP	35	0	0	4.27E-306	rs3135094	27248	0.0082499	0.0100713	0.0113697	chr4:2389863:SNP	0.0009121
C	A	0	0	0.5322825	0.530892	396	1	0	cg10622551	-------?----------------------------	0.4356	0.023	70.0887084	51.5	0.0002645	chr4:2359259:SNP	35	0	0	6.59E-226	rs3135128	26962	0.0080471	0.01218	0.0165885	chr4:2359259:SNP	0.0024377
G	A	0	0	0.5326789	0.5312371	396	1	0	cg10622551	-------?----------------------------	0.4351	0.023	70.131514	51.5	0.0002613	chr4:2359802:SNP	35	0	0	5.34E-226	rs3135127	26986	0.0080465	0.0121836	0.0165975	chr4:2359802:SNP	0.0024404
G	A	0	0	0.520437	0.51653	396	1	0	cg10622551	-------?----------------?-----------	0.3051	0.0202	66.6190835	50.5	0.0004708	chr4:2365541:SNP	34	0	0	4.64E-186	rs3135144	26481	0.0088618	0.0133002	0.0178899	chr4:2365541:SNP	0.0027586
A	G	0	0	0.5109077	0.5100529	396	1	0	cg10622551	+++++++?+?++++++++++++++?+++++++++++	0.4129	0.025	68.0958881	53	0.0002066	chr4:2366445:SNP	33	0	0	2.12E-175	rs3128826	24997	0.008503	0.0130855	0.0180943	chr4:2366445:SNP	0.0027301
T	C	0	0	0.5226655	0.5190083	396	1	0	cg10622551	++++++++++++++++++++++++++++++++++++	0.3046	0.0204	72.6722846	51.8	0.0001905	chr4:2367858:SNP	36	0	0	6.36E-186	rs3135142	27720	0.0086561	0.0131502	0.0179731	chr4:2367858:SNP	0.0029412
G	A	0	0	0.5226646	0.5189685	396	1	0	cg10622551	------------------------------------	0.3048	0.0204	72.6139724	51.8	0.0001936	chr4:2367873:SNP	36	0	0	3.13E-186	rs3135141	27713	0.0086558	0.0131446	0.0179581	chr4:2367873:SNP	0.0029364
C	T	0	0	0.5204776	0.5164436	396	1	0	cg10622551	-------?----------------------------	0.3047	0.0207	70.2677225	51.6	0.0002515	chr4:2368222:SNP	35	0	0	5.99E-181	rs3128823	26965	0.0087797	0.0133295	0.018145	chr4:2368222:SNP	0.0029176
T	C	0	0	0.5215315	0.5175379	396	1	0	cg10622551	++++++++++++++++++++++++++++++++++++	0.3051	0.0203	71.721241	51.2	0.0002489	chr4:2368825:SNP	36	0	0	3.98E-190	rs2239724	27721	0.0086535	0.0130598	0.0177326	chr4:2368825:SNP	0.0028652
G	A	0	0	0.5225894	0.5187975	396	1	0	cg10622551	------------------------------------	0.3047	0.0203	74.5406769	53	0.0001118	chr4:2369253:SNP	36	0	0	5.94E-177	rs1894433	27747	0.0086516	0.0133128	0.0184257	chr4:2369253:SNP	0.0030838
C	T	0	0	0.5224268	0.5185051	396	1	0	cg10622551	------------------------------------	0.3046	0.0201	74.5494937	53.1	0.0001115	chr4:2369608:SNP	36	0	0	9.68E-177	rs3128821	27743	0.0086532	0.0133161	0.0184311	chr4:2369608:SNP	0.0030856
G	A	0	0	0.52242	0.5185002	396	1	0	cg10622551	------------------------------------	0.3046	0.0201	74.5296659	53	0.0001121	chr4:2369676:SNP	36	0	0	7.84E-177	rs3128820	27743	0.0086531	0.0133142	0.018426	chr4:2369676:SNP	0.003084
G	A	0	0	0.5225379	0.5186713	396	1	0	cg10622551	------------------------------------	0.3046	0.0202	74.5110828	53	0.0001127	chr4:2369687:SNP	36	0	0	5.22E-177	rs3135140	27743	0.0086528	0.013312	0.0184209	chr4:2369687:SNP	0.0030824
A	G	0	0	0.5225379	0.5186713	396	1	0	cg10622551	++++++++++++++++++++++++++++++++++++	0.3046	0.0202	74.5110828	53	0.0001127	chr4:2369708:SNP	36	0	0	5.22E-177	rs3128819	27743	0.0086528	0.013312	0.0184209	chr4:2369708:SNP	0.0030824
G	T	0	0	0.5216827	0.5178267	396	1	0	cg10622551	------------------------------------	0.3049	0.0202	72.9666094	52	0.0001752	chr4:2369883:SNP	36	0	0	9.85E-184	rs3128817	27723	0.0086567	0.0131776	0.0180471	chr4:2369883:SNP	0.0029646
G	T	0	0	0.5228203	0.5192011	396	1	0	cg10622551	------------------------------------	0.3046	0.0203	73.7642378	52.6	0.0001396	chr4:2370341:SNP	36	0	0	9.37E-181	rs3128816	27731	0.008653	0.0132428	0.0182366	chr4:2370341:SNP	0.0030242
A	G	0	0	0.5226893	0.5190893	396	1	0	cg10622551	++++++++++++++++++++++++++++++++++++	0.3045	0.0202	73.4491216	52.3	0.0001528	chr4:2370800:SNP	36	0	0	3.67E-182	rs3128815	27731	0.0086539	0.0132169	0.0181607	chr4:2370800:SNP	0.0030003
C	T	0	0	0.5226893	0.5190893	396	1	0	cg10622551	------------------------------------	0.3045	0.0202	73.4491216	52.3	0.0001528	chr4:2370829:SNP	36	0	0	3.67E-182	rs3128814	27731	0.0086539	0.0132169	0.0181607	chr4:2370829:SNP	0.0030003
C	T	0	0	0.4988678	0.4989975	396	1	0	cg10622551	------------------------?-----------	0.4279	0.0224	70.5243066	51.8	0.0002339	chr4:2389863:SNP	35	0	0	3.86E-194	rs3135094	27248	0.0080915	0.0122579	0.0167838	chr4:2389863:SNP	0.0024923
G	C	0	0	0.62238	0.6227228	458	1	0	cg12390516	------------------------------------	0.3417	0.0608	84.4897336	58.6	5.64E-06	chr10:13480317:SNP	36	0	0	4.55E-216	rs4748033	27725	0.0082176	0.0134273	0.0198373	chr10:13480317:SNP	0.0034824
G	A	0	0	0.6236005	0.6243649	458	1	0	cg12390516	------------------------------------	0.3414	0.0609	83.7170394	58.2	7.17E-06	chr10:13480789:SNP	36	0	0	2.79E-221	rs4750356	27750	0.0082103	0.0133501	0.0196384	chr10:13480789:SNP	0.0034215
A	T	0	0	0.623975	0.6249648	458	1	0	cg12390516	++++?+++++++++++++++++++++++++++++++	0.3413	0.0614	84.7596954	59.9	3.20E-06	chr10:13481427:SNP	35	0	0	1.72E-200	rs12415754	27221	0.0082851	0.0137592	0.0206542	chr10:13481427:SNP	0.0036345
G	C	0	0	0.6231236	0.6237472	458	1	0	cg12390516	-------?----------------------------	0.3416	0.0618	85.5079386	60.2	2.52E-06	chr10:13481753:SNP	35	0	0	7.51E-194	rs11258383	26946	0.0083422	0.013925	0.0209801	chr10:13481753:SNP	0.0037406
C	T	0	0	0.6237256	0.6243417	458	1	0	cg12390516	------------------------------------	0.3413	0.0608	85.4112986	59	4.23E-06	chr10:13482031:SNP	36	0	0	1.17E-212	rs11258384	27722	0.0082123	0.0134869	0.0200406	chr10:13482031:SNP	0.0035423
T	C	0	0	0.6236845	0.6242911	458	1	0	cg12390516	++++++++++++++++++++++++++++++++++++	0.3413	0.0608	85.4571182	59	4.17E-06	chr10:13482073:SNP	36	0	0	1.98E-212	rs11258385	27721	0.0082118	0.0134894	0.0200501	chr10:13482073:SNP	0.0035451
A	G	0	0	0.6228539	0.6235741	458	1	0	cg12390516	++++++++++++++++++++++++?+++++++++++	0.3405	0.0618	84.4438091	59.7	3.54E-06	chr10:13482731:SNP	35	0	0	2.72E-201	rs1890876	27234	0.0082844	0.013728	0.0205756	chr10:13482731:SNP	0.0036109
T	C	0	0	0.623133	0.6234954	458	1	0	cg12390516	++++++++++++++++++++++++?+++++++++++	0.338	0.0558	92.6816479	63.3	2.43E-07	chr10:13485445:SNP	35	0	0	6.68E-168	rs4750358	27228	0.0082769	0.0143541	0.0225622	chr10:13485445:SNP	0.0041925
A	G	0	0	0.6166688	0.6167837	458	1	0	cg12390516	+++++++?++++++++++++++++?+++++++++++	0.3314	0.0582	86.7784017	62	1.01E-06	chr10:13490742:SNP	34	0	0	5.73E-169	rs10430801	26478	0.0084637	0.0144485	0.0222567	chr10:13490742:SNP	0.0040249
C	T	0	0	0.6180858	0.618076	458	1	0	cg12390516	------------------------?-----------	0.3324	0.0568	88.6482188	61.6	9.18E-07	chr10:13494594:SNP	35	0	0	1.28E-178	rs2277222	27236	0.0083188	0.0141173	0.0216896	chr10:13494594:SNP	0.0039444
T	C	0	0	0.6183319	0.6183736	458	1	0	cg12390516	++++++++++++++++++++++++?+++++++++++	0.3323	0.0568	88.8384957	61.7	8.62E-07	chr10:13494787:SNP	35	0	0	5.25E-178	rs7071421	27236	0.0083187	0.0141323	0.021736	chr10:13494787:SNP	0.0039581
G	A	0	0	0.6182961	0.6183491	458	1	0	cg12390516	------------------------?-----------	0.3324	0.0568	88.6788389	61.7	9.08E-07	chr10:13494876:SNP	35	0	0	1.31E-178	rs7089073	27236	0.008319	0.0141202	0.0216977	chr10:13494876:SNP	0.0039468
C	T	0	0	0.6186608	0.6187631	458	1	0	cg12390516	------------------------?-----------	0.3324	0.0568	88.1064506	61.4	1.09E-06	chr10:13495043:SNP	35	0	0	4.08E-181	rs7092928	27236	0.0083191	0.0140754	0.0215579	chr10:13495043:SNP	0.0039056
G	A	0	0	0.6186608	0.6187631	458	1	0	cg12390516	------------------------?-----------	0.3324	0.0568	88.1064506	61.4	1.09E-06	chr10:13495104:SNP	35	0	0	4.08E-181	rs7092750	27236	0.0083191	0.0140754	0.0215579	chr10:13495104:SNP	0.0039056
T	C	0	0	0.6187158	0.6188373	458	1	0	cg12390516	++++++++++++++++++++++++?+++++++++++	0.3324	0.0568	88.0636118	61.4	1.11E-06	chr10:13495176:SNP	35	0	0	2.46E-181	rs7075255	27236	0.0083188	0.0140714	0.0215465	chr10:13495176:SNP	0.0039022
C	T	0	0	0.618238	0.6183976	458	1	0	cg12390516	------------------------?-----------	0.3325	0.0568	86.6369599	60.8	1.76E-06	chr10:13495241:SNP	35	0	0	5.32E-187	rs7096540	27236	0.0083188	0.013959	0.0211976	chr10:13495241:SNP	0.0037993
G	A	0	0	0.6186691	0.6187877	458	1	0	cg12390516	------------------------?-----------	0.3324	0.0568	88.244866	61.5	1.05E-06	chr10:13495287:SNP	35	0	0	1.71E-180	rs7092954	27236	0.0083207	0.0140891	0.0215957	chr10:13495287:SNP	0.0039171
A	G	0	0	0.6163913	0.6167049	458	1	0	cg12390516	+++++++?++++++++++++++++?+++++++++++	0.3315	0.0585	84.9068698	61.1	1.86E-06	chr10:13495416:SNP	34	0	0	4.62E-176	rs7074617	26456	0.0084683	0.0142982	0.0217885	chr10:13495416:SNP	0.0038889
T	C	0	0	0.6180743	0.6180905	458	1	0	cg12390516	++++++++++++++++++++++++?+++++++++++	0.3325	0.0568	86.9655358	60.9	1.58E-06	chr10:13495447:SNP	35	0	0	2.01E-185	rs7075673	27236	0.0083208	0.013988	0.021283	chr10:13495447:SNP	0.0038248
G	A	0	0	0.6171207	0.6174621	458	1	0	cg12390516	------------------------?-----------	0.3326	0.0568	86.5416447	60.7	1.81E-06	chr10:13495589:SNP	35	0	0	2.00E-186	rs11258393	27229	0.0083259	0.0139589	0.0211923	chr10:13495589:SNP	0.0037984
C	T	0	0	0.6184434	0.6185349	458	1	0	cg12390516	------------------------?-----------	0.3326	0.0568	86.9593378	60.9	1.59E-06	chr10:13496208:SNP	35	0	0	1.09E-185	rs4748034	27236	0.0083203	0.0139859	0.0212802	chr10:13496208:SNP	0.0038239
A	C	0	0	0.6182993	0.6183772	458	1	0	cg12390516	++++++++++++++++++++++++?+++++++++++	0.3326	0.0568	87.0975347	61	1.52E-06	chr10:13496244:SNP	35	0	0	4.93E-185	rs4750360	27236	0.00832	0.0139966	0.0213133	chr10:13496244:SNP	0.0038336
A	G	0	0	0.6182702	0.6182962	458	1	0	cg12390516	++++++++++++++++++++++++?+++++++++++	0.3324	0.0569	87.3606386	61.1	1.39E-06	chr10:13496479:SNP	35	0	0	7.63E-184	rs7079554	27236	0.0083217	0.0140197	0.021382	chr10:13496479:SNP	0.0038541
T	G	0	0	0.6173225	0.6178433	458	1	0	cg12390516	++++++++++++++++++++++++?+++++++++++	0.331	0.0576	85.7834207	60.4	2.31E-06	chr10:13497653:SNP	35	0	0	2.66E-189	rs7093157	27225	0.0083375	0.0139218	0.0210358	chr10:13497653:SNP	0.0037545
G	A	0	0	0.6156606	0.6161681	458	1	0	cg12390516	-------?----------------?-----------	0.3324	0.0582	86.8827079	62	9.77E-07	chr10:13497671:SNP	34	0	0	4.63E-168	rs7077708	26464	0.0084628	0.0144543	0.022281	chr10:13497671:SNP	0.0040319
A	G	0	0	0.6175788	0.617769	458	1	0	cg12390516	++++++++++++++++++++++++?+++++++++++	0.3325	0.0568	86.7458808	60.8	1.70E-06	chr10:13498002:SNP	35	0	0	5.11E-186	rs11258395	27234	0.0083217	0.0139727	0.0212315	chr10:13498002:SNP	0.0038099
C	T	0	0	0.6173206	0.6175669	458	1	0	cg12390516	------------------------?-----------	0.3326	0.0566	86.6849944	60.8	1.73E-06	chr10:13498266:SNP	35	0	0	4.42E-186	rs10906374	27238	0.0083226	0.0139717	0.0212189	chr10:13498266:SNP	0.0038064
G	A	0	0	0.61732	0.6178802	458	1	0	cg12390516	------------------------?-----------	0.3312	0.0573	85.9410274	60.4	2.20E-06	chr10:13498371:SNP	35	0	0	1.20E-188	rs10906375	27237	0.0083367	0.0139364	0.0210725	chr10:13498371:SNP	0.0037654
G	A	0	0	0.6175089	0.617732	458	1	0	cg12390516	------------------------?-----------	0.3326	0.0566	86.6680716	60.8	1.74E-06	chr10:13498418:SNP	35	0	0	3.03E-186	rs10796081	27238	0.0083231	0.0139711	0.021216	chr10:13498418:SNP	0.0038056
A	C	0	0	0.6181184	0.618879	458	1	0	cg12390516	++++++++++++++++++++++++?+++++++++++	0.3314	0.0571	87.0114421	60.9	1.56E-06	chr10:13499253:SNP	35	0	0	1.33E-184	rs10906376	27237	0.0083356	0.0140201	0.0213322	chr10:13499253:SNP	0.003842
C	T	0	0	0.6164349	0.6163848	458	1	0	cg12390516	------------------------?-----------	0.333	0.0565	87.5010789	61.1	1.33E-06	chr10:13499395:SNP	35	0	0	4.17E-182	rs10906377	27230	0.0083235	0.0140363	0.0214211	chr10:13499395:SNP	0.0038662
C	T	0	0	0.4808835	0.4811637	458	1	0	cg12390516	------------------------?-----------	0.4189	0.0399	64.8181304	47.5	0.001121	chr10:13501202:SNP	35	0	0	9.33E-208	rs7922720	27257	0.0082007	0.011887	0.015634	chr10:13501202:SNP	0.002161
T	C	0	0	0.603962	0.6044073	458	1	0	cg12390516	+++++++?+?++++++++++++++?+++++++++++	0.3353	0.0579	84.8047516	62.3	1.15E-06	chr10:13516426:SNP	33	0	0	3.49E-151	rs10906382	24998	0.0087018	0.0149231	0.0230611	chr10:13516426:SNP	0.0041865
T	C	0	0	0.5969587	0.5981307	458	1	0	cg12390516	+++++++?+?++++++++++++++?+++++++++++	0.3362	0.0577	85.2379642	62.5	9.98E-07	chr10:13523937:SNP	33	0	0	9.57E-146	rs10906391	24997	0.0087176	0.0149835	0.0232209	chr10:13523937:SNP	0.0042352
D	I	0	0	0.6186866	0.6187273	458	1	0	cg12390516	+++++++?+?++++++++++++++?++++++?++++	0.336	0.0591	86.0405638	64	4.48E-07	chr10:13494396:INDEL	32	0	0	3.49E-141	chr10:13494396:D	24276	0.0088119	0.0154755	0.0244573	chr10:13494396:INDEL	0.0044819
G	T	0	0	0.5901195	0.5900696	502	1	0	cg13665998	--------------------?---?-----------	0.1575	0.0179	45.2683835	27.1	0.0756	chr5:102861303:SNP	34	0	0	3.45E-306	rs10061242	26493	0.0115013	0.0140132	0.0157772	chr5:102861303:SNP	0.0016938
C	T	0	0	0.593369	0.5935259	502	1	0	cg13665998	--------------------?---?-----------	0.1577	0.0178	45.2781982	27.1	0.07546	chr5:102865348:SNP	34	0	0	2.06999999999999e-310	rs13356231	26519	0.0114827	0.0139953	0.015755	chr5:102865348:SNP	0.0016898
A	G	0	0	0.5942103	0.594343	502	1	0	cg13665998	++++++++++++++++++++?+++?+++++++++++	0.1578	0.0177	44.7258944	26.2	0.08365	chr5:102866732:SNP	34	0	0	3.15001433819004e-319	rs6878912	26520	0.011478	0.0138933	0.0155564	chr5:102866732:SNP	0.0016125
G	C	0	0	0.5942103	0.594343	502	1	0	cg13665998	--------------------?---?-----------	0.1578	0.0177	44.7258944	26.2	0.08365	chr5:102866815:SNP	34	0	0	3.15001433819004e-319	rs6880267	26520	0.011478	0.0138933	0.0155564	chr5:102866815:SNP	0.0016125
T	C	0	0	0.5990725	0.5995176	502	1	0	cg13665998	+++++++++++++++++++??+++?+++++++++++	0.1575	0.0178	40.2298453	20.5	0.1507	chr5:102868562:SNP	33	0	0	0	rs7730302	25614	0.0116723	0.0135443	0.0146742	chr5:102868562:SNP	0.0011725
G	A	0	0	0.5948963	0.5949109	502	1	0	cg13665998	--------------------?---?-----------	0.1577	0.0178	45.5915688	27.6	0.07113	chr5:102871079:SNP	34	0	0	3.32E-308	rs11242495	26516	0.0114743	0.0140367	0.0158524	chr5:102871079:SNP	0.0017303
C	A	0	0	0.6028543	0.603244	502	1	0	cg13665998	--------------------?--??-?---------	0.1566	0.0179	32.4871084	4.6	0.3934	chr5:102879396:SNP	32	0	0	0	rs34672333	25401	0.0117567	0.0121526	0.0123207	chr5:102879396:SNP	0.0002152
T	G	0	0	0.601303	0.6018054	502	1	0	cg13665998	++++++++++++++++++++?++??+?+++++++++	0.1548	0.0176	33.9007779	8.6	0.3294	chr5:102882745:SNP	32	0	0	0	rs73190066	25414	0.0118178	0.0125675	0.0129236	chr5:102882745:SNP	0.0004241
A	G	0	0	0.6002261	0.6006058	502	1	0	cg13665998	++++++++++++++++++++?++??+?+++++++++	0.1555	0.0176	33.0977462	6.3	0.3651	chr5:102883021:SNP	32	0	0	0	rs28406419	25384	0.0117948	0.0123443	0.012593	chr5:102883021:SNP	0.0003055
C	T	0	0	0.6041872	0.6048763	502	1	0	cg13665998	--------------------?--??-?---------	0.1567	0.0181	34.4537266	10	0.306	chr5:102884838:SNP	32	0	0	0	rs10057864	25407	0.0117447	0.0126236	0.0130532	chr5:102884838:SNP	0.0004987
G	A	0	0	0.6037475	0.6042922	502	1	0	cg13665998	--------------------?--??-?---------	0.1571	0.0178	33.5920397	7.7	0.3429	chr5:102886323:SNP	32	0	0	0	rs35355522	25411	0.0117297	0.0124002	0.0127104	chr5:102886323:SNP	0.0003733
A	G	0	0	0.6034509	0.604151	502	1	0	cg13665998	++++++++++++++++++++?++??+?+++++++++	0.1567	0.0178	36.8039073	15.8	0.218	chr5:102888333:SNP	32	0	0	0	rs9327885	25395	0.0117446	0.0131581	0.0139435	chr5:102888333:SNP	0.000838
G	C	0	0	0.6027092	0.6034126	502	1	0	cg13665998	--------------------?--??-?---------	0.1569	0.0178	36.8909919	16	0.2151	chr5:102889310:SNP	32	0	0	0	rs13157247	25399	0.0117376	0.0131688	0.0139681	chr5:102889310:SNP	0.0008496
C	T	0	0	0.6020205	0.6025867	502	1	0	cg13665998	--------------------?--??-?---------	0.1545	0.0176	35.2278228	12	0.2749	chr5:102890774:SNP	32	0	0	0	rs10078744	25396	0.0118228	0.0128879	0.0134352	chr5:102890774:SNP	0.0006186
C	T	0	0	0.6009402	0.6014676	502	1	0	cg13665998	--------------------?--??-?---------	0.1554	0.0173	34.4426153	10	0.3064	chr5:102894977:SNP	32	0	0	0	rs7734923	25419	0.0117859	0.0126625	0.0130947	chr5:102894977:SNP	0.0005005
A	G	0	0	0.6005295	0.6011677	502	1	0	cg13665998	++++++?+++++++++++++?++??+?+++++++++	0.1554	0.0175	34.2051268	12.3	0.2727	chr5:102895124:SNP	31	0	0	0	rs7723689	24560	0.0119681	0.013084	0.0136457	chr5:102895124:SNP	0.0006317
A	C	0	0	0.601511	0.6021569	502	1	0	cg13665998	++++++?+++++++++++++?++??+?+++++++++	0.1552	0.0177	34.4499701	12.9	0.2632	chr5:102895241:SNP	31	0	0	0	rs7725090	24558	0.0119847	0.0131612	0.0137624	chr5:102895241:SNP	0.0006703
C	T	0	0	0.6029505	0.603608	502	1	0	cg13665998	------?-------------?--??-?---------	0.1549	0.0177	33.5558439	10.6	0.2989	chr5:102896400:SNP	31	0	0	0	rs11750858	24554	0.0120007	0.0129597	0.0134231	chr5:102896400:SNP	0.0005371
A	G	0	0	0.6037704	0.604589	502	1	0	cg13665998	++++++?+++++++++++++?++??+?+++++++++	0.1573	0.0181	34.6563941	13.4	0.2554	chr5:102898203:SNP	31	0	0	0	rs3797900	24545	0.0119069	0.0131267	0.013755	chr5:102898203:SNP	0.0006924
A	G	0	0	0.5992586	0.600289	502	1	0	cg13665998	++++++?+++++++++++++?++??+?+++++++++	0.1565	0.0177	35.4727454	15.4	0.2258	chr5:102899416:SNP	31	0	0	0	rs7707836	24527	0.0119301	0.0133512	0.0141065	chr5:102899416:SNP	0.0008172
G	A	0	0	0.5961636	0.5974353	502	1	0	cg13665998	------?-------------?--??-?---------	0.1595	0.0189	36.2623335	17.3	0.1996	chr5:102900033:SNP	31	0	0	0	rs71586376	24509	0.0118404	0.0134335	0.0143121	chr5:102900033:SNP	0.0009212
G	A	0	0	0.5823194	0.583215	502	1	0	cg13665998	------??------------?--??-??--------	0.1577	0.0183	34.5688266	19	0.1828	chr5:102903643:SNP	29	0	0	2.47032822920623e-323	rs74692061	23079	0.012269	0.0141206	0.0151474	chr5:102903643:SNP	0.0010416
D	I	0	0	0.6004954	0.6018855	502	1	0	cg13665998	+++++++?+?++++++++++?++??+?++++?++++	0.1565	0.0186	33.6473448	16.8	0.2127	chr5:102891991:INDEL	29	0	0	0	chr5:102891991:D	22440	0.0125052	0.0141451	0.0150274	chr5:102891991:INDEL	0.0009301
D	I	0	0	0.598323	0.599335	502	1	0	cg13665998	++++++??+?++++++++++?++??+?++++?++++	0.1551	0.0187	33.3910843	19.1	0.1845	chr5:102895209:INDEL	28	0	0	7.1599999999983e-313	chr5:102895209:D	21579	0.0127949	0.0147472	0.0158235	chr5:102895209:INDEL	0.0011047
T	C	0	0	0.7386766	0.7381506	527	1	0	cg14329783	++++++??++++++++++++++++++?+++++++++	0.101	0.0124	41.3928379	22.7	0.1236	chr7:75618797:SNP	33	0	0	0	rs7777399	25489	0.0141716	0.0168753	0.0183314	chr7:75618797:SNP	0.0019813
G	A	0	0	0.7504195	0.7502849	527	1	0	cg14329783	------?-------------------?---------	0.1005	0.0116	42.5276587	22.4	0.1238	chr7:75619650:SNP	34	0	0	0	rs7788926	26278	0.0139234	0.0165148	0.0179433	chr7:75619650:SNP	0.0019358
G	A	0	0	0.7522883	0.7520745	527	1	0	cg14329783	------?-------------------?---------	0.1004	0.0117	45.3996308	27.3	0.07376	chr7:75620641:SNP	34	0	0	0	rs7794040	26278	0.0139275	0.0171638	0.0191607	chr7:75620641:SNP	0.0025208
G	A	0	0	0.7515311	0.7510754	527	1	0	cg14329783	------?-----------------------------	0.1003	0.0115	45.8641761	25.9	0.08414	chr7:75621145:SNP	35	0	0	0	rs7798298	26886	0.0137785	0.0167689	0.0185865	chr7:75621145:SNP	0.0023568
T	C	0	0	0.745588	0.7447944	527	1	0	cg14329783	++++++?+++++++++++++++++++?+++++++++	0.1016	0.0117	42.5584204	22.5	0.1232	chr7:75622151:SNP	34	0	0	0	rs6467957	26261	0.013882	0.0164648	0.0179029	chr7:75622151:SNP	0.00193
A	G	0	0	0.7605972	0.7616813	527	1	0	cg14329783	++++++?+++++++++++++++++++++++++++++	0.0987	0.0125	51.538425	34	0.02739	chr7:75623893:SNP	35	0	0	5.33E-285	rs114462308	26879	0.0139085	0.0180977	0.021083	chr7:75623893:SNP	0.0035512
G	T	0	0	0.7593233	0.7602284	527	1	0	cg14329783	------------------------------------	0.0986	0.0124	52.4090497	33.2	0.02954	chr7:75625968:SNP	36	0	0	1.65E-300	rs76760929	27745	0.0136859	0.0176586	0.0204933	chr7:75625968:SNP	0.0034069
G	A	0	0	0.7502873	0.7497396	527	1	0	cg14329783	------------------------------------	0.0998	0.0106	47.2307871	25.9	0.08116	chr7:75627458:SNP	36	0	0	0	rs6467960	27748	0.0135659	0.0164847	0.0183066	chr7:75627458:SNP	0.0023506
T	C	0	0	0.7509779	0.75044	527	1	0	cg14329783	++++++++++++++++++++++++++++++++++++	0.0997	0.0106	47.6407583	26.5	0.07531	chr7:75629778:SNP	36	0	0	0	rs3801472	27748	0.0135759	0.0165765	0.0184791	chr7:75629778:SNP	0.0024328
T	C	0	0	0.749532	0.7488393	527	1	0	cg14329783	++++++++++++++++++++++++++++++++++++	0.0999	0.0106	48.0930512	27.2	0.06927	chr7:75633209:SNP	36	0	0	0	rs2058389	27749	0.0135626	0.0166522	0.0186362	chr7:75633209:SNP	0.002515
A	G	0	0	0.7591489	0.7600315	527	1	0	cg14329783	++++++++++++++++++++++++++++++++++++	0.0988	0.0123	51.5445	32.1	0.03531	chr7:75635405:SNP	36	0	0	6.19999999999987e-311	rs115332207	27749	0.0136754	0.017481	0.0201397	chr7:75635405:SNP	0.0032326
C	T	0	0	0.7602244	0.7612992	527	1	0	cg14329783	------------------------------------	0.0988	0.0123	51.5074539	32	0.03557	chr7:75636868:SNP	36	0	0	2.50999999999827e-312	rs80171070	27749	0.0136738	0.0174715	0.0201229	chr7:75636868:SNP	0.0032246
G	A	0	0	0.7503318	0.7500067	527	1	0	cg14329783	------------------------------------	0.1007	0.0113	47.2844979	26	0.08037	chr7:75637796:SNP	36	0	0	0	rs9649665	27749	0.0135395	0.0164632	0.0182916	chr7:75637796:SNP	0.0023517
A	G	0	0	0.7602244	0.7612992	527	1	0	cg14329783	++++++++++++++++++++++++++++++++++++	0.0988	0.0123	51.5074539	32	0.03557	chr7:75637839:SNP	36	0	0	2.50999999999827e-312	rs79180770	27749	0.0136738	0.0174715	0.0201229	chr7:75637839:SNP	0.0032246
C	G	0	0	0.7624611	0.7637755	527	1	0	cg14329783	++++++++++++++++++++++++++++++++++++	0.0987	0.0123	52.6003569	33.5	0.02839	chr7:75649821:SNP	36	0	0	7.40E-301	rs17148983	27745	0.0136845	0.0176864	0.020566	chr7:75649821:SNP	0.0034433
G	A	0	0	0.6867469	0.6841124	527	1	0	cg14329783	------------------------------------	0.1309	0.0134	62.0780279	43.6	0.003211	chr7:75652994:SNP	36	0	0	4.11E-228	rs73366066	27708	0.0120078	0.0168632	0.0212977	chr7:75652994:SNP	0.0040721
C	T	0	0	0.7630018	0.7644408	527	1	0	cg14329783	------------------------------------	0.0986	0.0123	53.5421353	34.6	0.02326	chr7:75657553:SNP	36	0	0	1.34E-290	rs150685585	27744	0.0136905	0.0178718	0.0209434	chr7:75657553:SNP	0.003631
A	C	0	0	0.6980109	0.696513	527	1	0	cg14329783	++++++++++++++++++++++++++++++++++++	0.1305	0.0132	66.4104032	47.3	0.001057	chr7:75659547:SNP	36	0	0	1.11E-206	rs6957698	27741	0.0119912	0.0174439	0.0227526	chr7:75659547:SNP	0.0047108
T	C	0	0	0.7630023	0.7643669	527	1	0	cg14329783	++++++++++++++++++++++++++++++++++++	0.0986	0.0122	54.6833184	36	0.01817	chr7:75663126:SNP	36	0	0	1.58E-278	rs77381667	27744	0.0136944	0.0180811	0.0213958	chr7:75663126:SNP	0.0038566
A	G	0	0	0.762752	0.7641074	527	1	0	cg14329783	++++++++++++++++++++++++++++++++++++	0.0985	0.0123	53.7417058	34.9	0.02229	chr7:75667901:SNP	36	0	0	4.44E-288	rs113056502	27744	0.0136951	0.0179081	0.0210286	chr7:75667901:SNP	0.0036722
C	T	0	0	0.6998658	0.6978838	527	1	0	cg14329783	------------------------------------	0.1299	0.0131	65.8770587	46.9	0.001216	chr7:75670851:SNP	36	0	0	1.83E-210	rs4470976	27736	0.0120099	0.0174045	0.0226051	chr7:75670851:SNP	0.0046456
T	C	0	0	0.7620906	0.7633166	527	1	0	cg14329783	++++++++++++++++++++++++++++++++++++	0.0985	0.0123	52.8072637	33.7	0.02718	chr7:75677216:SNP	36	0	0	5.44E-298	rs11553096	27748	0.0136901	0.017736	0.0206553	chr7:75677216:SNP	0.0034869
G	A	0	0	0.7635725	0.7646233	527	1	0	cg14329783	------------------------------------	0.0985	0.0124	54.1349729	35.3	0.02048	chr7:75679099:SNP	36	0	0	9.53E-285	rs79859948	27749	0.0136903	0.0179823	0.0211749	chr7:75679099:SNP	0.003747
G	C	0	0	0.7000611	0.6979759	527	1	0	cg14329783	------------------------------------	0.1307	0.0112	64.038772	45.3	0.001957	chr7:75681450:SNP	36	0	0	5.17E-225	rs963759	27742	0.011948	0.0170418	0.021861	chr7:75681450:SNP	0.0043225
T	C	0	0	0.6982209	0.6957237	527	1	0	cg14329783	+++++++++++++++++++++++?++++++++++++	0.1313	0.0113	63.6295027	46.6	0.001534	chr7:75682306:SNP	35	0	0	6.33E-211	rs3779421	27231	0.0120372	0.0173821	0.022527	chr7:75682306:SNP	0.0044819
T	G	0	0	0.6996602	0.6975151	527	1	0	cg14329783	+++++++++++++++++++++++?++++++++++++	0.131	0.0113	63.6678255	46.6	0.001518	chr7:75682909:SNP	35	0	0	2.50E-211	rs1637028	27230	0.0120431	0.0173923	0.0225517	chr7:75682909:SNP	0.0044921
A	G	0	0	0.7639416	0.7650401	527	1	0	cg14329783	++++++++++++++++++++++++++++++++++++	0.0985	0.0124	54.2443296	35.5	0.02	chr7:75684326:SNP	36	0	0	4.54E-284	rs79663210	27749	0.0136857	0.0179956	0.0212106	chr7:75684326:SNP	0.0037659
G	C	0	0	0.7640976	0.7651306	527	1	0	cg14329783	------------------------------------	0.0985	0.0124	54.1505111	35.4	0.02041	chr7:75687725:SNP	36	0	0	2.99E-285	rs78827697	27749	0.0136836	0.0179773	0.0211706	chr7:75687725:SNP	0.0037466
C	G	0	0	0.7639737	0.7650344	527	1	0	cg14329783	++++++++++++++++++++++++++++++++++++	0.0985	0.0124	54.0100803	35.2	0.02104	chr7:75698576:SNP	36	0	0	9.58E-287	rs76083953	27749	0.0136809	0.0179473	0.0211115	chr7:75698576:SNP	0.0037175
A	G	0	0	0.7637263	0.7647333	527	1	0	cg14329783	++++++++++++++++++++++++++++++++++++	0.0985	0.0124	53.8403009	35	0.02182	chr7:75698945:SNP	36	0	0	2.46E-288	rs80351761	27749	0.0136814	0.017918	0.021046	chr7:75698945:SNP	0.0036847
A	G	0	0	0.764029	0.7650476	527	1	0	cg14329783	++++++++++++++++++++++++++++++++++++	0.0986	0.0124	53.6677025	34.8	0.02264	chr7:75701640:SNP	36	0	0	1.80E-290	rs887579	27749	0.0136798	0.0178846	0.0209762	chr7:75701640:SNP	0.0036501
T	C	0	0	0.7001034	0.6984596	527	1	0	cg14329783	++++++++++++++++++++++++++++++++++++	0.1299	0.0109	64.1317707	45.4	0.001911	chr7:75702719:SNP	36	0	0	2.25E-224	rs7804781	27748	0.0119485	0.0170514	0.0218938	chr7:75702719:SNP	0.0043367
C	T	0	0	0.7639042	0.7648439	527	1	0	cg14329783	------------------------------------	0.0983	0.0126	53.7772506	34.9	0.02212	chr7:75703215:SNP	36	0	0	3.66E-288	rs78085898	27749	0.0137047	0.0179399	0.0210572	chr7:75703215:SNP	0.0036853
G	T	0	0	0.7654129	0.7665562	527	1	0	cg14329783	------?-----------------------------	0.0986	0.0126	53.3470345	36.3	0.01851	chr7:75704350:SNP	35	0	0	5.78E-270	rs76180651	26888	0.0138964	0.0184315	0.0218039	chr7:75704350:SNP	0.0039108
G	A	0	0	0.698524	0.6967461	527	1	0	cg14329783	------------------------------------	0.1305	0.0111	65.6508389	46.7	0.00129	chr7:75706266:SNP	36	0	0	1.65E-213	rs7804670	27742	0.0119412	0.0172477	0.0223986	chr7:75706266:SNP	0.0045573
T	C	0	0	0.701149	0.6997249	527	1	0	cg14329783	++++++++++++++++++++++++++++++++++++	0.1301	0.011	62.9246915	44.4	0.002598	chr7:75706883:SNP	36	0	0	1.12E-233	rs59038116	27750	0.0119484	0.0168847	0.0214814	chr7:75706883:SNP	0.0041569
A	G	0	0	0.7638907	0.7648678	527	1	0	cg14329783	++++++++++++++++++++++++++++++++++++	0.0982	0.0125	53.6969396	34.8	0.0225	chr7:75708937:SNP	36	0	0	5.87E-289	rs112646132	27747	0.013706	0.0179262	0.0210277	chr7:75708937:SNP	0.0036701
G	A	0	0	0.7020549	0.7006069	527	1	0	cg14329783	------?-----------------------------	0.1303	0.0111	64.1717341	47	0.00133	chr7:75710013:SNP	35	0	0	1.49E-206	rs60506304	26887	0.0121286	0.0176067	0.0228916	chr7:75710013:SNP	0.0046358
G	C	0	0	0.7020677	0.7006279	527	1	0	cg14329783	------?-----------------------------	0.1303	0.0111	64.144799	47	0.00134	chr7:75710067:SNP	35	0	0	9.68E-207	rs60283738	26888	0.0121284	0.0176024	0.0228815	chr7:75710067:SNP	0.0046314
T	C	0	0	0.7633996	0.7642519	527	1	0	cg14329783	++++++++++++++++++++++++++++++++++++	0.0982	0.0125	53.536869	34.6	0.02329	chr7:75712848:SNP	36	0	0	3.25E-290	rs75257637	27748	0.0137081	0.0179009	0.0209683	chr7:75712848:SNP	0.0036399
A	G	0	0	0.7649133	0.7659535	527	1	0	cg14329783	++++++?+++++++++++++++++++++++++++++	0.0985	0.0126	53.1232614	36	0.01945	chr7:75715307:SNP	35	0	0	8.90E-272	rs113244522	26887	0.0138989	0.0183936	0.0217163	chr7:75715307:SNP	0.003867
G	A	0	0	0.7651757	0.7661045	527	1	0	cg14329783	------?-----------------------------	0.0987	0.0127	53.0826005	35.9	0.01962	chr7:75716527:SNP	35	0	0	7.52E-273	rs111356249	26885	0.0138867	0.0183743	0.0216807	chr7:75716527:SNP	0.0038524
T	C	0	0	0.7634625	0.7643079	527	1	0	cg14329783	++++++++++++++++++++++++++++++++++++	0.0983	0.0125	53.5360849	34.6	0.02329	chr7:75718237:SNP	36	0	0	2.35E-290	rs117690214	27748	0.0137061	0.0178985	0.0209648	chr7:75718237:SNP	0.0036387
G	T	0	0	0.7649591	0.7660002	527	1	0	cg14329783	------?-----------------------------	0.0986	0.0126	53.1129326	36	0.01949	chr7:75719576:SNP	35	0	0	5.89E-272	rs114616297	26887	0.0138978	0.0183902	0.0217104	chr7:75719576:SNP	0.0038644
G	A	0	0	0.7652273	0.7661709	527	1	0	cg14329783	------?-----------------------------	0.0987	0.0127	53.0523141	35.9	0.01975	chr7:75720015:SNP	35	0	0	3.43E-273	rs112178631	26885	0.0138868	0.0183689	0.0216685	chr7:75720015:SNP	0.0038464
A	G	0	0	0.7025901	0.7008944	527	1	0	cg14329783	++++++?+++++++++++++++++++++++++++++	0.1307	0.0112	62.9225655	46	0.001844	chr7:75725331:SNP	35	0	0	6.44E-215	rs1808286	26880	0.0121331	0.0174321	0.0224544	chr7:75725331:SNP	0.0044468
A	G	0	0	0.7657767	0.7667769	527	1	0	cg14329783	++++++?+++++++++++++++++++++++++++++	0.0983	0.0125	53.3988557	36.3	0.0183	chr7:75725716:SNP	35	0	0	3.28E-269	rs111710510	26877	0.0139091	0.01846	0.0218451	chr7:75725716:SNP	0.0039287
T	C	0	0	0.7012916	0.6994118	527	1	0	cg14329783	++++++?++++++++++++++++++++?++++++++	0.1306	0.0113	63.8069612	48.3	0.001017	chr7:75737846:SNP	34	0	0	2.51E-191	rs61444627	26212	0.0122929	0.0180951	0.0237689	chr7:75737846:SNP	0.0048703
G	A	0	0	0.7604386	0.7605483	527	1	0	cg14329783	------------------------------------	0.0987	0.0129	51.4043802	31.9	0.03633	chr7:75745379:SNP	36	0	0	1.5399999999839e-313	rs111687970	27710	0.0136783	0.0174743	0.0200893	chr7:75745379:SNP	0.003208
T	C	0	0	0.7635735	0.7639824	527	1	0	cg14329783	++++++++++++++++++++++++++++++++++++	0.0981	0.0129	53.7606651	34.9	0.0222	chr7:75748581:SNP	36	0	0	4.87E-288	rs113229120	27747	0.013706	0.0179465	0.0210527	chr7:75748581:SNP	0.0036837
T	C	0	0	0.7657147	0.7662394	527	1	0	cg14329783	++++++++++++++++++++++++++++++++++++	0.0986	0.0129	54.031103	35.2	0.02094	chr7:75750743:SNP	36	0	0	2.70E-288	rs111948974	27748	0.0136695	0.0179403	0.0211023	chr7:75750743:SNP	0.0037164
C	T	0	0	0.7618464	0.7617536	527	1	0	cg14329783	------------------------------------	0.0983	0.0133	56.4850919	38	0.01216	chr7:75754486:SNP	36	0	0	1.45E-259	rs149593049	27740	0.0137164	0.0184566	0.0221364	chr7:75754486:SNP	0.0042258
A	C	0	0	0.7694802	0.7706835	527	1	0	cg14329783	++++++?++++++++++++++++++++++++?++++	0.0986	0.0132	50.1867997	34.2	0.02807	chr7:75758907:SNP	34	0	0	3.45E-282	rs117982500	26149	0.0140951	0.0184172	0.021436	chr7:75758907:SNP	0.0035819
T	C	0	0	0.7642907	0.7646403	527	1	0	cg14329783	++++++++++++++++++++++++++++++++++++	0.0988	0.0133	53.6937613	34.8	0.02252	chr7:75760909:SNP	36	0	0	1.55E-290	rs112615204	27747	0.0136763	0.0178988	0.020981	chr7:75760909:SNP	0.0036548
G	T	0	0	0.70601	0.7044304	527	1	0	cg14329783	------?-----------------------------	0.1303	0.013	66.9673878	49.2	0.0006287	chr7:75762619:SNP	35	0	0	3.40E-191	rs9649679	26881	0.0121531	0.0180563	0.0239371	chr7:75762619:SNP	0.0050886
T	C	0	0	0.7407731	0.7417792	527	1	0	cg14329783	++++++??++++++++++++++++?++?++++++++	0.1232	0.0135	56.7810131	45.4	0.003172	chr7:75770509:SNP	32	0	0	1.41E-214	rs11489549	24950	0.0129357	0.0186041	0.0236936	chr7:75770509:SNP	0.0045328
T	A	0	0	0.7647002	0.764958	527	1	0	cg14329783	------?-----------------------------	0.0994	0.0129	53.4327746	36.4	0.01816	chr7:75771982:SNP	35	0	0	2.59E-270	rs149660676	26859	0.0138522	0.0183935	0.0217694	chr7:75771982:SNP	0.0039039
C	G	0	0	0.7638307	0.7640039	527	1	0	cg14329783	++++++++++++++++++++++++++++++++++++	0.0988	0.0132	54.4708826	35.7	0.01904	chr7:75775918:SNP	36	0	0	4.72E-282	rs116006876	27747	0.0136758	0.0180373	0.0212838	chr7:75775918:SNP	0.0038064
A	G	0	0	0.7664874	0.7671337	527	1	0	cg14329783	++++++?+++++++++++++++++++++++++++++	0.0994	0.0129	53.7609268	36.8	0.01689	chr7:75776322:SNP	35	0	0	9.18E-269	rs142408930	26887	0.0138399	0.0184401	0.0218836	chr7:75776322:SNP	0.0039629
T	C	0	0	0.7403819	0.7414686	527	1	0	cg14329783	++++++??++++++++++++++++?++?++++++++	0.1232	0.0134	56.1450867	44.8	0.003738	chr7:75779766:SNP	32	0	0	3.97E-219	rs6945686	24950	0.0129375	0.0184975	0.0234315	chr7:75779766:SNP	0.0044222
A	G	0	0	0.7658666	0.7663685	527	1	0	cg14329783	++++++?+++++++++++++++++++++++++++++	0.0993	0.0129	53.5885246	36.6	0.01755	chr7:75780816:SNP	35	0	0	8.62E-270	rs138137030	26886	0.0138465	0.0184166	0.0218239	chr7:75780816:SNP	0.0039321
A	G	0	0	0.7044225	0.7041263	527	1	0	cg14329783	++++++?+++++++++++++++++?+++++++++++	0.1302	0.0135	61.4738309	46.3	0.00189	chr7:75790397:SNP	34	0	0	1.96E-208	rs58762064	26383	0.0122736	0.0177321	0.0228639	chr7:75790397:SNP	0.0044881
G	T	0	0	0.7044677	0.7043695	527	1	0	cg14329783	------?-----------------?-----------	0.1308	0.013	62.641099	47.3	0.001389	chr7:75799946:SNP	34	0	0	9.86E-202	rs6944211	26393	0.0122462	0.0178627	0.0232459	chr7:75799946:SNP	0.0046508
A	G	0	0	0.7035922	0.70341	527	1	0	cg14329783	++++++?+++++++++++++++++?+++++++++++	0.131	0.0131	61.3979539	46.3	0.001927	chr7:75801355:SNP	34	0	0	2.05E-209	rs73369682	26364	0.0122453	0.0176711	0.0227828	chr7:75801355:SNP	0.0044547
A	C	0	0	0.7379577	0.7373936	527	1	0	cg14329783	++++++?+++++++++++++++++++++++++++++	0.1033	0.0145	57.2291342	40.6	0.007597	chr7:75805689:SNP	35	0	0	6.56E-225	rs117892182	26857	0.0136939	0.018872	0.0230498	chr7:75805689:SNP	0.0045608
T	C	0	0	0.7254591	0.7253994	527	1	0	cg14329783	++++++??+++++++++++++++??+??++++++++	0.1019	0.0138	38.8905182	25.4	0.1038	chr7:75843603:SNP	30	0	0	5.53E-298	rs10226745	23808	0.0146622	0.0178912	0.0196627	chr7:75843603:SNP	0.0022463
I	D	0	0	0.7612543	0.7609764	527	1	0	cg14329783	---?---?-?--------------?------?----	0.0967	0.0137	43.8988445	31.7	0.04871	chr7:75686097:INDEL	31	0	0	2.22E-264	chr7:75686097:I	23817	0.0149766	0.0192025	0.0219152	chr7:75686097:INDEL	0.0032891
D	I	0	0	0.7683833	0.7698215	527	1	0	cg14329783	+++++++?+?++++++++++++++?++++++?++++	0.0975	0.013	49.0385894	36.8	0.02087	chr7:75688114:INDEL	32	0	0	7.63E-238	chr7:75688114:D	24276	0.0147497	0.0196979	0.0233323	chr7:75688114:INDEL	0.0041307
D	I	0	0	0.7679582	0.7693293	527	1	0	cg14329783	+++++++?+?++++++++++++++?++++++?++++	0.0975	0.013	48.374587	35.9	0.02422	chr7:75700652:INDEL	32	0	0	3.13E-244	chr7:75700652:D	24276	0.0147454	0.0195486	0.0230098	chr7:75700652:INDEL	0.0039764
I	D	0	0	0.7693993	0.7703907	527	1	0	cg14329783	------??-?--------------?------?----	0.0976	0.0133	46.9303296	36.1	0.02528	chr7:75744263:INDEL	31	0	0	3.83E-236	chr7:75744263:I	23415	0.014989	0.0199602	0.0234479	chr7:75744263:INDEL	0.0040159
D	I	0	0	0.765102	0.7656574	527	1	0	cg14329783	+++++++?+?++++++++++++++?++++++?++++	0.0978	0.0146	45.3173686	31.6	0.0467	chr7:75793396:INDEL	32	0	0	1.82E-275	chr7:75793396:D	24276	0.0147584	0.018897	0.0215745	chr7:75793396:INDEL	0.0032848
D	I	0	0	0.769222	0.7702626	527	1	0	cg14329783	++++++??+?++++++++++++++?++++++?++++	0.0985	0.0142	44.3596223	32.4	0.04423	chr7:75795045:INDEL	31	0	0	1.00E-264	chr7:75795045:D	23415	0.0149663	0.0193184	0.0221299	chr7:75795045:INDEL	0.0033953
T	G	0	0	0.6887094	0.684485	544	1	0	cg14818248	+++?+++?+?++++?++++++?++?+??++++++++	0.2097	0.0174	64.3173948	58	6.97E-05	chr19:4751732:SNP	28	0	0	1.66E-159	rs11673429	21666	0.0107437	0.0176321	0.0255927	chr19:4751732:SNP	0.0045527
A	C	0	0	0.6912293	0.6883833	544	1	0	cg14818248	+++++++?+?+++++++++++?++?+??++++++++	0.211	0.0168	70.2577787	58.7	2.80E-05	chr19:4754106:SNP	30	0	0	1.84E-168	rs35236402	23379	0.0103132	0.0170207	0.0249857	chr19:4754106:SNP	0.0046167
G	C	0	0	0.6925234	0.6895779	544	1	0	cg14818248	-------?-?-----------?--?-??--------	0.2116	0.0161	69.740594	58.4	3.29E-05	chr19:4754348:SNP	30	0	0	3.57E-172	rs35358973	23379	0.010295	0.0169361	0.0247578	chr19:4754348:SNP	0.0045442
G	C	0	0	0.7078082	0.706333	544	1	0	cg14818248	-------?-?-----------?--?-??---?----	0.2145	0.017	65.2168874	57.1	8.43E-05	chr19:4756448:SNP	29	0	0	3.91E-190	rs12982561	22658	0.0103323	0.0167596	0.0240657	chr19:4756448:SNP	0.0041908
G	A	0	0	0.7195312	0.7199114	544	1	0	cg14818248	--------------------------??--------	0.2129	0.0165	77.0478131	57.2	2.22E-05	chr19:4759978:SNP	34	0	0	9.54E-228	rs67300858	26442	0.0095651	0.0154528	0.0223325	chr19:4759978:SNP	0.0042123
A	G	0	0	0.7204738	0.7206131	544	1	0	cg14818248	++++++++++++++++++++++++++??++++++++	0.2129	0.0164	76.8855547	57.1	2.33E-05	chr19:4760816:SNP	34	0	0	9.56E-230	rs11672076	26462	0.0095556	0.0154231	0.0222633	chr19:4760816:SNP	0.0041885
G	A	0	0	0.7214346	0.7213317	544	1	0	cg14818248	--------------------------??--------	0.2132	0.016	75.3766059	56.2	3.69E-05	chr19:4764306:SNP	34	0	0	5.80E-240	rs12979279	26477	0.009548	0.0152603	0.0218089	chr19:4764306:SNP	0.0040382
G	A	0	0	0.7830912	0.7795218	544	1	0	cg14818248	-------?----------------?-??--------	0.1986	0.0154	86.8751119	64.3	3.38E-07	chr19:4767780:SNP	32	0	0	8.37E-175	rs11668223	25160	0.0099135	0.0175799	0.0277817	chr19:4767780:SNP	0.0057582
G	A	0	0	0.8315274	0.8266156	544	1	0	cg14818248	------------------------?-??--------	0.1864	0.0158	88.7126814	63.9	3.14E-07	chr19:4771806:SNP	33	0	0	4.38E-202	rs11666825	25929	0.0098888	0.0174145	0.0274144	chr19:4771806:SNP	0.0058046
C	A	0	0	0.832424	0.8275368	544	1	0	cg14818248	------------------------?-??--------	0.1864	0.0153	87.8863339	63.6	4.14E-07	chr19:4772036:SNP	33	0	0	1.97E-206	rs11667694	25939	0.0098857	0.0173313	0.0271506	chr19:4772036:SNP	0.0057167
A	G	0	0	0.8332578	0.8282628	544	1	0	cg14818248	++++++++++++++++++++++++?+??++++++++	0.1867	0.0151	86.7920766	63.1	5.96E-07	chr19:4773343:SNP	33	0	0	3.97E-212	rs28738739	25933	0.0098835	0.0172242	0.0268067	chr19:4773343:SNP	0.0056028
C	G	0	0	0.4098289	0.4098725	544	1	0	cg14818248	+++++++?+?++++++++++++++?+??++++++++	0.4556	0.0206	38.209295	21.5	0.1444	chr19:4773946:SNP	31	0	0	7.96E-294	rs12981314	23724	0.0087833	0.0102845	0.0111868	chr19:4773946:SNP	0.0006648
T	C	0	0	0.408548	0.4085475	544	1	0	cg14818248	+++++++?+?++++++++++++++?+??++++++++	0.4565	0.0214	37.5878241	20.2	0.1606	chr19:4774031:SNP	31	0	0	1.72E-301	rs12979854	23721	0.0087859	0.0101884	0.0110082	chr19:4774031:SNP	0.0006149
A	C	0	0	0.4093548	0.4094659	544	1	0	cg14818248	+++++++?+?++++++++++++++?+??++++++++	0.4556	0.0206	38.4215501	21.9	0.1392	chr19:4774214:SNP	31	0	0	7.78E-290	rs12610046	23724	0.008785	0.0103201	0.0112511	chr19:4774214:SNP	0.0006823
C	G	0	0	0.4090243	0.4090986	544	1	0	cg14818248	+++++++?+?++++++++++++++?+??++++++++	0.4553	0.0206	38.418235	21.9	0.1393	chr19:4774590:SNP	31	0	0	2.16E-289	rs11085093	23724	0.0087855	0.0103197	0.0112507	chr19:4774590:SNP	0.0006821
C	T	0	0	0.4100924	0.4102923	544	1	0	cg14818248	-------?-?--------------?-??--------	0.4557	0.0205	37.8203228	20.7	0.1544	chr19:4775083:SNP	31	0	0	4.86E-300	rs4807638	23721	0.0087863	0.0102251	0.0110767	chr19:4775083:SNP	0.0006337
C	T	0	0	0.4094713	0.4096484	544	1	0	cg14818248	-------?-?--------------?-??--------	0.4558	0.0205	37.6811997	20.4	0.1581	chr19:4775115:SNP	31	0	0	2.33E-301	rs4807639	23720	0.0087859	0.0102018	0.0110355	chr19:4775115:SNP	0.0006224
C	T	0	0	0.8710659	0.8708389	544	1	0	cg14818248	?--??--???--?--?---???--?-???--??---	0.1821	0.0147	46.4374833	61.2	0.000256	chr19:4778357:SNP	19	0	0	1.42E-151	rs556154400	15198	0.0128753	0.0223881	0.0332165	chr19:4778357:SNP	0.0051467
C	G	0	0	0.8455019	0.843308	544	1	0	cg14818248	+++++++++++++++++++?++++?+??++++++++	0.1862	0.0148	82.8683976	62.6	1.29E-06	chr19:4778589:SNP	32	0	0	1.48E-218	rs8100376	25035	0.0100231	0.0173593	0.0267936	chr19:4778589:SNP	0.0054641
C	G	0	0	0.8389331	0.8348192	544	1	0	cg14818248	++++++++++++++?++++?+++??+??+?++++++	0.1855	0.0155	62.7668985	55.4	0.0001784	chr19:4778897:SNP	29	0	0	9.80E-274	rs66506031	22557	0.0105866	0.0168851	0.0237318	chr19:4778897:SNP	0.0041129
T	C	0	0	0.8696595	0.8679024	544	1	0	cg14818248	+++++++?+++++++++++?++++?+??+++?++++	0.1821	0.0147	81.5723372	64.4	6.80E-07	chr19:4784733:SNP	30	0	0	1.45E-196	rs11671394	23581	0.0103368	0.0184309	0.0290758	chr19:4784733:SNP	0.0059122
T	C	0	0	0.872581	0.8708545	544	1	0	cg14818248	+++++++++++++++++++?++++?+??++++++++	0.1814	0.0147	85.4096493	63.7	5.54E-07	chr19:4784920:SNP	32	0	0	9.84E-218	rs11671476	25056	0.0100555	0.0176815	0.0277045	chr19:4784920:SNP	0.0057676
A	G	0	0	0.8732395	0.8701197	544	1	0	cg14818248	++++++++++++++++++++++++?+??++++++++	0.1805	0.0128	101.5599327	68.5	3.65E-09	chr19:4785327:SNP	33	0	0	1.77E-169	rs3087692	25983	0.0099153	0.0186607	0.0314686	chr19:4785327:SNP	0.0071594
C	T	0	0	0.8772782	0.871183	544	1	0	cg14818248	-------?-----------?-?--?-??--------	0.1794	0.0148	90.6651667	68	2.88E-08	chr19:4789477:SNP	30	0	0	4.10E-162	rs34928894	23904	0.0103421	0.0193548	0.0323334	chr19:4789477:SNP	0.0069331
C	T	0	0	0.7636648	0.7611179	544	1	0	cg14818248	-------?-?---------?-?--?-??---?----	0.2064	0.0156	64.9442207	58.4	5.72E-05	chr19:4789861:SNP	28	0	0	2.13E-199	rs11666054	21752	0.0105382	0.0174069	0.025348	chr19:4789861:SNP	0.0044532
A	G	0	0	0.7629134	0.7601547	544	1	0	cg14818248	+++++++?+?+++++++++?+?++?+??+++?++++	0.2062	0.0154	63.3538089	57.4	9.43E-05	chr19:4789873:SNP	28	0	0	6.47E-209	rs11668831	21752	0.0105409	0.017201	0.0247335	chr19:4789873:SNP	0.004269
T	C	0	0	0.8774301	0.8710892	544	1	0	cg14818248	+++++++?+++++++++++?+?++?+??++++++++	0.1793	0.0149	91.6314572	68.4	2.04E-08	chr19:4790442:SNP	30	0	0	9.18E-159	rs12974386	23901	0.0103436	0.0194613	0.0326828	chr19:4790442:SNP	0.007044
A	G	0	0	0.7556528	0.752038	544	1	0	cg14818248	+++++++?+?+++++++++?+?++?+??++++++++	0.2064	0.0155	69.6928621	59.8	2.05E-05	chr19:4795289:SNP	29	0	0	2.31E-187	rs1044386	22472	0.0103992	0.0174306	0.0258839	chr19:4795289:SNP	0.0047535
A	G	0	0	0.7554333	0.7518784	544	1	0	cg14818248	+++++++?+?+++++++++?+?++?+??++++++++	0.2065	0.0156	69.9275153	60	1.91E-05	chr19:4795342:SNP	29	0	0	4.46E-186	rs1044409	22471	0.0103974	0.0174576	0.0259665	chr19:4795342:SNP	0.0047788
A	C	0	0	0.7530807	0.7496936	544	1	0	cg14818248	+++++++?+?+++++++++?+?++?+??+++?++++	0.2023	0.016	70.7125992	61.8	8.87E-06	chr19:4795751:SNP	28	0	0	2.63E-159	rs34659031	21744	0.0106922	0.0184594	0.0280026	chr19:4795751:SNP	0.0052857
T	C	0	0	0.7531167	0.7497297	544	1	0	cg14818248	+++++++?+?+++++++++?+?++?+??+++?++++	0.2021	0.0161	70.8568013	61.9	8.46E-06	chr19:4795754:SNP	28	0	0	2.03E-158	rs34604695	21744	0.0107011	0.0184993	0.0280833	chr19:4795754:SNP	0.0053127
A	G	0	0	0.749894	0.7458393	544	1	0	cg14818248	+++++++?+?+++++++++?+?++?+??++++++++	0.2023	0.0159	73.9844179	62.2	5.07E-06	chr19:4795773:SNP	29	0	0	6.57E-160	rs12985957	22466	0.0105328	0.0182219	0.0278308	chr19:4795773:SNP	0.0053828
T	C	0	0	0.7531176	0.7497192	544	1	0	cg14818248	+++++++?+?+++++++++?+?++?+??++++++++	0.2067	0.0156	68.9154143	59.4	2.63E-05	chr19:4796132:SNP	29	0	0	4.41E-190	rs1541455	22473	0.0104051	0.0173429	0.0256097	chr19:4796132:SNP	0.0046703
T	C	0	0	0.844346	0.8380589	544	1	0	cg14818248	+++++++?+?+++++++++?+?++?+??+++?++++	0.1838	0.0148	75.7647978	64.4	1.63E-06	chr19:4798021:SNP	28	0	0	7.08E-169	rs74172660	21745	0.0108629	0.0193921	0.0304824	chr19:4798021:SNP	0.006086
G	A	0	0	0.7138557	0.7081316	544	1	0	cg14818248	-------?-?---------?-?--?-??--------	0.2065	0.0164	70.6597009	60.4	1.50E-05	chr19:4799087:SNP	29	0	0	8.73E-159	rs9630893	22472	0.0105359	0.0177986	0.0265881	chr19:4799087:SNP	0.0049948
G	A	0	0	0.7161435	0.7105037	544	1	0	cg14818248	-------?-?---------?-?--?-??--------	0.207	0.0167	72.7256916	61.5	7.68E-06	chr19:4799287:SNP	29	0	0	1.76E-151	rs9630887	22475	0.0105174	0.018018	0.0273173	chr19:4799287:SNP	0.0052181
G	A	0	0	0.7160214	0.7106636	544	1	0	cg14818248	-------?-?---------?-?--?-??--------	0.207	0.0167	72.5047438	61.4	8.25E-06	chr19:4799295:SNP	29	0	0	2.64E-152	rs9630888	22475	0.0105187	0.0179945	0.0272377	chr19:4799295:SNP	0.0051936
T	C	0	0	0.7184445	0.7123379	544	1	0	cg14818248	+++++++?+?+++++++++?+?++?+??++++++++	0.2066	0.0167	76.4197981	63.4	2.25E-06	chr19:4799374:SNP	29	0	0	2.86E-138	rs11666223	22475	0.0105167	0.0184643	0.028703	chr19:4799374:SNP	0.0056484
A	G	0	0	0.716207	0.710394	544	1	0	cg14818248	+++++++?+?+++++++++?+?++?+??++++++++	0.2074	0.0167	73.4581686	61.9	6.03E-06	chr19:4799679:SNP	29	0	0	1.05E-148	rs12974465	22474	0.0105115	0.0180939	0.0275769	chr19:4799679:SNP	0.0052973
D	I	0	0	0.8308683	0.8251864	544	1	0	cg14818248	+++++++?+?++++++++++++++?+??+++?++++	0.1876	0.0158	86.3861818	66.4	1.30E-07	chr19:4770870:INDEL	30	0	0	1.98E-156	chr19:4770870:D	23003	0.0104677	0.0191867	0.0311814	chr19:4770870:INDEL	0.0066229
D	I	0	0	0.8813984	0.8734603	544	1	0	cg14818248	+++++++?+?+++++++++?+?++?+??+++?++++	0.18	0.0157	91.3610546	70.4	6.44E-09	chr19:4791107:INDEL	28	0	0	9.08E-129	chr19:4791107:D	21753	0.0107896	0.0210659	0.0365091	chr19:4791107:INDEL	0.0079154
I	D	0	0	0.7557628	0.7527493	544	1	0	cg14818248	-------?-?---------?-?--?-??---?----	0.2056	0.0156	68.2015119	60.4	2.02E-05	chr19:4796200:INDEL	28	0	0	1.70E-175	chr19:4796200:I	21750	0.0105933	0.0179309	0.0267586	chr19:4796200:INDEL	0.0048874
D	I	0	0	0.7546812	0.7509685	544	1	0	cg14818248	+++++++?+?+++++++++?+?++?+??+++?++++	0.2065	0.0156	67.7372804	60.1	2.34E-05	chr19:4797606:INDEL	28	0	0	5.52E-178	chr19:4797606:D	21749	0.0105751	0.0178372	0.0265307	chr19:4797606:INDEL	0.0048147
I	D	0	0	0.7169354	0.7114932	544	1	0	cg14818248	-------?-?---------?-?--?-??---?----	0.2064	0.0165	69.365402	61.1	1.38E-05	chr19:4799072:INDEL	28	0	0	6.62E-150	chr19:4799072:I	21751	0.0107014	0.0182772	0.0274928	chr19:4799072:INDEL	0.0051299
T	C	0	0	0.6258182	0.6184043	553	1	0	cg15105011	+++++++?++++++++++++++++?+??++++++++	0.2618	0.028	65.7726402	52.9	0.0002669	chr4:848335:SNP	32	0	0	4.92E-223	rs7697256	25184	0.009252	0.0142565	0.0196299	chr4:848335:SNP	0.0031171
A	G	0	0	0.6261423	0.6188314	553	1	0	cg15105011	+++++++?++++++++++++++++?+??++++++++	0.2618	0.028	65.3710135	52.6	0.0002998	chr4:848702:SNP	32	0	0	7.15E-226	rs58466439	25184	0.0092544	0.0142165	0.0195152	chr4:848702:SNP	0.0030828
C	G	0	0	0.6748392	0.6689246	553	1	0	cg15105011	+++++++?++++++++++++++++?+??++++++++	0.2394	0.0302	61.7391021	49.8	0.0008379	chr4:848764:SNP	32	0	0	2.81E-283	rs73207782	25169	0.0094212	0.0140532	0.0187631	chr4:848764:SNP	0.0028571
G	T	0	0	0.6272061	0.6188576	553	1	0	cg15105011	-------?-?--------------?-??--------	0.2644	0.0271	62.1112942	51.7	0.0005073	chr4:852659:SNP	31	0	0	6.36E-223	rs2279177	23723	0.0095048	0.0144645	0.0196784	chr4:852659:SNP	0.0030437
A	G	0	0	0.6304858	0.6231185	553	1	0	cg15105011	++++++++++++++++++++++++?+??++++++++	0.2625	0.027	69.5088122	54	0.0001368	chr4:855708:SNP	33	0	0	3.58E-223	rs62295557	25943	0.0091016	0.0141638	0.0197701	chr4:855708:SNP	0.0032479
C	G	0	0	0.6308297	0.6234226	553	1	0	cg15105011	++++++++++++++++++++++++?+??++++++++	0.2626	0.0271	70.4394722	54.6	0.000104	chr4:858473:SNP	33	0	0	1.18E-217	rs7663814	25952	0.0091006	0.0142579	0.0200326	chr4:858473:SNP	0.0033278
A	C	0	0	0.6309092	0.6237094	553	1	0	cg15105011	++++++++++++++++++++++++?+??++++++++	0.2626	0.0271	71.4555473	55.2	7.69E-05	chr4:859548:SNP	33	0	0	1.61E-211	rs11936594	25967	0.0091028	0.0143635	0.0203264	chr4:859548:SNP	0.0034174
G	C	0	0	0.6315978	0.6253024	553	1	0	cg15105011	--------------------------??--------	0.2622	0.0265	73.320837	55	6.83E-05	chr4:861936:SNP	34	0	0	4.47E-218	rs56986122	26466	0.0090183	0.0141842	0.0200373	chr4:861936:SNP	0.0034234
A	G	0	0	0.6327912	0.6263227	553	1	0	cg15105011	++++++++++++++++++++++++++??++++++++	0.2617	0.0267	72.8116761	54.7	7.94E-05	chr4:865105:SNP	34	0	0	1.20E-221	rs60523283	26457	0.0090242	0.0141458	0.0199112	chr4:865105:SNP	0.0033847
T	C	0	0	0.6467229	0.6455659	553	1	0	cg15105011	+++++++?+++++++++?+?++++?+??++++++++	0.2082	0.0252	48.3578703	40	0.01349	chr4:872067:SNP	30	0	0	6.58E-298	rs56083715	23169	0.0105132	0.0143505	0.0175309	chr4:872067:SNP	0.0022513
G	T	0	0	0.6286044	0.6226314	553	1	0	cg15105011	------------------------?-??--------	0.2712	0.0249	71.1873052	55	8.33E-05	chr4:873417:SNP	33	0	0	2.60E-216	rs58036322	25956	0.0090013	0.0141838	0.0200244	chr4:873417:SNP	0.0033194
A	G	0	0	0.6353876	0.6298023	553	1	0	cg15105011	++++++++++++++++++++++++++??++++++++	0.2593	0.0283	70.3956329	53.1	0.0001611	chr4:875887:SNP	34	0	0	2.24E-238	rs2279186	26466	0.0090344	0.0139298	0.0192721	chr4:875887:SNP	0.0031869
A	G	0	0	0.7056925	0.69839	553	1	0	cg15105011	++++++++++++++++++++++++?+??++++++++	0.269	0.0274	69.0180912	53.6	0.000158	chr4:879977:SNP	33	0	0	1.03E-300	rs62297079	25964	0.0088275	0.0137137	0.0190394	chr4:879977:SNP	0.0030163
C	G	0	0	0.7064936	0.6989303	553	1	0	cg15105011	++++++++++++++++++++++++?+??++++++++	0.2686	0.0281	69.4663052	53.9	0.0001385	chr4:880558:SNP	33	0	0	1.76E-297	rs7657611	25967	0.0088285	0.0137606	0.019165	chr4:880558:SNP	0.0030534
A	G	0	0	0.7344757	0.7241705	553	1	0	cg15105011	+++++++?++++++++++++++++?+++++++++++	0.3389	0.0311	127.1292765	74	5.59E-13	chr4:893520:SNP	34	0	0	2.37E-126	rs3775121	26450	0.0079736	0.0164372	0.0307174	chr4:893520:SNP	0.0062446
A	G	0	0	0.7325282	0.7230349	553	1	0	cg15105011	+++++++?++++++++++++++++?+++++++++++	0.3383	0.0306	122.6349724	73.1	3.06E-12	chr4:893687:SNP	34	0	0	1.61E-134	rs3775120	26424	0.0079858	0.0161787	0.0296768	chr4:893687:SNP	0.0059648
A	G	0	0	0.7012825	0.6900136	553	1	0	cg15105011	+++++++?++++++++++++++++?++?++++++++	0.3018	0.031	100.9108171	68.3	4.60E-09	chr4:893913:SNP	33	0	0	2.69E-150	rs3822024	25802	0.0085167	0.0159613	0.0268571	chr4:893913:SNP	0.005226
G	A	0	0	0.7206348	0.7131514	553	1	0	cg15105011	---------------------------?--------	0.2958	0.0302	91.6062439	62.9	3.48E-07	chr4:894255:SNP	35	0	0	4.08E-227	rs3755963	27081	0.0083131	0.0143904	0.0223981	chr4:894255:SNP	0.0041501
T	C	0	0	0.7528224	0.742292	553	1	0	cg15105011	+++++++?++++++++++++++++?+++++++++++	0.3269	0.0299	120.6901991	72.7	6.35E-12	chr4:896163:SNP	34	0	0	9.16E-146	rs73209865	26454	0.0080065	0.0160959	0.0292819	chr4:896163:SNP	0.0058656
T	C	0	0	0.7439395	0.7316761	553	1	0	cg15105011	+++++++?+?++++++++++++++?+??++++++++	0.2925	0.0269	90.306491	66.8	5.90E-08	chr4:899168:SNP	31	0	0	2.19E-172	rs73209867	23724	0.0088297	0.0162279	0.0265793	chr4:899168:SNP	0.004936
T	C	0	0	0.7619289	0.7500919	553	1	0	cg15105011	+++++++?+?++++++++++++++?+?+++++++++	0.3254	0.0268	106.6152359	70.9	3.14E-10	chr4:900786:SNP	32	0	0	7.40E-157	rs3775114	24390	0.0083027	0.016252	0.0285548	chr4:900786:SNP	0.0054606
T	C	0	0	0.7620322	0.7501303	553	1	0	cg15105011	+++++++?+?++++++++++++++?+?+++++++++	0.3254	0.0268	106.7068511	70.9	3.03E-10	chr4:901323:SNP	32	0	0	1.24E-156	rs3775113	24390	0.0083028	0.0162588	0.0285795	chr4:901323:SNP	0.0054672
G	C	0	0	-0.5459136	-0.545934	553	1	0	cg15105011	+++++++?++++++++++++++++?+??++++++++	0.2617	0.0186	41.0604547	24.5	0.1068	chr4:906131:SNP	32	0	0	0	rs11248057	25189	0.0095847	0.0114779	0.0126952	chr4:906131:SNP	0.0009682
C	G	0	0	0.7861256	0.7714604	553	1	0	cg15105011	+++++++?+?++++++++++++++?+?++++?++++	0.3364	0.0277	131.3003226	77.2	1.23E-14	chr4:908763:SNP	31	0	0	5.60E-105	rs112333492	23665	0.0082546	0.0181881	0.0361277	chr4:908763:SNP	0.0072428
A	G	0	0	0.7842838	0.7717241	553	1	0	cg15105011	+++++++?++++++++++++++++?+?+++++++++	0.3381	0.0265	133.6844504	76.1	2.18E-14	chr4:909040:SNP	33	0	0	7.94E-125	rs62297086	25856	0.0079	0.016981	0.0330035	chr4:909040:SNP	0.0066336
C	T	0	0	0.7797518	0.7658894	553	1	0	cg15105011	-------?----------------?-??--------	0.338	0.025	131.6009922	76.4	2.34E-14	chr4:914638:SNP	32	0	0	1.87E-115	rs6842493	25162	0.0080422	0.0174569	0.0341408	chr4:914638:SNP	0.006815
T	C	0	0	0.7235	0.7130962	553	1	0	cg15105011	+++++++?+?++++++++++++++?+??++++++++	0.3111	0.0249	97.0027001	69.1	5.49E-09	chr4:920526:SNP	31	0	0	1.28E-145	rs56353809	23723	0.0087077	0.0165811	0.0281556	chr4:920526:SNP	0.0053366
A	C	0	0	0.7485842	0.7353083	553	1	0	cg15105011	+++++++?+?++++++++++++++?+??++++++++	0.2952	0.0251	97.1873372	69.1	5.14E-09	chr4:921733:SNP	31	0	0	1.67E-152	rs11734449	23724	0.0087843	0.0167391	0.0284575	chr4:921733:SNP	0.0054434
C	T	0	0	0.7566427	0.7426616	553	1	0	cg15105011	------------------------?-??--------	0.3779	0.027	129.6936275	75.3	1.03E-13	chr4:925149:SNP	33	0	0	2.02E-128	rs873785	25983	0.0077437	0.0164138	0.0313846	chr4:925149:SNP	0.0061257
G	A	0	0	0.7832559	0.7636755	553	1	0	cg15105011	-------?-?-----------?--?-??---?----	0.3543	0.0263	140.4516759	80.1	6.29E-17	chr4:930096:SNP	29	0	0	1.49E-78	rs7697111	22648	0.0083217	0.0196314	0.0417426	chr4:930096:SNP	0.0082047
C	T	0	0	0.7903474	0.77615	553	1	0	cg15105011	-------?-?--------------?-??--------	0.3591	0.0288	125.986773	76.2	9.97E-14	chr4:933660:SNP	31	0	0	6.07E-120	rs6851795	23725	0.0080818	0.0174622	0.0339401	chr4:933660:SNP	0.0065804
A	G	0	0	0.8271841	0.8090344	553	1	0	cg15105011	+++++++?+?++++++++++++++?+??++++++++	0.3671	0.0303	140.0243673	78.6	3.81E-16	chr4:935933:SNP	31	0	0	8.37E-113	rs11724898	23723	0.0078518	0.0178623	0.0366482	chr4:935933:SNP	0.0071192
G	A	0	0	0.815028	0.7978799	553	1	0	cg15105011	-------?-?--------------?-??--------	0.3721	0.0288	137.3928157	78.2	1.10E-15	chr4:936567:SNP	31	0	0	1.09E-112	rs10016294	23724	0.0078887	0.0177796	0.0361284	chr4:936567:SNP	0.0070138
T	C	0	0	-0.5696264	-0.5703881	553	1	0	cg15105011	-------?----------------?-??--------	0.2841	0.0208	49.9940037	38	0.01678	chr4:939087:SNP	32	0	0	3.00984791446487e-320	rs6599388	25201	0.0092322	0.0123227	0.0148889	chr4:939087:SNP	0.0016956
A	G	0	0	0.8338698	0.8178891	553	1	0	cg15105011	++++++?+++++++++++++++++?+??++++++++	0.3664	0.0275	143.6155823	78.4	2.00E-16	chr4:939206:SNP	32	0	0	4.55E-124	rs11729289	25093	0.0075978	0.0172081	0.0351989	chr4:939206:SNP	0.0068079
T	C	0	0	0.8305121	0.8159481	553	1	0	cg15105011	++++++??++++++++++++++++++??++++++++	0.3668	0.0277	139.1501146	77.7	1.19E-15	chr4:940838:SNP	32	0	0	4.69E-129	rs6848199	24820	0.0076553	0.0170867	0.0343624	chr4:940838:SNP	0.006641
T	C	0	0	0.8355853	0.8212725	553	1	0	cg15105011	++++++?+++++++++++++++++++??++++++++	0.3668	0.0272	149.2577053	78.6	4.59E-17	chr4:941017:SNP	33	0	0	1.27E-125	rs10008187	25604	0.0075143	0.017056	0.0350489	chr4:941017:SNP	0.0069237
C	A	0	0	0.7749036	0.7654789	553	1	0	cg15105011	------?-------------------??--------	0.4097	0.0281	120.2114056	73.4	3.85E-12	chr4:941290:SNP	33	0	0	2.40E-163	rs6815138	25608	0.0075736	0.0154794	0.0284509	chr4:941290:SNP	0.0052909
A	G	0	0	0.8412309	0.8262819	553	1	0	cg15105011	++++++++++++++++++++++++++??++++++++	0.3676	0.0276	163.4922427	79.8	3.28E-19	chr4:942006:SNP	34	0	0	2.67E-117	rs2290403	26461	0.0073748	0.0172078	0.0365368	chr4:942006:SNP	0.0074075
T	C	0	0	0.841535	0.8263983	553	1	0	cg15105011	++++++++++++++++++++++++++??++++++++	0.3677	0.0274	163.5245507	79.8	3.24E-19	chr4:942660:SNP	34	0	0	2.00E-117	rs6813110	26464	0.007372	0.0172004	0.0365302	chr4:942660:SNP	0.0074032
G	C	0	0	0.7622386	0.7523103	553	1	0	cg15105011	------??----------------?-??--------	0.4114	0.0273	100.6433609	70.2	1.47E-09	chr4:943534:SNP	31	0	0	9.11E-186	rs10017289	24301	0.0078165	0.0151736	0.0262226	chr4:943534:SNP	0.0045293
A	G	0	0	0.8200521	0.803115	553	1	0	cg15105011	++++++??+?++++++++++++++?+??++++++++	0.3687	0.0278	122.727886	76.4	1.69E-13	chr4:943540:SNP	30	0	0	2.92E-129	rs935977	22861	0.0080109	0.0174171	0.0339022	chr4:943540:SNP	0.0063271
G	A	0	0	0.7107077	0.698853	553	1	0	cg15105011	------??----------------?-??--------	0.4391	0.0262	94.215549	68.2	1.49E-08	chr4:945225:SNP	31	0	0	8.39E-179	rs2290404	24327	0.0079372	0.0149059	0.0249269	chr4:945225:SNP	0.0042456
G	A	0	0	0.6924124	0.6808513	553	1	0	cg15105011	------??----------------?-??--------	0.4403	0.0259	88.8294366	66.2	9.87E-08	chr4:947767:SNP	31	0	0	8.54E-189	rs10902761	24334	0.0079793	0.0145564	0.0236265	chr4:947767:SNP	0.003931
A	G	0	0	0.8290507	0.8112154	553	1	0	cg15105011	++++++?+++++++++++++++++?+??++++++++	0.3683	0.0278	146.1417728	78.8	7.24E-17	chr4:948640:SNP	32	0	0	3.49E-118	rs28504033	25081	0.007609	0.0173781	0.0358707	chr4:948640:SNP	0.0069815
C	T	0	0	0.701105	0.690019	553	1	0	cg15105011	------?-----------------?-??--------	0.4433	0.0254	95.7919169	67.6	1.55E-08	chr4:950737:SNP	32	0	0	1.92E-184	rs3733343	25078	0.0078338	0.0145608	0.0242069	chr4:950737:SNP	0.0041642
G	T	0	0	0.7125905	0.697877	553	1	0	cg15105011	------??-?------------?-?-??--------	0.4631	0.0194	95.7642034	70.8	2.43E-09	chr4:951040:SNP	29	0	0	2.67E-127	rs3733344	20107	0.0086807	0.016855	0.0296892	chr4:951040:SNP	0.0053554
G	A	0	0	-0.6785579	-0.6645464	553	1	0	cg15105011	++++++?+++++++++++++++?+?+??++++++++	0.4664	0.024	115.3649798	74	6.04E-12	chr4:951179:SNP	31	0	0	1.78E-99	rs1051613	22365	0.0083349	0.017111	0.0320518	chr4:951179:SNP	0.0061967
A	C	0	0	-0.6971657	-0.6878823	553	1	0	cg15105011	----------------------?---??--------	0.4632	0.016	93.0466771	65.6	7.19E-08	chr4:953698:SNP	33	0	0	5.15E-196	rs4690326	23717	0.0080275	0.0143377	0.0233417	chr4:953698:SNP	0.0040979
G	T	0	0	-0.6976286	-0.6883856	553	1	0	cg15105011	++++++++++++++++++++++?+++??++++++++	0.4631	0.0159	94.0035962	66	5.17E-08	chr4:954247:SNP	33	0	0	2.92E-192	rs3733345	23711	0.0080292	0.0144129	0.0235866	chr4:954247:SNP	0.0041638
C	T	0	0	0.712356	0.6982774	553	1	0	cg15105011	----------------------?-?-??--------	0.4953	0.018	120.0983765	74.2	2.00E-12	chr4:954275:SNP	32	0	0	9.66E-117	rs3733346	23213	0.0080056	0.0164576	0.0310146	chr4:954275:SNP	0.0059539
T	C	0	0	0.7734679	0.760904	553	1	0	cg15105011	++++++++++++++++++++++?+++??++++++++	0.4643	0.0195	141.1389624	77.3	1.17E-15	chr4:954311:SNP	33	0	0	9.60E-114	rs3733349	23695	0.0077368	0.0169422	0.0341239	chr4:954311:SNP	0.0068037
A	G	0	0	0.7659532	0.753102	553	1	0	cg15105011	++++++?+++++++++++++++?+?+??++++++++	0.4639	0.0196	124.9337218	76	1.51E-13	chr4:960713:SNP	31	0	0	3.65E-117	rs4690196	22342	0.0079931	0.0170609	0.033287	chr4:960713:SNP	0.0063364
A	G	0	0	-0.6842497	-0.6732981	553	1	0	cg15105011	-------?--------------?-?-??--------	0.4602	0.016	91.086104	67.1	4.49E-08	chr4:961191:SNP	31	0	0	1.57E-161	rs1377587	22413	0.0083213	0.0152135	0.0252651	chr4:961191:SNP	0.0044193
A	G	0	0	0.7701738	0.7566627	553	1	0	cg15105011	++++++++++++++++++++++?+?+??++++++++	0.4642	0.0196	136.5608853	77.3	3.31E-15	chr4:961373:SNP	32	0	0	1.47E-110	rs1377586	23208	0.0078256	0.0171434	0.0344732	chr4:961373:SNP	0.0067414
G	A	0	0	0.7427932	0.7292215	553	1	0	cg15105011	----------------------??--??--------	0.4531	0.0193	142.278607	78.2	3.41E-16	chr4:965720:SNP	32	0	0	1.11E-91	rs13101828	23194	0.0079697	0.017794	0.0365781	chr4:965720:SNP	0.0073702
A	G	0	0	0.7460978	0.7321981	553	1	0	cg15105011	++++++++++++++++++++++??++??++++++++	0.4517	0.0185	146.1278451	78.8	7.28E-17	chr4:965779:SNP	32	0	0	3.34E-88	rs11724804	23210	0.0079498	0.0179831	0.0374737	chr4:965779:SNP	0.007587
T	A	0	0	0.7552844	0.7416564	553	1	0	cg15105011	------??--------------???-??--------	0.4624	0.0189	113.2461776	75.3	3.27E-12	chr4:970724:SNP	29	0	0	2.31E-112	rs4690229	21029	0.0082901	0.0174983	0.0335294	chr4:970724:SNP	0.0061433
G	A	0	0	0.7384972	0.7239403	553	1	0	cg15105011	-------?-?------------???-??--------	0.4589	0.0197	117.1591018	76.1	7.11E-13	chr4:980464:SNP	29	0	0	1.36E-96	rs4690220	20458	0.0084628	0.0181072	0.0354103	chr4:980464:SNP	0.0066909
A	G	0	0	0.7367918	0.7225801	553	1	0	cg15105011	+++++++?++++++++++++++???+??++++++++	0.4595	0.0197	121.619722	76.2	2.61E-13	chr4:982852:SNP	30	0	0	5.30E-102	rs3796621	21890	0.0081932	0.0175565	0.0343604	chr4:982852:SNP	0.006505
D	I	0	0	0.6539971	0.6519286	553	1	0	cg15105011	?++??++???++?++?++++??++?+???++??+++	0.2578	0.0325	27.929295	32	0.0848	chr4:850183:INDEL	20	0	0	0	chr4:850183:D	16104	0.0115101	0.0147319	0.0169194	chr4:850183:INDEL	0.0012784
D	I	0	0	0.6311076	0.6216315	553	1	0	cg15105011	+++++++?+?++++++++++++++?+??+++?++++	0.2604	0.0276	65.1004861	55.5	0.0001376	chr4:861930:INDEL	30	0	0	4.02E-185	chr4:861930:D	23003	0.0096887	0.0153926	0.0217496	chr4:861930:INDEL	0.0035635
D	I	0	0	-0.5400662	-0.5396988	553	1	0	cg15105011	-------?-?--------------?------?----	0.2556	0.0224	49.076129	36.8	0.02069	chr4:873286:INDEL	32	0	0	2.19E-262	chr4:873286:D	24275	0.0098585	0.0130387	0.015607	chr4:873286:INDEL	0.0018413
D	I	0	0	0.8315877	0.8133995	553	1	0	cg15105011	++++++??+?++++++++++++++?+??+++?++++	0.3652	0.0286	132.777032	78.9	1.42E-15	chr4:941028:INDEL	29	0	0	6.04E-104	chr4:941028:D	22142	0.0080999	0.0186357	0.03841	chr4:941028:INDEL	0.0072467
I	D	0	0	-0.6946294	-0.6843587	553	1	0	cg15105011	+++++++?+?++++++++++++?+?+??+++?++++	0.4633	0.0161	82.689183	66.1	2.64E-07	chr4:953193:INDEL	29	0	0	7.12E-161	chr4:953193:I	20246	0.0087029	0.0157212	0.0257013	chr4:953193:INDEL	0.0043429
C	T	0	0	-0.5955671	-0.5905762	637	1	0	cg17597901	+++++++?+?++++++++++++++?+++?+++++++	0.3339	0.0146	71.1464793	56.4	5.40E-05	chr7:39866541:SNP	32	0	0	4.47E-196	rs9918614	24505	0.0086869	0.0139117	0.0199369	chr7:39866541:SNP	0.0031759
T	A	0	0	-0.6857158	-0.6803855	637	1	0	cg17597901	+++++++?++++++++++++++++?+++++++++++	0.321	0.0203	79.0376137	58.2	1.20E-05	chr7:39867581:SNP	34	0	0	2.99E-267	rs28639775	26437	0.0081974	0.0133962	0.0196333	chr7:39867581:SNP	0.0032317
A	G	0	0	-0.6841732	-0.6785778	637	1	0	cg17597901	-------?----------------?-----------	0.3201	0.0205	79.9689548	58.7	8.96E-06	chr7:39867661:SNP	34	0	0	3.65E-259	rs10246791	26434	0.0082099	0.0134956	0.019895	chr7:39867661:SNP	0.0033072
G	A	0	0	-0.6893624	-0.684543	637	1	0	cg17597901	++++++++++++++++++++++++?+++++++++++	0.3205	0.0203	77.0595782	55.9	3.47E-05	chr7:39870382:SNP	35	0	0	0.00E+00	rs7776988	27202	0.0080891	0.0128383	0.0183336	chr7:39870382:SNP	0.0029387
C	T	0	0	-0.6891833	-0.6839299	637	1	0	cg17597901	++++++++++++++++++++++++?+++++++++++	0.3216	0.0194	77.3575236	56	3.17E-05	chr7:39871589:SNP	35	0	0	2.06E-307	rs13438265	27229	0.0080822	0.0128544	0.0183887	chr7:39871589:SNP	0.002954
C	T	0	0	-0.6855326	-0.6785615	637	1	0	cg17597901	+++++++?+?++++++++++++++?++++++?++++	0.3201	0.0201	72.1530497	57	3.97E-05	chr7:39874281:SNP	32	0	0	1.08E-258	rs113205984	24271	0.0085726	0.0138581	0.0199528	chr7:39874281:SNP	0.003172
C	T	0	0	-0.7325944	-0.7251988	637	1	0	cg17597901	++++++++++++++++++++++++?+++++++++++	0.1805	0.0173	69.1866493	50.9	0.0003407	chr7:39874338:SNP	35	0	0	1.12E-270	rs79689776	27238	0.0102419	0.0153245	0.0208413	chr7:39874338:SNP	0.0038432
C	T	0	0	-0.6901429	-0.6848963	637	1	0	cg17597901	++++++++++++++++++++++++?+++++++++++	0.3221	0.0195	76.2345361	55.4	4.44E-05	chr7:39874986:SNP	35	0	0	6.22999981173853e-318	rs10272635	27244	0.0080747	0.0127498	0.018105	chr7:39874986:SNP	0.0028722
G	T	0	0	-0.7338452	-0.7266096	637	1	0	cg17597901	++++++++++++++++++++++++?+++++++++++	0.1807	0.0173	69.2828211	50.9	0.0003317	chr7:39875118:SNP	35	0	0	1.32E-271	rs75924032	27244	0.0102275	0.0153134	0.0208409	chr7:39875118:SNP	0.0038427
T	C	0	0	-0.734643	-0.7277344	637	1	0	cg17597901	------------------------------------	0.1807	0.0169	69.8062755	49.9	0.0004234	chr7:39876162:SNP	36	0	0	3.36E-289	rs59418652	27732	0.0101351	0.0150012	0.020214	chr7:39876162:SNP	0.0037184
T	G	0	0	-0.7352777	-0.7284712	637	1	0	cg17597901	------------------------------------	0.1809	0.017	70.0977812	50.1	0.0003908	chr7:39876978:SNP	36	0	0	1.23E-287	rs79005764	27738	0.0101293	0.0150239	0.0202868	chr7:39876978:SNP	0.0037451
T	G	0	0	-0.6910577	-0.6857298	637	1	0	cg17597901	------------------------?-----------	0.322	0.0194	76.4563226	55.5	4.16E-05	chr7:39877055:SNP	35	0	0	3.41999996881951e-317	rs12672010	27256	0.0080714	0.0127642	0.0181503	chr7:39877055:SNP	0.002885
G	T	0	0	-0.6906973	-0.6853131	637	1	0	cg17597901	++++++++++++++++++++++++?+++++++++++	0.3219	0.0194	76.102333	55.3	4.62E-05	chr7:39877151:SNP	35	0	0	1.2100161732298e-319	rs10281153	27256	0.0080734	0.0127379	0.0180706	chr7:39877151:SNP	0.0028624
T	A	0	0	-0.7316502	-0.7239807	637	1	0	cg17597901	++++++++++++++++++++++++?+++++++++++	0.1813	0.0172	66.6299064	49	0.0006891	chr7:39878379:SNP	35	0	0	3.35E-292	rs80265608	27248	0.0102195	0.0149997	0.0200272	chr7:39878379:SNP	0.0035482
A	G	0	0	-0.7356717	-0.7288806	637	1	0	cg17597901	------------------------------------	0.1808	0.017	69.7190435	49.8	0.0004337	chr7:39878867:SNP	36	0	0	4.31E-291	rs78485821	27743	0.0101286	0.0149822	0.0201759	chr7:39878867:SNP	0.0037043
G	A	0	0	-0.6904067	-0.6851811	637	1	0	cg17597901	++++++++++++++++++++++++?+++++++++++	0.3224	0.0193	75.3893326	54.9	5.71E-05	chr7:39879068:SNP	35	0	0	0	rs4723912	27250	0.0080728	0.0126764	0.0179002	chr7:39879068:SNP	0.0028136
T	C	0	0	-0.6891851	-0.6837556	637	1	0	cg17597901	------------------------?-----------	0.323	0.0194	75.0722576	54.7	6.27E-05	chr7:39879096:SNP	35	0	0	0	rs4723913	27248	0.0080773	0.012658	0.0178347	chr7:39879096:SNP	0.0027952
T	G	0	0	-0.7411355	-0.7354126	637	1	0	cg17597901	------------------------------------	0.1844	0.0182	66.0496882	47	0.001162	chr7:39879912:SNP	36	0	0	0	rs6967925	27745	0.0100257	0.0144116	0.0189198	chr7:39879912:SNP	0.0032448
G	A	0	0	-0.6911459	-0.6859034	637	1	0	cg17597901	++++++++++++++++++++++++?+++++++++++	0.322	0.0194	76.3619131	55.5	4.27E-05	chr7:39880053:SNP	35	0	0	4.39000053349656e-318	rs1005311	27257	0.008071	0.0127566	0.0181269	chr7:39880053:SNP	0.0028784
T	C	0	0	-0.7412668	-0.7353861	637	1	0	cg17597901	------------------------------------	0.1843	0.0183	66.8261329	47.6	0.0009466	chr7:39880421:SNP	36	0	0	0	rs7801177	27745	0.0100304	0.0145035	0.0191512	chr7:39880421:SNP	0.003329
A	C	0	0	-0.691602	-0.6864793	637	1	0	cg17597901	------------------------?-----------	0.3216	0.0196	76.2669476	55.4	4.40E-05	chr7:39884388:SNP	35	0	0	2.65001990459869e-319	rs7785429	27249	0.0080708	0.012749	0.018104	chr7:39884388:SNP	0.0028721
T	A	0	0	-0.736641	-0.7296314	637	1	0	cg17597901	++++++++++++++++++++++++++++++++++++	0.1805	0.0174	71.4480359	51	0.0002687	chr7:39884969:SNP	36	0	0	4.55E-278	rs79742415	27742	0.0101274	0.0151652	0.0206738	chr7:39884969:SNP	0.0038877
G	A	0	0	-0.7363398	-0.7294064	637	1	0	cg17597901	++++++++++++++++++++++++++++++++++++	0.1805	0.0174	71.2403491	50.9	0.0002847	chr7:39885541:SNP	36	0	0	2.17E-279	rs11561862	27749	0.0101286	0.0151452	0.0206161	chr7:39885541:SNP	0.0038665
T	C	0	0	-0.6894519	-0.6842449	637	1	0	cg17597901	------------------------?-----------	0.3225	0.0196	76.2271964	55.4	4.45E-05	chr7:39886959:SNP	35	0	0	2.80999984291903e-317	rs7800037	27245	0.0080757	0.0127535	0.0181056	chr7:39886959:SNP	0.0028729
A	C	0	0	-0.7367692	-0.7297493	637	1	0	cg17597901	------------------------------------	0.1805	0.0174	71.5297249	51.1	0.0002626	chr7:39888229:SNP	36	0	0	1.94E-277	rs77972999	27739	0.0101292	0.0151765	0.0207011	chr7:39888229:SNP	0.0038978
A	G	0	0	-0.6970828	-0.6862122	637	1	0	cg17597901	?--??--???--?-------??--?-?-?---?---	0.3213	0.0192	61.5037515	64.2	1.34E-05	chr7:39892453:SNP	23	0	0	7.97E-139	rs3823741	17811	0.0099416	0.0178034	0.027793	chr7:39892453:SNP	0.0041852
T	C	0	0	-0.741138	-0.7347663	637	1	0	cg17597901	?--??--???--?--?----??----?-?--??---	0.1799	0.0187	40.964205	48.7	0.005665	chr7:39894004:SNP	22	0	0	1.58E-191	rs4421259	17258	0.0128705	0.0190346	0.0251061	chr7:39894004:SNP	0.0035354
G	T	0	0	-0.7408785	-0.7350145	637	1	0	cg17597901	++++++++++++++++++++++++++++++++++++	0.184	0.0188	67.684475	48.3	0.0007529	chr7:39894883:SNP	36	0	0	3.62999911312481e-319	rs12532428	27750	0.0100309	0.0145971	0.0193981	chr7:39894883:SNP	0.0034189
G	A	0	0	-0.6911462	-0.6849837	637	1	0	cg17597901	+++++++?+?++++++++++++++?+++++++++++	0.3237	0.0201	73.8325048	56.7	3.75E-05	chr7:39897332:SNP	33	0	0	7.30E-279	rs4584056	24997	0.0083948	0.0134807	0.0193691	chr7:39897332:SNP	0.0030862
A	G	0	0	-0.7404972	-0.7344174	637	1	0	cg17597901	------------------------------------	0.1839	0.0189	68.1299512	48.6	0.000668	chr7:39898338:SNP	36	0	0	2.87999999987621e-314	rs10257407	27736	0.010038	0.0146561	0.0195397	chr7:39898338:SNP	0.0034705
C	A	0	0	-0.7380435	-0.731226	637	1	0	cg17597901	++++++++++++++++++++++++?+++++++++++	0.1841	0.0191	67.8389423	49.9	0.0004951	chr7:39900934:SNP	35	0	0	9.03E-292	rs10215309	27234	0.0101326	0.0149926	0.0202173	chr7:39900934:SNP	0.0036161
G	T	0	0	-0.737584	-0.7307932	637	1	0	cg17597901	++++++++++++++++++++++++++++++++++++	0.1838	0.0188	71.1415371	50.8	0.0002927	chr7:39902776:SNP	36	0	0	4.11E-285	rs4513883	27711	0.0100565	0.0150166	0.020441	chr7:39902776:SNP	0.0038003
T	C	0	0	-0.7281633	-0.7199256	637	1	0	cg17597901	-------?-------------?--?-----------	0.1769	0.0182	71.3631062	55.2	7.90E-05	chr7:39903179:SNP	33	0	0	2.25E-209	rs149967100	26093	0.0105739	0.016606	0.0235807	chr7:39903179:SNP	0.0045954
A	C	0	0	-0.72874	-0.7177847	637	1	0	cg17597901	---?---?-?--?-------??----?----?----	0.1875	0.0205	64.4167173	58.1	6.76E-05	chr7:39904693:SNP	28	0	0	1.02E-160	rs10224130	21739	0.0113072	0.0184686	0.0269767	chr7:39904693:SNP	0.0050405
G	A	0	0	-0.6858005	-0.6769288	637	1	0	cg17597901	+++++++?+?+++++++++++?++?+?+++++++++	0.3238	0.0194	78.2847275	61.7	3.48E-06	chr7:39907876:SNP	31	0	0	3.39E-206	rs6943637	24038	0.0085768	0.0146669	0.0223811	chr7:39907876:SNP	0.0037301
C	T	0	0	-0.6829901	-0.6743881	637	1	0	cg17597901	+++++++?+?+++++++++++?++?+?+++++++++	0.3256	0.0198	73.4371853	59.1	1.66E-05	chr7:39908823:SNP	31	0	0	1.13E-231	rs4645486	24041	0.0085854	0.0142258	0.0210163	chr7:39908823:SNP	0.0033626
G	C	0	0	-0.6734351	-0.6608356	637	1	0	cg17597901	+++?+++?+?+++++++++++?++?+?++++?++++	0.3275	0.0213	80.1613634	65.1	6.32E-07	chr7:39909186:SNP	29	0	0	1.24E-156	rs56252374	22845	0.008822	0.0158449	0.0252566	chr7:39909186:SNP	0.0042807
G	A	0	0	-0.7312463	-0.7222682	637	1	0	cg17597901	+++++++?+?+++++++++++?++?+?++++?++++	0.1804	0.0173	64.7397905	55.2	0.0001534	chr7:39909292:SNP	30	0	0	8.31E-192	rs10231492	23324	0.0110879	0.0174701	0.0247527	chr7:39909292:SNP	0.0046121
T	A	0	0	-0.6855781	-0.6770247	637	1	0	cg17597901	+++++++?+?+++++++++++?++?+?++++?++++	0.3206	0.0201	69.9517737	58.5	3.08E-05	chr7:39910253:SNP	30	0	0	5.17E-231	rs6961734	23320	0.0087583	0.0144339	0.0211263	chr7:39910253:SNP	0.0033062
T	C	0	0	-0.682755	-0.6737329	637	1	0	cg17597901	-------?-?-----------?--?-?---------	0.3228	0.0206	76.5621584	60.8	6.09E-06	chr7:39911331:SNP	31	0	0	2.80E-211	rs56094121	24018	0.0086241	0.0145841	0.0220094	chr7:39911331:SNP	0.0036367
G	C	0	0	-0.6809978	-0.6719381	637	1	0	cg17597901	+++++++?+?+++++++++++?++?+?++++?++++	0.3221	0.0203	75.0373573	61.4	6.02E-06	chr7:39911665:SNP	30	0	0	2.69E-198	rs55982571	23304	0.0087604	0.0149428	0.0226674	chr7:39911665:SNP	0.0037183
A	T	0	0	-0.6813338	-0.672309	637	1	0	cg17597901	-------?-?-----------?--?-?----?----	0.322	0.0202	74.4998568	61.1	7.17E-06	chr7:39911671:SNP	30	0	0	2.66E-201	rs56259325	23303	0.0087611	0.0148921	0.0225069	chr7:39911671:SNP	0.0036755
G	A	0	0	-0.6854585	-0.6773431	637	1	0	cg17597901	+++++++?+?+++++++++++?++?+?+++++++++	0.321	0.019	73.0158367	58.9	1.89E-05	chr7:39911910:SNP	31	0	0	1.15E-233	rs55674757	24039	0.0086288	0.0142503	0.0210013	chr7:39911910:SNP	0.0033634
C	T	0	0	-0.6860909	-0.6795226	637	1	0	cg17597901	+++++++++?+++++++++++?++?+?+++++++++	0.3191	0.0183	68.0606244	54.5	0.0001365	chr7:39913272:SNP	32	0	0	6.63E-295	rs10951616	24799	0.0085143	0.0133313	0.0186932	chr7:39913272:SNP	0.002816
T	C	0	0	-0.6854372	-0.6787394	637	1	0	cg17597901	---------?-----------?--?-?---------	0.3192	0.0183	69.5498345	55.4	8.75E-05	chr7:39913409:SNP	32	0	0	8.18E-282	rs6978120	24799	0.0085167	0.0134813	0.0191075	chr7:39913409:SNP	0.0029308
G	A	0	0	-0.6857185	-0.6786474	637	1	0	cg17597901	+++++++++?+++++++++++?++?+?+++++++++	0.319	0.0181	70.4207549	56	6.73E-05	chr7:39913870:SNP	32	0	0	5.28E-275	rs1880129	24797	0.0085192	0.0135701	0.0193525	chr7:39913870:SNP	0.0029988
C	T	0	0	-0.6843073	-0.6760223	637	1	0	cg17597901	+++++++?+?+++++++++++?++?+?+++++++++	0.319	0.0184	73.2891278	59.1	1.74E-05	chr7:39914142:SNP	31	0	0	3.70E-230	rs2329540	24033	0.0086479	0.0143114	0.0211266	chr7:39914142:SNP	0.0034002
A	C	0	0	-0.6784248	-0.6694465	637	1	0	cg17597901	-------?-?-----------?--?-?---------	0.3215	0.0194	77.0222115	61.1	5.25E-06	chr7:39915561:SNP	31	0	0	1.44E-204	rs13223778	24023	0.0086582	0.0146843	0.0222292	chr7:39915561:SNP	0.0037023
C	T	0	0	-0.6765369	-0.6682782	637	1	0	cg17597901	+++++++?+?+++++++++++?++?+?++++?++++	0.3185	0.0188	66.3503941	56.3	9.41E-05	chr7:39917730:SNP	30	0	0	1.57E-246	rs11769779	23315	0.008818	0.014155	0.020175	chr7:39917730:SNP	0.0030573
C	T	0	0	-0.6758004	-0.6670045	637	1	0	cg17597901	+++++++?+?+++++++++++?++?+?+++++++++	0.3202	0.0199	73.1652599	59	1.81E-05	chr7:39919048:SNP	31	0	0	8.32E-224	rs10951617	24027	0.0086766	0.0143541	0.0211608	chr7:39919048:SNP	0.0034135
T	G	0	0	-0.7175886	-0.707705	637	1	0	cg17597901	-------?-?-----------?--?-?---------	0.1795	0.0163	68.4564324	56.2	7.79E-05	chr7:39919241:SNP	31	0	0	1.21E-180	rs77984202	24046	0.0109726	0.0174739	0.0250381	chr7:39919241:SNP	0.0048536
T	C	0	0	-0.6753234	-0.6666936	637	1	0	cg17597901	-------?-?-----------?--?-?---------	0.3189	0.0191	70.3580468	57.4	4.35E-05	chr7:39919353:SNP	31	0	0	6.13E-241	rs7777692	24041	0.0086869	0.0140916	0.0203732	chr7:39919353:SNP	0.003199
T	C	0	0	-0.6346771	-0.6255275	637	1	0	cg17597901	-------?----------------?--------?--	0.1721	0.0188	61.2255137	47.7	0.001406	chr7:39921249:SNP	33	0	0	1.59E-197	rs139383503	25302	0.0110632	0.0160961	0.0211673	chr7:39921249:SNP	0.003739
T	C	0	0	-0.6259571	-0.6181718	637	1	0	cg17597901	------------------------?-?------?--	0.1731	0.0179	57.0564916	43.9	0.004164	chr7:39939855:SNP	33	0	0	9.55E-223	rs76494285	25499	0.011019	0.0154533	0.0196471	chr7:39939855:SNP	0.0031793
G	T	0	0	-0.6233737	-0.6149663	637	1	0	cg17597901	++++++++++++++?+++++++++?+?++++++?++	0.1743	0.0173	56.1160945	44.8	0.003766	chr7:39945030:SNP	32	0	0	5.71E-205	rs12672862	24236	0.0112724	0.0159535	0.0204052	chr7:39945030:SNP	0.0033417
T	C	0	0	-0.6241755	-0.61565	637	1	0	cg17597901	--------------?---------?-?------?--	0.174	0.0173	55.659003	44.3	0.004233	chr7:39950321:SNP	32	0	0	1.35E-208	rs12670507	24238	0.0112792	0.0158959	0.0202513	chr7:39950321:SNP	0.0032848
T	C	0	0	-0.62364	-0.6152747	637	1	0	cg17597901	------------------------?-?------?--	0.1725	0.0181	56.7832	43.6	0.004461	chr7:39953416:SNP	33	0	0	7.50E-222	rs10951622	25473	0.0110535	0.0154589	0.0196142	chr7:39953416:SNP	0.0031643
I	D	0	0	-0.6771609	-0.6677659	637	1	0	cg17597901	+++++++?+?+++++++++++?++?+?++++?++++	0.3206	0.0196	73.6343527	60.6	9.50E-06	chr7:39915088:INDEL	30	0	0	9.83E-202	chr7:39915088:I	23295	0.0088002	0.0148787	0.0223448	chr7:39915088:INDEL	0.0036388
G	C	0	0	-0.3839607	-0.3838529	657	1	0	cg18187198	++++?+++++++++++++++++++?+++++++++++	0.3802	0.0203	33.3724756	1.1	0.4492	chr6:27498217:SNP	34	0	0	0	rs13201411	26686	0.0085977	0.0086684	0.0086947	chr6:27498217:SNP	2.88E-05
G	A	0	0	-0.3818862	-0.3815353	657	1	0	cg18187198	+++++++++?++++++++++++++?+++++++++++	0.3799	0.0207	34.1742275	3.4	0.4111	chr6:27498581:SNP	34	0	0	0	rs12208078	25744	0.0087663	0.0089911	0.0090782	chr6:27498581:SNP	9.43E-05
T	C	0	0	-0.3830317	-0.3830312	657	1	0	cg18187198	------------------------?-----------	0.3804	0.0201	34.0015487	0	0.4677	chr6:27501345:SNP	35	0	0	0	rs10946935	27201	0.0085194	0.0085197	0.0085198	chr6:27501345:SNP	1.00E-07
G	C	0	0	-0.38269	-0.3826215	657	1	0	cg18187198	++++++++++++++++++++++++?+++++++++++	0.3804	0.02	34.2286462	0.7	0.4568	chr6:27502893:SNP	35	0	0	0	rs10946936	27198	0.0085186	0.0085606	0.0085759	chr6:27502893:SNP	1.73E-05
C	G	0	0	-0.3820295	-0.3820295	657	1	0	cg18187198	------------------------?-----------	0.3805	0.0204	33.9255467	0	0.4713	chr6:27507494:SNP	35	0	0	0	rs12215012	27200	0.008521	0.008521	0.008521	chr6:27507494:SNP	0
A	C	0	0	-0.3841997	-0.3841997	657	1	0	cg18187198	------------------------?-----------	0.3807	0.0199	32.0777274	0	0.5621	chr6:27515519:SNP	35	0	0	0	rs6910838	27248	0.0085135	0.0085135	0.0085135	chr6:27515519:SNP	0
G	A	0	0	-0.3559059	-0.3559059	657	1	0	cg18187198	++++++++++++++++++++++++?+++++++++++	0.4151	0.0206	30.7569185	0	0.6274	chr6:27515776:SNP	35	0	0	0	rs6915987	27256	0.008445	0.008445	0.008445	chr6:27515776:SNP	0
G	T	0	0	-0.384964	-0.384964	657	1	0	cg18187198	++++++++++++++++++++++++?+++++++++++	0.3805	0.0201	31.9741834	0	0.5672	chr6:27516833:SNP	35	0	0	0	rs4713112	27252	0.0085134	0.0085134	0.0085134	chr6:27516833:SNP	0
G	A	0	0	-0.3862735	-0.3858992	657	1	0	cg18187198	++++++++++++++++++++++++++++++++++++	0.3817	0.0204	36.4110965	3.9	0.4029	chr6:27528643:SNP	36	0	0	0	rs6915266	27750	0.0084282	0.00867	0.008768	chr6:27528643:SNP	0.0001045
A	G	0	0	-0.3841871	-0.3831259	657	1	0	cg18187198	------------------------?-----------	0.3814	0.0204	37.3259105	8.9	0.3187	chr6:27560587:SNP	35	0	0	0	rs10946940	27257	0.0085083	0.0090776	0.0093406	chr6:27560587:SNP	0.0002512
C	T	0	0	-0.3862264	-0.3858272	657	1	0	cg18187198	++++++++++++++++++++++++++++++++++++	0.3822	0.0204	36.3411274	3.7	0.406	chr6:27564547:SNP	36	0	0	0	rs62401383	27689	0.0084282	0.0086584	0.0087512	chr6:27564547:SNP	9.93E-05
G	A	0	0	-0.3851328	-0.3845365	657	1	0	cg18187198	++++++++++++++++++++++++?+++++++++++	0.3817	0.0201	35.7332227	4.9	0.3869	chr6:27573463:SNP	35	0	0	0	rs10807029	27257	0.0085011	0.0088076	0.0089345	chr6:27573463:SNP	0.0001307
A	G	0	0	-0.3841108	-0.3836803	657	1	0	cg18187198	------------------------?-----------	0.3812	0.0204	35.1586499	3.3	0.4131	chr6:27573536:SNP	35	0	0	0	rs6456799	27257	0.0085015	0.0087091	0.0087912	chr6:27573536:SNP	8.74E-05
C	A	0	0	-0.3823754	-0.3823754	657	1	0	cg18187198	++++++++++++++++++++++++?+++++++++++	0.3787	0.0206	33.52555	0	0.4907	chr6:27582795:SNP	35	0	0	0	rs9357042	27240	0.0085244	0.0085244	0.0085244	chr6:27582795:SNP	0
A	G	0	0	-0.3488418	-0.3488418	657	1	0	cg18187198	------------------------?--?--------	0.4229	0.022	32.6476971	0	0.4846	chr6:27583961:SNP	34	0	0	0	rs2294480	26543	0.008546	0.008546	0.008546	chr6:27583961:SNP	0
T	C	0	0	-0.3746988	-0.3743762	657	1	0	cg18187198	------------------------?-----------	0.374	0.0201	34.9566649	2.7	0.4224	chr6:27587027:SNP	35	0	0	0	rs9393830	27246	0.0085735	0.0087469	0.0088148	chr6:27587027:SNP	7.34E-05
T	C	0	0	-0.3857153	-0.3853596	657	1	0	cg18187198	------------------------?-----------	0.3821	0.02	34.9618056	2.8	0.4222	chr6:27587518:SNP	35	0	0	0	rs6921256	27257	0.0085038	0.0086768	0.0087444	chr6:27587518:SNP	7.26E-05
C	T	0	0	-0.3809292	-0.3796306	657	1	0	cg18187198	+++++++?++++++++++++++++?+++++++++++	0.382	0.0229	36.0790817	8.5	0.3266	chr6:27616887:SNP	34	0	0	0	rs6899903	26422	0.0086456	0.009203	0.0094522	chr6:27616887:SNP	0.0002405
C	T	0	0	-0.3862877	-0.385976	657	1	0	cg18187198	++++++++++++++++++++++++?+++++++++++	0.3813	0.0207	34.8387907	2.4	0.4279	chr6:27625532:SNP	35	0	0	0	rs6456801	27241	0.0085123	0.0086639	0.0087223	chr6:27625532:SNP	6.34E-05
C	T	0	0	-0.3605858	-0.3602385	657	1	0	cg18187198	++++++++++++++++++++++++?+++++++++++	0.358	0.0219	34.7889099	2.3	0.4302	chr6:27633018:SNP	35	0	0	0	rs9366697	27226	0.0086561	0.0088027	0.0088569	chr6:27633018:SNP	6.17E-05
T	G	0	0	-0.3595955	-0.3586037	657	1	0	cg18187198	------------------------?-----------	0.3405	0.0233	36.9409412	8	0.3346	chr6:27656090:SNP	35	0	0	6.38999999998165e-313	rs9348772	27252	0.0087522	0.0092777	0.0095093	chr6:27656090:SNP	0.0002351
T	C	0	0	-0.3589452	-0.3583429	657	1	0	cg18187198	------------------------?-----------	0.3457	0.0226	35.542057	4.3	0.3955	chr6:27665920:SNP	35	0	0	0	rs2179096	27247	0.0087184	0.0090021	0.0091139	chr6:27665920:SNP	0.0001224
T	C	0	0	0.7257828	0.7194098	697	1	0	cg19418458	+++++++?+?++?+++++?+++++?+??+++++?++	0.3439	0.0231	89.3673419	69.8	1.34E-08	chr7:158763288:SNP	28	0	0	1.41E-134	rs262134	21276	0.0088816	0.0171127	0.0293974	chr7:158763288:SNP	0.0052028
G	A	0	0	0.6843714	0.6795394	697	1	0	cg19418458	-------?-?--?-----?-----?-----------	0.3972	0.0262	102.0823316	70.6	8.68E-10	chr7:158763795:SNP	31	0	0	1.21E-131	rs2657389	23674	0.008238	0.0160157	0.0280319	chr7:158763795:SNP	0.005135
C	G	0	0	0.6884699	0.6811118	697	1	0	cg19418458	+++++++?+?++?+++++?+++++?+++++++++++	0.3944	0.0293	117.1086014	74.4	3.10E-12	chr7:158765512:SNP	31	0	0	6.26E-102	rs2730235	23675	0.0082279	0.0171013	0.0321185	chr7:158765512:SNP	0.0061892
C	T	0	0	0.6883476	0.6809844	697	1	0	cg19418458	-------?-?--?-----?-----?-----------	0.3943	0.0293	117.1183495	74.4	3.09E-12	chr7:158765543:SNP	31	0	0	7.14E-102	rs2730236	23675	0.0082281	0.0171024	0.0321219	chr7:158765543:SNP	0.0061902
G	A	0	0	0.5122175	0.5132877	697	1	0	cg19418458	-------?-?--?-----?-----?-----------	0.2261	0.024	36.7538145	18.4	0.1844	chr7:158765812:SNP	31	0	0	0	rs2247275	23674	0.010532	0.0120253	0.0129031	chr7:158765812:SNP	0.0007857
C	T	0	0	0.6978819	0.6929467	697	1	0	cg19418458	-------?-?--?-----?-----?-----------	0.3855	0.0238	97.9422097	69.4	3.91E-09	chr7:158766262:SNP	31	0	0	2.64E-148	rs2657326	23674	0.0082421	0.0157017	0.0269082	chr7:158766262:SNP	0.0048442
C	T	0	0	0.6992571	0.6939326	697	1	0	cg19418458	-------?-?--?-----?-----?-----------	0.3877	0.0237	101.2313625	70.4	1.19E-09	chr7:158767628:SNP	31	0	0	4.87E-140	rs2730249	23675	0.0082258	0.0159243	0.0277569	chr7:158767628:SNP	0.0050582
A	G	0	0	0.5872848	0.5871436	697	1	0	cg19418458	+++++++?+?++?+++++?+++++?+++++++++++	0.3274	0.0264	66.3677647	54.8	0.0001462	chr7:158768910:SNP	31	0	0	7.23E-191	rs35113968	23673	0.0090085	0.0141381	0.019929	chr7:158768910:SNP	0.0030965
C	T	0	0	0.6251363	0.6262969	697	1	0	cg19418458	-------?----?-----?-----?-----------	0.1825	0.0205	47.5256189	34.8	0.02921	chr7:158769109:SNP	32	0	0	2.57E-300	rs56062559	25106	0.0110087	0.0142477	0.0168772	chr7:158769109:SNP	0.002096
G	C	0	0	0.6252039	0.6264007	697	1	0	cg19418458	-------?----?-----?-----?-----------	0.1825	0.0204	46.9633156	34	0.03299	chr7:158769145:SNP	32	0	0	1.13E-307	rs55974535	25106	0.0110067	0.0141533	0.0166746	chr7:158769145:SNP	0.0020239
G	A	0	0	0.6991656	0.6940681	697	1	0	cg19418458	-------?-?--?-----?-----?-----------	0.3878	0.0241	99.0099539	69.7	2.66E-09	chr7:158769198:SNP	31	0	0	3.13E-146	rs2527224	23674	0.0082267	0.0157565	0.0271509	chr7:158769198:SNP	0.0049018
C	G	0	0	0.6257733	0.626907	697	1	0	cg19418458	+++++++?++++?+++++?+++++?+++++++++++	0.1829	0.0206	46.6829126	33.6	0.03504	chr7:158769280:SNP	32	0	0	2.08999999999862e-312	rs55882200	25121	0.010998	0.0140975	0.0165619	chr7:158769280:SNP	0.0019853
C	T	0	0	0.6956268	0.6916283	697	1	0	cg19418458	-------?----?-----?-----?-----------	0.3885	0.0235	103.1423368	69.9	1.12E-09	chr7:158769301:SNP	32	0	0	5.45E-151	rs6956589	25119	0.0079883	0.0153522	0.0265784	chr7:158769301:SNP	0.0048213
A	G	0	0	0.523078	0.5243864	697	1	0	cg19418458	++++++++++++?+++++?+++++?+++++++++++	0.2298	0.0257	43.7395659	26.8	0.08077	chr7:158772172:SNP	33	0	0	9.58487352932018e-322	rs262159	25934	0.0099792	0.012125	0.0136402	chr7:158772172:SNP	0.0012218
T	C	0	0	0.6243505	0.6243652	697	1	0	cg19418458	++++++??++++?+?+++??+++??++++?++++++	0.1929	0.0241	32.534178	20.1	0.176	chr7:158772638:SNP	27	0	0	0	rs73167293	20904	0.0117904	0.0136922	0.0147534	chr7:158772638:SNP	0.0009616
G	A	0	0	0.7583896	0.7549635	697	1	0	cg19418458	------------?-----?-----------------	0.343	0.022	117.7724334	72	1.89E-11	chr7:158773936:SNP	34	0	0	4.24E-161	rs262154	26404	0.007857	0.0155851	0.0280406	chr7:158773936:SNP	0.0054661
G	A	0	0	0.7453921	0.7409692	697	1	0	cg19418458	-------?----?-----?-------?---------	0.3499	0.0218	107.7149837	71.2	2.09E-10	chr7:158777934:SNP	32	0	0	9.35E-156	rs262150	25024	0.0080684	0.0158442	0.0280349	chr7:158777934:SNP	0.0052334
C	T	0	0	0.7479277	0.7440131	697	1	0	cg19418458	------------?-----?-------?---------	0.3496	0.0221	111.1992668	71.2	1.11E-10	chr7:158778256:SNP	33	0	0	2.05E-161	rs262149	25816	0.0079501	0.0155861	0.0276263	chr7:158778256:SNP	0.0052361
C	A	0	0	0.7544672	0.7506423	697	1	0	cg19418458	-------?----?-----?-----------------	0.345	0.0222	113.7552766	71.9	4.32E-11	chr7:158779925:SNP	33	0	0	1.70E-156	rs262148	25610	0.0079633	0.01579	0.0283083	chr7:158779925:SNP	0.0054241
A	G	0	0	0.6384933	0.639278	697	1	0	cg19418458	++++++++++++?+++++++++++?++?++++++++	0.1848	0.0219	44.000967	27.3	0.07688	chr7:158780563:SNP	33	0	0	0	rs111163568	25699	0.0107882	0.0131597	0.0148341	chr7:158780563:SNP	0.0014601
A	G	0	0	0.6931429	0.6862634	697	1	0	cg19418458	++++++++++++?+++++?++++++++?++++++++	0.3953	0.0275	115.4317861	72.3	2.32E-11	chr7:158782275:SNP	33	0	0	2.48E-132	rs2657408	25757	0.0078498	0.0156901	0.028316	chr7:158782275:SNP	0.0053776
C	A	0	0	0.7035749	0.6954007	697	1	0	cg19418458	-------?-?--?-----?-----?-??--------	0.4053	0.0349	95.5251146	70.7	2.66E-09	chr7:158782559:SNP	29	0	0	4.83E-134	rs2657406	22400	0.0083701	0.0163673	0.0285554	chr7:158782559:SNP	0.0049877
A	C	0	0	0.6338926	0.6340448	697	1	0	cg19418458	+++++++?++++?+++++++++++?+??++++++++	0.2001	0.028	45.8135774	34.5	0.03237	chr7:158782628:SNP	31	0	0	0	rs66542323	24308	0.010741	0.0139199	0.0164028	chr7:158782628:SNP	0.0019143
A	T	0	0	0.6355574	0.6358472	697	1	0	cg19418458	+++++++?++++?+++++++++++++??++++++++	0.2	0.0278	46.2629858	33	0.03832	chr7:158782949:SNP	32	0	0	0	rs73167295	24800	0.0106165	0.0135757	0.0158436	chr7:158782949:SNP	0.001802
T	C	0	0	0.6392933	0.6399799	697	1	0	cg19418458	++++++++++++?+++++++++++++??++++++++	0.1992	0.0278	49.2526803	35	0.02628	chr7:158783129:SNP	33	0	0	0	rs73167296	25550	0.0104665	0.0135911	0.0161094	chr7:158783129:SNP	0.0019763
G	A	0	0	0.7634365	0.759604	697	1	0	cg19418458	------------?-----?-----?-??--------	0.3573	0.023	110.0300936	72.7	4.55E-11	chr7:158783155:SNP	31	0	0	3.99E-148	rs2657404	24611	0.0080307	0.0162085	0.0294539	chr7:158783155:SNP	0.0054176
T	C	0	0	0.6395521	0.6403271	697	1	0	cg19418458	++++++++++++?+++++++++++++??++++++++	0.1994	0.0279	48.8553844	34.5	0.02865	chr7:158784367:SNP	33	0	0	0	rs73167299	25551	0.0104605	0.0135229	0.0159703	chr7:158784367:SNP	0.0019284
T	C	0	0	0.5284302	0.5288336	697	1	0	cg19418458	+++++++?++++?+++++++++++?+??++++++++	0.2459	0.0316	37.102462	19.1	0.1742	chr7:158784469:SNP	31	0	0	0	rs2730232	24300	0.0100518	0.0115554	0.0124315	chr7:158784469:SNP	0.0007529
T	C	0	0	0.7181552	0.7125992	697	1	0	cg19418458	+++++++?++++?+++++?+++++?+??++++++++	0.4007	0.0271	99.4710663	70.8	1.19E-09	chr7:158784911:SNP	30	0	0	1.26E-148	rs2657398	23854	0.0080639	0.0157878	0.0276595	chr7:158784911:SNP	0.0048184
C	T	0	0	0.7166781	0.7108908	697	1	0	cg19418458	-------?----?-----?-----?-??--------	0.4014	0.0268	99.3431547	70.8	1.25E-09	chr7:158785095:SNP	30	0	0	2.35E-148	rs2657397	23856	0.0080652	0.0157803	0.0276282	chr7:158785095:SNP	0.004811
C	T	0	0	0.6363009	0.6371008	697	1	0	cg19418458	------------?-------------??--------	0.2002	0.0278	45.1172935	29.1	0.06197	chr7:158785846:SNP	33	0	0	0	rs4481540	25588	0.0104324	0.01291	0.0147088	chr7:158785846:SNP	0.0014926
G	C	0	0	0.6311139	0.6308858	697	1	0	cg19418458	------------?-----------?-??--------	0.2033	0.027	50.8684215	39.1	0.01369	chr7:158787168:SNP	32	0	0	7.85E-295	rs4909109	25069	0.0104804	0.0140855	0.0171975	chr7:158787168:SNP	0.0022847
T	C	0	0	0.6386691	0.6392001	697	1	0	cg19418458	++++++++++++?+++++++++++++??++++++++	0.1998	0.0276	46.4769639	31.1	0.04721	chr7:158787332:SNP	33	0	0	0	rs4909110	25573	0.0104413	0.0131347	0.0151651	chr7:158787332:SNP	0.0016502
T	C	0	0	0.7674287	0.755964	697	1	0	cg19418458	+++++++?++++?+++++?+++++?+??++++++++	0.3886	0.0329	111.2890783	73.9	1.42E-11	chr7:158788529:SNP	30	0	0	2.24E-140	rs2730230	23864	0.0079284	0.0164159	0.0304257	chr7:158788529:SNP	0.0054419
T	C	0	0	0.7669383	0.7565388	697	1	0	cg19418458	++++++++++++?+++++?+++++?+??++++++++	0.3852	0.0342	112.7238574	73.4	1.65E-11	chr7:158789361:SNP	31	0	0	2.28E-150	rs2730228	24661	0.0078149	0.0159818	0.0293644	chr7:158789361:SNP	0.0053038
A	G	0	0	0.6474342	0.648523	697	1	0	cg19418458	++++++++++++?+++++++++++?+??++++++++	0.1992	0.028	50.4208173	38.5	0.0152	chr7:158789762:SNP	32	0	0	6.93000000000018e-311	rs73167302	25081	0.0105611	0.0141343	0.0171773	chr7:158789762:SNP	0.0022681
T	C	0	0	0.8290978	0.8153482	697	1	0	cg19418458	+++++++?+?++?+++++?+++++?+??++++++++	0.3439	0.0225	145.127881	80.7	9.23E-18	chr7:158789873:SNP	29	0	0	6.91E-85	rs10237003	22397	0.0081931	0.0195923	0.0424662	chr7:158789873:SNP	0.0082942
A	G	0	0	0.7592242	0.7472737	697	1	0	cg19418458	+++++++?+?++?+++++?++?++?+??++++++++	0.3813	0.0219	108.1054339	75	1.16E-11	chr7:158790454:SNP	28	0	0	2.25E-114	rs2467810	22019	0.0083423	0.0176249	0.0334016	chr7:158790454:SNP	0.0059592
T	C	0	0	0.6155081	0.6176374	697	1	0	cg19418458	+++++++?+?++?+++++++++++?+??++++++++	0.2073	0.0289	44.0256886	34.1	0.0365	chr7:158793098:SNP	30	0	0	3.39E-299	rs73169203	22837	0.0109665	0.014173	0.0166485	chr7:158793098:SNP	0.0018997
A	G	0	0	0.7573321	0.7478959	697	1	0	cg19418458	+++++++?++++?+++++?+++++?+??++++++++	0.3983	0.0312	100.5506593	71.2	7.99E-10	chr7:158793397:SNP	30	0	0	1.96E-166	rs2730275	23837	0.0079438	0.015654	0.0275433	chr7:158793397:SNP	0.0047476
C	A	0	0	0.756458	0.7471637	697	1	0	cg19418458	-------?----?-----------?-??--------	0.3944	0.0322	100.4925964	70.1	1.55E-09	chr7:158796062:SNP	31	0	0	6.72E-180	rs2730274	24277	0.007896	0.0152909	0.0264496	chr7:158796062:SNP	0.004615
C	T	0	0	0.754721	0.7448315	697	1	0	cg19418458	-------?----?-----------?-??--------	0.3986	0.031	101.3332048	70.4	1.14E-09	chr7:158796644:SNP	31	0	0	1.13E-176	rs2527236	24272	0.0078843	0.0153399	0.0266315	chr7:158796644:SNP	0.0046565
A	G	0	0	0.7548853	0.7454781	697	1	0	cg19418458	+++++++?++++?+++++?+++++?+??++++++++	0.3957	0.0321	98.7261925	70.6	1.56E-09	chr7:158796968:SNP	30	0	0	1.06E-170	rs2657340	23840	0.0079618	0.0155482	0.0271048	chr7:158796968:SNP	0.0046477
A	C	0	0	0.7538625	0.7438773	697	1	0	cg19418458	+++++++?++++?+++++++++++?+??++++++++	0.3986	0.031	102.1006278	70.6	8.63E-10	chr7:158797754:SNP	31	0	0	1.23E-173	rs2730273	24273	0.007885	0.0153988	0.0268355	chr7:158797754:SNP	0.0047075
C	T	0	0	0.7535881	0.7437631	697	1	0	cg19418458	-------?----?-----------?-??--------	0.3988	0.0309	102.0041856	70.6	8.94E-10	chr7:158798494:SNP	31	0	0	6.14E-174	rs2527237	24277	0.0078827	0.0153867	0.0268023	chr7:158798494:SNP	0.0046983
G	C	0	0	0.7256074	0.7170676	697	1	0	cg19418458	-------?----?-----------?-??--------	0.4232	0.0315	91.0818546	67.1	4.50E-08	chr7:158798622:SNP	31	0	0	1.46E-200	rs2730272	24294	0.0079096	0.014609	0.0240139	chr7:158798622:SNP	0.0040124
A	G	0	0	0.5971551	0.5988758	697	1	0	cg19418458	+++++++?++++?+++++++++++?+??++++++++	0.3259	0.0416	50.0569497	40.1	0.01223	chr7:158801089:SNP	31	0	0	0	rs7798337	24280	0.0088955	0.0120968	0.0148428	chr7:158801089:SNP	0.0016651
G	A	0	0	0.6953062	0.6884094	697	1	0	cg19418458	-------?-?--?-----?-----?-??--------	0.4371	0.0318	77.3487098	63.8	1.65E-06	chr7:158801882:SNP	29	0	0	3.20E-202	rs2730250	22401	0.0082954	0.0146334	0.0229156	chr7:158801882:SNP	0.003579
G	A	0	0	0.7054777	0.7010579	697	1	0	cg19418458	------------?-------------??--------	0.4251	0.0303	84.8803577	62.3	1.12E-06	chr7:158803848:SNP	33	0	0	2.45E-256	rs2040897	25588	0.0077769	0.0133985	0.0206282	chr7:158803848:SNP	0.0033463
T	C	0	0	0.7036066	0.698666	697	1	0	cg19418458	++++++++++++?++++++?++++++??++++++++	0.4307	0.0285	83.3278316	62.8	1.11E-06	chr7:158804737:SNP	32	0	0	5.14E-240	rs2527177	24670	0.0079121	0.0137509	0.0212676	chr7:158804737:SNP	0.0034345
T	C	0	0	0.5841094	0.5859217	697	1	0	cg19418458	+++++++?++++?++++++?++++?+??++++++++	0.2187	0.0412	48.0744807	39.7	0.01444	chr7:158805838:SNP	30	0	0	4.33E-237	rs6961005	23371	0.0107165	0.014543	0.0177652	chr7:158805838:SNP	0.0023029
T	C	0	0	0.5834673	0.5854272	697	1	0	cg19418458	+++++++?++++?++++++?++++?+??++++++++	0.2185	0.0411	47.9173418	39.5	0.01499	chr7:158805954:SNP	30	0	0	3.20E-238	rs6964992	23371	0.0107141	0.0145149	0.0177031	chr7:158805954:SNP	0.0022829
G	A	0	0	0.7035782	0.6985319	697	1	0	cg19418458	------------?------?------??--------	0.4308	0.0285	83.564319	62.9	1.03E-06	chr7:158806300:SNP	32	0	0	1.21E-238	rs1966360	24660	0.0079122	0.0137685	0.0213284	chr7:158806300:SNP	0.0034501
T	C	0	0	-0.6535627	-0.6488608	697	1	0	cg19418458	-------?-?--?------?---??-??-----?--	0.4881	0.0269	81.5519294	68.1	1.21E-07	chr7:158808416:SNP	27	0	0	7.94E-124	rs2527180	20283	0.0088042	0.0166149	0.0276153	chr7:158808416:SNP	0.0045665
T	G	0	0	0.582966	0.5851261	697	1	0	cg19418458	+++++++?++++?++++++?++++?+??++++++++	0.2189	0.0412	48.5999715	40.3	0.01273	chr7:158809129:SNP	30	0	0	2.89E-231	rs28485090	23364	0.0107135	0.0146264	0.0179544	chr7:158809129:SNP	0.0023653
T	C	0	0	0.7032377	0.698281	697	1	0	cg19418458	++++++++++++?++++++?++++++??++++++++	0.4316	0.0283	83.9415768	63.1	9.05E-07	chr7:158809605:SNP	32	0	0	8.33E-236	rs2527181	24640	0.0079205	0.0138135	0.0214471	chr7:158809605:SNP	0.0034822
T	A	0	0	0.7030462	0.6982833	697	1	0	cg19418458	------------?------?------??--------	0.4315	0.0287	83.928311	63.1	9.09E-07	chr7:158812471:SNP	32	0	0	3.21E-236	rs2428780	24649	0.0079126	0.0137993	0.0214223	chr7:158812471:SNP	0.0034744
A	G	0	0	0.7024878	0.6978779	697	1	0	cg19418458	++++++++++++?++++++?++++++??++++++++	0.4315	0.0286	83.8868805	63	9.22E-07	chr7:158813812:SNP	32	0	0	4.70E-236	rs2527182	24646	0.007913	0.0137982	0.0214128	chr7:158813812:SNP	0.0034722
T	C	0	0	0.6023078	0.6049352	697	1	0	cg19418458	+++++++?++++?++++++?++++?+??++++++++	0.2105	0.0282	43.9398091	34	0.03719	chr7:158814716:SNP	30	0	0	2.08E-297	rs13221124	23370	0.0107848	0.0139471	0.0163407	chr7:158814716:SNP	0.0018272
G	C	0	0	0.7024636	0.6979536	697	1	0	cg19418458	------------?------?------??--------	0.4316	0.0285	83.776989	63	9.56E-07	chr7:158815173:SNP	32	0	0	1.09E-236	rs2730206	24645	0.0079124	0.0137879	0.0213831	chr7:158815173:SNP	0.0034644
A	C	0	0	0.7027135	0.6973825	697	1	0	cg19418458	+++++++?++++?++++++?++++++??++++++++	0.4323	0.0276	84.5800029	64.5	4.25E-07	chr7:158816575:SNP	31	0	0	2.87E-211	rs10949752	23879	0.008035	0.0143222	0.0226533	chr7:158816575:SNP	0.0037018
C	T	0	0	0.702667	0.6974448	697	1	0	cg19418458	------------?------?----?-??--------	0.4325	0.0284	83.7071448	64.2	5.71E-07	chr7:158817498:SNP	31	0	0	9.18E-218	rs11769917	24145	0.0079951	0.0141652	0.0223081	chr7:158817498:SNP	0.0036049
A	G	0	0	0.6403995	0.6355065	697	1	0	cg19418458	+++++++?++++?+++++??++++?+??++++++++	0.3255	0.0276	78.1705594	64.2	1.25E-06	chr7:158819423:SNP	29	0	0	6.97E-141	rs2527183	22941	0.0090777	0.0161149	0.0253431	chr7:158819423:SNP	0.0043578
A	G	0	0	0.6429212	0.6381641	697	1	0	cg19418458	+++++++?++++?+++++??++++?+??++++++++	0.3215	0.0289	79.1293765	64.6	8.99E-07	chr7:158820090:SNP	29	0	0	1.77E-137	rs2730242	22943	0.0091154	0.0162828	0.0257605	chr7:158820090:SNP	0.0044789
A	G	0	0	0.7018302	0.6972306	697	1	0	cg19418458	++++++++++++?++++++?++++++??++++++++	0.4324	0.0284	84.9404195	63.5	6.49E-07	chr7:158820460:SNP	32	0	0	5.22E-230	rs1017034	24669	0.0079104	0.0138767	0.0216747	chr7:158820460:SNP	0.0035388
G	C	0	0	0.6042311	0.6065357	697	1	0	cg19418458	-------?----?------?----?-??--------	0.2155	0.0282	43.4598984	33.3	0.04126	chr7:158820553:SNP	30	0	0	2.84999999999983e-311	rs2301898	23380	0.0106906	0.0137505	0.0160211	chr7:158820553:SNP	0.0017381
C	T	0	0	0.6998311	0.6949627	697	1	0	cg19418458	------------?-----??----?-??--------	0.4336	0.0289	86.9852661	66.7	1.05E-07	chr7:158820969:SNP	30	0	0	4.15E-184	rs885863	23755	0.0080631	0.0148063	0.0241851	chr7:158820969:SNP	0.0039641
C	T	0	0	0.7016099	0.696674	697	1	0	cg19418458	------------?------?------??--------	0.4325	0.0282	85.4647985	63.7	5.44E-07	chr7:158821175:SNP	32	0	0	2.68E-227	rs1062610	24683	0.0079066	0.0139114	0.0217979	chr7:158821175:SNP	0.0035696
G	A	0	0	0.6952994	0.6898476	697	1	0	cg19418458	------------?-----??----?-??--------	0.4367	0.0294	85.5571335	66.1	1.73E-07	chr7:158821547:SNP	30	0	0	8.98E-188	rs885861	23755	0.0080638	0.0146858	0.0237902	chr7:158821547:SNP	0.0038674
G	A	0	0	0.7031068	0.6954575	697	1	0	cg19418458	-------?-?--?-----??----?-??--------	0.4348	0.03	83.7042767	67.7	1.03E-07	chr7:158822059:SNP	28	0	0	2.56E-158	rs2239712	21496	0.0084598	0.0158444	0.0262268	chr7:158822059:SNP	0.0042897
G	C	0	0	0.7101195	0.7024535	697	1	0	cg19418458	-------?-?--?------?----?-??---?----	0.4285	0.0316	85.5733878	68.4	5.26E-08	chr7:158823000:SNP	28	0	0	6.74E-153	rs1965613	21208	0.0085064	0.016129	0.0269601	chr7:158823000:SNP	0.0044835
G	A	0	0	0.7095249	0.7029311	697	1	0	cg19418458	-------?----?------?----?-??---?----	0.4266	0.0309	92.5049081	69.7	8.02E-09	chr7:158823021:SNP	29	0	0	1.31E-149	rs2527184	22647	0.008244	0.0159324	0.0272361	chr7:158823021:SNP	0.004624
G	T	0	0	0.6035257	0.6055473	697	1	0	cg19418458	-------?----?------?----?-??--------	0.2141	0.0274	46.2182014	37.3	0.02232	chr7:158823084:SNP	30	0	0	2.44E-274	rs34621730	23392	0.0107004	0.0142314	0.0170536	chr7:158823084:SNP	0.0020733
A	G	0	0	0.5776784	0.5798599	697	1	0	cg19418458	++++++++++++?+++++++++++?+??++++++++	0.2166	0.0404	56.4045875	45	0.003496	chr7:158827326:SNP	32	0	0	4.34E-206	rs2071624	25095	0.0103641	0.0147334	0.0188575	chr7:158827326:SNP	0.0028578
T	G	0	0	0.7258943	0.7180107	697	1	0	cg19418458	+++++++?+?++?+++++??++++?+??++++++++	0.4073	0.0284	104.0891912	74.1	5.43E-11	chr7:158827712:SNP	28	0	0	1.31E-110	rs1017032	21489	0.008426	0.0175258	0.0324836	chr7:158827712:SNP	0.0057836
D	I	0	0	0.6182658	0.6187649	697	1	0	cg19418458	+++++++?+?++?+++++?+++++?+??+++?++++	0.1926	0.0261	32.1546988	16	0.2264	chr7:158777635:INDEL	28	0	0	0	chr7:158777635:D	21680	0.0116394	0.0130907	0.0138616	chr7:158777635:INDEL	0.0007369
I	D	0	0	0.5174604	0.5174604	697	1	0	cg19418458	?--??--???--?--?--?-??--?-?-??-??---	0.2397	0.0313	17.4933502	0	0.4895	chr7:158778697:INDEL	19	0	0	0	chr7:158778697:I	15616	0.0128105	0.0128105	0.0128105	chr7:158778697:INDEL	0
I	D	0	0	0.7608853	0.7500662	697	1	0	cg19418458	-------?-?--?-----?-----?-??---?----	0.399	0.0328	97.3990126	72.3	6.85E-10	chr7:158793006:INDEL	28	0	0	1.46E-142	chr7:158793006:I	21680	0.0082971	0.0167164	0.0299307	chr7:158793006:INDEL	0.0051207
D	I	0	0	0.5964124	0.597808	697	1	0	cg19418458	+++++++?+?++?+++++++++++?+??+++?++++	0.3252	0.0428	51.9260533	46.1	0.003912	chr7:158799476:INDEL	29	0	0	6.72E-261	chr7:158799476:D	22114	0.0093204	0.0134335	0.0172847	chr7:158799476:INDEL	0.0021903
I	D	0	0	0.7079395	0.7011338	697	1	0	cg19418458	-------?-?--?------?----?-??---?----	0.4331	0.0295	81.0912693	66.7	2.58E-07	chr7:158808429:INDEL	28	0	0	2.97E-169	chr7:158808429:I	21210	0.0085001	0.0156955	0.025529	chr7:158808429:INDEL	0.0041335
I	D	0	0	0.6882571	0.6866274	697	1	0	cg19418458	-??--?-?-??-?-?-?-??---??-??-???-?--	0.4383	0.0325	26.5120366	39.7	0.04724	chr7:158820434:INDEL	17	0	0	4.55E-303	chr7:158820434:I	12491	0.0111624	0.0155529	0.0184961	chr7:158820434:INDEL	0.0014576
G	A	0	0	0.7811121	0.7670964	805	1	0	cg22992730	--------------------------??--------	0.213	0.0164	127.7238633	74.2	4.46E-13	chr19:4759978:SNP	34	0	0	5.76E-103	rs67300858	26442	0.0093667	0.0194241	0.036253	chr19:4759978:SNP	0.0086926
A	G	0	0	0.7824394	0.7677492	805	1	0	cg22992730	++++++++++++++++++++++++++??++++++++	0.213	0.0164	129.1246765	74.4	2.61E-13	chr19:4760816:SNP	34	0	0	2.42E-101	rs11672076	26462	0.0093563	0.019508	0.0366099	chr19:4760816:SNP	0.0088021
G	A	0	0	0.7833625	0.7685623	805	1	0	cg22992730	--------------------------??--------	0.2134	0.016	127.5290008	74.1	4.80E-13	chr19:4764306:SNP	34	0	0	3.11E-104	rs12979279	26477	0.0093496	0.0193786	0.0361316	chr19:4764306:SNP	0.008644
G	A	0	0	0.8991695	0.8750563	805	1	0	cg22992730	------------------------?-??--------	0.1867	0.0158	154.0613587	79.2	6.64E-18	chr19:4771806:SNP	33	0	0	1.62E-83	rs11666825	25929	0.0096461	0.0222667	0.0464403	chr19:4771806:SNP	0.0118989
C	A	0	0	0.8999649	0.8759447	805	1	0	cg22992730	------------------------?-??--------	0.1867	0.0154	152.4061135	79	1.29E-17	chr19:4772036:SNP	33	0	0	1.71E-85	rs11667694	25939	0.0096434	0.0221475	0.0459284	chr19:4772036:SNP	0.0117315
A	G	0	0	0.9011413	0.8768165	805	1	0	cg22992730	++++++++++++++++++++++++?+??++++++++	0.187	0.0152	153.5904502	79.2	8.03E-18	chr19:4773343:SNP	33	0	0	1.79E-84	rs28738739	25933	0.0096405	0.0222269	0.0462716	chr19:4773343:SNP	0.011841
C	G	0	0	0.9155261	0.8958634	805	1	0	cg22992730	+++++++++++++++++++?++++?+??++++++++	0.1864	0.0148	133.049479	76.7	1.32E-14	chr19:4778589:SNP	32	0	0	8.75E-106	rs8100376	25035	0.0097651	0.0213484	0.0419109	chr19:4778589:SNP	0.0102135
C	G	0	0	0.8975499	0.87967	805	1	0	cg22992730	++++++++++++++?++++?+++??+??+?++++++	0.1857	0.0156	95.3282441	70.6	2.86E-09	chr19:4778897:SNP	29	0	0	1.18E-142	rs66506031	22557	0.010367	0.0203572	0.0352953	chr19:4778897:SNP	0.0076452
T	C	0	0	0.9382348	0.9159396	805	1	0	cg22992730	+++++++?+++++++++++?++++?+??+++?++++	0.1824	0.0148	129.443176	77.6	1.19E-14	chr19:4784733:SNP	30	0	0	8.72E-97	rs11671394	23581	0.0100686	0.0225308	0.0449417	chr19:4784733:SNP	0.0107303
T	C	0	0	0.9408089	0.9202813	805	1	0	cg22992730	+++++++++++++++++++?++++?+??++++++++	0.1817	0.0148	128.4959553	75.9	7.86E-14	chr19:4784920:SNP	32	0	0	8.79E-119	rs11671476	25056	0.0097953	0.0210759	0.0406017	chr19:4784920:SNP	0.0098174
A	G	0	0	0.9211717	0.9002517	805	1	0	cg22992730	++++++++++++++++++++++++?+??++++++++	0.1808	0.0127	131.2130854	75.6	5.70E-14	chr19:4785327:SNP	33	0	0	7.69E-118	rs3087692	25983	0.0097345	0.0208095	0.0399155	chr19:4785327:SNP	0.0098528
C	T	0	0	0.9308529	0.9060514	805	1	0	cg22992730	-------?-----------?-?--?-??--------	0.1798	0.0149	122.7586848	76.4	1.67E-13	chr19:4789477:SNP	30	0	0	1.90E-104	rs34928894	23904	0.010132	0.0220384	0.0428893	chr19:4789477:SNP	0.0101276
T	C	0	0	0.9303412	0.9045693	805	1	0	cg22992730	+++++++?+++++++++++?+?++?+??++++++++	0.1797	0.015	124.2867301	76.7	9.18E-14	chr19:4790442:SNP	30	0	0	9.24E-102	rs12974386	23901	0.0101357	0.0221851	0.043439	chr19:4790442:SNP	0.0103007
T	C	0	0	0.6132592	0.6115833	862	1	0	cg24686497	+++++++?+?++++++++++++++?+?+++++++++	0.2943	0.0436	70.8367004	56.2	5.93E-05	chr10:13479684:SNP	32	0	0	3.86E-187	rs11258382	24387	0.0091985	0.0146535	0.021019	chr10:13479684:SNP	0.0035313
G	C	0	0	0.6614171	0.6599452	862	1	0	cg24686497	------------------------------------	0.3415	0.0605	81.0166162	56.8	1.64E-05	chr10:13480317:SNP	36	0	0	3.74E-272	rs4748033	27725	0.0081066	0.012982	0.0187649	chr10:13480317:SNP	0.003151
G	A	0	0	0.6625768	0.6614936	862	1	0	cg24686497	------------------------------------	0.3412	0.0606	79.3981687	55.9	2.68E-05	chr10:13480789:SNP	36	0	0	1.09E-284	rs4750356	27750	0.0081005	0.0128383	0.0183761	chr10:13480789:SNP	0.0030353
A	T	0	0	0.6624855	0.6614383	862	1	0	cg24686497	++++?+++++++++++++++++++++++++++++++	0.3411	0.0611	79.442631	57.2	1.68E-05	chr10:13481427:SNP	35	0	0	1.36E-263	rs12415754	27221	0.0081747	0.013157	0.0191005	chr10:13481427:SNP	0.0031676
G	C	0	0	0.6618925	0.6608631	862	1	0	cg24686497	-------?----------------------------	0.3415	0.0615	80.6039234	57.8	1.18E-05	chr10:13481753:SNP	35	0	0	3.83E-252	rs11258383	26946	0.0082319	0.0133537	0.0195155	chr10:13481753:SNP	0.0032955
C	T	0	0	0.6626626	0.6616598	862	1	0	cg24686497	------------------------------------	0.3412	0.0605	81.3179157	57	1.50E-05	chr10:13482031:SNP	36	0	0	1.86E-271	rs11258384	27722	0.0081023	0.0129941	0.0188245	chr10:13482031:SNP	0.0031679
T	C	0	0	0.6628155	0.6618628	862	1	0	cg24686497	++++++++++++++++++++++++++++++++++++	0.3411	0.0605	81.3266622	57	1.50E-05	chr10:13482073:SNP	36	0	0	1.36E-271	rs11258385	27721	0.0081012	0.0129926	0.0188241	chr10:13482073:SNP	0.0031677
A	G	0	0	0.6617224	0.6608705	862	1	0	cg24686497	++++++++++++++++++++++++?+++++++++++	0.3403	0.0614	83.1285263	59.1	5.36E-06	chr10:13482731:SNP	35	0	0	1.96E-240	rs1890876	27234	0.0081736	0.0134473	0.0199841	chr10:13482731:SNP	0.0034232
T	C	0	0	0.6614549	0.659835	862	1	0	cg24686497	++++++++++++++++++++++++?+++++++++++	0.3378	0.0555	92.0156541	63	3.04E-07	chr10:13485445:SNP	35	0	0	1.14E-196	rs4750358	27228	0.0081693	0.0141269	0.0221088	chr10:13485445:SNP	0.0040378
A	G	0	0	0.6552874	0.6534151	862	1	0	cg24686497	+++++++?++++++++++++++++?+++++++++++	0.3313	0.0578	87.1210494	62.1	9.04E-07	chr10:13490742:SNP	34	0	0	5.67E-194	rs10430801	26478	0.0083544	0.0142983	0.022056	chr10:13490742:SNP	0.0039466
C	T	0	0	0.6579899	0.6561559	862	1	0	cg24686497	------------------------?-----------	0.3322	0.0564	87.7535132	61.3	1.23E-06	chr10:13494594:SNP	35	0	0	7.92E-212	rs2277222	27236	0.0082074	0.0138671	0.0211833	chr10:13494594:SNP	0.0037766
T	C	0	0	0.6582155	0.6564368	862	1	0	cg24686497	++++++++++++++++++++++++?+++++++++++	0.3321	0.0565	87.996248	61.4	1.13E-06	chr10:13494787:SNP	35	0	0	8.11E-211	rs7071421	27236	0.0082074	0.0138861	0.0212418	chr10:13494787:SNP	0.0037936
G	A	0	0	0.6582066	0.6564336	862	1	0	cg24686497	------------------------?-----------	0.3322	0.0565	87.9699647	61.4	1.14E-06	chr10:13494876:SNP	35	0	0	6.29E-211	rs7089073	27236	0.0082076	0.0138843	0.0212359	chr10:13494876:SNP	0.0037919
C	T	0	0	0.658237	0.6564665	862	1	0	cg24686497	------------------------?-----------	0.3322	0.0564	88.1769259	61.4	1.07E-06	chr10:13495043:SNP	35	0	0	6.40E-210	rs7092928	27236	0.0082085	0.0139019	0.0212883	chr10:13495043:SNP	0.0038073
G	A	0	0	0.658237	0.6564665	862	1	0	cg24686497	------------------------?-----------	0.3322	0.0564	88.1769259	61.4	1.07E-06	chr10:13495104:SNP	35	0	0	6.40E-210	rs7092750	27236	0.0082085	0.0139019	0.0212883	chr10:13495104:SNP	0.0038073
T	C	0	0	0.6582514	0.6564853	862	1	0	cg24686497	++++++++++++++++++++++++?+++++++++++	0.3322	0.0564	88.176505	61.4	1.07E-06	chr10:13495176:SNP	35	0	0	6.08E-210	rs7075255	27236	0.0082083	0.0139014	0.0212876	chr10:13495176:SNP	0.0038071
C	T	0	0	0.6574791	0.6557863	862	1	0	cg24686497	------------------------?-----------	0.3323	0.0565	87.3656117	61.1	1.39E-06	chr10:13495241:SNP	35	0	0	2.81E-213	rs7096540	27236	0.0082092	0.0138399	0.0210941	chr10:13495241:SNP	0.0037509
G	A	0	0	0.6580278	0.6561817	862	1	0	cg24686497	------------------------?-----------	0.3322	0.0564	88.0818681	61.4	1.10E-06	chr10:13495287:SNP	35	0	0	3.96E-210	rs7092954	27236	0.0082106	0.0138986	0.0212708	chr10:13495287:SNP	0.0038027
A	G	0	0	0.6553597	0.6534794	862	1	0	cg24686497	+++++++?++++++++++++++++?+++++++++++	0.3313	0.0581	85.9306249	61.6	1.33E-06	chr10:13495416:SNP	34	0	0	4.28E-199	rs7074617	26456	0.0083603	0.0142077	0.0217698	chr10:13495416:SNP	0.0038649
T	C	0	0	0.6573403	0.6554013	862	1	0	cg24686497	++++++++++++++++++++++++?+++++++++++	0.3324	0.0565	87.1773732	61	1.48E-06	chr10:13495447:SNP	35	0	0	5.38E-214	rs7075673	27236	0.0082112	0.0138287	0.0210538	chr10:13495447:SNP	0.0037396
G	A	0	0	0.6565304	0.6545893	862	1	0	cg24686497	------------------------?-----------	0.3325	0.0565	87.0679776	61	1.53E-06	chr10:13495589:SNP	35	0	0	1.09E-213	rs11258393	27229	0.0082174	0.0138273	0.0210432	chr10:13495589:SNP	0.0037371
C	T	0	0	0.6571664	0.6551301	862	1	0	cg24686497	------------------------?-----------	0.3324	0.0565	87.1850243	61	1.47E-06	chr10:13496208:SNP	35	0	0	8.57E-214	rs4748034	27236	0.0082122	0.013831	0.0210583	chr10:13496208:SNP	0.0037411
A	C	0	0	0.6571964	0.6551752	862	1	0	cg24686497	++++++++++++++++++++++++?+++++++++++	0.3325	0.0565	86.9856786	60.9	1.57E-06	chr10:13496244:SNP	35	0	0	8.04E-215	rs4750360	27236	0.0082115	0.0138144	0.0210083	chr10:13496244:SNP	0.0037264
A	G	0	0	0.6571913	0.6550794	862	1	0	cg24686497	++++++++++++++++++++++++?+++++++++++	0.3322	0.0566	87.0382384	60.9	1.55E-06	chr10:13496479:SNP	35	0	0	1.80E-214	rs7079554	27236	0.0082132	0.0138211	0.0210255	chr10:13496479:SNP	0.0037317
T	G	0	0	0.6558961	0.6543227	862	1	0	cg24686497	++++++++++++++++++++++++?+++++++++++	0.3308	0.0572	86.9872561	60.9	1.57E-06	chr10:13497653:SNP	35	0	0	5.25E-213	rs7093157	27225	0.0082303	0.0138467	0.0210568	chr10:13497653:SNP	0.0037437
G	A	0	0	0.6537929	0.6521166	862	1	0	cg24686497	-------?----------------?-----------	0.3322	0.0579	86.9021089	62	9.71E-07	chr10:13497671:SNP	34	0	0	3.69E-194	rs7077708	26464	0.0083523	0.0142777	0.021995	chr10:13497671:SNP	0.0039288
A	G	0	0	0.6566372	0.6547404	862	1	0	cg24686497	++++++++++++++++++++++++?+++++++++++	0.3324	0.0565	87.1904426	61	1.47E-06	chr10:13498002:SNP	35	0	0	2.15E-213	rs11258395	27234	0.0082128	0.0138337	0.0210612	chr10:13498002:SNP	0.0037422
C	T	0	0	0.6566273	0.6548055	862	1	0	cg24686497	------------------------?-----------	0.3324	0.0563	86.7111577	60.8	1.72E-06	chr10:13498266:SNP	35	0	0	1.02E-215	rs10906374	27238	0.0082131	0.0137989	0.0209462	chr10:13498266:SNP	0.0037088
G	A	0	0	0.6559579	0.6543961	862	1	0	cg24686497	------------------------?-----------	0.331	0.057	87.780717	61.3	1.22E-06	chr10:13498371:SNP	35	0	0	2.60E-209	rs10906375	27237	0.0082291	0.0139099	0.0212457	chr10:13498371:SNP	0.0037988
G	A	0	0	0.6566173	0.6547714	862	1	0	cg24686497	------------------------?-----------	0.3325	0.0563	87.3367835	61.1	1.40E-06	chr10:13498418:SNP	35	0	0	1.30E-212	rs10796081	27238	0.0082141	0.0138493	0.0210997	chr10:13498418:SNP	0.0037536
A	C	0	0	0.6565167	0.6549561	862	1	0	cg24686497	++++++++++++++++++++++++?+++++++++++	0.3312	0.0568	89.7873588	62.1	6.33E-07	chr10:13499253:SNP	35	0	0	1.63E-200	rs10906376	27237	0.0082286	0.0140655	0.0217301	chr10:13499253:SNP	0.0039401
C	T	0	0	0.6555536	0.6533727	862	1	0	cg24686497	------------------------?-----------	0.3328	0.0562	88.0928601	61.4	1.10E-06	chr10:13499395:SNP	35	0	0	2.52E-208	rs10906377	27230	0.0082145	0.0139073	0.0212834	chr10:13499395:SNP	0.0038071
C	T	0	0	0.5042456	0.5023599	862	1	0	cg24686497	------------------------?-----------	0.419	0.0398	57.4483317	40.8	0.007211	chr10:13501202:SNP	35	0	0	1.58E-293	rs7922720	27257	0.0081503	0.0111077	0.0137711	chr10:13501202:SNP	0.0016242
T	C	0	0	0.6421727	0.6411453	862	1	0	cg24686497	+++++++?+?++++++++++++++?+++++++++++	0.3351	0.0575	84.2594204	62	1.38E-06	chr10:13516426:SNP	33	0	0	3.44E-177	rs10906382	24998	0.0085931	0.0146974	0.0226266	chr10:13516426:SNP	0.00404
T	C	0	0	0.6350996	0.635206	862	1	0	cg24686497	+++++++?+?++++++++++++++?+++++++++++	0.336	0.0574	83.4740557	61.7	1.78E-06	chr10:13523937:SNP	33	0	0	7.43E-176	rs10906391	24997	0.0086113	0.0146547	0.0224631	chr10:13523937:SNP	0.0039952
C	T	0	0	0.4127753	0.4102918	862	1	0	cg24686497	------------------------------------	0.4227	0.0437	50.0556904	30.1	0.04757	chr10:13534234:SNP	36	0	0	1.26E-267	rs7916672	27731	0.0082579	0.01029	0.0118102	chr10:13534234:SNP	0.0010693
A	G	0	0	0.4111238	0.4085654	862	1	0	cg24686497	++++++++++++++++++++++++++++++++++++	0.422	0.0442	50.3322099	30.5	0.04505	chr10:13534851:SNP	36	0	0	5.87E-262	rs2251555	27748	0.0082685	0.0103331	0.0118906	chr10:13534851:SNP	0.0010917
C	G	0	0	0.4110164	0.4085219	862	1	0	cg24686497	++++++++++++++++++++++++++++++++++++	0.4218	0.0442	49.9426494	29.9	0.04864	chr10:13535359:SNP	36	0	0	5.32E-266	rs7921099	27735	0.0082667	0.0102864	0.011796	chr10:13535359:SNP	0.0010635
C	T	0	0	0.4110164	0.4085219	862	1	0	cg24686497	------------------------------------	0.4218	0.0442	49.9426494	29.9	0.04864	chr10:13535398:SNP	36	0	0	5.32E-266	rs7921105	27735	0.0082667	0.0102864	0.011796	chr10:13535398:SNP	0.0010635
A	C	0	0	0.5184304	0.5174497	862	1	0	cg24686497	++++++++++++++++++++++++?+++++++++++	0.358	0.0485	58.8718867	42.2	0.005114	chr10:13536073:SNP	35	0	0	1.33E-275	rs11258418	27209	0.0084406	0.0116576	0.0146152	chr10:13536073:SNP	0.0018479
C	A	0	0	0.5177417	0.5167463	862	1	0	cg24686497	------------------------?-----------	0.3576	0.0485	56.6548291	40	0.008702	chr10:13540869:SNP	35	0	0	5.57E-297	rs11258422	27222	0.0084357	0.0114208	0.0140566	chr10:13540869:SNP	0.0016813
T	C	0	0	0.3895527	0.3873708	862	1	0	cg24686497	++++++++++++++++++++++++?+++++++++++	0.4358	0.0411	44.2872859	23.2	0.1114	chr10:13542425:SNP	35	0	0	1.09E-282	rs6602661	27227	0.0083238	0.0098455	0.0108424	chr10:13542425:SNP	0.0007433
T	C	0	0	0.3908654	0.3886708	862	1	0	cg24686497	++++++++++++++++++++++++?+++++++++++	0.4348	0.0413	44.6031806	23.8	0.1054	chr10:13542761:SNP	35	0	0	1.70E-280	rs10796087	27229	0.0083254	0.0098868	0.0109217	chr10:13542761:SNP	0.0007664
G	C	0	0	0.3894796	0.387298	862	1	0	cg24686497	------------------------?-----------	0.4347	0.0413	43.7669617	22.3	0.1218	chr10:13544057:SNP	35	0	0	9.00E-289	rs10752307	27210	0.0083314	0.0097878	0.0107247	chr10:13544057:SNP	0.000707
A	C	0	0	0.3902789	0.3880981	862	1	0	cg24686497	++++++++++++++++++++++++?+++++++++++	0.4356	0.0411	44.6086633	23.8	0.1053	chr10:13544285:SNP	35	0	0	1.34E-279	rs7075477	27225	0.0083253	0.0098879	0.0109229	chr10:13544285:SNP	0.0007668
T	C	0	0	0.5321038	0.5318791	862	1	0	cg24686497	++++++++++++++++++++++++?+++++++++++	0.3479	0.0429	59.5330734	42.9	0.004348	chr10:13551876:SNP	35	0	0	2.00E-284	rs10906396	27222	0.0084321	0.0117056	0.0147644	chr10:13551876:SNP	0.0018928
T	C	0	0	0.5307871	0.5308334	862	1	0	cg24686497	+++++++?++++++++++++++++?+++++++++++	0.3474	0.0435	57.681721	42.8	0.004959	chr10:13552975:SNP	34	0	0	2.60E-275	rs7072066	26446	0.0085653	0.0118965	0.0149715	chr10:13552975:SNP	0.0018911
C	G	0	0	0.5179106	0.5174481	862	1	0	cg24686497	+++++++?++++++++++++++++?+++++++++++	0.3598	0.0466	52.7280896	37.4	0.01604	chr10:13557945:SNP	34	0	0	1.23999999999474e-314	rs2399972	26448	0.008548	0.0113315	0.0136583	chr10:13557945:SNP	0.0015057
A	G	0	0	0.5191209	0.518821	862	1	0	cg24686497	++++++++++++++++++++++++?+++++++++++	0.3592	0.0462	55.5924724	38.8	0.01115	chr10:13558641:SNP	35	0	0	5.64999999999998e-311	rs10752308	27207	0.0084223	0.0112843	0.013771	chr10:13558641:SNP	0.0015972
G	T	0	0	0.3597699	0.3598896	862	1	0	cg24686497	-------?-?--------------?-----------	0.44	0.039	34.6629417	7.7	0.342	chr10:13583871:SNP	33	0	0	8.10000000104141e-315	rs11599455	24989	0.0087563	0.0092592	0.009485	chr10:13583871:SNP	0.0002136
C	T	0	0	0.3556005	0.3557781	862	1	0	cg24686497	-------?-?--------------?-----------	0.4433	0.0392	33.7673569	5.2	0.3821	chr10:13586031:SNP	33	0	0	0	rs11591953	24998	0.0087514	0.0090919	0.0092347	chr10:13586031:SNP	0.0001416
D	I	0	0	0.6577228	0.6552199	862	1	0	cg24686497	+++++++?+?++++++++++++++?++++++?++++	0.3358	0.0587	86.6541069	64.2	3.64E-07	chr10:13494396:INDEL	32	0	0	3.11E-161	chr10:13494396:D	24276	0.0086962	0.0153364	0.0243083	chr10:13494396:INDEL	0.0044136
C	G	0	0	-0.3873121	-0.3878286	913	1	0	cg26283170	-------?-?--------?-----?-----------	0.4082	0.0233	32.5282862	4.7	0.3915	chr11:132953384:SNP	32	0	0	0	rs505525	24559	0.0087839	0.0090903	0.009217	chr11:132953384:SNP	0.0001235
G	C	0	0	-0.3876477	-0.388573	913	1	0	cg26283170	+++++++?++++++++++?+++++?+++++++++++	0.4082	0.0225	36.0833877	11.3	0.2834	chr11:132955490:SNP	33	0	0	0	rs578013	26012	0.0085441	0.0092684	0.0096344	chr11:132955490:SNP	0.0003117
G	A	0	0	-0.3870381	-0.3877398	913	1	0	cg26283170	+++++++?++++++++++?+++++?+++++++++++	0.4085	0.0226	34.9634161	8.5	0.3291	chr11:132955766:SNP	33	0	0	0	rs568550	26012	0.008544	0.0090816	0.0093353	chr11:132955766:SNP	0.0002262
A	G	0	0	-0.3869251	-0.3876057	913	1	0	cg26283170	-------?----------?-----?-----------	0.4086	0.0226	34.8056408	8.1	0.3359	chr11:132955819:SNP	33	0	0	0	rs568399	26005	0.0085478	0.0090588	0.0092973	chr11:132955819:SNP	0.0002143
T	C	0	0	-0.3503242	-0.3503242	913	1	0	cg26283170	------------------?-----------------	0.3776	0.025	32.9472965	0	0.5191	chr11:132956841:SNP	35	0	0	0	rs10791279	27315	0.0085211	0.0085211	0.0085211	chr11:132956841:SNP	0
T	C	0	0	-0.3499555	-0.3499555	913	1	0	cg26283170	------------------?-----------------	0.3778	0.0245	33.901878	0	0.4725	chr11:132957330:SNP	35	0	0	0	rs10894649	27260	0.0085241	0.0085241	0.0085241	chr11:132957330:SNP	0
T	C	0	0	-0.3386028	-0.3386028	913	1	0	cg26283170	-------?----------?-?--??-----------	0.4755	0.0211	25.9193493	0	0.6792	chr11:132990652:SNP	31	0	0	0	rs7130241	24784	0.0086568	0.0086568	0.0086568	chr11:132990652:SNP	0
C	G	0	0	-0.3383251	-0.3383251	913	1	0	cg26283170	-------?----------?-?--??-----------	0.4759	0.0209	26.2843086	0	0.6605	chr11:132990776:SNP	31	0	0	0	rs7117370	24788	0.0086608	0.0086608	0.0086608	chr11:132990776:SNP	0
C	A	0	0	-0.3339331	-0.3339331	913	1	0	cg26283170	++++++++++++++++++?+?++?++++++++++++	0.4591	0.0175	24.4052263	0	0.8294	chr11:132991763:SNP	33	0	0	0	rs570969	26086	0.0084794	0.0084794	0.0084794	chr11:132991763:SNP	0
C	T	0	0	-0.3364908	-0.3364908	913	1	0	cg26283170	++++++++++++++++++?+?++??+++++++++++	0.4591	0.0173	23.6571298	0	0.8243	chr11:132992485:SNP	32	0	0	0	rs564448	25568	0.008556	0.008556	0.008556	chr11:132992485:SNP	0
C	A	0	0	-0.3355639	-0.3355639	913	1	0	cg26283170	++++++++++++++++++?+?++??+++++++++++	0.4628	0.0187	26.3004182	0	0.7068	chr11:132994604:SNP	32	0	0	0	rs481086	25564	0.0085481	0.0085481	0.0085481	chr11:132994604:SNP	0
T	C	0	0	-0.4175967	-0.4167176	953	1	0	cg27431761	--------------------------??--------	0.4294	0.0226	49.8053384	33.7	0.03045	chr11:8358049:SNP	34	0	0	1.01E-237	rs9804548	26476	0.008404	0.010806	0.0126838	chr11:8358049:SNP	0.0012401
C	A	0	0	0.4743064	0.4740264	458	1	0	cg12390516	------------------------?-----------	0.3577	0.0486	64.2054429	47	0.001318	chr10:13540869:SNP	35	0	4.94065645841247e-324	8.67E-191	rs11258422	27222	0.008525	0.0123126	0.0160986	chr10:13540869:SNP	0.0022894
C	A	0	0	-0.6604818	-0.6466142	514	1	0	cg14003022	+++++++?+?++++++++++++++?+??++++++++	0.3949	0.0383	108.8592433	72.4	7.05E-11	chr4:3043513:SNP	31	0	4.94065645841247e-324	6.07E-106	rs2857850	23715	0.0083261	0.0167943	0.0302124	chr4:3043513:SNP	0.0057576
C	T	0	0	-0.3340478	-0.3340478	913	1	0	cg26283170	+++++++?++++++++++?+?++??+++++++++++	0.4636	0.0173	25.8100369	0	0.6848	chr11:132995294:SNP	31	0	4.94065645841247e-324	4.94065645841247e-324	rs475353	24799	0.0086819	0.0086819	0.0086819	chr11:132995294:SNP	0
C	T	0	0	-0.3888003	-0.3885827	953	1	0	cg27431761	++++++++++++++++++++++++?+??++++++++	0.4119	0.0248	41.143975	22.2	0.129	chr11:8350541:SNP	33	0	4.94065645841247e-324	8.68E-272	rs756057	25982	0.0085849	0.0100941	0.011038	chr11:8350541:SNP	0.0007049
G	A	0	0	0.3231255	0.3231255	862	1	0	cg24686497	------------------------------------	0.4224	0.0326	32.0355172	0	0.612	chr10:13588521:SNP	36	4.94065645841247e-324	4.94065645841247e-324	4.94065645841247e-324	rs4750379	27748	0.008394	0.008394	0.008394	chr10:13588521:SNP	0
T	C	0	0	-0.4958342	-0.4940758	201	1	0	cg05082376	------------------------------------	0.4846	0.0201	83.3803596	58	7.96E-06	chr22:42395960:SNP	36	0	9.88131291682493e-324	1.54E-152	rs133305	27746	0.0079113	0.0128441	0.018847	chr22:42395960:SNP	0.0031548
A	C	0	0	-0.495813	-0.4940643	201	1	0	cg05082376	------------------------------------	0.4846	0.0201	83.4053918	58	7.90E-06	chr22:42396568:SNP	36	0	9.88131291682493e-324	1.84E-152	rs133307	27748	0.0079106	0.0128452	0.018851	chr22:42396568:SNP	0.0031559
A	G	0	0	0.7172655	0.7177346	527	1	0	cg14329783	++++++??++++++++++++++++?++?++++++++	0.1275	0.0145	58.1510829	46.7	0.002215	chr7:75805434:SNP	32	0	9.88131291682493e-324	9.11E-196	rs61556289	24938	0.0128102	0.0186582	0.02403	chr7:75805434:SNP	0.0046814
T	A	0	0	-0.5496416	-0.5496416	329	1	0	cg08650890	+++??+++?++?++?+++++?+++????++?+++++	0.1341	0.0187	23.5409766	0	0.4881	chr6:31436738:SNP	25	9.88131291682493e-324	9.88131291682493e-324	9.88131291682493e-324	rs3131617	19878	0.0142874	0.0142874	0.0142874	chr6:31436738:SNP	0
A	T	0	0	0.4753402	0.4746522	369	1	0	cg09826364	+++++++?++++?+++++++++++++??++++++++	0.1998	0.0276	37.0789165	16.4	0.2089	chr7:158782949:SNP	32	0	1.48219693752374e-323	4.00E-288	rs73167295	24800	0.0109555	0.012343	0.0131038	chr7:158782949:SNP	0.0007645
T	C	0	0	0.5195888	0.5159882	396	1	0	cg10622551	+++++++?++++++++++++++++?+++++++++++	0.3048	0.0201	67.7487065	51.3	0.0003431	chr4:2362656:SNP	34	0	1.48219693752374e-323	3.32E-179	rs3135125	26482	0.0088666	0.0134172	0.018203	chr4:2362656:SNP	0.0028541
T	G	0	0	-0.4958442	-0.4941193	201	1	0	cg05082376	------------------------------------	0.4847	0.0201	83.5137624	58.1	7.64E-06	chr22:42397042:SNP	36	0	2.96439387504748e-323	4.41E-152	rs5758537	27748	0.0079108	0.0128542	0.0188761	chr22:42397042:SNP	0.0031632
C	T	0	0	-0.4969584	-0.4951305	201	1	0	cg05082376	++++++++++++++++++++++++++++++++++++	0.4847	0.0201	83.9281327	58.3	6.72E-06	chr22:42405922:SNP	36	0	3.45845952088873e-323	2.57E-151	rs133323	27746	0.0079097	0.0128829	0.018967	chr22:42405922:SNP	0.0031893
A	G	0	0	-0.4961225	-0.4943612	201	1	0	cg05082376	------------------------------------	0.4843	0.02	83.6412058	58.2	7.34E-06	chr22:42406885:SNP	36	0	3.95252516672997e-323	8.62E-152	rs133326	27735	0.0079109	0.0128636	0.018905	chr22:42406885:SNP	0.0031716
G	A	0	0	-0.5453355	-0.5453355	329	1	0	cg08650890	+++?++++?++?++?+++++?+++?????+?+++++	0.1373	0.0193	22.7517265	0	0.5345	chr6:31451370:SNP	25	3.95252516672997e-323	3.95252516672997e-323	3.95252516672997e-323	rs3132470	19926	0.0141902	0.0141902	0.0141902	chr6:31451370:SNP	0
T	C	0	0	-0.4950512	-0.4933689	201	1	0	cg05082376	------------------------------------	0.4845	0.0201	83.3126685	58	8.13E-06	chr22:42390093:SNP	36	0	4.94065645841247e-323	2.80E-152	rs133301	27748	0.007912	0.0128395	0.0188335	chr22:42390093:SNP	0.0031509
T	C	0	0	0.586204	0.5852103	396	1	0	cg10622551	++++++++++++++++++++++++++++++++++++	0.1604	0.0124	59.4869351	41.2	0.006044	chr4:2402885:SNP	36	0	6.91691904177745e-323	5.62E-212	rs875131	27745	0.0110998	0.015233	0.0188655	chr4:2402885:SNP	0.003145
T	C	0	0	0.5852104	0.587168	697	1	0	cg19418458	+++++++?++++?+++++++++++?+??++++++++	0.2216	0.0407	57.6882139	48	0.001738	chr7:158825020:SNP	31	0	1.92685601878086e-322	7.13E-187	rs2071625	24293	0.0104382	0.0152947	0.0200721	chr7:158825020:SNP	0.0031656
A	C	0	0	-0.4970474	-0.4952802	201	1	0	cg05082376	------------------------------------	0.4848	0.0202	84.189095	58.4	6.20E-06	chr22:42406371:SNP	36	0	2.37151510003798e-322	1.93E-150	rs133324	27746	0.0079098	0.012903	0.0190262	chr22:42406371:SNP	0.0032064
C	T	0	0	-0.4970474	-0.4952802	201	1	0	cg05082376	++++++++++++++++++++++++++++++++++++	0.4848	0.0202	84.189095	58.4	6.20E-06	chr22:42407689:SNP	36	0	2.37151510003798e-322	1.93E-150	rs133327	27746	0.0079098	0.012903	0.0190262	chr22:42407689:SNP	0.0032064
A	G	0	0	-0.4959528	-0.4942951	201	1	0	cg05082376	------------------------------------	0.4847	0.0201	83.8654411	58.3	6.85E-06	chr22:42396150:SNP	36	0	3.2114266979681e-322	6.66E-151	rs133306	27748	0.0079105	0.0128801	0.0189548	chr22:42396150:SNP	0.0031859
T	C	0	0	-0.3893514	-0.3893652	953	1	0	cg27431761	-------?----------------?-??--------	0.4164	0.0277	39.1826169	20.9	0.1485	chr11:8349337:SNP	32	0	3.55727265005698e-322	4.11E-274	rs11041883	25196	0.0087079	0.0101465	0.0110063	chr11:8349337:SNP	0.0006502
I	D	0	0	0.7585148	0.756618	527	1	0	cg14329783	---?---?-?--------------?------?----	0.0987	0.014	46.9266355	36.1	0.0253	chr7:75766557:INDEL	31	0	3.6066792146411e-322	3.87E-234	chr7:75766557:I	23816	0.0148418	0.019717	0.0232159	chr7:75766557:INDEL	0.0039326
A	G	0	0	0.4266265	0.4282638	184	1	0	cg04635635	++++++++++++++++++++++++?+++++++++++	0.2298	0.012	40.9157674	16.9	0.1929	chr15:30153559:SNP	35	0	3.85371203756172e-322	1.93E-282	rs12437892	27208	0.0098716	0.0111608	0.0118795	chr15:30153559:SNP	0.0007032
G	A	0	0	0.5594496	0.557109	266	1	0	cg06904356	------------------------?-----------	0.3594	0.0305	95.5123466	64.4	9.43E-08	chr5:1850220:SNP	35	0	4.94065645841247e-322	5.12E-130	rs10512645	27255	0.0082088	0.014521	0.0230601	chr5:1850220:SNP	0.0043245
A	G	0	0	-0.4970787	-0.4953356	201	1	0	cg05082376	------------------------------------	0.4847	0.0201	84.2962332	58.5	5.99E-06	chr22:42406820:SNP	36	0	5.48412866883784e-322	4.50E-150	rs133325	27746	0.00791	0.0129119	0.019051	chr22:42406820:SNP	0.0032136
A	G	0	0	-0.4971131	-0.4953873	201	1	0	cg05082376	------------------------------------	0.4847	0.0201	84.3884093	58.5	5.82E-06	chr22:42409456:SNP	36	0	8.99199475431069e-322	8.69E-150	rs133330	27746	0.0079096	0.0129175	0.0190708	chr22:42409456:SNP	0.0032192
G	A	0	0	-0.497025	-0.495291	201	1	0	cg05082376	++++++++++++++++++++++++++++++++++++	0.4848	0.0202	84.3946097	58.5	5.81E-06	chr22:42405322:SNP	36	0	1.61065400544246e-321	1.14E-149	rs133321	27746	0.0079108	0.0129201	0.0190751	chr22:42405322:SNP	0.0032206
A	G	0	0	-0.4962926	-0.494474	201	1	0	cg05082376	------------------------------------	0.4846	0.0201	84.100071	58.4	6.37E-06	chr22:42401841:SNP	36	0	1.95155930107292e-321	3.11E-150	rs133314	27747	0.0079116	0.0129005	0.0190106	chr22:42401841:SNP	0.0032021
A	G	0	0	-0.4958797	-0.4939242	201	1	0	cg05082376	------------------------------------	0.4845	0.0201	83.9091102	58.3	6.76E-06	chr22:42399325:SNP	36	0	2.15906687232625e-321	1.18E-150	rs129855	27748	0.0079119	0.012887	0.018968	chr22:42399325:SNP	0.0031899
A	G	0	0	0.4744146	0.4749978	458	1	0	cg12390516	++++++++++++++++++++++++?+++++++++++	0.3593	0.0463	65.2834518	47.9	0.0009904	chr10:13558641:SNP	35	0	4.0809822346487e-321	4.53E-185	rs10752308	27207	0.0085161	0.0123986	0.0163519	chr10:13558641:SNP	0.0023659
C	T	0	0	0.492791	0.4914758	396	1	0	cg10622551	------------------------------------	0.3145	0.0176	70.2602922	50.2	0.0003737	chr4:2385184:SNP	36	0	5.04935090049754e-321	4.48E-179	rs2354518	27739	0.0086033	0.0128306	0.0172705	chr4:2385184:SNP	0.0027179
G	A	0	0	-0.4952389	-0.4939919	201	1	0	cg05082376	++++++++++++++++++++++++++++++++++++	0.4849	0.0197	84.139972	58.4	6.29E-06	chr22:42385967:SNP	36	0	5.45942538654577e-321	1.52E-149	rs6519301	27726	0.0079095	0.0128969	0.0190144	chr22:42385967:SNP	0.0032028
A	G	0	0	-0.5022095	-0.4979477	742	1	0	cg20893919	------------------?-----?-??--------	0.1999	0.0143	43.2843298	28.4	0.07026	chr4:122868834:SNP	32	0	6.68964884469048e-321	8.51E-254	rs13147347	25499	0.01057	0.013002	0.0147586	chr4:122868834:SNP	0.0014362
T	C	0	0	-0.3931348	-0.3910891	239	1	0	cg06168204	-------------------?----?-----------	0.3826	0.0201	42.8569695	23	0.117	chr6:27587518:SNP	34	0	8.18172709513104e-321	8.87E-270	rs6921256	26352	0.0086263	0.0102132	0.0112029	chr6:27587518:SNP	0.0007666
G	A	0	0	0.5859281	0.5848104	396	1	0	cg10622551	------------------------------------	0.1604	0.0124	59.7708645	41.4	0.005646	chr4:2403871:SNP	36	0	8.95246950264339e-321	9.46E-210	rs3128777	27745	0.0111009	0.0152731	0.0189574	chr4:2403871:SNP	0.0031822
T	C	0	0	0.4736904	0.4734768	369	1	0	cg09826364	++++++??++++?+?+++??+++??++++?++++++	0.1929	0.024	26.6890543	2.6	0.4258	chr7:158772638:SNP	27	0	1.08990881472579e-320	7.5099998896361e-317	rs73167293	20904	0.0121266	0.0123672	0.012448	chr7:158772638:SNP	0.0001073
A	C	0	0	0.4749791	0.4749199	458	1	0	cg12390516	++++++++++++++++++++++++?+++++++++++	0.3581	0.0487	65.0945209	47.8	0.001042	chr10:13536073:SNP	35	0	1.12992813203893e-320	6.09E-186	rs11258418	27209	0.0085307	0.0124052	0.0163325	chr10:13536073:SNP	0.0023598
T	G	0	0	-0.4964099	-0.4946631	201	1	0	cg05082376	------------------------------------	0.4846	0.0201	84.4170829	58.5	5.77E-06	chr22:42401749:SNP	36	0	1.36016272300095e-320	3.22E-149	rs133313	27747	0.007911	0.0129225	0.0190806	chr22:42401749:SNP	0.0032222
T	C	0	0	0.5731494	0.5746013	697	1	0	cg19418458	+++++++?++++?++++++?++++?+??++++++++	0.2244	0.0407	51.9929966	44.2	0.005461	chr7:158818344:SNP	30	0	1.87991978242594e-320	3.68E-199	rs12113517	23359	0.0106175	0.0150141	0.0190358	chr7:158818344:SNP	0.0027245
A	G	0	0	-0.4963801	-0.4945791	201	1	0	cg05082376	------------------------------------	0.4846	0.0201	84.4426637	58.6	5.73E-06	chr22:42400416:SNP	36	0	2.27023164264053e-320	4.18E-149	rs6002571	27748	0.0079111	0.0129248	0.0190868	chr22:42400416:SNP	0.003224
A	C	0	0	0.5746226	0.5703883	201	1	0	cg05082376	++++++++++++++++++++++++?+++++++++++	0.2746	0.0504	85.294089	60.1	2.70E-06	chr22:42677913:SNP	35	0	2.71983138035606e-320	1.39E-144	rs134894	27257	0.0089462	0.0149078	0.022443	chr22:42677913:SNP	0.0042805
G	T	0	0	0.5821499	0.5810623	396	1	0	cg10622551	------------------------------------	0.1603	0.0129	58.9511762	40.6	0.006866	chr4:2405176:SNP	36	0	2.96982859715173e-320	2.68E-212	rs3128769	27706	0.0111147	0.0151877	0.0187207	chr4:2405176:SNP	0.0030852
T	C	0	0	0.5845602	0.586798	697	1	0	cg19418458	+++++++?++++?+++++++++++?+??++++++++	0.2225	0.0409	58.1550952	48.4	0.001531	chr7:158823717:SNP	31	0	4.75982843203457e-320	6.77E-184	rs10268921	24295	0.0104273	0.0153425	0.0202133	chr7:158823717:SNP	0.0032123
C	T	0	0	0.405541	0.4035215	862	1	0	cg24686497	------?-------?--------?-----?------	0.4229	0.0465	40.9289697	24.3	0.1094	chr10:13540500:SNP	32	0	6.03007120749241e-320	1.18E-265	rs7898153	24388	0.0088212	0.0105523	0.0116465	chr10:13540500:SNP	0.0008102
T	G	0	0	0.585938	0.5849194	396	1	0	cg10622551	++++++++++++++++++++++++++++++++++++	0.1603	0.0124	59.9224029	41.6	0.005444	chr4:2404843:SNP	36	0	8.25978946717396e-320	1.18E-208	rs3135074	27744	0.0111024	0.0152992	0.019008	chr4:2404843:SNP	0.0032028
G	A	0	0	-0.3425011	-0.3425011	913	1	0	cg26283170	+++++++?+?++++++++?+++++?+++++++++++	0.3846	0.0225	29.1399165	0	0.5619	chr11:132957443:SNP	32	9.99988867182683e-320	9.99988867182683e-320	9.99988867182683e-320	rs10750530	24563	0.0089597	0.0089597	0.0089597	chr11:132957443:SNP	0
C	T	0	0	-0.496173	-0.4943826	201	1	0	cg05082376	++++++++++++++++++++++++++++++++++++	0.4846	0.0201	84.6125989	58.6	5.43E-06	chr22:42399686:SNP	36	0	1.56999240278973e-319	2.09E-148	rs129857	27747	0.0079107	0.0129368	0.0191242	chr22:42399686:SNP	0.0032347
T	C	0	0	0.5725777	0.5696436	201	1	0	cg05082376	++++++++++++++++++++++++?+++++++++++	0.2722	0.0507	84.3313873	59.7	3.67E-06	chr22:42671567:SNP	35	0	1.56999240278973e-319	3.27E-145	rs80504	27240	0.0089964	0.0149061	0.0223141	chr22:42671567:SNP	0.0042476
T	C	0	0	0.5726107	0.5696669	201	1	0	cg05082376	++++++++++++++++++++++++?+++++++++++	0.2722	0.0507	84.3550902	59.7	3.64E-06	chr22:42671487:SNP	35	0	1.78999983488284e-319	3.78E-145	rs134883	27240	0.0089963	0.0149081	0.0223202	chr22:42671487:SNP	0.0042495
C	G	0	0	0.5726107	0.5696669	201	1	0	cg05082376	++++++++++++++++++++++++?+++++++++++	0.2722	0.0507	84.3550902	59.7	3.64E-06	chr22:42671508:SNP	35	0	1.78999983488284e-319	3.78E-145	rs134884	27240	0.0089963	0.0149081	0.0223202	chr22:42671508:SNP	0.0042495
A	G	0	0	0.4265873	0.428249	184	1	0	cg04635635	++++++++++++++++++++++++?+++++++++++	0.2298	0.0119	41.2192511	17.5	0.1841	chr15:30155152:SNP	35	0	2.53999148526985e-319	2.54E-278	rs4375609	27203	0.0098708	0.0112099	0.0119667	chr15:30155152:SNP	0.0007339
G	C	0	0	0.5760594	0.5719411	201	1	0	cg05082376	------------------------?-----------	0.2755	0.0508	86.3217403	60.6	1.95E-06	chr22:42677315:SNP	35	0	2.56998126997241e-319	2.35E-142	rs134893	27254	0.0089319	0.0149713	0.0226771	chr22:42677315:SNP	0.0043521
I	D	0	0	0.6454704	0.6443339	201	1	0	cg05082376	-------???----?---------?------?----	0.3208	0.0224	89.7272984	67.7	4.01E-08	chr22:42452290:INDEL	30	0	2.98998647550206e-319	8.15E-117	chr22:42452290:I	22468	0.0090799	0.0168681	0.0280936	chr22:42452290:INDEL	0.0052726
G	C	0	0	-0.4961781	-0.4942907	201	1	0	cg05082376	++++++++++++++++++++++++++++++++++++	0.4846	0.0201	84.6332426	58.6	5.40E-06	chr22:42399396:SNP	36	0	3.32002232692401e-319	2.65E-148	rs129856	27748	0.0079117	0.012941	0.0191312	chr22:42399396:SNP	0.0032369
C	G	0	0	0.5709956	0.5671852	201	1	0	cg05082376	++++++++++++++++++++++++++++++++++++	0.2736	0.0517	88.087273	60.3	1.82E-06	chr22:42615054:SNP	36	0	3.37002177028314e-319	2.13E-143	rs17002897	27698	0.0088981	0.0148496	0.0223946	chr22:42615054:SNP	0.0043788
T	C	0	0	0.5223999	0.5182427	396	1	0	cg10622551	+++++++?++++++++++++++++?+++++++++++	0.3241	0.0167	72.4319968	54.4	8.88E-05	chr4:2371728:SNP	34	0	3.38000189632914e-319	7.05E-166	rs3135135	26436	0.0086707	0.0135683	0.0190313	chr4:2371728:SNP	0.0030973
A	T	0	0	-0.4972131	-0.495726	201	1	0	cg05082376	------------------------------------	0.4842	0.0198	85.2256639	58.9	4.48E-06	chr22:42417687:SNP	36	0	3.72999799984307e-319	5.06E-147	rs133340	27745	0.0079078	0.0129796	0.0192556	chr22:42417687:SNP	0.0032723
C	T	0	0	-0.5413971	-0.5413971	329	1	0	cg08650890	+++?++++?++?++?+++++?+++?????+?+++++	0.138	0.0193	22.3590797	0	0.5578	chr6:31451836:SNP	25	3.75998778454564e-319	3.75998778454564e-319	3.75998778454564e-319	rs3094011	19926	0.0141755	0.0141755	0.0141755	chr6:31451836:SNP	0
G	A	0	0	0.6848843	0.6798676	544	1	0	cg14818248	---?---?-?----?------?--?-??--------	0.2113	0.0168	65.9445885	59.1	4.17E-05	chr19:4752649:SNP	28	0	4.17999299007528e-319	5.76E-151	rs7248082	21666	0.0107149	0.0178024	0.0261701	chr19:4752649:SNP	0.0047254
C	T	0	0	0.4765842	0.4762913	369	1	0	cg09826364	------------?-------------??--------	0.2	0.0275	40.1717015	20.3	0.1521	chr7:158785846:SNP	33	0	4.97000395777544e-319	2.26E-272	rs4481540	25588	0.0107663	0.0124732	0.0135156	chr7:158785846:SNP	0.0009906
G	T	0	0	0.6347447	0.6288595	346	1	0	cg09166085	--------------------?---?-----------	0.1575	0.0179	62.033608	46.8	0.001631	chr5:102861303:SNP	34	0	5.19001138986854e-319	1.54E-192	rs10061242	26493	0.011408	0.0164692	0.0214449	chr5:102861303:SNP	0.0039449
A	G	0	0	-0.4970929	-0.4954747	201	1	0	cg05082376	------------------------------------	0.4841	0.0203	85.1640291	58.9	4.57E-06	chr22:42402480:SNP	36	0	6.36998837183119e-319	4.62E-147	rs133318	27733	0.0079105	0.0129778	0.0192484	chr22:42402480:SNP	0.0032705
I	D	0	0	-0.6978659	-0.6893309	637	1	0	cg17597901	?++??++???++?++?++++??++?+?+?++??+++	0.3206	0.0189	53.5260261	62.6	6.80E-05	chr7:39878713:INDEL	21	0	6.61998558862686e-319	3.53E-142	chr7:39878713:I	16769	0.0102714	0.0180559	0.0274893	chr7:39878713:INDEL	0.0038181
T	C	0	0	-0.3528552	-0.352423	343	1	0	cg09057517	------------------------?-----------	0.3804	0.0201	37.8891232	10.3	0.2963	chr6:27501345:SNP	35	0	8.70000195761851e-319	1.24E-298	rs10946935	27201	0.0085727	0.0092329	0.0095533	chr6:27501345:SNP	0.0002982
T	G	0	0	-0.5405518	-0.5405518	329	1	0	cg08650890	---?----?--?--?-----?---?????-?-----	0.1382	0.0194	21.9891163	0	0.5799	chr6:31448564:SNP	25	9.67998116614462e-319	9.67998116614462e-319	9.67998116614462e-319	rs3099843	19925	0.0141626	0.0141626	0.0141626	chr6:31448564:SNP	0
T	C	0	0	0.4933084	0.4919596	396	1	0	cg10622551	++++++++++++++++++++++++++++++++++++	0.3141	0.0177	70.9591446	50.7	0.0003079	chr4:2385312:SNP	36	0	1.23000112860408e-318	5.06E-176	rs2354519	27743	0.008602	0.0128915	0.0174397	chr4:2385312:SNP	0.0027708
A	C	0	0	-0.5409643	-0.5409643	329	1	0	cg08650890	---?----?--?--?-----?---?????-?-----	0.1381	0.0193	21.7291695	0	0.5954	chr6:31448976:SNP	25	1.37999945868148e-318	1.37999945868148e-318	1.37999945868148e-318	rs3099844	19926	0.0141768	0.0141768	0.0141768	chr6:31448976:SNP	0
A	T	0	0	0.3900267	0.3877522	862	1	0	cg24686497	++++++++++++++++++++++++?+++++++++++	0.4357	0.041	46.816167	27.4	0.07054	chr10:13536512:SNP	35	0	1.43999879071244e-318	1.09E-253	rs10906393	27231	0.0083259	0.0101619	0.0114643	chr10:13536512:SNP	0.0009264
G	A	0	0	-0.532958	-0.530841	201	1	0	cg05082376	++++++??++++++++++++++++?++?++++++++	0.4712	0.0203	78.4012894	60.5	5.56E-06	chr22:42540551:SNP	32	0	2.47000214587998e-318	3.75E-143	rs2743461	24909	0.0082722	0.0139171	0.020921	chr22:42540551:SNP	0.0034023
G	A	0	0	0.5869982	0.57963	164	1	0	cg04111992	-------?-?--?-----?-----?-??--------	0.4372	0.0317	76.5840945	63.4	2.13E-06	chr7:158801882:SNP	29	0	3.08000029551787e-318	1.58E-135	rs2730250	22401	0.0086618	0.0151985	0.0236912	chr7:158801882:SNP	0.0038428
T	C	0	0	-0.4972352	-0.4957176	201	1	0	cg05082376	------------------------------------	0.4843	0.02	85.555487	59.1	4.04E-06	chr22:42416303:SNP	36	0	3.40000167367279e-318	5.02E-146	rs133336	27745	0.0079049	0.0129991	0.019323	chr22:42416303:SNP	0.0032913
A	G	0	0	-0.4353524	-0.4341339	475	1	0	cg12944006	------------------?-----?-??--------	0.1999	0.0143	34.0124254	8.9	0.3246	chr4:122868834:SNP	32	0	3.55000000375019e-318	1.19E-301	rs13147347	25499	0.0106886	0.0113845	0.0117272	chr4:122868834:SNP	0.0003601
A	G	0	0	-0.3272676	-0.3272676	343	1	0	cg09057517	------------------------?--?--------	0.4229	0.0221	30.8458911	0	0.5748	chr6:27583961:SNP	34	4.03999948932617e-318	4.03999948932617e-318	4.03999948932617e-318	rs2294480	26543	0.0085829	0.0085829	0.0085829	chr6:27583961:SNP	0
G	T	0	0	0.6625654	0.6581844	201	1	0	cg05082376	------??-?--------------?-?---------	0.3264	0.0195	104.9176275	71.4	3.06E-10	chr22:42534126:SNP	31	0	4.53999886357396e-318	9.71E-104	rs28515621	23515	0.0087595	0.0172629	0.030634	chr22:42534126:SNP	0.0060407
A	G	0	0	-0.4760197	-0.4722475	637	1	0	cg17597901	---------------------------------?--	0.3749	0.0212	66.0502812	48.5	0.0008061	chr7:39930699:SNP	35	0	4.61999797294858e-318	3.36E-184	rs12701775	26615	0.0084659	0.0123862	0.0164463	chr7:39930699:SNP	0.0023947
A	G	0	0	0.445415	0.4442424	371	1	0	cg09884451	+++++++?+?++++++++++++++?+++++++++++	0.4128	0.025	52.5292956	39.1	0.01253	chr4:2366445:SNP	33	0	6.45000230317518e-318	7.84E-216	rs3128826	24997	0.0086533	0.0116544	0.0142047	chr4:2366445:SNP	0.0016084
C	T	0	0	-0.4464517	-0.4464517	553	1	0	cg15105011	++++++++++++++++++++++++?+?+++++++++	0.1583	0.0205	32.7307204	0	0.4805	chr4:882849:SNP	34	7.26999811492144e-318	7.26999811492144e-318	7.26999811492144e-318	rs9328760	26630	0.0117133	0.0117133	0.0117133	chr4:882849:SNP	0
C	G	0	0	0.5738856	0.5695303	201	1	0	cg05082376	++++++++++++++++++++++++?+++++++++++	0.2741	0.0507	85.4636807	60.2	2.56E-06	chr22:42678862:SNP	35	0	7.65999871377914e-318	2.81E-143	rs86668	27253	0.0089582	0.014943	0.0225175	chr22:42678862:SNP	0.0043063
T	C	0	0	-0.3827296	-0.3814317	239	1	0	cg06168204	-------------------?----?-----------	0.3746	0.0202	40.8624289	19.2	0.1633	chr6:27587027:SNP	34	0	8.04999931263685e-318	9.05E-277	rs9393830	26341	0.008695	0.0100081	0.0107667	chr6:27587027:SNP	0.0006212
A	G	0	0	0.5734799	0.569477	201	1	0	cg05082376	++++++++++++++++++++++++++++++++++++	0.2737	0.0511	89.824593	61	1.04E-06	chr22:42685537:SNP	36	0	1.0799998341328e-317	5.71E-140	rs134904	27750	0.0088722	0.0149451	0.0227699	chr22:42685537:SNP	0.0044947
A	G	0	0	-0.3924935	-0.3903467	239	1	0	cg06168204	-------------------?----?-----------	0.3819	0.0206	43.0259316	23.3	0.1136	chr6:27560587:SNP	34	0	1.09000021687027e-317	1.42E-266	rs10946940	26352	0.0086302	0.0102442	0.0112522	chr6:27560587:SNP	0.0007805
A	G	0	0	0.5855604	0.5841809	396	1	0	cg10622551	++++++++++++++++++++++++++++++++++++	0.1605	0.0124	60.2034289	41.9	0.005087	chr4:2404125:SNP	36	0	1.11999988288575e-317	1.57E-206	rs3135075	27742	0.0111006	0.0153314	0.0190941	chr4:2404125:SNP	0.0032376
C	T	0	0	0.5445993	0.5415449	266	1	0	cg06904356	-------?----------------?-----------	0.3686	0.0352	85.9002667	61.6	1.35E-06	chr5:1843992:SNP	34	0	1.16999982031053e-317	2.72E-139	rs55840734	26423	0.0083274	0.0142129	0.0216765	chr5:1843992:SNP	0.0038341
C	T	0	0	0.5820156	0.5807597	396	1	0	cg10622551	------------------------------------	0.1603	0.0128	59.390699	41.1	0.006184	chr4:2405144:SNP	36	0	1.20999986906348e-317	2.93E-209	rs3128770	27720	0.0111105	0.0152425	0.0188532	chr4:2405144:SNP	0.0031395
C	T	0	0	-0.4748326	-0.4713577	637	1	0	cg17597901	+++++++++++++++++++++++++++++++++?++	0.3745	0.0215	65.8021798	48.3	0.0008618	chr7:39942647:SNP	35	0	1.349999792666e-317	2.07E-184	rs4313070	26620	0.0084718	0.012372	0.0163959	chr7:39942647:SNP	0.0023796
I	D	0	0	-0.6958997	-0.6871254	637	1	0	cg17597901	?++??++???++?++?++++??++?+?+?++??+++	0.3176	0.0182	53.0037629	62.3	8.12E-05	chr7:39873126:INDEL	21	0	1.46000005025303e-317	5.48E-143	chr7:39873126:I	16769	0.0103136	0.0180364	0.0273331	chr7:39873126:INDEL	0.0037886
T	C	0	0	0.3934192	0.3915433	553	1	0	cg15105011	++++++++++++++++++++++++?+??++++++++	0.3925	0.0256	42.069431	23.9	0.1097	chr4:871624:SNP	33	0	2.61000009321991e-317	1.48E-262	rs1564281	25933	0.0086451	0.0102818	0.0113654	chr4:871624:SNP	0.0007866
T	C	0	0	-0.4451556	-0.4451556	553	1	0	cg15105011	-------?----------------?-----------	0.1596	0.0166	32.6554412	0	0.4842	chr4:875008:SNP	34	2.66000003064469e-317	2.66000003064469e-317	2.66000003064469e-317	rs60492656	26481	0.0116898	0.0116898	0.0116898	chr4:875008:SNP	0
A	G	0	0	0.5832754	0.5821401	396	1	0	cg10622551	++++++++++++++++++++++++++++++++++++	0.1611	0.0122	60.1152426	41.8	0.005197	chr4:2403365:SNP	36	0	4.82000019297593e-317	2.98E-206	rs875133	27749	0.0110811	0.0152932	0.0190326	chr4:2403365:SNP	0.0032151
A	G	0	0	0.5718986	0.5682046	201	1	0	cg05082376	++++++++++++++++++++++++++++++++++++	0.2729	0.0516	88.9872396	60.7	1.36E-06	chr22:42620795:SNP	36	0	5.3500002213705e-317	5.29E-141	rs7292034	27706	0.0088978	0.0149282	0.0226225	chr22:42620795:SNP	0.0044528
T	C	0	0	0.5831831	0.5820276	396	1	0	cg10622551	++++++++++++++++++++++++++++++++++++	0.161	0.0123	60.1538682	41.8	0.005148	chr4:2404673:SNP	36	0	8.31999976523569e-317	4.75E-206	rs3128772	27746	0.0110777	0.015296	0.019039	chr4:2404673:SNP	0.0032183
A	G	0	0	0.5834622	0.5823207	396	1	0	cg10622551	++++++++++++++++++++++++++++++++++++	0.161	0.0123	60.1666074	41.8	0.005133	chr4:2401747:SNP	36	0	9.00999998864208e-317	6.09E-206	rs3135077	27746	0.0110836	0.0153046	0.0190532	chr4:2401747:SNP	0.0032232
A	C	0	0	-0.4450282	-0.4450282	553	1	0	cg15105011	-------?----------------?-----------	0.1593	0.0163	32.500755	0	0.4918	chr4:875339:SNP	34	1.05000001989762e-316	1.05000001989762e-316	1.05000001989762e-316	rs17165130	26481	0.0116975	0.0116975	0.0116975	chr4:875339:SNP	0
T	C	0	0	0.4918969	0.4902814	396	1	0	cg10622551	++++++++++++++++++++++++++++++++++++	0.3145	0.0176	70.9038394	50.6	0.0003127	chr4:2386395:SNP	36	0	1.14000000607536e-316	2.51E-175	rs743697	27747	0.0086013	0.0128877	0.0174246	chr4:2386395:SNP	0.0027662
A	T	0	0	0.519485	0.5156883	396	1	0	cg10622551	+++++++?++++++++++++++++?+++++++++++	0.3054	0.0198	69.1983559	52.3	0.0002273	chr4:2360102:SNP	34	0	1.68000002195488e-316	6.60E-172	rs3135126	26488	0.0088636	0.0135592	0.0185862	chr4:2360102:SNP	0.0029713
G	A	0	0	0.5832242	0.5820128	396	1	0	cg10622551	------------------------------------	0.161	0.0124	60.2360265	41.9	0.005047	chr4:2404274:SNP	36	0	2.8899999898315e-316	1.88E-205	rs3128773	27745	0.0110796	0.0153088	0.0190684	chr4:2404274:SNP	0.0032298
C	A	0	0	-0.5935028	-0.5970943	237	1	0	cg06102954	++++++++++++++++++?+++++?+++++++++++	0.3965	0.0168	113.7920789	71	8.19E-11	chr21:42742036:SNP	34	0	3.23000000897908e-316	7.46E-101	rs398206	26784	0.0080732	0.0157067	0.0278383	chr21:42742036:SNP	0.0054962
C	G	0	0	0.5211339	0.5173561	396	1	0	cg10622551	+++++++?++++++++++++++++?+++++++++++	0.3047	0.0204	69.7068209	52.7	0.0001965	chr4:2377143:SNP	34	0	4.53000001243999e-316	2.39E-170	rs12506189	26457	0.0088677	0.0136123	0.0187314	chr4:2377143:SNP	0.0030155
T	C	0	0	0.7330338	0.7321135	527	1	0	cg14329783	++++++??++++++++++++++++++++++++++++	0.103	0.0147	55.6178376	40.7	0.00819	chr7:75808612:SNP	34	0	4.65000001047916e-316	1.54E-213	rs112985171	26092	0.0139455	0.0192633	0.0235036	chr7:75808612:SNP	0.0046142
A	G	0	0	-0.387224	-0.3869829	953	1	0	cg27431761	------------------------?-??--------	0.4119	0.024	41.7046102	23.3	0.117	chr11:8350816:SNP	33	0	4.82999998283463e-316	5.63E-262	rs12290794	25944	0.008593	0.0101825	0.0111989	chr11:8350816:SNP	0.0007496
A	G	0	0	0.5207105	0.5171379	396	1	0	cg10622551	+++++++?++++++++++++++++?+++++++++++	0.3045	0.0205	69.6481023	52.6	0.0001998	chr4:2376423:SNP	34	0	5.43000002243702e-316	2.19E-170	rs4132858	26461	0.0088669	0.0136083	0.0187141	chr4:2376423:SNP	0.0030104
C	G	0	0	0.4733487	0.4738947	458	1	0	cg12390516	+++++++?++++++++++++++++?+++++++++++	0.3599	0.0468	62.0730897	46.8	0.001615	chr10:13557945:SNP	34	0	6.14000002318706e-316	2.17E-186	rs2399972	26448	0.0086426	0.0124714	0.0162567	chr10:13557945:SNP	0.0022682
C	T	0	0	-0.4426871	-0.4426871	553	1	0	cg15105011	+++++++?++++++++++++++++?+++++++++++	0.1608	0.0161	32.2849776	0	0.5025	chr4:875671:SNP	34	8.32999999975347e-316	8.32999999975347e-316	8.32999999975347e-316	rs45486093	26475	0.0116526	0.0116526	0.0116526	chr4:875671:SNP	0
D	I	0	0	0.5801392	0.5815153	502	1	0	cg13665998	++++++??+?++++++++++?++??+??+++?++++	0.1581	0.0193	33.6697747	22.8	0.1435	chr5:102903099:INDEL	27	0	8.80000000442518e-316	1.62E-264	chr5:102903099:D	20914	0.0128934	0.0153075	0.0166968	chr5:102903099:INDEL	0.0013501
T	C	0	0	0.5215762	0.5172618	396	1	0	cg10622551	+++++++?++++++++++++++++?+++++++++++	0.3033	0.0202	69.6258159	52.6	0.0002011	chr4:2375719:SNP	34	0	8.9299999899493e-316	8.76E-171	rs4246692	26461	0.008874	0.0136163	0.0187231	chr4:2375719:SNP	0.0030133
A	G	0	0	0.5180621	0.5142769	396	1	0	cg10622551	+++++++?++++++++++++++++?+++++++++++	0.304	0.0204	68.8430708	52.1	0.0002516	chr4:2373307:SNP	34	0	8.97999997678065e-316	3.08E-172	rs2239719	26462	0.0088763	0.0135377	0.0185173	chr4:2373307:SNP	0.0029501
A	G	0	0	0.5822249	0.5809512	396	1	0	cg10622551	++++++++++++++++++++++++++++++++++++	0.1604	0.0128	59.7959929	41.5	0.005612	chr4:2405106:SNP	36	0	9.39999999462101e-316	1.02E-206	rs3135072	27726	0.0111075	0.0152934	0.0189767	chr4:2405106:SNP	0.0031899
G	A	0	0	0.5227026	0.5185435	396	1	0	cg10622551	-------?----------------?-----------	0.3242	0.0166	73.3577739	55	6.75E-05	chr4:2373828:SNP	34	0	9.75000000125355e-316	4.91E-162	rs762843	26455	0.0086685	0.0136508	0.0192697	chr4:2373828:SNP	0.0031683
C	G	0	0	0.5204284	0.5167859	396	1	0	cg10622551	+++++++?++++++++++++++++?+++++++++++	0.3046	0.0205	69.6352769	52.6	0.0002006	chr4:2376151:SNP	34	0	1.08999999948139e-315	2.82E-170	rs4132856	26461	0.0088667	0.0136056	0.0187101	chr4:2376151:SNP	0.0030091
A	G	0	0	0.4235831	0.4175093	514	1	0	cg14003022	++++++++++++++++++++++++?+++++++++++	0.4113	0.0267	54.2812668	37.4	0.01503	chr4:3046173:SNP	35	0	1.27000000148079e-315	7.41E-226	rs2798286	27236	0.0082695	0.0109931	0.0132024	chr4:3046173:SNP	0.0014487
T	C	0	0	0.5831789	0.5820255	396	1	0	cg10622551	++++++++++++++++++++++++++++++++++++	0.161	0.0123	60.3832845	42	0.00487	chr4:2402228:SNP	36	0	2.53000000065466e-315	2.55E-204	rs3128780	27746	0.0110826	0.0153322	0.0191202	chr4:2402228:SNP	0.0032504
A	C	0	0	0.7655396	0.7667691	527	1	0	cg14329783	++++++??++++++++++++++++++?++++?++++	0.0961	0.0146	51.1122885	39.3	0.01293	chr7:75756463:SNP	32	0	4.22999999757945e-315	6.52E-218	rs79131789	24722	0.0147356	0.020206	0.0242958	chr7:75756463:SNP	0.0046025
C	T	0	0	0.5224938	0.5182286	396	1	0	cg10622551	-------?----------------?-----------	0.3242	0.0166	73.4261264	55.1	6.62E-05	chr4:2374646:SNP	34	0	4.67999999763731e-315	1.32E-161	rs3135459	26455	0.0086686	0.0136574	0.0192879	chr4:2374646:SNP	0.0031738
D	I	0	0	-0.6953355	-0.686334	637	1	0	cg17597901	?--??--???--?--?----??--?-?-?--??---	0.3209	0.0199	53.6923246	62.8	6.43E-05	chr7:39904712:INDEL	21	0	4.9199999986563e-315	2.95E-140	chr7:39904712:D	16769	0.0102731	0.0180883	0.0275794	chr7:39904712:INDEL	0.0038391
D	I	0	0	0.6922131	0.6869707	257	1	0	cg06671706	+++?+++?+?++++++++++++++?++++++?++++	0.2494	0.0343	93.6989936	68	1.79E-08	chr8:8562138:INDEL	31	0	5.36000000134789e-315	8.02E-116	chr8:8562138:D	23817	0.0096882	0.0181061	0.0302591	chr8:8562138:INDEL	0.0062805
T	C	0	0	0.5210102	0.5169085	396	1	0	cg10622551	+++++++?++++++++++++++++?+++++++++++	0.3044	0.0206	69.8655521	52.8	0.0001877	chr4:2375987:SNP	34	0	6.45000000082927e-315	1.36E-169	rs4446388	26461	0.0088653	0.0136256	0.0187692	chr4:2375987:SNP	0.0030271
A	G	0	0	0.7754553	0.766193	544	1	0	cg14818248	+++?+++?+?+++++++++++?++?+??++++++++	0.1683	0.0148	80.0162483	65	6.64E-07	chr19:4754251:SNP	29	0	7.25999999994528e-315	1.75E-128	rs35746455	22920	0.0112526	0.0201984	0.0321568	chr19:4754251:SNP	0.0069466
C	T	0	0	0.5836108	0.5824858	396	1	0	cg10622551	------------------------------------	0.1611	0.0123	60.5866778	42.2	0.004635	chr4:2400031:SNP	36	0	8.94000000213754e-315	2.62E-203	rs3128788	27743	0.0110814	0.0153577	0.0191824	chr4:2400031:SNP	0.0032757
C	T	0	0	0.582516	0.5813304	396	1	0	cg10622551	------------------------------------	0.1607	0.0124	60.1600212	41.8	0.005141	chr4:2399677:SNP	36	0	1.26999999999859e-314	1.35E-204	rs3128792	27739	0.0111035	0.015331	0.0190854	chr4:2399677:SNP	0.0032339
I	D	0	0	0.5498298	0.5480039	369	1	0	cg09826364	-??--?-?-??-?-?-?-??---??-??-???-?--	0.4383	0.0326	21.246794	24.7	0.1692	chr7:158820434:INDEL	17	0	1.38000000017743e-314	3.71E-271	chr7:158820434:I	12491	0.0117687	0.014453	0.015628	chr7:158820434:INDEL	0.0008096
G	C	0	0	0.5822575	0.5810295	396	1	0	cg10622551	------------------------------------	0.1609	0.0123	60.2505506	41.9	0.005029	chr4:2401396:SNP	36	0	1.71000000021985e-314	2.97E-204	rs3128785	27738	0.0110913	0.0153263	0.0190931	chr4:2401396:SNP	0.0032385
A	G	0	0	0.5453683	0.539755	369	1	0	cg09826364	++++++++++++?+++++?++++++++?++++++++	0.3956	0.0277	84.5740755	62.2	1.24E-06	chr7:158782275:SNP	33	0	2.15999999978364e-314	1.33E-136	rs2657408	25757	0.0082949	0.0142398	0.0219229	chr7:158782275:SNP	0.0037851
T	C	0	0	0.5832914	0.5823338	396	1	0	cg10622551	++++++++++++++++++++++++++++++++++++	0.161	0.0123	60.5775376	42.2	0.004646	chr4:2400133:SNP	36	0	2.1799999999509e-314	6.16E-203	rs3128787	27741	0.0110872	0.0153632	0.0191896	chr4:2400133:SNP	0.0032779
T	C	0	0	0.5836585	0.5825488	396	1	0	cg10622551	++++++++++++++++++++++++++++++++++++	0.1611	0.0123	60.6971968	42.3	0.004512	chr4:2399456:SNP	36	0	3.38999999994178e-314	1.48E-202	rs3128794	27743	0.0110828	0.0153736	0.0192199	chr4:2399456:SNP	0.0032907
A	G	0	0	0.5209323	0.5167753	396	1	0	cg10622551	+++++++?++++++++++++++++?+++++++++++	0.3044	0.0206	69.9870166	52.8	0.0001812	chr4:2375942:SNP	34	0	3.39999999977838e-314	5.86E-169	rs7665067	26461	0.0088654	0.0136379	0.0188019	chr4:2375942:SNP	0.0030372
T	C	0	0	0.5830311	0.5817695	396	1	0	cg10622551	++++++++++++++++++++++++++++++++++++	0.161	0.0123	60.5796078	42.2	0.004643	chr4:2404150:SNP	36	0	4.34000000022861e-314	5.95E-203	rs3128775	27746	0.0110815	0.0153557	0.0191803	chr4:2404150:SNP	0.0032748
G	A	0	0	-0.3900313	-0.3881516	239	1	0	cg06168204	+++++++++?+++++++++?++++?+++++++++++	0.3803	0.0209	39.5897152	19.2	0.1674	chr6:27498581:SNP	33	0	7.59999999982431e-314	1.02E-274	rs12208078	24839	0.008902	0.0102492	0.0110133	chr6:27498581:SNP	0.0006298
G	C	0	0	0.5210318	0.5171735	396	1	0	cg10622551	-------?----------------?-----------	0.3045	0.0205	70.1414272	53	0.0001733	chr4:2377083:SNP	34	0	9.21000000019599e-314	3.79E-168	rs4974680	26459	0.0088691	0.0136579	0.0188513	chr4:2377083:SNP	0.0030523
A	G	0	0	0.5414514	0.5381525	266	1	0	cg06904356	+++++++?++++++++++++++++?+++++++++++	0.3732	0.0377	85.9948722	61.6	1.31E-06	chr5:1843401:SNP	34	0	9.36000000021528e-314	1.38E-137	rs72704484	26434	0.008322	0.0142121	0.0216863	chr5:1843401:SNP	0.0038361
G	T	0	0	0.583589	0.5824476	396	1	0	cg10622551	------------------------------------	0.1611	0.0123	60.7664566	42.4	0.004437	chr4:2399413:SNP	36	0	9.7199999997675e-314	4.63E-202	rs3128795	27743	0.0110826	0.0153822	0.0192414	chr4:2399413:SNP	0.0032994
G	A	0	0	0.5210165	0.5171563	396	1	0	cg10622551	-------?----------------?-----------	0.3045	0.0205	70.1399359	53	0.0001734	chr4:2377132:SNP	34	0	9.76999999993861e-314	3.86E-168	rs4974681	26459	0.0088693	0.013658	0.0188513	chr4:2377132:SNP	0.0030523
T	C	0	0	0.5229274	0.5186908	396	1	0	cg10622551	+++++++?++++++++++++++++?+++++++++++	0.3241	0.0166	73.8899168	55.3	5.76E-05	chr4:2373437:SNP	34	0	1.060000000021e-313	6.85E-160	rs2239717	26455	0.008668	0.0136993	0.0194085	chr4:2373437:SNP	0.0032098
C	T	0	0	0.5835701	0.5825403	396	1	0	cg10622551	------------------------------------	0.161	0.0123	60.7779531	42.4	0.004424	chr4:2402019:SNP	36	0	1.2199999999757e-313	6.37E-202	rs3128781	27745	0.011084	0.0153871	0.0192474	chr4:2402019:SNP	0.0033017
C	T	0	0	0.5202593	0.5164423	396	1	0	cg10622551	-------?----------------?-----------	0.3044	0.0206	69.9581003	52.8	0.0001828	chr4:2377460:SNP	34	0	1.27999999998341e-313	1.77E-168	rs10014641	26458	0.0088704	0.0136417	0.0188047	chr4:2377460:SNP	0.0030381
T	C	0	0	0.5200096	0.516099	396	1	0	cg10622551	+++++++?++++++++++++++++?+++++++++++	0.3044	0.0207	69.9078755	52.8	0.0001854	chr4:2377576:SNP	34	0	1.68000000001837e-313	1.35E-168	rs10021863	26456	0.0088694	0.0136352	0.0187891	chr4:2377576:SNP	0.0030333
C	T	0	0	0.3588766	0.3588766	953	1	0	cg27431761	------------------------------------	0.2538	0.0161	31.7577474	0	0.6254	chr11:8524933:SNP	36	1.69000000000319e-313	1.69000000000319e-313	1.69000000000319e-313	rs61447809	27736	0.0094814	0.0094814	0.0094814	chr11:8524933:SNP	0
C	T	0	0	0.5204239	0.5165444	396	1	0	cg10622551	-------?----------------?-----------	0.3044	0.0206	70.0215665	52.9	0.0001794	chr4:2377413:SNP	34	0	1.79999999998439e-313	2.71E-168	rs13104914	26459	0.0088701	0.0136476	0.0188212	chr4:2377413:SNP	0.0030431
C	T	0	0	0.5834979	0.582432	396	1	0	cg10622551	------------------------------------	0.161	0.0123	60.748948	42.4	0.004456	chr4:2401548:SNP	36	0	1.84000000002247e-313	5.54E-202	rs3128783	27744	0.0110862	0.0153887	0.0192422	chr4:2401548:SNP	0.0032994
C	T	0	0	0.5834979	0.582432	396	1	0	cg10622551	------------------------------------	0.161	0.0123	60.748948	42.4	0.004456	chr4:2401570:SNP	36	0	1.84000000002247e-313	5.54E-202	rs3128782	27744	0.0110862	0.0153887	0.0192422	chr4:2401570:SNP	0.0032994
G	C	0	0	0.4916486	0.4900098	396	1	0	cg10622551	------------------------------------	0.3143	0.0174	71.5917151	51.1	0.0002581	chr4:2387941:SNP	36	0	2.24999999999284e-313	6.91E-172	rs2354521	27744	0.0086001	0.0129486	0.0175913	chr4:2387941:SNP	0.0028184
G	A	0	0	0.520973	0.5171443	396	1	0	cg10622551	-------?----------------?-----------	0.3045	0.0205	70.2347307	53	0.0001687	chr4:2376861:SNP	34	0	3.02999999999431e-313	1.12E-167	rs13135267	26461	0.0088689	0.0136684	0.0188759	chr4:2376861:SNP	0.0030599
A	G	0	0	0.6379121	0.6295506	164	1	0	cg04111992	+++++++?++++?+++++?+++++?+??++++++++	0.3983	0.0311	102.492534	71.7	3.89E-10	chr7:158793397:SNP	30	0	3.48999999998758e-313	5.35E-103	rs2730275	23837	0.0083758	0.016641	0.0296021	chr7:158793397:SNP	0.0054219
T	C	0	0	0.5717236	0.5671034	201	1	0	cg05082376	++++++++++++++++++++++++++++++++++++	0.2726	0.0508	89.8599517	61.1	1.03E-06	chr22:42682557:SNP	36	0	4.84999999999774e-313	3.11E-138	rs134898	27740	0.0088977	0.0149938	0.0228443	chr22:42682557:SNP	0.0045241
C	T	0	0	0.7607687	0.7614876	527	1	0	cg14329783	------??------------------?---------	0.0965	0.0145	54.2430337	41	0.008341	chr7:75756464:SNP	33	0	4.88999999998642e-313	2.46E-210	rs74999892	25444	0.0145005	0.0201333	0.0245798	chr7:75756464:SNP	0.0049177
A	T	0	0	-0.525412	-0.525412	329	1	0	cg08650890	-----------?--?-----?---????--?-----	0.1366	0.0216	26.3359334	0	0.5	chr6:31329691:SNP	28	7.03999999998287e-313	7.03999999998287e-313	7.03999999998287e-313	rs2523571	21417	0.0138951	0.0138951	0.0138951	chr6:31329691:SNP	0
A	G	0	0	0.5825621	0.581056	396	1	0	cg10622551	++++++++++++++++++++++++++++++++++++	0.1613	0.0124	60.7262539	42.4	0.00448	chr4:2404120:SNP	36	0	7.32999999998722e-313	8.41E-202	rs10010191	27745	0.0110776	0.0153671	0.01922	chr4:2404120:SNP	0.0032911
C	T	0	0	0.4913169	0.4896312	396	1	0	cg10622551	------------------------------------	0.3144	0.0175	71.5976296	51.1	0.0002577	chr4:2387338:SNP	36	0	7.67999999999928e-313	1.29E-171	rs3135101	27744	0.0086005	0.0129497	0.0175936	chr4:2387338:SNP	0.0028191
A	G	0	0	0.541431	0.5380682	266	1	0	cg06904356	+++++++?++++++++++++++++?+++++++++++	0.3732	0.0378	86.2300736	61.7	1.21E-06	chr5:1843393:SNP	34	0	8.00000000000749e-313	7.61E-137	rs80067982	26435	0.0083217	0.0142311	0.021745	chr5:1843393:SNP	0.0038529
C	T	0	0	-0.6177587	-0.6129853	637	1	0	cg17597901	+++++++?+?++?+?+++?++?++?+?++++++?++	0.1778	0.0177	41.4045278	37.2	0.02825	chr7:39942288:SNP	27	0	9.10000000001716e-313	5.64E-222	rs7458514	20325	0.0121971	0.016214	0.0194237	chr7:39942288:SNP	0.0024249
C	T	0	0	0.5834087	0.5822966	396	1	0	cg10622551	------------------------------------	0.1611	0.0124	60.9480771	42.6	0.004244	chr4:2399518:SNP	36	0	1.08000000000052e-312	8.29E-201	rs3128793	27743	0.0110809	0.0154041	0.019296	chr4:2399518:SNP	0.0033216
D	I	0	0	0.9299603	0.9010069	805	1	0	cg22992730	+++++++?+?+++++++++?+?++?+??+++?++++	0.1805	0.0158	121.9034364	77.9	5.08E-14	chr19:4791107:INDEL	28	0	1.26999999999859e-312	2.30E-84	chr19:4791107:D	21753	0.0105833	0.023838	0.047783	chr19:4791107:INDEL	0.011244
C	G	0	0	0.5211649	0.5170773	396	1	0	cg10622551	+++++++?++++++++++++++++?+++++++++++	0.3046	0.0204	70.4141209	53.1	0.0001602	chr4:2374280:SNP	34	0	1.36000000000028e-312	4.71E-167	rs762845	26458	0.0088663	0.013681	0.0189186	chr4:2374280:SNP	0.0030729
G	T	0	0	0.4913634	0.4897108	396	1	0	cg10622551	------------------------------------	0.3143	0.0175	71.68537	51.2	0.0002515	chr4:2388504:SNP	36	0	1.49000000000053e-312	3.14E-171	rs963976	27745	0.0086006	0.0129578	0.0176153	chr4:2388504:SNP	0.0028259
I	D	0	0	0.5821137	0.5725709	257	1	0	cg06671706	-------?-?--------------?------?----	0.2938	0.0275	73.3189251	57.7	2.77E-05	chr8:8553381:INDEL	32	0	1.77999999999994e-312	4.55E-154	chr8:8553381:I	24262	0.0093082	0.0151522	0.022015	chr8:8553381:INDEL	0.0038446
A	C	0	0	-0.3536403	-0.3531341	343	1	0	cg09057517	------------------------?-----------	0.3807	0.02	38.6930461	12.1	0.266	chr6:27515519:SNP	35	0	1.88000000000126e-312	2.00E-288	rs6910838	27248	0.0085619	0.0093455	0.0097437	chr6:27515519:SNP	0.0003589
T	C	0	0	0.5825482	0.5812551	396	1	0	cg10622551	++++++++++++++++++++++++++++++++++++	0.162	0.0121	61.0258432	42.6	0.004164	chr4:2404083:SNP	36	0	1.96999999999801e-312	2.33E-200	rs7437490	27716	0.011063	0.0153831	0.0192894	chr4:2404083:SNP	0.0033204
G	A	0	0	0.4911056	0.4894303	396	1	0	cg10622551	------------------------------------	0.3146	0.0173	71.7186237	51.2	0.0002491	chr4:2390557:SNP	36	0	2.97000000000142e-312	4.86E-171	rs3135092	27750	0.0085969	0.0129566	0.0176159	chr4:2390557:SNP	0.0028262
G	A	0	0	-0.3169454	-0.3169454	862	1	0	cg24686497	++++++++++++++++++++++++++++++++++++	0.447	0.0273	34.7739085	0	0.479	chr10:13573636:SNP	36	2.9900000000007e-312	2.9900000000007e-312	2.9900000000007e-312	rs4750377	27749	0.0083905	0.0083905	0.0083905	chr10:13573636:SNP	0
A	G	0	0	0.5211997	0.5170691	396	1	0	cg10622551	+++++++?++++++++++++++++?+++++++++++	0.3045	0.0204	70.5111543	53.2	0.0001558	chr4:2374562:SNP	34	0	3.13000000000058e-312	1.15E-166	rs3128802	26462	0.0088651	0.0136888	0.0189421	chr4:2374562:SNP	0.00308
G	T	0	0	0.5207017	0.5170597	396	1	0	cg10622551	-------?----------------?-----------	0.3045	0.0204	70.4912064	53.2	0.0001567	chr4:2376276:SNP	34	0	3.64000000000192e-312	2.16E-166	rs4132857	26461	0.0088665	0.01369	0.0189398	chr4:2376276:SNP	0.0030794
A	G	0	0	0.5211701	0.5170383	396	1	0	cg10622551	+++++++?++++++++++++++++?+++++++++++	0.3046	0.0205	70.534781	53.2	0.0001547	chr4:2375250:SNP	34	0	4.18000000000218e-312	1.51E-166	rs13139003	26462	0.0088649	0.0136907	0.0189479	chr4:2375250:SNP	0.0030818
G	A	0	0	0.669098	0.6622056	697	1	0	cg19418458	-------?-?--?-----?-----?--------?--	0.4069	0.032	112.3776314	74.2	9.35E-12	chr7:158763428:SNP	30	0	6.20999999999803e-312	9.79E-93	rs2657388	22547	0.0084532	0.0175395	0.0327569	chr7:158763428:SNP	0.0062707
G	C	0	0	-0.6939974	-0.6834311	637	1	0	cg17597901	?++??++???++?++?++++??++?+?+?++??+++	0.3174	0.0201	53.0619825	62.3	7.96E-05	chr7:39910183:SNP	21	0	8.34999999999978e-312	3.57E-141	rs6979745	16768	0.0103409	0.0181055	0.0274355	chr7:39910183:SNP	0.0038181
G	T	0	0	0.5196857	0.5156649	396	1	0	cg10622551	-------?----------------?-----------	0.3048	0.0205	70.2453062	53	0.0001682	chr4:2371109:SNP	34	0	9.8100000000014e-312	6.47E-167	rs3128813	26424	0.0088661	0.0136625	0.0188728	chr4:2371109:SNP	0.0030589
A	C	0	0	0.5210489	0.5169035	396	1	0	cg10622551	+++++++?++++++++++++++++?+++++++++++	0.3046	0.0204	70.6010845	53.3	0.0001518	chr4:2374659:SNP	34	0	1.12000000000006e-311	3.60E-166	rs3128801	26462	0.0088646	0.0136966	0.0189652	chr4:2374659:SNP	0.003087
G	A	0	0	0.5211016	0.5169827	396	1	0	cg10622551	-------?----------------?-----------	0.3046	0.0204	70.6270359	53.3	0.0001506	chr4:2374498:SNP	34	0	1.23000000000004e-311	4.46E-166	rs3128803	26462	0.0088648	0.0136996	0.0189725	chr4:2374498:SNP	0.0030893
A	G	0	0	0.4093432	0.4064542	862	1	0	cg24686497	++++++++++++++++++++++++?+++++++++++	0.4229	0.0442	51.9562809	34.6	0.02505	chr10:13536086:SNP	35	0	1.32999999999989e-311	1.47E-226	rs11258419	27245	0.008336	0.0107713	0.0127385	chr10:13536086:SNP	0.0013011
G	A	0	0	0.4918758	0.4902161	396	1	0	cg10622551	------------------------------------	0.314	0.0175	72.0961267	51.5	0.0002241	chr4:2388875:SNP	36	0	1.54000000000021e-311	9.67E-170	rs3135097	27744	0.0085984	0.0129924	0.0177117	chr4:2388875:SNP	0.0028562
C	A	0	0	-0.5244807	-0.5244807	329	1	0	cg08650890	+++++++++++?++?+++++?+++????++?+++++	0.1364	0.0217	26.9206251	0	0.4681	chr6:31329374:SNP	28	1.54000000000021e-311	1.54000000000021e-311	1.54000000000021e-311	rs2596545	21413	0.0139005	0.0139005	0.0139005	chr6:31329374:SNP	0
C	T	0	0	-0.5671087	-0.5668144	329	1	0	cg08650890	+++?++++?++?++++++++?+++????++++++++	0.1335	0.0183	32.017909	15.7	0.2314	chr6:31449710:SNP	28	0	1.8000000000002e-311	5.73E-281	rs3130909	23111	0.0133516	0.0150242	0.0158329	chr6:31449710:SNP	0.0009454
G	A	0	0	0.4910363	0.4893777	396	1	0	cg10622551	------------------------------------	0.3146	0.0171	71.8878211	51.3	0.0002376	chr4:2390303:SNP	36	0	2.39999999999978e-311	3.90E-170	rs3135093	27750	0.0085985	0.0129742	0.0176607	chr4:2390303:SNP	0.0028403
I	D	0	0	0.7235617	0.7212761	544	1	0	cg14818248	?--??-????--?--?----??--?-????-??---	0.2132	0.0172	32.2694231	47.3	0.01393	chr19:4758880:INDEL	18	0	3.00999999999998e-311	3.85E-194	chr19:4758880:I	14525	0.0128244	0.0191252	0.0243433	chr19:4758880:INDEL	0.0027594
T	C	0	0	0.8867929	0.8619412	805	1	0	cg22992730	+++++++?+?+++++++++?+?++?+??+++?++++	0.184	0.0146	109.0571076	75.2	8.01E-12	chr19:4798021:SNP	28	0	3.55999999999987e-311	1.26E-93	rs74172660	21745	0.0106961	0.0228578	0.0432032	chr19:4798021:SNP	0.009939
C	T	0	0	0.582629	0.5813521	396	1	0	cg10622551	------------------------------------	0.1612	0.0125	61.0354417	42.7	0.004154	chr4:2401542:SNP	36	0	3.67999999999998e-311	9.66E-200	rs3128784	27744	0.01108	0.0154172	0.0193221	chr4:2401542:SNP	0.0033323
A	G	0	0	0.581232	0.5795013	396	1	0	cg10622551	++++++++++++++++++++++++++++++++++++	0.1611	0.0127	60.6933205	42.3	0.004517	chr4:2404948:SNP	36	0	4.88000000000012e-311	5.37E-201	rs3135073	27741	0.0110806	0.0153712	0.0192149	chr4:2404948:SNP	0.0032891
C	T	0	0	0.5209674	0.5169414	396	1	0	cg10622551	-------?----------------?-----------	0.3043	0.0205	70.7396702	53.4	0.0001458	chr4:2375674:SNP	34	0	5.11999999999985e-311	1.95E-165	rs4246690	26461	0.0088657	0.0137123	0.0190048	chr4:2375674:SNP	0.0030992
T	C	0	0	0.4906664	0.489048	396	1	0	cg10622551	++++++++++++++++++++++++++++++++++++	0.3138	0.0171	71.814278	51.3	0.0002425	chr4:2391179:SNP	36	0	6.82000000000021e-311	4.94E-170	rs3135090	27742	0.0086034	0.012975	0.0176528	chr4:2391179:SNP	0.0028379
T	G	0	0	0.4140673	0.4129728	544	1	0	cg14818248	+++++++++++++++++++++?++++++++++++++	0.3833	0.0204	52.4350355	35.2	0.0226	chr19:4755360:SNP	35	0	7.23999999999986e-311	3.98E-222	rs7259235	27368	0.008439	0.0109571	0.0130147	chr19:4755360:SNP	0.001369
T	C	0	0	0.3566346	0.3566346	346	1	0	cg09166085	++++++++++++++++++++++++?+++++++++++	0.2703	0.0245	33.1519212	0	0.509	chr5:102855756:SNP	35	7.29000000000003e-311	7.29000000000003e-311	7.29000000000003e-311	rs291840	27255	0.0094624	0.0094624	0.0094624	chr5:102855756:SNP	0
G	C	0	0	-0.657029	-0.6425453	514	1	0	cg14003022	+++++++?+?++++++++++++++?+??+++?++++	0.3949	0.039	104.1278343	72.1	2.12E-10	chr4:3043512:SNP	30	0	7.48000000000008e-311	2.23E-103	rs2857851	22993	0.0084754	0.0170486	0.030432	chr4:3043512:SNP	0.0056986
G	A	0	0	0.5782822	0.572755	164	1	0	cg04111992	-------?-?--?-----?-----?-----------	0.3976	0.0262	84.3815854	64.4	4.55E-07	chr7:158763795:SNP	31	0	7.52000000000012e-311	5.43E-127	rs2657389	23674	0.0085764	0.0151969	0.0241231	chr7:158763795:SNP	0.0042008
A	G	0	0	0.5206148	0.5168982	396	1	0	cg10622551	+++++++?++++++++++++++++?+++++++++++	0.3045	0.0204	70.7567702	53.4	0.0001451	chr4:2376569:SNP	34	0	7.74000000000008e-311	4.03E-165	rs10032555	26461	0.0088661	0.0137151	0.0190103	chr4:2376569:SNP	0.0031009
T	C	0	0	0.5206148	0.5168982	396	1	0	cg10622551	+++++++?++++++++++++++++?+++++++++++	0.3045	0.0204	70.7567702	53.4	0.0001451	chr4:2376576:SNP	34	0	7.74000000000008e-311	4.03E-165	rs9990556	26461	0.0088661	0.0137151	0.0190103	chr4:2376576:SNP	0.0031009
T	C	0	0	0.5696783	0.565501	201	1	0	cg05082376	+++++++?++++++++++++++++++++++++++++	0.2727	0.0519	84.2172388	59.6	3.81E-06	chr22:42627122:SNP	35	0	8.7599999999998e-311	1.47E-142	rs28854583	26959	0.0090471	0.015006	0.0224095	chr22:42627122:SNP	0.0042886
T	C	0	0	0.5731471	0.5695138	201	1	0	cg05082376	++++++?+++++++++++++++++?+++++++++++	0.2728	0.0511	81.354027	59.4	5.79E-06	chr22:42586073:SNP	34	0	1.24000000000002e-310	3.67E-143	rs12484402	26396	0.0091259	0.0151162	0.0224978	chr22:42586073:SNP	0.0042077
A	G	0	0	0.6338962	0.6253442	164	1	0	cg04111992	+++++++?++++?+++++?+++++?+??++++++++	0.3957	0.032	101.5078925	71.4	5.61E-10	chr7:158796968:SNP	30	0	1.25000000000001e-310	3.26E-103	rs2657340	23840	0.0083949	0.0165982	0.0293845	chr7:158796968:SNP	0.0053739
C	G	0	0	-0.3161951	-0.3161951	862	1	0	cg24686497	------------------------------------	0.4467	0.0276	34.2477943	0	0.5042	chr10:13574659:SNP	36	1.45999999999998e-310	1.45999999999998e-310	1.45999999999998e-310	rs7091423	27723	0.0083935	0.0083935	0.0083935	chr10:13574659:SNP	0
A	G	0	0	0.5216365	0.5172738	396	1	0	cg10622551	+++++++?++++++++++++++++?+++++++++++	0.3034	0.0202	70.8159618	53.4	0.0001426	chr4:2375713:SNP	34	0	1.61e-310	3.16E-165	rs4246691	26461	0.0088732	0.0137321	0.0190414	chr4:2375713:SNP	0.0031108
A	G	0	0	0.3587399	0.3587399	953	1	0	cg27431761	++++++++++++++++++++++++++++++++++++	0.2511	0.016	31.0255498	0	0.6605	chr11:8520408:SNP	36	1.63000000000002e-310	1.63000000000002e-310	1.63000000000002e-310	rs7118501	27729	0.0095236	0.0095236	0.0095236	chr11:8520408:SNP	0
A	T	0	0	0.5211606	0.5170604	396	1	0	cg10622551	+++++++?++++++++++++++++?+++++++++++	0.3044	0.0206	70.9728051	53.5	0.0001362	chr4:2375777:SNP	34	0	2.92000000000001e-310	1.59E-164	rs4246693	26461	0.0088646	0.0137322	0.0190651	chr4:2375777:SNP	0.0031175
A	G	0	0	-0.4960497	-0.4935578	201	1	0	cg05082376	-------?-?--------------------------	0.4827	0.022	74.8758302	55.9	4.29E-05	chr22:42382748:SNP	34	0	5.6e-310	2.88E-154	rs133292	25485	0.0082628	0.0131141	0.0187479	chr22:42382748:SNP	0.0029887
G	A	0	0	-0.4933909	-0.4911454	201	1	0	cg05082376	++++++++++++++++++++++++++++++++++++	0.4863	0.0191	85.9780302	59.3	3.54E-06	chr22:42416987:SNP	36	0	5.67999999999998e-310	6.33E-142	rs133339	27721	0.0079188	0.0130501	0.0194526	chr22:42416987:SNP	0.0033305
A	G	0	0	-0.4395156	-0.4395156	553	1	0	cg15105011	---------------------------?--------	0.1579	0.0217	33.3038852	0	0.5016	chr4:855282:SNP	35	6.59000000000001e-310	6.59000000000001e-310	6.59000000000001e-310	rs2335172	27085	0.0116795	0.0116795	0.0116795	chr4:855282:SNP	0
A	G	0	0	0.5731922	0.5691722	201	1	0	cg05082376	++++++?+++++++++++++++++?+++++++++++	0.2732	0.0509	81.4803006	59.5	5.57E-06	chr22:42584071:SNP	34	0	7.56999999999999e-310	1.09E-142	rs8141134	26350	0.0091278	0.0151264	0.0225374	chr22:42584071:SNP	0.0042201
A	G	0	0	0.574554	0.5704412	201	1	0	cg05082376	++++++++++++++++++++++++?+++++++++++	0.2748	0.0504	88.2987583	61.5	1.03E-06	chr22:42680973:SNP	35	0	0.00E+00	5.40E-135	rs86670	27252	0.0089469	0.0151644	0.0232353	chr22:42680973:SNP	0.0045318
G	T	0	0	-0.3545033	-0.3539164	343	1	0	cg09057517	++++++++++++++++++++++++?+++++++++++	0.3805	0.0201	39.1034215	13.1	0.2513	chr6:27516833:SNP	35	0	0.00E+00	8.10E-284	rs4713112	27252	0.0085619	0.0094084	0.0098471	chr6:27516833:SNP	0.0003903
T	C	0	0	0.5360304	0.5324729	266	1	0	cg06904356	+++++++?++++++++++++++++?+++++++++++	0.3741	0.0375	85.2718365	61.3	1.65E-06	chr5:1841613:SNP	34	0	0.00E+00	3.68E-137	rs6884190	26448	0.0083216	0.0141587	0.021503	chr5:1841613:SNP	0.003784
T	A	0	0	0.5359812	0.5324314	266	1	0	cg06904356	-------?----------------?-----------	0.3743	0.0373	85.2947108	61.3	1.64E-06	chr5:1841603:SNP	34	0	0.00E+00	4.30E-137	rs6864809	26449	0.0083207	0.014158	0.0215064	chr5:1841603:SNP	0.0037847
C	T	0	0	-0.3559508	-0.3552112	343	1	0	cg09057517	++++++++++++++++++++++++++++++++++++	0.3822	0.0204	41.1622331	15	0.2189	chr6:27564547:SNP	36	0	0.00E+00	4.33E-279	rs62401383	27689	0.0084785	0.0094456	0.0099713	chr6:27564547:SNP	0.0004615
C	T	0	0	0.634384	0.6246839	164	1	0	cg04111992	-------?----?-----------?-??--------	0.3986	0.0309	107.372586	72.1	1.23E-10	chr7:158796644:SNP	31	0	0.00E+00	6.58E-101	rs2527236	24272	0.0083115	0.0166127	0.0297476	chr7:158796644:SNP	0.0056135
T	G	0	0	-0.497316	-0.497428	201	1	0	cg05082376	-------?------?---------?-----------	0.4164	0.0288	69.914429	54.2	0.0001214	chr22:42447341:SNP	33	0	0.00E+00	3.23E-159	rs10854749	25199	0.0084663	0.0132286	0.0184974	chr22:42447341:SNP	0.0028464
T	C	0	0	0.6438405	0.6356459	164	1	0	cg04111992	++++++++++++?+++++?+++++?+??++++++++	0.3853	0.0341	113.4237411	73.6	1.26E-11	chr7:158789361:SNP	31	0	0.00E+00	1.37E-94	rs2730228	24661	0.0082531	0.0169078	0.0312034	chr7:158789361:SNP	0.0059653
G	C	0	0	0.5749131	0.5715343	201	1	0	cg05082376	------?-----------------?-----------	0.274	0.0514	82.7489289	60.1	3.72E-06	chr22:42584466:SNP	34	0	0.00E+00	6.51E-140	rs17002868	26385	0.0091051	0.0152034	0.0228314	chr22:42584466:SNP	0.0043087
G	A	0	0	-0.4757598	-0.4717652	637	1	0	cg17597901	+++++++++++++++++++++++++++++++++?++	0.3749	0.0212	67.7858615	49.8	0.0005024	chr7:39930518:SNP	35	0	0.00E+00	7.42E-175	rs12701773	26619	0.0084646	0.0125495	0.016876	chr7:39930518:SNP	0.0025237
A	G	0	0	-0.4446799	-0.4446935	553	1	0	cg15105011	------------------------?-?-------+-	0.1558	0.0218	33.0778608	0.2	0.4635	chr4:886519:SNP	34	2.67999999999999e-310	0.00E+00	0.00E+00	rs56080039	26634	0.0118092	0.0118299	0.0118371	chr4:886519:SNP	1.13E-05
T	C	0	0	0.3557643	0.3557643	502	1	0	cg13665998	++++++++++++++++++++++++?+++++++++++	0.2704	0.0245	28.2867333	0	0.7434	chr5:102855756:SNP	35	0.00E+00	0.00E+00	0.00E+00	rs291840	27255	0.0094647	0.0094647	0.0094647	chr5:102855756:SNP	0
G	C	0	0	-0.5815489	-0.5814581	329	1	0	cg08650890	+++++++++++?++++++++?+++????++++++++	0.1306	0.0202	36.352148	20.2	0.1635	chr6:31566168:SNP	30	0	0.00E+00	8.61E-269	rs3130631	24125	0.0132448	0.0154707	0.0166027	chr6:31566168:SNP	0.00136
T	C	0	0	0.4794511	0.4789673	369	1	0	cg09826364	++++++++++++?+++++++++++++??++++++++	0.199	0.0275	41.4329021	22.8	0.1227	chr7:158783129:SNP	33	0	0.00E+00	1.36E-257	rs73167296	25550	0.0108008	0.0127439	0.0139847	chr7:158783129:SNP	0.001151
I	D	0	0	0.5873489	0.5850949	164	1	0	cg04111992	-??--?-?-??-?-?-?-??---??-??-???-?--	0.438	0.0324	24.6722775	35.1	0.07582	chr7:158820434:INDEL	17	0	0.00E+00	1.05E-235	chr7:158820434:I	12491	0.011619	0.0155678	0.0179166	chr7:158820434:INDEL	0.0013039
C	T	0	0	0.5863208	0.5811023	164	1	0	cg04111992	-------?----?-----?-----?-----------	0.3887	0.0235	96.0546249	67.7	1.41E-08	chr7:158769301:SNP	32	0	0.00E+00	2.79E-114	rs6956589	25119	0.0083283	0.0154632	0.0258055	chr7:158769301:SNP	0.0047274
G	A	0	0	0.5212278	0.5172516	396	1	0	cg10622551	-------?----------------?-----------	0.3047	0.0204	71.3855955	53.8	0.0001208	chr4:2372183:SNP	34	0	0.00E+00	6.29E-163	rs3128808	26462	0.0088581	0.0137653	0.0191619	chr4:2372183:SNP	0.003147
C	T	0	0	-0.4391069	-0.4391069	553	1	0	cg15105011	+++++++++++++++++++++++++++?++++++++	0.1576	0.0217	32.5765375	0	0.5374	chr4:854232:SNP	35	0.00E+00	0.00E+00	0.00E+00	rs56307842	27084	0.0116877	0.0116877	0.0116877	chr4:854232:SNP	0
T	C	0	0	0.5200637	0.5160032	396	1	0	cg10622551	+++++++?++++++++++++++++?+++++++++++	0.3046	0.0206	71.0978491	53.6	0.0001314	chr4:2371174:SNP	34	0	0.00E+00	1.50E-163	rs3135137	26462	0.0088571	0.0137352	0.0190823	chr4:2371174:SNP	0.0031226
G	A	0	0	0.5246431	0.5200074	396	1	0	cg10622551	-------?----------------?-----------	0.3227	0.0168	75.3963652	56.2	3.66E-05	chr4:2372929:SNP	34	0	0.00E+00	1.52E-154	rs2239721	26453	0.0086708	0.0138418	0.0198106	chr4:2372929:SNP	0.0033301
C	T	0	0	-0.4389627	-0.4389627	553	1	0	cg15105011	+++++++++++++++++++++++++++?++++++++	0.1577	0.0217	33.4374222	0	0.495	chr4:854712:SNP	35	0.00E+00	0.00E+00	0.00E+00	rs4690339	27084	0.0116851	0.0116851	0.0116851	chr4:854712:SNP	0
A	T	0	0	0.5562258	0.5533816	266	1	0	cg06904356	+++++++?++++++++++++++++?+++++++++++	0.36	0.0313	92.2262781	64.2	1.66E-07	chr5:1851278:SNP	34	0	0.00E+00	6.21E-126	rs12523146	26461	0.0083378	0.0147328	0.0233019	chr5:1851278:SNP	0.0043029
T	C	0	0	0.4793064	0.4789278	369	1	0	cg09826364	++++++++++++?+++++++++++++??++++++++	0.1992	0.0277	41.5168649	22.9	0.121	chr7:158784367:SNP	33	0	0.00E+00	1.22E-256	rs73167299	25551	0.0107959	0.0127519	0.0140066	chr7:158784367:SNP	0.0011601
G	A	0	0	0.5594033	0.5547764	369	1	0	cg09826364	-------?----?------?----?-??---?----	0.4269	0.0312	70.3545972	60.2	1.66E-05	chr7:158823021:SNP	29	0	0.00E+00	6.28E-143	rs2527184	22647	0.0087463	0.0147729	0.0219765	chr7:158823021:SNP	0.0034185
C	T	0	0	0.5542369	0.550834	266	1	0	cg06904356	-------?----------------?-----------	0.36	0.0314	91.2454989	63.8	2.30E-07	chr5:1845092:SNP	34	0	0.00E+00	1.41E-127	rs55683418	26469	0.0083421	0.0146687	0.023066	chr5:1845092:SNP	0.0042361
G	A	0	0	0.4905984	0.4888727	396	1	0	cg10622551	------------------------------------	0.3146	0.0172	72.3802227	51.6	0.0002069	chr4:2392155:SNP	36	0	0.00E+00	1.60E-167	rs2354522	27730	0.0085995	0.0130202	0.0177838	chr4:2392155:SNP	0.0028789
I	D	0	0	-0.742011	-0.7348318	637	1	0	cg17597901	?++??++???++?++?++++??++?+?+?++??+++	0.1819	0.0189	40.3245086	50.4	0.004544	chr7:39902011:INDEL	21	0	0.00E+00	1.53E-176	chr7:39902011:I	16769	0.012991	0.0195713	0.0261928	chr7:39902011:INDEL	0.0036784
G	A	0	0	-0.4936367	-0.4934155	201	1	0	cg05082376	++++++++++++++?+++++++++++++++++++++	0.4847	0.0224	81.103705	58.1	1.01E-05	chr22:42454950:SNP	35	0	0.00E+00	1.39E-144	rs1063392	26490	0.0080825	0.0131418	0.01928	chr22:42454950:SNP	0.0032117
T	C	0	0	0.3515782	0.3483758	514	1	0	cg14003022	++++++++++++++++++++++++?+++++++++++	0.4756	0.0231	40.2833182	15.6	0.2121	chr4:3057908:SNP	35	0	2.50E-308	1.46E-281	rs1313771	27245	0.0082758	0.0092814	0.0098052	chr4:3057908:SNP	0.0004495
T	A	0	0	-0.4385959	-0.4385959	553	1	0	cg15105011	+++++++++++++++++++++++++++?++++++++	0.1575	0.0217	32.1313871	0	0.5594	chr4:853871:SNP	35	3.04E-308	3.04E-308	3.04E-308	rs56253935	27083	0.0116867	0.0116867	0.0116867	chr4:853871:SNP	0
T	G	0	0	-0.4385845	-0.4385845	553	1	0	cg15105011	---------------------------?--------	0.1568	0.0212	33.1347572	0	0.5099	chr4:848280:SNP	35	3.32E-308	3.32E-308	3.32E-308	rs4690340	27082	0.0116871	0.0116871	0.0116871	chr4:848280:SNP	0
C	A	0	0	0.6338247	0.6235871	164	1	0	cg04111992	-------?----?-----------?-??--------	0.3945	0.0321	107.0270203	72	1.40E-10	chr7:158796062:SNP	31	0	3.92E-308	6.29E-101	rs2730274	24277	0.0083302	0.0166189	0.0297185	chr7:158796062:SNP	0.0056137
A	C	0	0	-0.5036268	-0.5021794	201	1	0	cg05082376	------?-----------------?-----------	0.4683	0.0232	80.7205385	59.1	7.08E-06	chr22:42516205:SNP	34	0	3.96E-308	5.03E-142	rs5751220	26387	0.0081146	0.0133834	0.019849	chr22:42516205:SNP	0.0032838
C	T	0	0	-0.3229269	-0.3229269	490	1	0	cg13348458	++++++++++++++++++++++++?+++++++++++	0.3813	0.0207	33.9882412	0	0.4683	chr6:27625532:SNP	35	4.51E-308	4.51E-308	4.51E-308	rs6456801	27241	0.008607	0.008607	0.008607	chr6:27625532:SNP	0
A	G	0	0	0.4579243	0.4562604	369	1	0	cg09826364	+++++++?+?++?+++++?+++++?+++++++++++	0.3274	0.0263	46.3478258	35.3	0.02878	chr7:158768910:SNP	31	0	4.95E-308	9.63E-222	rs35113968	23673	0.0093246	0.0121616	0.0144058	chr7:158768910:SNP	0.0014921
C	T	0	0	0.633519	0.6239212	164	1	0	cg04111992	-------?----?-----------?-??--------	0.3988	0.0308	107.6759818	72.1	1.10E-10	chr7:158798494:SNP	31	0	5.29E-308	3.86E-100	rs2527237	24277	0.0083091	0.0166313	0.0298231	chr7:158798494:SNP	0.0056321
G	A	0	0	-0.4933288	-0.4912079	201	1	0	cg05082376	++++++++++++++++++++++++++++++++++++	0.4857	0.0196	86.5538145	59.6	2.95E-06	chr22:42416056:SNP	36	0	5.73E-308	4.36E-140	rs133335	27742	0.0079173	0.0130945	0.0195792	chr22:42416056:SNP	0.003367
C	T	0	0	-0.4383281	-0.4383281	553	1	0	cg15105011	+++++++++++++++++++++++++++?++++++++	0.1576	0.0218	32.1712958	0	0.5575	chr4:856609:SNP	35	1.04E-307	1.04E-307	1.04E-307	rs7684266	27084	0.0116897	0.0116897	0.0116897	chr4:856609:SNP	0
T	C	0	0	-0.4383298	-0.4383298	553	1	0	cg15105011	---------------------------?--------	0.1574	0.0217	32.1753029	0	0.5573	chr4:850701:SNP	35	1.06E-307	1.06E-307	1.06E-307	rs12509561	27072	0.0116899	0.0116899	0.0116899	chr4:850701:SNP	0
I	D	0	0	0.5616171	0.5563931	369	1	0	cg09826364	-------?-?--?------?----?-??---?----	0.4334	0.0298	64.4396482	58.1	6.71E-05	chr7:158808429:INDEL	28	0	1.17E-307	1.59E-150	chr7:158808429:I	21210	0.009005	0.0148396	0.0214919	chr7:158808429:INDEL	0.0032121
C	T	0	0	-0.3928561	-0.3914498	102	1	0	cg02599361	++++++++++++++++++++++++?+++++++++++	0.3105	0.0185	42.7564788	20.5	0.1442	chr5:178484261:SNP	35	0	1.40E-307	9.82E-265	rs11249612	27252	0.0089874	0.0104417	0.011302	chr5:178484261:SNP	0.0007382
A	G	0	0	-0.4381681	-0.4381681	553	1	0	cg15105011	---------------------------?--------	0.1573	0.0215	32.6730855	0	0.5326	chr4:852013:SNP	35	1.48E-307	1.48E-307	1.48E-307	rs2279175	27080	0.0116884	0.0116884	0.0116884	chr4:852013:SNP	0
C	G	0	0	0.5212528	0.517091	396	1	0	cg10622551	+++++++?++++++++++++++++?+++++++++++	0.3045	0.0204	71.6262875	53.9	0.0001126	chr4:2373418:SNP	34	0	1.60E-307	1.16E-161	rs2239718	26462	0.0088637	0.0137945	0.0192386	chr4:2373418:SNP	0.0031705
T	C	0	0	0.5542685	0.5508839	266	1	0	cg06904356	+++++++?++++++++++++++++?+++++++++++	0.3596	0.031	91.6267697	64	2.03E-07	chr5:1847047:SNP	34	0	1.77E-307	1.39E-126	rs58926667	26478	0.008341	0.0146971	0.0231593	chr5:1847047:SNP	0.0042627
C	G	0	0	0.5213124	0.5171531	396	1	0	cg10622551	+++++++?++++++++++++++++?+++++++++++	0.3045	0.0204	71.7051846	54	0.00011	chr4:2372617:SNP	34	0	2.31E-307	2.05E-161	rs3128805	26462	0.0088618	0.0137998	0.0192558	chr4:2372617:SNP	0.0031757
G	C	0	0	-0.352385	-0.351841	343	1	0	cg09057517	++++++++++++++++++++++++?+++++++++++	0.3804	0.02	38.9109266	12.6	0.2581	chr6:27502893:SNP	35	0	2.34E-307	1.29E-282	rs10946936	27198	0.0085712	0.0093886	0.0098092	chr6:27502893:SNP	0.0003763
G	A	0	0	0.5214473	0.5173492	396	1	0	cg10622551	-------?----------------?-----------	0.3045	0.0204	71.7461538	54	0.0001087	chr4:2372496:SNP	34	0	2.66E-307	2.89E-161	rs2239722	26462	0.0088633	0.0138064	0.0192698	chr4:2372496:SNP	0.0031801
G	C	0	0	-0.5242423	-0.5242423	329	1	0	cg08650890	++++?++++++?++?+++++?+++????++?+++++	0.1375	0.0204	24.8983664	0	0.5247	chr6:31328988:SNP	27	3.30E-307	3.30E-307	3.30E-307	rs2523573	20904	0.0139925	0.0139925	0.0139925	chr6:31328988:SNP	0
C	G	0	0	0.5268023	0.5261161	164	1	0	cg04111992	+++++++?++++?+++++?+++++?+++++++++++	0.1828	0.0206	44.7789067	30.8	0.05215	chr7:158769280:SNP	32	0	4.55E-307	1.86E-232	rs55882200	25121	0.011203	0.0140457	0.0161826	chr7:158769280:SNP	0.0018104
A	G	0	0	0.7001437	0.6836208	553	1	0	cg15105011	++++++??+?+++++++++?+????+??++++++++	0.445	0.0221	88.9733789	71.9	4.21E-09	chr4:980932:SNP	26	0	6.50E-307	1.01E-101	rs10902762	18333	0.0091874	0.0182552	0.0326973	chr4:980932:SNP	0.0056969
T	C	0	0	-0.5266793	-0.5266793	329	1	0	cg08650890	-----------?--?-----?---?????-?-----	0.1363	0.0218	25.9986938	0	0.4632	chr6:31329642:SNP	27	0	7.27E-307	7.27E-307	rs2596547	20931	0.0140655	0.0140655	0.0140655	chr6:31329642:SNP	0
T	C	0	0	0.4895899	0.4900424	458	1	0	cg12390516	++++++++++++++++++++++++?+++++++++++	0.3479	0.043	72.5830956	53.2	0.0001298	chr10:13551876:SNP	35	0	7.63E-307	1.76E-159	rs10906396	27222	0.008523	0.0130875	0.0181948	chr10:13551876:SNP	0.0029223
T	C	0	0	0.5739314	0.5695473	201	1	0	cg05082376	++++++++++++++++++++++++?+++++++++++	0.2752	0.0506	89.0450673	61.8	8.06E-07	chr22:42681860:SNP	35	0	9.32E-307	1.06E-132	rs134897	27251	0.0089397	0.015213	0.0234128	chr22:42681860:SNP	0.0045864
G	T	0	0	0.4342275	0.4339796	544	1	0	cg14818248	-------?-?--------------?-??--------	0.4291	0.0206	47.2911236	36.6	0.0233	chr19:4773566:SNP	31	0	9.54E-307	4.73E-216	rs12978574	23725	0.0087802	0.0115921	0.0138408	chr19:4773566:SNP	0.0013994
A	G	0	0	0.462856	0.4631983	369	1	0	cg09826364	+++++++?++++?+++++++++++?+??++++++++	0.3259	0.0414	48.7609127	38.5	0.01662	chr7:158801089:SNP	31	0	1.03E-306	2.49E-209	rs7798337	24280	0.009223	0.0123732	0.0149907	chr7:158801089:SNP	0.001675
G	A	0	0	-0.3930382	-0.3906712	239	1	0	cg06168204	+++++++++++++++++++?++++?+++++++++++	0.3822	0.0203	44.5112322	25.9	0.08703	chr6:27573463:SNP	34	0	1.09E-306	2.37E-250	rs10807029	26352	0.0086225	0.0104363	0.0116302	chr6:27573463:SNP	0.0008945
A	C	0	0	0.6336811	0.6238986	164	1	0	cg04111992	+++++++?++++?+++++++++++?+??++++++++	0.3986	0.0309	108.0739611	72.2	9.46E-11	chr7:158797754:SNP	31	0	1.11E-306	2.11E-99	rs2730273	24273	0.0083119	0.0166669	0.0299435	chr7:158797754:SNP	0.005665
G	A	0	0	-0.5236391	-0.5236391	329	1	0	cg08650890	++++?++++++?++?+++++?+++????++?+++++	0.1373	0.0204	25.872568	0	0.4701	chr6:31327890:SNP	27	1.21E-306	1.21E-306	1.21E-306	rs2523584	20906	0.0139894	0.0139894	0.0139894	chr6:31327890:SNP	0
A	G	0	0	-0.3946136	-0.3973617	913	1	0	cg26283170	------------------?-----?-----------	0.3509	0.0231	45.8495743	28	0.06771	chr11:132955070:SNP	34	0	1.39E-306	5.54E-236	rs485633	26819	0.0086587	0.0106168	0.0120302	chr11:132955070:SNP	0.0010054
C	G	0	0	0.6867453	0.6819865	544	1	0	cg14818248	+++?+++?+?++++?++++?+?++?+??++++++++	0.2116	0.0172	63.6616588	59.2	5.30E-05	chr19:4752200:SNP	27	0	1.52E-306	2.33E-145	rs73543697	20762	0.0109248	0.0182227	0.0267496	chr19:4752200:SNP	0.0047644
G	T	0	0	0.5247409	0.5202373	396	1	0	cg10622551	-------?----------------?-----------	0.3233	0.0166	76.0828604	56.6	2.97E-05	chr4:2373740:SNP	34	0	2.37E-306	8.11E-152	rs762844	26436	0.0086721	0.0139051	0.0199938	chr4:2373740:SNP	0.0033849
A	G	0	0	0.5817592	0.5806088	396	1	0	cg10622551	++++++++++++++++++++++++++++++++++++	0.1607	0.0122	61.6275397	43.2	0.003591	chr4:2399928:SNP	36	0	2.43E-306	8.60E-195	rs3135078	27739	0.011097	0.0155191	0.0195395	chr4:2399928:SNP	0.0034186
A	G	0	0	-0.4452864	-0.4453685	553	1	0	cg15105011	------------------------?-?-------+-	0.1563	0.0218	33.4521762	1.4	0.4453	chr4:886061:SNP	34	3.71999999999903e-312	3.92E-306	7.83E-304	rs3775127	26649	0.0117898	0.0119083	0.0119514	chr4:886061:SNP	6.57E-05
C	T	0	0	-0.5228815	-0.5228815	329	1	0	cg08650890	++++?++++++?++?+++++?+++????++?+++++	0.1374	0.0203	25.992972	0	0.4635	chr6:31326703:SNP	27	7.17E-306	7.17E-306	7.17E-306	rs2523593	20908	0.0139869	0.0139869	0.0139869	chr6:31326703:SNP	0
A	C	0	0	-0.3163022	-0.3163022	862	1	0	cg24686497	------------------------?-----------	0.4461	0.0275	33.498278	0	0.4921	chr10:13573894:SNP	35	9.44E-306	9.44E-306	9.44E-306	rs10906403	27246	0.0084626	0.0084626	0.0084626	chr10:13573894:SNP	0
C	A	0	0	0.5211937	0.5172428	396	1	0	cg10622551	-------?----------------?-----------	0.3045	0.0203	72.0950914	54.2	9.81E-05	chr4:2372263:SNP	34	0	1.05E-305	1.30E-159	rs3128806	26452	0.0088622	0.0138398	0.0193612	chr4:2372263:SNP	0.0032081
A	G	0	0	0.6991904	0.6980042	527	1	0	cg14329783	++++++??+++++++++++++++??+++++++++++	0.1065	0.0149	48.4439017	36	0.02385	chr7:75833282:SNP	32	0	1.21E-305	5.13E-222	rs10235228	25090	0.0140667	0.0186783	0.0219821	chr7:75833282:SNP	0.0036317
G	A	0	0	-0.4450047	-0.4452678	553	1	0	cg15105011	++++++++++++++++++++++++++++++++++++	0.1569	0.0211	36.6145759	4.4	0.3937	chr4:865941:SNP	36	0	1.24E-305	1.90E-297	rs73207791	27717	0.0115399	0.0119154	0.0120723	chr4:865941:SNP	0.000224
G	A	0	0	0.5213104	0.5173368	396	1	0	cg10622551	-------?----------------?-----------	0.3044	0.0204	72.2068431	54.3	9.49E-05	chr4:2372251:SNP	34	0	2.07E-305	3.12E-159	rs3128807	26462	0.0088612	0.013849	0.019389	chr4:2372251:SNP	0.0032165
C	T	0	0	-0.5032327	-0.5019042	201	1	0	cg05082376	++++++?+++++++++++++++++?+++++++++++	0.4686	0.0236	81.3928127	59.5	5.72E-06	chr22:42496506:SNP	34	0	2.22E-305	1.54E-139	rs6002607	26396	0.0081137	0.0134366	0.020012	chr22:42496506:SNP	0.0033292
C	G	0	0	-0.5040974	-0.502769	201	1	0	cg05082376	------?-----------------?-----------	0.468	0.0224	81.6492256	59.6	5.28E-06	chr22:42517989:SNP	34	0	4.08E-305	5.71E-139	rs6002626	26389	0.0081189	0.0134656	0.0200879	chr22:42517989:SNP	0.0033512
A	C	0	0	0.4144018	0.4130541	544	1	0	cg14818248	+++++++++++++++++++++?++++++++++++++	0.384	0.0207	53.4799288	36.4	0.01797	chr19:4755178:SNP	35	0	5.48E-305	2.72E-214	rs7259918	27403	0.0084323	0.0110651	0.0132635	chr19:4755178:SNP	0.0014443
G	A	0	0	0.4541272	0.4535067	266	1	0	cg06904356	--------------------------?---------	0.3362	0.0388	59.7034158	43.1	0.004168	chr5:1839498:SNP	35	0	5.55E-305	5.38E-195	rs10512646	27140	0.0086816	0.0121489	0.0152447	chr5:1839498:SNP	0.0020232
G	C	0	0	0.6002677	0.5941184	201	1	0	cg05082376	--------------?---------------------	0.2398	0.0396	86.8152502	60.8	1.66E-06	chr22:42473860:SNP	35	0	6.70E-305	3.54E-136	rs1807493	26463	0.009465	0.0159179	0.0241679	chr22:42473860:SNP	0.0049372
G	C	0	0	-0.3499377	-0.350879	913	1	0	cg26283170	+++++++?++++++++++?+++++?+++++++++++	0.381	0.0255	35.809289	10.6	0.2942	chr11:132956609:SNP	33	0	8.10E-305	1.52E-282	rs10791278	26027	0.0087059	0.0094022	0.0097423	chr11:132956609:SNP	0.000302
T	A	0	0	-0.4929106	-0.4923294	201	1	0	cg05082376	++++++++++++++?+++++++++++++++++++++	0.4849	0.0204	81.4801081	58.3	8.98E-06	chr22:42423645:SNP	35	0	8.98E-305	2.44E-142	rs133347	26471	0.0080973	0.0131935	0.0194049	chr22:42423645:SNP	0.0032491
G	C	0	0	0.573013	0.5700743	201	1	0	cg05082376	----?-------------------?-----------	0.2723	0.051	84.4299258	60.9	2.17E-06	chr22:42670740:SNP	34	0	1.06E-304	1.72E-134	rs134881	26729	0.0090745	0.0152787	0.023217	chr22:42670740:SNP	0.0044214
G	C	0	0	0.4062898	0.4061772	544	1	0	cg14818248	-------?-?--------------?-??---?----	0.4582	0.0224	39.5496666	26.7	0.09157	chr19:4774090:SNP	30	0	1.99E-304	3.72E-244	rs12985867	22995	0.0089276	0.010891	0.0121753	chr19:4774090:SNP	0.0008845
A	G	0	0	-0.4442654	-0.4443932	553	1	0	cg15105011	-------?----------------?-----------	0.1588	0.0164	33.7733309	2.3	0.43	chr4:875155:SNP	34	2.45999999982221e-314	2.99E-304	3.33E-300	rs3775129	26480	0.0117217	0.0119192	0.0119964	chr4:875155:SNP	0.000111
G	C	0	0	-0.3257539	-0.3257821	913	1	0	cg26283170	+++++++?++++++++++++++++?+++++++++++	0.3757	0.0185	33.2042746	0.6	0.4573	chr11:132983895:SNP	34	6.25E-307	3.38E-304	3.42E-303	rs7110406	26456	0.0086986	0.0087386	0.0087525	chr11:132983895:SNP	1.62E-05
A	G	0	0	0.7256328	0.7268892	527	1	0	cg14329783	++++++?+++++++++++++++++?+??++++++++	0.097	0.0123	49.2985737	37.1	0.01968	chr7:75616577:SNP	32	0	3.82E-304	3.44E-216	rs8509	25122	0.0145394	0.0194995	0.0231217	chr7:75616577:SNP	0.0040704
A	G	0	0	0.5645709	0.558865	201	1	0	cg05082376	+++++++?+?++++++++++++++?+++++++++++	0.2754	0.0534	73.1299348	56.2	4.64E-05	chr22:42669331:SNP	33	0	4.64E-304	7.27E-152	rs134880	24997	0.0094114	0.0149942	0.021508	chr22:42669331:SNP	0.0038116
A	T	0	0	-0.389218	-0.3892219	953	1	0	cg27431761	-------?----------------?-??---?----	0.4167	0.0291	38.6817046	22.4	0.133	chr11:8351446:SNP	31	0	5.35E-304	4.88E-255	rs74371946	24458	0.0088491	0.0104438	0.01141	chr11:8351446:SNP	0.0007138
C	G	0	0	-0.3524412	-0.3518705	343	1	0	cg09057517	------------------------?-----------	0.3805	0.0204	39.2797582	13.4	0.2452	chr6:27507494:SNP	35	0	6.52E-304	1.66E-277	rs12215012	27200	0.0085705	0.0094429	0.0099013	chr6:27507494:SNP	0.0004045
A	G	0	0	-0.3317723	-0.3316697	862	1	0	cg24686497	------------------------?-----------	0.4482	0.0284	36.7385234	7.5	0.3431	chr10:13565429:SNP	35	0	7.67E-304	4.76E-290	rs946859	27218	0.0084359	0.0089018	0.0091154	chr10:13565429:SNP	0.0002033
A	G	0	0	0.5872595	0.5861569	396	1	0	cg10622551	+++++++++++++++++++++++++++++++?++++	0.1603	0.0125	59.5211623	42.9	0.00436	chr4:2400810:SNP	35	0	8.97E-304	9.98E-195	rs71614994	27022	0.0112689	0.0157339	0.0197275	chr4:2400810:SNP	0.0033841
A	G	0	0	-0.3540299	-0.3531415	343	1	0	cg09057517	------------------------?-----------	0.3815	0.0204	39.6155061	14.2	0.2337	chr6:27560587:SNP	35	0	1.10E-303	3.29E-276	rs10946940	27257	0.0085563	0.0094806	0.0099695	chr6:27560587:SNP	0.0004289
C	T	0	0	-0.3553296	-0.3544932	343	1	0	cg09057517	++++++++++++++++++++++++?+++++++++++	0.3814	0.0207	39.8478447	14.7	0.226	chr6:27625532:SNP	35	0	1.36E-303	9.21E-275	rs6456801	27241	0.0085603	0.0095183	0.0100326	chr6:27625532:SNP	0.000447
A	G	0	0	0.7700788	0.7726637	527	1	0	cg14329783	?++??++???++?++?++++??++++?+?++??+++	0.0992	0.0147	26.7100594	21.4	0.1807	chr7:75686099:SNP	22	0	1.48E-303	3.09E-264	rs150897855	17262	0.0174346	0.0207477	0.0221752	chr7:75686099:SNP	0.0018802
D	I	0	0	-0.5389154	-0.5360323	201	1	0	cg05082376	------????--------------?------?----	0.4501	0.0173	70.844136	59.1	2.32E-05	chr22:42579309:INDEL	30	0	1.66E-303	8.15E-143	chr22:42579309:D	22857	0.0086701	0.0143948	0.0211801	chr22:42579309:INDEL	0.0033152
T	A	0	0	-0.5225302	-0.5225634	329	1	0	cg08650890	++++?++++++?++?+++++?+++????++?+++++	0.1369	0.0203	26.1163161	0.4	0.4567	chr6:31326074:SNP	27	2.43E-305	3.95E-303	1.20E-302	rs2853999	20908	0.0139897	0.0140419	0.0140523	chr6:31326074:SNP	2.42E-05
T	C	0	0	-0.5034333	-0.5022298	201	1	0	cg05082376	------?-----------------?-----------	0.4686	0.0236	82.1759386	59.8	4.46E-06	chr22:42496629:SNP	34	0	5.29E-303	4.65E-137	rs6002608	26396	0.008113	0.0134983	0.0202029	chr22:42496629:SNP	0.0033825
T	A	0	0	-0.4927342	-0.4924105	201	1	0	cg05082376	++++++++++++++?+++++++++++++++++++++	0.4846	0.0207	81.9583374	58.5	7.74E-06	chr22:42428727:SNP	35	0	6.90E-303	1.58E-140	rs133349	26469	0.0080996	0.0132369	0.0195244	chr22:42428727:SNP	0.0032838
A	G	0	0	-0.3920727	-0.3895251	239	1	0	cg06168204	-------------------?----?-----------	0.3817	0.0206	44.7734411	26.3	0.08292	chr6:27573536:SNP	34	0	7.41E-303	3.18E-246	rs6456799	26352	0.0086229	0.0104717	0.0116993	chr6:27573536:SNP	0.000915
G	C	0	0	0.584865	0.5837192	396	1	0	cg10622551	-------------------------------?----	0.1607	0.0123	59.4140686	42.8	0.004477	chr4:2404812:SNP	35	0	9.65E-303	1.58E-194	rs3128771	27024	0.011249	0.0156953	0.0196573	chr4:2404812:SNP	0.0033586
C	A	0	0	0.3210985	0.3211065	862	1	0	cg24686497	-------?----------------?-----------	0.4247	0.0335	33.2129153	0.6	0.4569	chr10:13588197:SNP	34	1.45E-305	9.82E-303	1.09E-301	rs4750378	26466	0.0085936	0.0086342	0.008649	chr10:13588197:SNP	1.64E-05
I	D	0	0	0.5977346	0.589768	369	1	0	cg09826364	-------?-?--?-----?-----?-??---?----	0.3993	0.033	75.9424321	64.4	1.53E-06	chr7:158793006:INDEL	28	0	1.28E-302	4.20E-126	chr7:158793006:I	21680	0.0088967	0.0158612	0.0250236	chr7:158793006:INDEL	0.0040948
A	G	0	0	-0.3174948	-0.317494	862	1	0	cg24686497	------------------------?-----------	0.448	0.0279	34.4609932	1.3	0.4457	chr10:13574474:SNP	35	0.00E+00	1.54E-302	2.65E-300	rs11596503	27235	0.0084571	0.0085398	0.0085718	chr10:13574474:SNP	3.44E-05
C	T	0	0	-0.3883745	-0.3877961	275	1	0	cg07138994	++++++++++++++++++++++++?+??++++++++	0.4119	0.0248	43.5583339	26.5	0.08357	chr11:8350541:SNP	33	0	1.65E-302	3.46E-242	rs756057	25982	0.0085851	0.0104313	0.011686	chr11:8350541:SNP	0.0008911
T	C	0	0	0.5384557	0.5371856	164	1	0	cg04111992	++++++++++++?+++++++++++++??++++++++	0.1995	0.0273	53.3594871	40	0.0103	chr7:158787332:SNP	33	0	2.69E-302	2.01E-201	rs4909110	25573	0.0106638	0.0144548	0.0177817	chr7:158787332:SNP	0.0025401
D	I	0	0	0.6717621	0.6649219	257	1	0	cg06671706	+++?+++?+?++++++++++++++?++++++?++++	0.2536	0.0288	92.4921059	67.6	2.74E-08	chr8:8570158:INDEL	31	0	3.18E-302	7.35E-113	chr8:8570158:D	23817	0.009651	0.0178941	0.0297547	chr8:8570158:INDEL	0.006112
D	I	0	0	0.6929851	0.6921622	527	1	0	cg14329783	++++++??+?+++++++++++++??+??+++?++++	0.1074	0.0162	36.4387235	25.9	0.106	chr7:75859888:INDEL	28	0	4.22E-302	1.46E-251	chr7:75859888:D	21633	0.0151573	0.0186311	0.020456	chr7:75859888:INDEL	0.0023048
C	T	0	0	-0.3248278	-0.3246166	490	1	0	cg13348458	++++++++++++++++++++++++++++++++++++	0.3822	0.0203	36.2466028	3.4	0.4103	chr6:27564547:SNP	36	6.51000163520614e-318	4.24E-302	1.44E-296	rs62401383	27689	0.0085217	0.0087378	0.0088252	chr6:27564547:SNP	9.43E-05
A	G	0	0	-0.5273483	-0.5258098	201	1	0	cg05082376	------??----------------?--?--------	0.4654	0.0201	80.8660344	61.7	2.50E-06	chr22:42541349:SNP	32	0	5.36E-302	1.79E-131	rs5758605	24910	0.0082858	0.0141558	0.0216142	chr22:42541349:SNP	0.0035911
A	G	0	0	-0.493651	-0.4929948	201	1	0	cg05082376	--------------?---------------------	0.485	0.0201	82.4299975	58.8	6.68E-06	chr22:42431429:SNP	35	0	7.40E-302	1.98E-139	rs5758553	26469	0.0081004	0.0132754	0.0196388	chr22:42431429:SNP	0.0033167
A	C	0	0	0.4746398	0.4738011	369	1	0	cg09826364	+++++++?++++?+++++++++++?+??++++++++	0.1999	0.0278	37.190581	19.3	0.1717	chr7:158782628:SNP	31	0	9.50E-302	1.05E-261	rs66542323	24308	0.0110788	0.0127609	0.0137343	chr7:158782628:SNP	0.0009263
A	G	0	0	0.6622227	0.6578007	201	1	0	cg05082376	++++++??+?++++++++++++++?+?++++?++++	0.3258	0.0194	102.9312679	71.8	3.31E-10	chr22:42534051:SNP	30	0	1.24E-301	1.95E-97	rs28712237	22793	0.0089065	0.0177199	0.0316123	chr22:42534051:SNP	0.0061768
G	C	0	0	0.5261499	0.5254936	164	1	0	cg04111992	-------?----?-----?-----?-----------	0.1824	0.0204	45.3796963	31.7	0.0461	chr7:158769145:SNP	32	0	1.39E-301	1.46E-225	rs55974535	25106	0.0112101	0.014157	0.01641	chr7:158769145:SNP	0.0018917
A	G	0	0	0.5999937	0.5931143	369	1	0	cg09826364	+++++++?+?++?+++++?++?++?+??++++++++	0.3816	0.022	77.2174774	65	9.90E-07	chr7:158790454:SNP	28	0	1.41E-301	2.57E-122	rs2467810	22019	0.00892	0.0159789	0.0255104	chr7:158790454:SNP	0.0042193
A	G	0	0	0.6671686	0.6637005	201	1	0	cg05082376	++++++??+?++++++++++++++?+??++++++++	0.3267	0.0205	105.691371	72.6	1.18E-10	chr22:42538029:SNP	30	0	2.66E-301	1.87E-94	rs1058167	22852	0.0088784	0.0178888	0.0323577	chr22:42538029:SNP	0.0063664
G	A	0	0	0.4220849	0.4234646	184	1	0	cg04635635	-------?----------------?--------?--	0.2271	0.012	37.2975267	14.2	0.2385	chr15:30139833:SNP	33	0	2.67E-301	3.97E-272	rs28874323	25310	0.0102745	0.0114137	0.0119754	chr15:30139833:SNP	0.0005858
C	T	0	0	-0.4409882	-0.4409882	553	1	0	cg15105011	+++++++?++++++++++++++++?+?+++++++++	0.1594	0.022	30.6144664	0	0.5367	chr4:882845:SNP	33	3.06E-301	3.06E-301	3.06E-301	rs9328759	25854	0.0118872	0.0118872	0.0118872	chr4:882845:SNP	0
C	G	0	0	-0.3217121	-0.3216479	490	1	0	cg13348458	------------------------?-----------	0.3804	0.0204	34.2892394	0.8	0.4539	chr6:27507494:SNP	35	4.71E-305	3.24E-301	5.77E-300	rs12215012	27200	0.0086173	0.0086706	0.0086906	chr6:27507494:SNP	2.24E-05
C	T	0	0	-0.4456182	-0.445906	553	1	0	cg15105011	++++++++++++++++++++++++++++++++++++	0.1576	0.0216	37.2006103	5.9	0.368	chr4:862502:SNP	36	0	4.27E-301	4.04E-290	rs2306244	27736	0.0115176	0.0120227	0.0122418	chr4:862502:SNP	0.0003042
G	A	0	0	-0.431681	-0.4303891	475	1	0	cg12944006	+++++++?++++++++++?+++++?+??++++++++	0.2011	0.0142	33.1447947	9.5	0.3163	chr4:122870453:SNP	31	0	6.33E-301	3.07E-284	rs71606243	24745	0.010845	0.0116076	0.0119819	chr4:122870453:SNP	0.0003877
C	A	0	0	-0.3528866	-0.3521464	343	1	0	cg09057517	++++++++++++++++++++++++?+++++++++++	0.3788	0.0206	39.6463136	14.2	0.2327	chr6:27582795:SNP	35	0	7.01E-301	3.95E-273	rs9357042	27240	0.0085704	0.0094981	0.0099936	chr6:27582795:SNP	0.0004326
I	D	0	0	0.621188	0.6260444	697	1	0	cg19418458	?--??--???--?--?---???--?-???--??---	0.2091	0.031	25.3240116	28.9	0.1162	chr7:158811429:INDEL	19	0	8.93E-301	1.22E-236	chr7:158811429:I	15199	0.0134418	0.0168887	0.0189111	chr7:158811429:INDEL	0.0014426
G	T	0	0	-0.3241529	-0.3239857	490	1	0	cg13348458	++++++++++++++++++++++++?+++++++++++	0.3805	0.0201	34.7410413	2.1	0.4325	chr6:27516833:SNP	35	1.87e-310	1.13E-300	1.92E-297	rs4713112	27252	0.0086062	0.0087416	0.0087938	chr6:27516833:SNP	5.73E-05
C	T	0	0	0.5407265	0.5366609	266	1	0	cg06904356	-------?----------------?-----------	0.373	0.0372	89.4799552	63.1	4.15E-07	chr5:1842572:SNP	34	0	1.60E-300	4.26E-127	rs736228	26456	0.0083153	0.0144836	0.022547	chr5:1842572:SNP	0.0040819
C	T	0	0	0.5260931	0.5253874	164	1	0	cg04111992	-------?----?-----?-----?-----------	0.1824	0.0205	45.4941085	31.9	0.04502	chr7:158769109:SNP	32	0	1.63E-300	2.56E-224	rs56062559	25106	0.0112119	0.0141795	0.0164541	chr7:158769109:SNP	0.0019074
G	A	0	0	-0.355977	-0.3553266	343	1	0	cg09057517	++++++++++++++++++++++++++++++++++++	0.3818	0.0204	42.2220834	17.1	0.1871	chr6:27528643:SNP	36	0	1.85E-300	1.41E-265	rs6915266	27750	0.0084757	0.0095907	0.0102246	chr6:27528643:SNP	0.0005406
A	G	0	0	-0.5260052	-0.5241747	201	1	0	cg05082376	------??----------------?--?--------	0.4664	0.02	80.8194753	61.6	2.54E-06	chr22:42542870:SNP	32	0	2.05E-300	5.98E-131	rs2142694	24904	0.0082863	0.0141491	0.021603	chr22:42542870:SNP	0.0035881
G	A	0	0	0.5713581	0.5691654	257	1	0	cg06671706	------------------------?-----------	0.2872	0.0307	92.5026953	63.2	2.58E-07	chr8:8581038:SNP	35	0	2.19E-300	2.10E-124	rs11777719	27217	0.0088525	0.0153643	0.0240848	chr8:8581038:SNP	0.0047812
A	C	0	0	-0.501464	-0.4998437	201	1	0	cg05082376	------?-----------------?-----------	0.4693	0.0234	82.0777064	59.8	4.61E-06	chr22:42490292:SNP	34	0	2.26E-300	2.74E-136	rs5758578	26396	0.0081142	0.0134933	0.0201816	chr22:42490292:SNP	0.0033768
G	C	0	0	-0.5030438	-0.5016527	201	1	0	cg05082376	++++++?+++++++++++++++++?+++++++++++	0.4687	0.0236	82.6917681	60.1	3.79E-06	chr22:42489434:SNP	34	0	2.48E-300	3.91E-135	rs5758577	26396	0.0081142	0.0135431	0.0203327	chr22:42489434:SNP	0.0034191
T	C	0	0	0.6040612	0.5985249	544	1	0	cg14818248	+++++++?+++++++++++?++++?+??++++++++	0.2706	0.0189	79.0871679	62.1	2.67E-06	chr19:4783335:SNP	31	0	2.49E-300	3.90E-131	rs7260619	24248	0.0094039	0.0161584	0.0247909	chr19:4783335:SNP	0.004557
T	C	0	0	0.5532243	0.5533887	396	1	0	cg10622551	++++++++++++++++++++++++?+++++++++++	0.183	0.0112	60.8860746	44.2	0.003103	chr4:2387423:SNP	35	0	2.69E-300	2.69E-187	rs3135100	27240	0.0105839	0.0149407	0.0189533	chr4:2387423:SNP	0.0031446
T	C	0	0	-0.3549619	-0.354085	343	1	0	cg09057517	------------------------?-----------	0.3821	0.02	40.1937151	15.4	0.2149	chr6:27587518:SNP	35	0	2.72E-300	5.25E-270	rs6921256	27257	0.0085528	0.0095598	0.0101108	chr6:27587518:SNP	0.0004726
C	T	0	0	-0.3934759	-0.391791	102	1	0	cg02599361	++++++++++++++++++++++++?+++++++++++	0.3108	0.0181	43.707356	22.2	0.123	chr5:178487452:SNP	35	0	2.75E-300	2.48E-254	rs12522073	27256	0.0089855	0.0105779	0.0115509	chr5:178487452:SNP	0.0008181
C	T	0	0	-0.5733198	-0.5771783	237	1	0	cg06102954	++++++++++++++++++?+++++++++++++++++	0.3926	0.0186	114.6997866	70.4	1.12E-10	chr21:42746081:SNP	35	0	3.87E-300	8.57E-98	rs45430	27314	0.0080976	0.0155871	0.0273175	chr21:42746081:SNP	0.0055176
G	T	0	0	-0.5029994	-0.5015383	201	1	0	cg05082376	++++++?+++++++++++++++++?+++++++++++	0.4698	0.0227	82.8042088	60.1	3.65E-06	chr22:42508937:SNP	34	0	4.59E-300	7.11E-135	rs5751216	26394	0.0081104	0.013546	0.0203508	chr22:42508937:SNP	0.0034236
C	G	0	0	-0.5023344	-0.5008376	201	1	0	cg05082376	------?-----------------?-----------	0.4693	0.0229	82.5043406	60	4.02E-06	chr22:42517636:SNP	34	0	6.03E-300	2.50E-135	rs5758587	26390	0.0081153	0.0135298	0.0202892	chr22:42517636:SNP	0.0034071
C	G	0	0	0.5465653	0.5439584	257	1	0	cg06671706	+++++++?+?++++++++++++++?+?+++++++++	0.2448	0.0234	60.8834897	49.1	0.001061	chr8:8544070:SNP	32	0	6.04E-300	1.50E-173	rs4840349	24387	0.009909	0.0146947	0.0194612	chr8:8544070:SNP	0.0030768
A	G	0	0	0.6032947	0.5980335	544	1	0	cg14818248	+++++++?+++++++++++?++++?+??++++++++	0.2714	0.0179	79.259696	62.1	2.52E-06	chr19:4782415:SNP	31	0	1.29E-299	1.80E-130	rs62113924	24254	0.0093957	0.0161645	0.0248233	chr19:4782415:SNP	0.0045653
A	T	0	0	0.6918567	0.6880662	527	1	0	cg14329783	+++++++?+?++++++++++++++?++++++?++++	0.1288	0.0142	56.6674717	45.3	0.003266	chr7:75654625:SNP	32	0	1.34E-299	3.06E-187	rs61224638	24275	0.0129686	0.0185985	0.0237064	chr7:75654625:SNP	0.0045346
A	C	0	0	0.7030053	0.6863449	553	1	0	cg15105011	++++++??+?+++++++++?++???+??++++++++	0.4392	0.0222	98.4601309	73.6	2.31E-10	chr4:980896:SNP	27	0	1.47E-299	3.70E-93	rs11248061	18689	0.0090673	0.0185532	0.0343372	chr4:980896:SNP	0.0062735
A	C	0	0	-0.3342525	-0.3343979	913	1	0	cg26283170	-------?----------------?-----------	0.3585	0.0196	34.3204694	3.8	0.4043	chr11:132983679:SNP	34	1.38000000215369e-316	1.58E-299	7.37E-293	rs4536228	26454	0.0087874	0.0090399	0.009139	chr11:132983679:SNP	0.0001066
G	A	0	0	-0.5019979	-0.5003964	201	1	0	cg05082376	++++++?+++++++++++++++++?+++++++++++	0.4694	0.0228	82.5597528	60	3.95E-06	chr22:42505841:SNP	34	0	1.70E-299	4.32E-135	rs2413668	26393	0.0081116	0.0135281	0.0202938	chr22:42505841:SNP	0.0034079
T	C	0	0	-0.5136203	-0.5107007	201	1	0	cg05082376	------??-?--------------?--------?--	0.4405	0.0229	66.7766789	55.1	0.0001294	chr22:42603814:SNP	31	0	2.55E-299	1.73E-153	rs6002655	23006	0.0087434	0.0138108	0.0194618	chr22:42603814:SNP	0.0029558
G	C	0	0	0.560895	0.555476	369	1	0	cg09826364	-------?-?--?------?----?-??---?----	0.4289	0.0319	65.8206386	59	4.34E-05	chr7:158823000:SNP	28	0	2.91E-299	1.54E-143	rs1965613	21208	0.0090194	0.0150231	0.0219876	chr7:158823000:SNP	0.0033417
A	G	0	0	0.5787939	0.5769865	396	1	0	cg10622551	++++++++++++++++++++++++++?+++++++++	0.1625	0.0134	59.86861	43.2	0.004001	chr4:2403270:SNP	35	0	3.04E-299	9.08E-191	rs1894430	27134	0.0111572	0.0156053	0.0196461	chr4:2403270:SNP	0.003361
T	C	0	0	-0.4419459	-0.4420618	553	1	0	cg15105011	------------------------?-?-------+-	0.1568	0.0218	33.6518101	1.9	0.4357	chr4:881896:SNP	34	1.15E-307	3.23E-299	6.05E-296	rs56223707	26645	0.0117871	0.0119567	0.0120199	chr4:881896:SNP	9.46E-05
A	G	0	0	-0.5022451	-0.5007882	201	1	0	cg05082376	------?-----------------?-----------	0.4696	0.0227	82.8345581	60.2	3.62E-06	chr22:42518382:SNP	34	0	5.92E-299	2.65E-134	rs5758589	26387	0.0081127	0.0135511	0.0203641	chr22:42518382:SNP	0.0034276
T	C	0	0	0.6880188	0.6822692	544	1	0	cg14818248	+++?+++?+?++++?++++++?++?+??+++?++++	0.2059	0.016	64.1284739	59.5	4.56E-05	chr19:4753209:SNP	27	0	9.06E-299	2.59E-141	rs35225618	20942	0.011022	0.0184676	0.0271856	chr19:4753209:SNP	0.0049119
T	C	0	0	-0.4368664	-0.4368664	553	1	0	cg15105011	--------------------------??--------	0.1567	0.0215	32.9067175	0	0.4718	chr4:845841:SNP	34	1.01E-298	1.01E-298	1.01E-298	rs17165087	26461	0.011826	0.011826	0.011826	chr4:845841:SNP	0
T	G	0	0	0.4215776	0.4149485	514	1	0	cg14003022	+++++++?++++++++++++++++?+++++++++++	0.4119	0.0268	53.330427	38.1	0.01399	chr4:3044957:SNP	34	0	1.12E-298	1.70E-212	rs2211474	26467	0.0083849	0.0112336	0.0135507	chr4:3044957:SNP	0.0014955
T	C	0	0	-0.4971863	-0.4967595	201	1	0	cg05082376	------?-------?---------?-----------	0.4688	0.0241	75.1695964	57.4	2.49E-05	chr22:42466905:SNP	33	0	2.73E-298	6.95E-143	rs133376	25141	0.0083163	0.0134571	0.0195354	chr22:42466905:SNP	0.0031264
G	A	0	0	0.8484303	0.8268486	805	1	0	cg22992730	-------?----------------?-??--------	0.1988	0.0154	149.3684538	79.2	1.97E-17	chr19:4767780:SNP	32	0	2.87E-298	7.40E-74	rs11668223	25160	0.0096854	0.0224	0.0466677	chr19:4767780:SNP	0.0116542
C	T	0	0	0.5766391	0.5746961	396	1	0	cg10622551	-------?----------------?-----------	0.1611	0.0127	55.7506516	40.8	0.007934	chr4:2405197:SNP	34	0	3.63E-298	1.87E-198	rs3128768	26463	0.0113566	0.0155716	0.019186	chr4:2405197:SNP	0.0030682
C	T	0	0	0.605775	0.5988598	164	1	0	cg04111992	-------?----?-----?-----?-??--------	0.4015	0.0266	95.894875	69.8	4.39E-09	chr7:158785095:SNP	30	0	4.47E-298	1.59E-104	rs2657397	23856	0.0084376	0.0162289	0.0279009	chr7:158785095:SNP	0.0050092
C	T	0	0	0.5809094	0.5794707	396	1	0	cg10622551	------------------------?-----------	0.1587	0.0118	59.5821399	42.9	0.004295	chr4:2402474:SNP	35	0	7.86E-298	2.01E-190	rs3128778	27242	0.0112621	0.0157099	0.0197359	chr4:2402474:SNP	0.0033864
T	G	0	0	0.4568507	0.4562819	266	1	0	cg06904356	++++++++++++++++++++++++++?+++++++++	0.3349	0.0392	61.8255136	45	0.002445	chr5:1839212:SNP	35	0	1.05E-297	4.38E-184	rs62338080	27111	0.0086829	0.0123728	0.015789	chr5:1839212:SNP	0.002191
G	A	0	0	-0.497276	-0.492564	742	1	0	cg20893919	+++++++?++++++++++?+++++?+??++++++++	0.2011	0.0142	42.7420054	29.8	0.06173	chr4:122870453:SNP	31	0	1.07E-297	2.72E-232	rs71606243	24745	0.0107256	0.0133568	0.0152811	chr4:122870453:SNP	0.0015366
T	C	0	0	0.6794632	0.6702532	257	1	0	cg06671706	+++++++?+?++++++++++++++?++++++?++++	0.2499	0.0353	98.8792725	68.6	5.18E-09	chr8:8563138:SNP	32	0	1.21E-297	2.11E-108	rs13248213	24274	0.0096311	0.0181768	0.0307197	chr8:8563138:SNP	0.0066066
A	G	0	0	-0.5011195	-0.4982166	201	1	0	cg05082376	-------?-?--------------?-----------	0.4196	0.0258	72.7206226	56	5.26E-05	chr22:42402386:SNP	33	0	1.30E-297	7.12E-149	rs133317	24996	0.0084858	0.0135121	0.0192842	chr22:42402386:SNP	0.0030707
A	G	0	0	-0.5119541	-0.5119541	329	1	0	cg08650890	---?-------?--?-----?---????--?-----	0.1399	0.0209	22.5863506	0	0.6562	chr6:31332920:SNP	27	1.46E-297	1.46E-297	1.46E-297	rs2523546	20968	0.0138858	0.0138858	0.0138858	chr6:31332920:SNP	0
T	C	0	0	0.5984018	0.5943677	201	1	0	cg05082376	++++++++++++++++++++++++?+++++++++++	0.2933	0.0457	106.3992912	68	2.19E-09	chr22:42653038:SNP	35	0	1.54E-297	1.76E-107	rs134872	27248	0.008683	0.0161218	0.0271724	chr22:42653038:SNP	0.0056888
T	C	0	0	0.6074251	0.6006669	164	1	0	cg04111992	+++++++?++++?+++++?+++++?+??++++++++	0.4008	0.0269	96.7074302	70	3.27E-09	chr7:158784911:SNP	30	0	1.58E-297	2.15E-103	rs2657398	23854	0.0084362	0.016293	0.0281324	chr7:158784911:SNP	0.0050684
G	A	0	0	0.6477627	0.6415242	201	1	0	cg05082376	------??-?--------------?-??--------	0.3335	0.0188	100.1325826	71	9.32E-10	chr22:42534075:SNP	30	0	3.33E-297	3.28E-99	rs4993393	22850	0.0088735	0.0174107	0.0306388	chr22:42534075:SNP	0.0058972
G	A	0	0	0.5772385	0.5750116	396	1	0	cg10622551	------------------------------------	0.1618	0.0121	62.539532	44	0.002861	chr4:2399947:SNP	36	0	3.46E-297	6.44E-187	rs3128789	27721	0.0110789	0.015606	0.0197963	chr4:2399947:SNP	0.0035238
A	G	0	0	-0.3233186	-0.3231082	490	1	0	cg13348458	------------------------?-----------	0.3812	0.0204	34.963965	2.8	0.4221	chr6:27573536:SNP	35	0.00E+00	3.67E-297	5.84E-293	rs6456799	27257	0.0085949	0.0087697	0.0088385	chr6:27573536:SNP	7.43E-05
A	G	0	0	-0.4443634	-0.4446539	553	1	0	cg15105011	------------------------------------	0.1564	0.0213	37.1836132	5.9	0.3688	chr4:865430:SNP	36	0	7.63E-297	4.13E-286	rs73207790	27719	0.0115713	0.0120751	0.0122932	chr4:865430:SNP	0.0003046
C	T	0	0	0.5370731	0.5360707	164	1	0	cg04111992	------------?-------------??--------	0.2	0.0276	54.197911	41	0.008433	chr7:158785846:SNP	33	0	8.19E-297	9.81E-195	rs4481540	25588	0.0106521	0.0145584	0.0180413	chr7:158785846:SNP	0.002634
A	G	0	0	0.4909034	0.489116	396	1	0	cg10622551	++++++++++++++++++++++++?+++++++++++	0.3133	0.0172	71.7985601	52.6	0.0001627	chr4:2389800:SNP	35	0	1.22E-296	5.68E-158	rs3135095	27257	0.0086809	0.0132871	0.0183317	chr4:2389800:SNP	0.0029697
G	C	0	0	0.4933522	0.4916696	396	1	0	cg10622551	-------?----------------?-----------	0.316	0.0193	67.7333899	51.3	0.0003446	chr4:2371391:SNP	34	0	1.41E-296	4.71E-163	rs3135136	26435	0.0088331	0.0133579	0.0181301	chr4:2371391:SNP	0.0028306
G	A	0	0	-0.5765375	-0.5774416	329	1	0	cg08650890	+++++++++++?++++++++?++++????+++?+++	0.131	0.0199	35.1320495	20.3	0.1661	chr6:31505480:SNP	29	0	1.46E-296	8.23E-258	rs2734583	23312	0.0133969	0.0156886	0.0168094	chr6:31505480:SNP	0.0013533
G	T	0	0	-0.4800581	-0.476504	637	1	0	cg17597901	+++++++?+?++++++++++++++++?++++++?++	0.3754	0.0223	58.3335548	46.9	0.002111	chr7:39958543:SNP	32	0	1.67E-296	4.98E-178	rs11770118	23754	0.0089674	0.0129475	0.0168742	chr7:39958543:SNP	0.0023031
A	C	0	0	-0.4978539	-0.4955438	201	1	0	cg05082376	------??----------------?----?-?----	0.4158	0.0262	64.2630162	53.3	0.0002723	chr22:42413978:SNP	31	0	1.80E-296	1.25E-158	rs2413664	24144	0.0086607	0.0134656	0.0185522	chr22:42413978:SNP	0.0027026
G	A	0	0	-0.4302319	-0.4293495	475	1	0	cg12944006	+++++++?+?++++++++?+++++?+??++++++++	0.2017	0.0141	30.8960776	6.1	0.3703	chr4:122873959:SNP	30	0	1.94E-296	8.83E-287	rs13137301	23288	0.0111587	0.0116675	0.0118882	chr4:122873959:SNP	0.0002481
C	G	0	0	0.5565169	0.5522304	201	1	0	cg05082376	++++++??++++++++++++++++?+++++++++++	0.2669	0.0533	72.7505312	56	5.21E-05	chr22:42597836:SNP	33	0	2.17E-296	1.04E-148	rs17002872	25572	0.0094253	0.015008	0.021428	chr22:42597836:SNP	0.0037886
A	C	0	0	-0.3232821	-0.3230761	490	1	0	cg13348458	------------------------?-----------	0.3807	0.0199	34.9688962	2.8	0.4218	chr6:27515519:SNP	35	0.00E+00	3.37E-296	5.66E-292	rs6910838	27248	0.0086073	0.0087831	0.0088526	chr6:27515519:SNP	7.49E-05
C	T	0	0	0.5152403	0.5111337	396	1	0	cg10622551	-------?-?--------------?-----------	0.3069	0.0208	66.6261727	52	0.0003152	chr4:2373276:SNP	33	0	3.95E-296	2.75E-162	rs2239720	24993	0.0091158	0.0138973	0.0189797	chr4:2373276:SNP	0.0030114
G	A	0	0	0.4220084	0.4152215	514	1	0	cg14003022	-------?----------------?-----------	0.4115	0.0265	53.7605426	38.6	0.01267	chr4:3044435:SNP	34	0	5.25E-296	2.64E-209	rs2471347	26459	0.0083902	0.0112919	0.0136686	chr4:3044435:SNP	0.0015292
G	A	0	0	-0.5025729	-0.5009776	201	1	0	cg05082376	++++++?+++++++++++++++++?+++++++++++	0.4697	0.0228	83.7510314	60.6	2.70E-06	chr22:42511825:SNP	34	0	5.88E-296	1.26E-131	rs2413671	26396	0.0081117	0.0136252	0.0205867	chr22:42511825:SNP	0.0034898
C	T	0	0	-0.5177702	-0.5177702	329	1	0	cg08650890	+++?+++++++?++?+++++??++????++?+++++	0.1377	0.021	22.8695412	0	0.5852	chr6:31316526:SNP	26	7.00E-296	7.00E-296	7.00E-296	rs9265994	20623	0.0140837	0.0140837	0.0140837	chr6:31316526:SNP	0
T	C	0	0	0.6432005	0.6341492	164	1	0	cg04111992	+++++++?++++?+++++?+++++?+??++++++++	0.3887	0.0328	110.3213112	73.7	2.05E-11	chr7:158788529:SNP	30	0	8.03E-296	1.42E-90	rs2730230	23864	0.0083777	0.017251	0.0318705	chr7:158788529:SNP	0.0060046
G	C	0	0	-0.5024191	-0.5008379	201	1	0	cg05082376	++++++?+++++++++++++++++?+++++++++++	0.4697	0.0228	83.7617001	60.6	2.69E-06	chr22:42511822:SNP	34	0	8.91E-296	1.59E-131	rs2413670	26396	0.0081114	0.0136256	0.0205885	chr22:42511822:SNP	0.0034903
T	C	0	0	0.5817282	0.5799151	396	1	0	cg10622551	++++++++++++++++++++++++++?+++++++++	0.1611	0.0129	60.5998916	43.9	0.003334	chr4:2399946:SNP	35	0	1.13E-295	1.99E-186	rs3128790	27128	0.0112081	0.0157797	0.0199768	chr4:2399946:SNP	0.0034877
G	A	0	0	0.5592605	0.5538007	369	1	0	cg09826364	-------?-?--?-----??----?-??--------	0.4351	0.0302	67.5255324	60	2.51E-05	chr7:158822059:SNP	28	0	1.29E-295	8.57E-138	rs2239712	21496	0.0089496	0.0150706	0.0223825	chr7:158822059:SNP	0.0034318
T	A	0	0	0.5737121	0.5692459	201	1	0	cg05082376	------------------------?------?----	0.275	0.0513	86.6665687	61.9	1.05E-06	chr22:42669028:SNP	34	0	1.39E-295	5.36E-128	rs80500	26500	0.0090763	0.0154918	0.0238367	chr22:42669028:SNP	0.0046167
C	T	0	0	0.5787404	0.5768199	396	1	0	cg10622551	--------------------------?---------	0.1629	0.0141	60.6291327	43.9	0.00331	chr4:2401347:SNP	35	0	1.39E-295	2.46E-186	rs9996449	27135	0.011148	0.0156978	0.0198792	chr4:2401347:SNP	0.0034544
A	G	0	0	-0.4452354	-0.4454359	553	1	0	cg15105011	------------------------?-?-------+-	0.1562	0.0218	34.270341	3.7	0.4066	chr4:880257:SNP	34	0	2.08E-295	4.59E-289	rs56785826	26644	0.0117995	0.0121259	0.0122537	chr4:880257:SNP	0.0001848
A	G	0	0	-0.3868016	-0.3862129	275	1	0	cg07138994	------------------------?-??--------	0.4119	0.024	44.114774	27.5	0.07523	chr11:8350816:SNP	33	0	2.71E-295	8.09E-234	rs12290794	25944	0.0085936	0.0105158	0.011847	chr11:8350816:SNP	0.0009359
A	G	0	0	0.513419	0.5091018	396	1	0	cg10622551	+++++++?+?++++++++++++++?+++++++++++	0.3074	0.0215	66.3181576	51.7	0.0003442	chr4:2373277:SNP	33	0	3.92E-295	1.31E-162	rs3128804	24991	0.0091166	0.0138656	0.0188937	chr4:2373277:SNP	0.0029851
D	I	0	0	-0.4469693	-0.4446222	953	1	0	cg27431761	-------?-?--------------?------?----	0.4443	0.0228	54.4425841	43.1	0.005756	chr11:8361721:INDEL	32	0	4.67E-295	2.35E-189	chr11:8361721:D	24270	0.0086713	0.012111	0.0152286	chr11:8361721:INDEL	0.0018489
T	C	0	0	-0.3325624	-0.3324761	862	1	0	cg24686497	------------------------?-----------	0.4492	0.0286	37.7181223	9.9	0.303	chr10:13566013:SNP	35	0	4.72E-295	1.43E-276	rs878018	27212	0.0084362	0.0090564	0.0093588	chr10:13566013:SNP	0.000276
A	G	0	0	0.4910835	0.4892887	396	1	0	cg10622551	++++++++++++++++++++++++?+++++++++++	0.3132	0.0172	72.2555193	52.9	0.0001426	chr4:2389730:SNP	35	0	5.13E-295	3.84E-156	rs3135096	27257	0.0086803	0.0133286	0.018447	chr4:2389730:SNP	0.0030052
I	D	0	0	0.6007263	0.5935056	164	1	0	cg04111992	-------?-?--?------?----?-??---?----	0.4331	0.0295	78.8301982	65.7	5.67E-07	chr7:158808429:INDEL	28	0	5.51E-295	1.00E-118	chr7:158808429:I	21210	0.0088817	0.0161684	0.0259314	chr7:158808429:INDEL	0.0043256
T	C	0	0	-0.5169395	-0.5169395	329	1	0	cg08650890	---?-------?--?-----??--????--?-----	0.1377	0.021	23.1071219	0	0.5713	chr6:31315229:SNP	26	5.58E-295	5.58E-295	5.58E-295	rs9265949	20622	0.0140827	0.0140827	0.0140827	chr6:31315229:SNP	0
A	C	0	0	-0.5168865	-0.5168865	329	1	0	cg08650890	---?-------?--?-----??--????--?-----	0.1377	0.0209	22.773957	0	0.5908	chr6:31316695:SNP	26	6.06E-295	6.06E-295	6.06E-295	rs9266001	20623	0.0140821	0.0140821	0.0140821	chr6:31316695:SNP	0
T	G	0	0	-0.5168865	-0.5168865	329	1	0	cg08650890	---?-------?--?-----??--????--?-----	0.1377	0.0209	22.773957	0	0.5908	chr6:31316911:SNP	26	6.06E-295	6.06E-295	6.06E-295	rs2923008	20623	0.0140821	0.0140821	0.0140821	chr6:31316911:SNP	0
G	A	0	0	-0.3325159	-0.3324283	862	1	0	cg24686497	++++++++++++++++++++++++?+++++++++++	0.4492	0.0286	37.7217782	9.9	0.3029	chr10:13566362:SNP	35	0	6.35E-295	1.96E-276	rs7919735	27212	0.0084363	0.0090571	0.0093598	chr10:13566362:SNP	0.0002763
T	C	0	0	0.638979	0.6295749	369	1	0	cg09826364	+++++++?+?++?+++++?+++++?+??++++++++	0.344	0.0226	92.2681001	69.7	8.74E-09	chr7:158789873:SNP	29	0	6.55E-295	1.47E-104	rs10237003	22397	0.0089295	0.0171532	0.0294254	chr7:158789873:SNP	0.0054085
C	A	0	0	-0.3897513	-0.3874974	239	1	0	cg06168204	+++++++++++++++++++?++++?+++++++++++	0.3792	0.0208	45.2202865	27	0.07629	chr6:27582795:SNP	34	0	7.15E-295	2.94E-237	rs9357042	26335	0.0086475	0.0105584	0.0118497	chr6:27582795:SNP	0.000955
C	T	0	0	-0.5300814	-0.5300814	329	1	0	cg08650890	+++?++?+?++?++?+++++?+++????++?+++++	0.1367	0.0195	21.9215753	0	0.5839	chr6:31428920:SNP	25	7.55E-295	7.55E-295	7.55E-295	rs3130477	19540	0.014444	0.014444	0.014444	chr6:31428920:SNP	0
G	C	0	0	0.7190822	0.7177912	544	1	0	cg14818248	?--??--???--?--?----??--?-???--??---	0.2095	0.0152	41.1855469	53.9	0.00228	chr19:4754734:SNP	20	0	7.76E-295	3.52E-159	rs35428708	16103	0.0123401	0.0195592	0.0267491	chr19:4754734:SNP	0.0036667
G	A	0	0	-0.5004854	-0.4997862	201	1	0	cg05082376	+++++++?+?++++?+++++++++?+++++++++++	0.4178	0.0291	67.6768846	54.2	0.0001529	chr22:42443908:SNP	32	0	2.51E-294	3.22E-152	rs34277770	23742	0.0087233	0.0136306	0.0190441	chr22:42443908:SNP	0.0029294
G	A	0	0	0.5896309	0.5830133	164	1	0	cg04111992	-------?-?--?-----?-----?-----------	0.388	0.0241	92.4449022	67.5	2.78E-08	chr7:158769198:SNP	31	0	2.54E-294	4.19E-110	rs2527224	23674	0.0085827	0.0159006	0.0264475	chr7:158769198:SNP	0.0048295
T	C	0	0	0.4165741	0.4103391	514	1	0	cg14003022	+++++++?++++++++++++++++?+++++++++++	0.4126	0.0265	52.8346874	37.5	0.01566	chr4:3054017:SNP	34	0	3.58E-294	5.53E-211	rs1313768	26475	0.0083934	0.0111941	0.0134382	chr4:3054017:SNP	0.0014622
D	I	0	0	0.6202136	0.6164942	346	1	0	cg09166085	++++++??+?++++++++++?++??+??+++?++++	0.1582	0.0193	40.1631225	35.3	0.0376	chr5:102903099:INDEL	27	0	3.85E-294	5.11E-216	chr5:102903099:D	20914	0.0127987	0.0168189	0.0197706	chr5:102903099:INDEL	0.0024578
A	G	0	0	-0.4446631	-0.4449561	553	1	0	cg15105011	------------------------------------	0.1571	0.0216	37.6393702	7	0.3493	chr4:861439:SNP	36	0	3.98E-294	2.83E-281	rs3733353	27742	0.0115375	0.0121394	0.0124076	chr4:861439:SNP	0.0003661
G	C	0	0	0.4767523	0.4762576	369	1	0	cg09826364	------------?-----------?-??--------	0.2031	0.0268	41.4948132	25.3	0.09866	chr7:158787168:SNP	32	0	4.57E-294	3.61E-238	rs4909109	25069	0.0108079	0.0129947	0.0144668	chr7:158787168:SNP	0.0012836
C	A	0	0	0.5535648	0.5464993	369	1	0	cg09826364	-------?-?--?-----?-----?-??--------	0.4057	0.0351	70.2978938	60.2	1.69E-05	chr7:158782559:SNP	29	0	4.78E-294	1.36E-136	rs2657406	22400	0.0088635	0.0149118	0.0222531	chr7:158782559:SNP	0.003505
T	C	0	0	-0.3877132	-0.3873522	275	1	0	cg07138994	-------?----------------?-??--------	0.4164	0.0277	42.0295367	26.2	0.08933	chr11:8349337:SNP	32	0	6.07E-294	1.97E-236	rs11041883	25196	0.0087097	0.0105712	0.0118085	chr11:8349337:SNP	0.0008768
T	C	0	0	-0.5016309	-0.4999664	201	1	0	cg05082376	------?-----------------?-----------	0.4699	0.0232	84.0364326	60.7	2.46E-06	chr22:42485671:SNP	34	0	6.49E-294	2.66E-130	rs2284087	26396	0.0081105	0.0136452	0.0206539	chr22:42485671:SNP	0.0035084
G	A	0	0	0.4778261	0.4742441	898	1	0	cg25769590	------------?-------------??--------	0.4255	0.0306	67.442993	52.6	0.0002495	chr7:158803848:SNP	33	0	6.52E-294	2.52E-159	rs2040897	25588	0.0084297	0.0129432	0.0177664	chr7:158803848:SNP	0.0026361
C	T	0	0	0.5940613	0.5959748	697	1	0	cg19418458	-------?-?--?-----------?-??-----?--	0.2192	0.0276	54.7632947	48.9	0.001815	chr7:158827414:SNP	29	0	6.62E-294	1.64E-168	rs2071623	21708	0.0109775	0.0162657	0.0214701	chr7:158827414:SNP	0.0034007
C	T	0	0	-0.4245303	-0.421585	953	1	0	cg27431761	+++++++?++++++++++++++++?+??++++++++	0.4518	0.0257	50.4195551	38.5	0.01521	chr11:8355913:SNP	32	0	6.62E-294	3.04E-203	rs4758346	25149	0.0085806	0.0115062	0.0139559	chr11:8355913:SNP	0.0014984
G	A	0	0	-0.3324043	-0.3323181	862	1	0	cg24686497	++++++++++++++++++++++++?+++++++++++	0.4494	0.0282	37.8091899	10.1	0.2995	chr10:13566204:SNP	35	0	7.50E-294	5.60E-275	rs878017	27212	0.0084364	0.0090707	0.0093816	chr10:13566204:SNP	0.0002828
G	A	0	0	-0.3238939	-0.3236249	490	1	0	cg13348458	++++++++++++++++++++++++?+++++++++++	0.3817	0.0201	35.3296701	3.8	0.4052	chr6:27573463:SNP	35	9.76000000000024e-311	8.90E-294	6.00E-288	rs10807029	27257	0.0085954	0.0088345	0.0089316	chr6:27573463:SNP	0.0001025
C	T	0	0	0.4909818	0.489199	396	1	0	cg10622551	------------------------?-----------	0.3134	0.0172	72.5564698	53.1	0.0001308	chr4:2391031:SNP	35	0	9.38E-294	7.61E-155	rs3135091	27256	0.0086791	0.013355	0.0185212	chr4:2391031:SNP	0.003028
C	T	0	0	0.5869942	0.5800086	164	1	0	cg04111992	-------?-?--?-----?-----?-----------	0.3857	0.0238	91.2801545	67.1	4.20E-08	chr7:158766262:SNP	31	0	1.09E-293	1.94E-111	rs2657326	23674	0.0086005	0.0158359	0.0261684	chr7:158766262:SNP	0.0047596
T	C	0	0	-0.4971491	-0.4965793	201	1	0	cg05082376	------?-------?---------?-----------	0.4685	0.0241	76.315567	58.1	1.75E-05	chr22:42473603:SNP	33	0	1.21E-293	1.31E-138	rs133383	25139	0.008318	0.013559	0.0198373	chr22:42473603:SNP	0.0032106
D	I	0	0	-0.7376548	-0.7294073	637	1	0	cg17597901	?--??--???--?--?----??--?-?-?--??---	0.1798	0.0187	41.0891135	51.3	0.003628	chr7:39904548:INDEL	21	0	1.22E-293	1.16E-165	chr7:39904548:D	16769	0.0130891	0.0199165	0.026891	chr7:39904548:INDEL	0.0038753
T	C	0	0	0.8053706	0.7846974	805	1	0	cg22992730	+++++++?+?+++++++++?+?++?+??++++++++	0.2068	0.0155	109.7638513	74.5	1.25E-11	chr19:4796132:SNP	29	0	1.47E-293	6.02E-90	rs1541455	22473	0.010216	0.0214291	0.0400481	chr19:4796132:SNP	0.0090034
T	C	0	0	-0.3322537	-0.3321643	862	1	0	cg24686497	------------------------?-----------	0.4491	0.0284	37.8154683	10.1	0.2992	chr10:13566991:SNP	35	0	1.98E-293	1.48E-274	rs7904423	27208	0.0084377	0.009073	0.0093846	chr10:13566991:SNP	0.0002833
T	C	0	0	0.7199409	0.7188877	544	1	0	cg14818248	?++??++???++?++?++++??++?+???++??+++	0.2098	0.0149	41.5728797	54.3	0.002023	chr19:4754800:SNP	20	0	2.25E-293	8.92E-157	rs111853736	16104	0.0123344	0.0196382	0.0269883	chr19:4754800:SNP	0.0037269
D	I	0	0	0.7199409	0.7188877	544	1	0	cg14818248	?++??++???++?++?++++??++?+???++??+++	0.2098	0.0149	41.5728797	54.3	0.002023	chr19:4754776:INDEL	20	0	2.25E-293	8.92E-157	chr19:4754776:D	16104	0.0123344	0.0196382	0.0269883	chr19:4754776:INDEL	0.0037269
A	G	0	0	0.4348006	0.4348175	544	1	0	cg14818248	+++++++?+?++++++++++++++?+??++++++++	0.4291	0.0214	49.4312692	39.3	0.0142	chr19:4775499:SNP	31	0	2.27E-293	3.96E-198	rs7249538	23723	0.0087872	0.0118782	0.0144788	chr19:4775499:SNP	0.0015752
T	C	0	0	0.5869355	0.5851344	396	1	0	cg10622551	++++++++++++++++++++++++?+++++++++++	0.1607	0.0124	62.3213795	45.4	0.002153	chr4:2392274:SNP	35	0	2.42E-293	6.61E-180	rs3135088	27247	0.0111959	0.0159853	0.0205218	chr4:2392274:SNP	0.0037051
A	G	0	0	0.5782812	0.5768662	396	1	0	cg10622551	++++++++++++++++++++++++?+++++++++++	0.1593	0.0118	60.1542783	43.5	0.003727	chr4:2402434:SNP	35	0	2.60E-293	7.93E-186	rs3135076	27242	0.0112426	0.0157602	0.0198908	chr4:2402434:SNP	0.0034503
G	A	0	0	-0.3309875	-0.3318147	793	1	0	cg22629528	+++++++?++++++++++?+++++?+++++++++++	0.4086	0.0226	34.3334623	6.8	0.3565	chr11:132955766:SNP	33	1.80828026377896e-321	3.99E-293	1.53E-279	rs568550	26012	0.0086348	0.0090682	0.0092645	chr11:132955766:SNP	0.0001819
T	C	0	0	-0.4452089	-0.4454086	553	1	0	cg15105011	------------------------?-?-------+-	0.1565	0.0219	34.5190201	4.4	0.3951	chr4:881228:SNP	34	3.00000000000034e-312	4.14E-293	1.47E-285	rs4690203	26645	0.011786	0.012173	0.0123285	chr4:881228:SNP	0.0002205
A	G	0	0	0.4843858	0.4850758	396	1	0	cg10622551	+++++++?+?++++++++++++++?+?+++++++++	0.3973	0.0254	64.027447	51.6	0.0004406	chr4:2399058:SNP	32	0	5.16E-293	1.86E-158	rs3135080	24383	0.0087442	0.0132593	0.0180603	chr4:2399058:SNP	0.0026453
G	A	0	0	0.5782072	0.5766649	396	1	0	cg10622551	------------------------?-----------	0.1593	0.0118	60.1597754	43.5	0.003722	chr4:2402465:SNP	35	0	6.58E-293	1.07E-185	rs3128779	27242	0.0112441	0.0157657	0.0198953	chr4:2402465:SNP	0.003452
A	G	0	0	-0.3310554	-0.3318716	793	1	0	cg22629528	-------?----------?-----?-----------	0.4086	0.0226	34.3465971	6.8	0.3559	chr11:132955819:SNP	33	2.24799868857767e-321	7.24E-293	3.00E-279	rs568399	26005	0.0086378	0.0090738	0.0092713	chr11:132955819:SNP	0.0001831
G	A	0	0	0.6653954	0.6624228	201	1	0	cg05082376	------??-?--------------?-??--------	0.3221	0.0214	107.0304051	72.9	7.12E-11	chr22:42538229:SNP	30	0	8.84E-293	1.59E-90	rs28514673	22852	0.0089358	0.0181142	0.0329795	chr22:42538229:SNP	0.0065624
C	A	0	0	0.5769743	0.5745206	396	1	0	cg10622551	-------?----------------?-----------	0.161	0.0136	56.5236359	41.6	0.006585	chr4:2405454:SNP	34	0	1.22E-292	1.63E-192	rs3128767	26428	0.0113813	0.0157143	0.0194942	chr4:2405454:SNP	0.0031859
A	G	0	0	0.8072475	0.7858607	805	1	0	cg22992730	+++++++?+?+++++++++?+?++?+??++++++++	0.2066	0.0154	110.5505316	74.7	9.25E-12	chr19:4795289:SNP	29	0	1.26E-292	3.43E-89	rs1044386	22472	0.0102108	0.0214954	0.0403148	chr19:4795289:SNP	0.009081
G	A	0	0	0.392958	0.392958	369	1	0	cg09826364	-------?-?--?-----?-----?-----------	0.2261	0.0239	28.9344873	0	0.521	chr7:158765812:SNP	31	1.42E-292	1.42E-292	1.42E-292	rs2247275	23674	0.0107494	0.0107494	0.0107494	chr7:158765812:SNP	0
T	C	0	0	-0.4127287	-0.4116118	275	1	0	cg07138994	--------------------------??--------	0.4294	0.0227	53.6815002	38.5	0.0129	chr11:8358049:SNP	34	0	1.43E-292	8.12E-200	rs9804548	26476	0.0084127	0.0112597	0.013685	chr11:8358049:SNP	0.0015293
A	T	0	0	0.6502752	0.6505227	201	1	0	cg05082376	?++??++???++?+??++++??++++?+?++??+++	0.3276	0.023	48.8909775	59.1	0.0003186	chr22:42481412:SNP	21	0	1.66E-292	6.88E-138	rs7289592	16005	0.0106424	0.0177972	0.0260159	chr22:42481412:SNP	0.003536
C	T	0	0	-0.5158019	-0.5158019	329	1	0	cg08650890	+++?+++++++?++?+++++??++????++?+++++	0.1351	0.0207	24.2519588	0	0.5049	chr6:31288877:SNP	26	1.77E-292	1.77E-292	1.77E-292	rs7748141	20591	0.0141121	0.0141121	0.0141121	chr6:31288877:SNP	0
T	C	0	0	0.5386849	0.5376082	164	1	0	cg04111992	++++++++++++?+++++++++++++??++++++++	0.1991	0.0277	54.958389	41.8	0.007012	chr7:158784367:SNP	33	0	1.98E-292	1.89E-189	rs73167299	25551	0.0106838	0.01471	0.0183488	chr7:158784367:SNP	0.0027407
C	T	0	0	-0.3813607	-0.3806004	102	1	0	cg02599361	++++++++++++++++++++++++++++++++++++	0.3271	0.0191	45.3824625	22.9	0.1124	chr5:178509565:SNP	36	0	2.31E-292	1.15E-244	rs1826864	27750	0.0088044	0.0104152	0.0114162	chr5:178509565:SNP	0.0008392
C	T	0	0	-0.509897	-0.509897	329	1	0	cg08650890	+++?+++++++?++?+++++??++????++?+++++	0.1402	0.0204	23.5779413	0	0.5439	chr6:31311950:SNP	26	3.39E-292	3.39E-292	3.39E-292	rs2256747	20622	0.0139574	0.0139574	0.0139574	chr6:31311950:SNP	0
A	G	0	0	-0.5110246	-0.5110246	329	1	0	cg08650890	---?-------?--?-----??--????--?-----	0.1392	0.0203	23.4254719	0	0.5527	chr6:31308717:SNP	26	3.52E-292	3.52E-292	3.52E-292	rs402175	20616	0.0139886	0.0139886	0.0139886	chr6:31308717:SNP	0
G	A	0	0	-0.3251695	-0.3247994	490	1	0	cg13348458	++++++++++++++++++++++++++++++++++++	0.3817	0.0204	37.1813494	5.9	0.3689	chr6:27528643:SNP	36	1.18000168524494e-318	3.73E-292	1.31E-282	rs6915266	27750	0.0085206	0.0088913	0.0090517	chr6:27528643:SNP	0.000165
G	A	0	0	-0.3356886	-0.3356886	913	1	0	cg26283170	+++++++?+?++++++++?+?++??+??++++++++	0.4639	0.0181	20.1211405	0	0.8256	chr11:132996397:SNP	28	4.06E-292	4.06E-292	4.06E-292	rs547962	22060	0.00919	0.00919	0.00919	chr11:132996397:SNP	0
T	C	0	0	-0.4447248	-0.4449525	553	1	0	cg15105011	------------------------?-?-------+-	0.1564	0.0218	34.5320432	4.4	0.3945	chr4:881195:SNP	34	2.65999999999977e-311	4.22E-292	1.76E-284	rs4690204	26645	0.0117913	0.0121817	0.0123387	chr4:881195:SNP	0.0002226
T	C	0	0	-0.5106312	-0.5106312	329	1	0	cg08650890	---?-------?--?-----??--????--?-----	0.1394	0.0203	23.9671007	0	0.5213	chr6:31313677:SNP	26	5.63E-292	5.63E-292	5.63E-292	rs9265908	20623	0.0139828	0.0139828	0.0139828	chr6:31313677:SNP	0
D	I	0	0	0.5725777	0.5699839	396	1	0	cg10622551	+++?+++?+?++++++++++++++?++++++?++++	0.1617	0.013	45.7755266	34.5	0.03264	chr4:2402164:INDEL	31	0	7.68E-292	5.43E-215	chr4:2402164:D	23817	0.0119907	0.0156117	0.018296	chr4:2402164:INDEL	0.0023846
T	C	0	0	0.4918682	0.4900629	396	1	0	cg10622551	++++++++++++++++++++++++?+++++++++++	0.3132	0.0173	73.2643508	53.6	0.0001065	chr4:2387835:SNP	35	0	7.82E-292	2.27E-152	rs3135098	27248	0.0086813	0.0134229	0.0187067	chr4:2387835:SNP	0.0030851
C	G	0	0	-0.5746154	-0.5745802	329	1	0	cg08650890	-----------?--------?---????--------	0.1313	0.0194	37.6755815	23	0.1297	chr6:31483481:SNP	30	0	7.89E-292	2.30E-246	rs9267445	24133	0.0131942	0.0157379	0.0171414	chr6:31483481:SNP	0.0015919
G	A	0	0	-0.3529154	-0.3523965	343	1	0	cg09057517	+++++++++?++++++++++++++?+++++++++++	0.3799	0.0207	37.7372986	12.6	0.2615	chr6:27498581:SNP	34	0	1.02E-291	1.25E-268	rs12208078	25744	0.0088133	0.0096541	0.0100785	chr6:27498581:SNP	0.0003845
G	C	0	0	-0.4031501	-0.4023194	953	1	0	cg27431761	+++++++?++++++++++++++++?+??++++++++	0.4384	0.0285	46.0099846	32.6	0.04042	chr11:8348700:SNP	32	0	1.04E-291	3.52E-217	rs10769898	25183	0.0086353	0.0110219	0.0128165	chr11:8348700:SNP	0.0011727
G	A	0	0	0.5782957	0.5800509	502	1	0	cg13665998	------??-?---------??--??-??--------	0.1576	0.0192	35.5950701	27	0.09937	chr5:102904222:SNP	27	0	1.10E-291	1.88E-233	rs7716935	20730	0.0129479	0.0158917	0.0177262	chr5:102904222:SNP	0.0017041
T	C	0	0	-0.5099696	-0.5099696	329	1	0	cg08650890	---?-------?--?-----??--????--?-----	0.1394	0.0202	23.7742018	0	0.5324	chr6:31312656:SNP	26	1.13E-291	1.13E-291	1.13E-291	rs2394978	20621	0.013972	0.013972	0.013972	chr6:31312656:SNP	0
A	G	0	0	-0.5095687	-0.5095687	329	1	0	cg08650890	---?-------?--?-----??--????--?-----	0.1394	0.0202	23.5719284	0	0.5442	chr6:31312020:SNP	26	1.21E-291	1.21E-291	1.21E-291	rs2256750	20621	0.0139617	0.0139617	0.0139617	chr6:31312020:SNP	0
A	G	0	0	-0.5103434	-0.5103434	329	1	0	cg08650890	---?-------?--?-----??--????--?-----	0.1393	0.0204	23.9587187	0	0.5218	chr6:31315861:SNP	26	1.24E-291	1.24E-291	1.24E-291	rs9265973	20621	0.0139832	0.0139832	0.0139832	chr6:31315861:SNP	0
G	T	0	0	-0.5103434	-0.5103434	329	1	0	cg08650890	+++?+++++++?++?+++++??++????++?+++++	0.1393	0.0204	23.9587187	0	0.5218	chr6:31315879:SNP	26	1.24E-291	1.24E-291	1.24E-291	rs9265974	20621	0.0139832	0.0139832	0.0139832	chr6:31315879:SNP	0
C	G	0	0	-0.5097333	-0.5097333	329	1	0	cg08650890	---?-------?--?-----??--????--?-----	0.1394	0.0202	23.6404945	0	0.5402	chr6:31312607:SNP	26	1.26E-291	1.26E-291	1.26E-291	rs9265857	20623	0.0139666	0.0139666	0.0139666	chr6:31312607:SNP	0
C	T	0	0	-0.5105399	-0.5105399	329	1	0	cg08650890	+++?+++++++?++?+++++??++????++?+++++	0.1393	0.0203	23.8938004	0	0.5255	chr6:31317065:SNP	26	1.31E-291	1.31E-291	1.31E-291	rs2923007	20622	0.0139891	0.0139891	0.0139891	chr6:31317065:SNP	0
G	A	0	0	-0.5106706	-0.5106706	329	1	0	cg08650890	+++?+++++++?++?+++++??++????++?+++++	0.1393	0.0203	24.0631096	0	0.5157	chr6:31317063:SNP	26	1.35E-291	1.35E-291	1.35E-291	rs3016017	20622	0.013993	0.013993	0.013993	chr6:31317063:SNP	0
C	G	0	0	-0.510388	-0.510388	329	1	0	cg08650890	---?-------?--?-----??--????--?-----	0.1393	0.0204	23.946796	0	0.5224	chr6:31315805:SNP	26	1.55E-291	1.55E-291	1.55E-291	rs9265972	20621	0.0139868	0.0139868	0.0139868	chr6:31315805:SNP	0
G	A	0	0	0.6000905	0.5935351	164	1	0	cg04111992	-------?-?--?-----??----?-??--------	0.4348	0.0299	81.1822458	66.7	2.50E-07	chr7:158822059:SNP	28	0	1.61E-291	2.64E-113	rs2239712	21496	0.0088225	0.0162658	0.0265269	chr7:158822059:SNP	0.0044583
A	G	0	0	-0.495921	-0.4950339	201	1	0	cg05082376	------?-------?---------?-----------	0.4696	0.0238	76.4707188	58.2	1.66E-05	chr22:42465788:SNP	33	0	2.26E-291	1.77E-137	rs133373	25142	0.008315	0.0135698	0.0198705	chr22:42465788:SNP	0.0032198
C	T	0	0	-0.5101336	-0.5101336	329	1	0	cg08650890	+++?+++++++?++?+++++??++????++?+++++	0.1394	0.0204	23.9901634	0	0.5199	chr6:31315792:SNP	26	2.43E-291	2.43E-291	2.43E-291	rs9265971	20621	0.0139845	0.0139845	0.0139845	chr6:31315792:SNP	0
G	A	0	0	-0.5100198	-0.5100198	329	1	0	cg08650890	+++?+++++++?++?+++++??++????++?+++++	0.1394	0.0204	23.9039721	0	0.5249	chr6:31315933:SNP	26	2.66E-291	2.66E-291	2.66E-291	rs9265976	20621	0.0139823	0.0139823	0.0139823	chr6:31315933:SNP	0
C	T	0	0	-0.5127855	-0.5127855	329	1	0	cg08650890	+++?+++++++?++?+++++?+++?????+?+++++	0.1397	0.0211	22.496532	0	0.6069	chr6:31334422:SNP	26	2.94E-291	2.94E-291	2.94E-291	rs2844577	20482	0.0140592	0.0140592	0.0140592	chr6:31334422:SNP	0
A	G	0	0	-0.5092412	-0.5092412	329	1	0	cg08650890	---?-------?--?-----??--????--?-----	0.1394	0.0202	23.6700665	0	0.5385	chr6:31312259:SNP	26	2.96E-291	2.96E-291	2.96E-291	rs2844589	20623	0.0139621	0.0139621	0.0139621	chr6:31312259:SNP	0
G	A	0	0	-0.5100642	-0.5100642	329	1	0	cg08650890	+++?+++++++?++?+++++??++????++?+++++	0.1394	0.0204	23.8921968	0	0.5256	chr6:31314652:SNP	26	3.34E-291	3.34E-291	3.34E-291	rs2507998	20621	0.0139859	0.0139859	0.0139859	chr6:31314652:SNP	0
T	C	0	0	-0.5100427	-0.5100427	329	1	0	cg08650890	---?-------?--?-----??--????--?-----	0.1394	0.0204	23.942053	0	0.5227	chr6:31316044:SNP	26	3.61E-291	3.61E-291	3.61E-291	rs9265979	20621	0.0139862	0.0139862	0.0139862	chr6:31316044:SNP	0
C	A	0	0	0.547482	0.5454132	257	1	0	cg06671706	------------------------?-----------	0.2771	0.0321	84.0222857	59.5	4.05E-06	chr8:8587342:SNP	35	0	3.74E-291	4.02E-133	rs13260303	27204	0.009023	0.0149565	0.022298	chr8:8587342:SNP	0.0042489
C	A	0	0	-0.5100871	-0.5100871	329	1	0	cg08650890	+++?+++++++?++?+++++??++????++?+++++	0.1393	0.0204	23.9302672	0	0.5234	chr6:31316234:SNP	26	4.53E-291	4.53E-291	4.53E-291	rs9265985	20621	0.0139898	0.0139898	0.0139898	chr6:31316234:SNP	0
T	G	0	0	-0.4970129	-0.49671	201	1	0	cg05082376	-------?------?---------?-----------	0.4165	0.0268	73.9887188	56.8	3.58E-05	chr22:42431246:SNP	33	0	4.70E-291	8.19E-142	rs133351	25189	0.0084784	0.0136233	0.0196032	chr22:42431246:SNP	0.0031611
T	C	0	0	-0.5100369	-0.5100369	329	1	0	cg08650890	---?-------?--?-----??--????--?-----	0.1396	0.0203	24.2519165	0	0.5049	chr6:31312941:SNP	26	5.13E-291	5.13E-291	5.13E-291	rs2394980	20574	0.0139897	0.0139897	0.0139897	chr6:31312941:SNP	0
A	G	0	0	0.5193721	0.5147915	396	1	0	cg10622551	+++++++?+?++++++++++++++?+++++++++++	0.3057	0.0207	68.8515035	53.5	0.0001659	chr4:2371156:SNP	33	0	5.18E-291	9.02E-155	rs3135138	24998	0.009108	0.0141202	0.0195969	chr4:2371156:SNP	0.0032
A	T	0	0	-0.5099695	-0.5099695	329	1	0	cg08650890	---?-------?--?-----??--????--?-----	0.1394	0.0204	23.9784067	0	0.5206	chr6:31316448:SNP	26	5.66E-291	5.66E-291	5.66E-291	rs9265990	20622	0.0139889	0.0139889	0.0139889	chr6:31316448:SNP	0
A	G	0	0	-0.5099695	-0.5099695	329	1	0	cg08650890	---?-------?--?-----??--????--?-----	0.1394	0.0204	23.9784067	0	0.5206	chr6:31316613:SNP	26	5.66E-291	5.66E-291	5.66E-291	rs9265998	20622	0.0139889	0.0139889	0.0139889	chr6:31316613:SNP	0
C	G	0	0	-0.5192861	-0.5192861	329	1	0	cg08650890	---?--?----?--?-----?---????--?-----	0.1383	0.0218	23.898557	0	0.5252	chr6:31335976:SNP	26	6.03E-291	6.03E-291	6.03E-291	rs2156874	20107	0.0142451	0.0142451	0.0142451	chr6:31335976:SNP	0
A	G	0	0	0.4906418	0.4888133	396	1	0	cg10622551	++++++++++++++++++++++++?+++++++++++	0.3132	0.0172	73.1319988	53.5	0.0001107	chr4:2391632:SNP	35	0	7.19E-291	3.72E-152	rs3135089	27245	0.0086815	0.013411	0.0186735	chr4:2391632:SNP	0.0030748
T	C	0	0	0.4562992	0.4462621	514	1	0	cg14003022	+++++++?++++++++++++++++?+++++++++++	0.4478	0.0334	65.1263314	49.3	0.0007109	chr4:3040587:SNP	34	0	7.26E-291	1.43E-173	rs2798303	26454	0.0082321	0.0122436	0.0162462	chr4:3040587:SNP	0.0022785
A	G	0	0	0.5194035	0.5149479	396	1	0	cg10622551	+++++++?+?++++++++++++++?+++++++++++	0.305	0.0208	68.7170459	53.4	0.0001725	chr4:2371930:SNP	33	0	7.55E-291	6.86E-155	rs3128809	24998	0.0091229	0.0141285	0.0195905	chr4:2371930:SNP	0.0031987
G	A	0	0	-0.5087653	-0.5087653	329	1	0	cg08650890	+++?+++++++?++?+++++??++????++?+++++	0.1394	0.0201	23.2871677	0	0.5608	chr6:31312492:SNP	26	7.87E-291	7.87E-291	7.87E-291	rs2854010	20623	0.0139593	0.0139593	0.0139593	chr6:31312492:SNP	0
T	C	0	0	-0.4521589	-0.4420046	514	1	0	cg14003022	-------?----------------?-----------	0.5056	0.0392	64.6131008	48.9	0.0008177	chr4:3051940:SNP	34	0	1.10E-290	3.91E-175	rs1263309	26478	0.008185	0.0121306	0.0160259	chr4:3051940:SNP	0.0022167
A	C	0	0	0.6939156	0.6912504	201	1	0	cg05082376	++++++??++++++++++++++++?++?+++?++++	0.3261	0.0263	134.3284019	77.7	3.72E-15	chr22:42543017:SNP	31	0	1.23E-290	9.24E-74	rs2854743	24185	0.00853	0.0189726	0.0381943	chr22:42543017:SNP	0.0079782
C	T	0	0	0.6987056	0.6974156	527	1	0	cg14329783	------??---------------??-??--------	0.1064	0.0153	44.7999171	35.3	0.03077	chr7:75849141:SNP	30	0	1.49E-290	1.44E-214	rs147320264	23802	0.0144667	0.0191446	0.0223485	chr7:75849141:SNP	0.0034938
T	C	0	0	0.6987056	0.6974156	527	1	0	cg14329783	++++++??+++++++++++++++??+??++++++++	0.1064	0.0153	44.7999171	35.3	0.03077	chr7:75849643:SNP	30	0	1.49E-290	1.44E-214	rs74716072	23802	0.0144667	0.0191446	0.0223485	chr7:75849643:SNP	0.0034938
A	G	0	0	0.537846	0.5359456	164	1	0	cg04111992	++++++++++++?+++++++++++?++?++++++++	0.1847	0.0219	52.0409097	38.5	0.01404	chr7:158780563:SNP	33	0	1.53E-290	1.50E-198	rs111163568	25699	0.0110011	0.0147125	0.0178909	chr7:158780563:SNP	0.0025364
T	C	0	0	-0.5093501	-0.5093501	329	1	0	cg08650890	---?-------?--?-----??--????--?-----	0.1395	0.0203	23.2375458	0	0.5637	chr6:31316080:SNP	26	2.13E-290	2.13E-290	2.13E-290	rs9265982	20615	0.0139859	0.0139859	0.0139859	chr6:31316080:SNP	0
A	G	0	0	-0.4015587	-0.400663	953	1	0	cg27431761	-------?----------------?-??--------	0.4379	0.0282	45.8911823	32.4	0.04144	chr11:8348826:SNP	32	0	3.38E-290	1.31E-216	rs10769899	25160	0.008635	0.0110053	0.0127829	chr11:8348826:SNP	0.0011633
A	G	0	0	-0.5126896	-0.5126896	329	1	0	cg08650890	---?----?--?--?-----??--????--?-----	0.1402	0.0189	22.6734018	0	0.5391	chr6:31306420:SNP	25	3.43E-290	3.43E-290	3.43E-290	rs1625792	20059	0.0140826	0.0140826	0.0140826	chr6:31306420:SNP	0
G	A	0	0	-0.5099954	-0.5099954	329	1	0	cg08650890	+++?+++++++?++?+++++??++????++?+++++	0.1387	0.0203	23.6298191	0	0.5408	chr6:31315618:SNP	26	3.52E-290	3.52E-290	3.52E-290	rs9265964	20595	0.0140088	0.0140088	0.0140088	chr6:31315618:SNP	0
T	C	0	0	-0.5768323	-0.5773636	329	1	0	cg08650890	------?----?--------?---????--------	0.1314	0.02	35.5062594	21.1	0.1556	chr6:31558702:SNP	29	0	3.93E-290	1.72E-250	rs3130063	23256	0.0134565	0.0158607	0.017064	chr6:31558702:SNP	0.0014372
T	G	0	0	-0.5091063	-0.5091063	329	1	0	cg08650890	---?-------?--?-----??--????--?-----	0.1395	0.0203	24.9449672	0	0.4655	chr6:31318308:SNP	26	0	3.96E-290	3.96E-290	rs2596510	20617	0.0139857	0.0139857	0.0139857	chr6:31318308:SNP	0
C	T	0	0	-0.5233347	-0.5233347	329	1	0	cg08650890	+++?+++++++?++?+++++?+++?????+?+++++	0.1344	0.022	21.497241	0	0.6646	chr6:31172151:SNP	26	4.78E-290	4.78E-290	4.78E-290	rs3132510	20482	0.0143786	0.0143786	0.0143786	chr6:31172151:SNP	0
C	T	0	0	-0.4063795	-0.4053717	819	1	0	cg23414330	++++++++++++++++++?++??+++?+++++++++	0.4818	0.0289	45.6983414	32.2	0.04315	chr10:125761439:SNP	32	0	7.69E-290	6.14E-212	rs4590807	23606	0.0088726	0.0111416	0.0130795	chr10:125761439:SNP	0.0012059
T	G	0	0	-0.4961693	-0.4932121	201	1	0	cg05082376	-------?-?--------------------------	0.4838	0.0222	79.9814322	58.7	8.92E-06	chr22:42420855:SNP	34	0	1.06E-289	2.36E-135	rs133346	25478	0.0082677	0.0135591	0.0200383	chr22:42420855:SNP	0.0033573
T	C	0	0	0.5387122	0.5374842	164	1	0	cg04111992	++++++++++++?+++++++++++++??++++++++	0.199	0.0276	55.3843313	42.2	0.006317	chr7:158783129:SNP	33	0	1.20E-289	2.01E-186	rs73167296	25550	0.0106888	0.0147776	0.0184998	chr7:158783129:SNP	0.0027944
A	G	0	0	0.8070124	0.7854082	805	1	0	cg22992730	+++++++?+?+++++++++?+?++?+??++++++++	0.2067	0.0155	111.6704228	74.9	6.01E-12	chr19:4795342:SNP	29	0	1.54E-289	2.01E-87	rs1044409	22471	0.0102095	0.0215981	0.0407177	chr19:4795342:SNP	0.009202
C	T	0	0	-0.5089666	-0.5089666	329	1	0	cg08650890	+++?+++++++?++?+++++??++????++?+++++	0.1393	0.0203	24.94256	0	0.4656	chr6:31318432:SNP	26	1.55E-289	1.55E-289	1.55E-289	rs2596508	20609	0.0139962	0.0139962	0.0139962	chr6:31318432:SNP	0
A	G	0	0	-0.5179711	-0.5179711	329	1	0	cg08650890	---?--?----?--?-----?---????--?-----	0.1387	0.0222	23.7851483	0	0.5318	chr6:31353329:SNP	26	1.65E-289	1.65E-289	1.65E-289	rs2596565	20095	0.0142446	0.0142446	0.0142446	chr6:31353329:SNP	0
G	T	0	0	-0.5793949	-0.5825342	237	1	0	cg06102954	++++++++++++++++++?+++++?+++++++++++	0.3917	0.0178	116.2372831	71.6	3.33E-11	chr21:42743327:SNP	34	0	1.74E-289	9.23E-91	rs443099	26786	0.008142	0.0160207	0.0286788	chr21:42743327:SNP	0.0057611
C	G	0	0	0.4671898	0.4645526	342	1	0	cg09045262	++++++++++++++++++++++++?+++++++++++	0.1984	0.0161	47.3525829	28.2	0.06373	chr1:19605500:SNP	35	0	2.04E-289	1.62E-229	rs7525961	27207	0.0103709	0.0127775	0.0144438	chr1:19605500:SNP	0.0014991
A	G	0	0	0.4431582	0.4363287	953	1	0	cg27431761	++++++++++++++++++++++++++++++++++++	0.4635	0.0264	69.9203217	49.9	0.0004103	chr11:8586772:SNP	36	0	2.99E-289	2.15E-166	rs9705083	27742	0.0080687	0.0120047	0.0161191	chr11:8586772:SNP	0.0023695
A	G	0	0	0.6358688	0.6314453	201	1	0	cg05082376	++++++??+?++++++++++++++?+?+++++++++	0.3314	0.0227	106.0619229	71.7	2.00E-10	chr22:42523943:SNP	31	0	4.88E-289	3.09E-93	rs16947	23514	0.0087811	0.0173794	0.0310445	chr22:42523943:SNP	0.0061625
A	T	0	0	0.5348517	0.5331222	164	1	0	cg04111992	+++++++?++++?+++++++++++++??++++++++	0.1998	0.0276	51.3740762	39.7	0.01215	chr7:158782949:SNP	32	0	5.22E-289	1.02E-194	rs73167295	24800	0.0108418	0.014674	0.0179674	chr7:158782949:SNP	0.0025094
C	T	0	0	0.6579463	0.6538148	201	1	0	cg05082376	------??-?--------------?-??---?----	0.3274	0.0206	99.2881621	71.8	6.60E-10	chr22:42531700:SNP	29	0	5.57E-289	1.20E-93	rs9623531	22126	0.0090384	0.0179969	0.0320502	chr22:42531700:SNP	0.0061472
T	C	0	0	-0.5087962	-0.5087962	329	1	0	cg08650890	---?-------?--?-----??--????--?-----	0.139	0.0203	24.3162851	0	0.5012	chr6:31315193:SNP	26	6.01E-289	6.01E-289	6.01E-289	rs9265948	20620	0.0140059	0.0140059	0.0140059	chr6:31315193:SNP	0
A	G	0	0	-0.5318851	-0.5318851	329	1	0	cg08650890	---?--?-?--?--?-----?---?????-?-----	0.1359	0.0197	21.7876707	0	0.5331	chr6:31430752:SNP	24	7.08E-289	7.08E-289	7.08E-289	rs3132090	19062	0.0146433	0.0146433	0.0146433	chr6:31430752:SNP	0
C	T	0	0	0.4413623	0.4355086	953	1	0	cg27431761	------------------------------------	0.4654	0.0265	69.6121914	49.7	0.0004466	chr11:8624829:SNP	36	0	7.47E-289	3.34E-166	rs10840091	27705	0.0080763	0.0119905	0.0160632	chr11:8624829:SNP	0.0023531
T	C	0	0	0.4879164	0.4889542	458	1	0	cg12390516	+++++++?++++++++++++++++?+++++++++++	0.3474	0.0436	72.0627986	54.2	9.90E-05	chr10:13552975:SNP	34	0	1.10E-288	7.46E-147	rs7072066	26446	0.008658	0.0134659	0.0189066	chr10:13552975:SNP	0.003058
C	T	0	0	0.5894539	0.582588	164	1	0	cg04111992	-------?-?--?-----?-----?-----------	0.3879	0.0237	94.2265887	68.2	1.48E-08	chr7:158767628:SNP	31	0	1.33E-288	5.34E-106	rs2730249	23675	0.0085823	0.0160469	0.0269561	chr7:158767628:SNP	0.0049668
G	A	0	0	0.6012306	0.5947857	164	1	0	cg04111992	-------?----?------?----?-??---?----	0.4266	0.0309	89.5984563	68.7	2.29E-08	chr7:158823021:SNP	29	0	1.96E-288	2.09E-105	rs2527184	22647	0.0086168	0.0163877	0.0275734	chr7:158823021:SNP	0.0048252
G	A	0	0	0.5335729	0.5307268	825	1	0	cg23604683	------------------------------------	0.131	0.0135	45.8027632	23.6	0.1046	chr7:75652994:SNP	36	0	2.40E-288	2.59E-241	rs73366066	27708	0.0122907	0.014625	0.0160843	chr7:75652994:SNP	0.0017023
T	G	0	0	0.3210388	0.3210388	862	1	0	cg24686497	+++++++?+?++++++++++++++?+++++++++++	0.4212	0.0333	31.8224878	0	0.4756	chr10:13587241:SNP	33	3.95E-288	3.95E-288	3.95E-288	rs7068382	24994	0.00885	0.00885	0.00885	chr10:13587241:SNP	0
T	C	0	0	0.3520607	0.3526958	215	1	0	cg05491587	+++++++???++++++++++++++?+++++++++++	0.4605	0.024	35.6409954	13	0.2591	chr18:77721832:SNP	32	0	4.17E-288	2.39E-262	rs60513222	24437	0.0088498	0.0097231	0.0101747	chr18:77721832:SNP	0.0003808
T	C	0	0	-0.506439	-0.506439	329	1	0	cg08650890	---?-------?--?-----??--????--?-----	0.1397	0.0198	23.2271223	0	0.5643	chr6:31314938:SNP	26	4.46E-288	4.46E-288	4.46E-288	rs9265937	20619	0.0139622	0.0139622	0.0139622	chr6:31314938:SNP	0
C	T	0	0	0.8144723	0.7928592	805	1	0	cg22992730	-------?-?---------?-?--?-??---?----	0.2066	0.0155	106.8432313	74.7	1.89E-11	chr19:4789861:SNP	28	0	4.57E-288	4.56E-88	rs11666054	21752	0.0103458	0.0218591	0.04094	chr19:4789861:SNP	0.0090394
C	T	0	0	-0.433021	-0.433021	553	1	0	cg15105011	+++++++?+++++++++++++++++++?++++++++	0.1557	0.022	29.453299	0	0.6444	chr4:852484:SNP	34	5.66E-288	5.66E-288	5.66E-288	rs2061846	26273	0.0119403	0.0119403	0.0119403	chr4:852484:SNP	0
T	C	0	0	0.6305838	0.6248685	257	1	0	cg06671706	++++++++++++++++++++++++?+++++++++++	0.2454	0.0151	108.0019542	68.5	1.24E-09	chr8:8580453:SNP	35	0	6.17E-288	2.27E-103	rs1522839	27256	0.0091951	0.0172315	0.0292084	chr8:8580453:SNP	0.0065263
T	C	0	0	-0.4930056	-0.4921536	201	1	0	cg05082376	--------------?---------?-----------	0.485	0.0202	81.9572758	59.7	4.79E-06	chr22:42435868:SNP	34	0	8.04E-288	3.41E-130	rs4822084	25983	0.0081767	0.0135745	0.0203073	chr22:42435868:SNP	0.0034209
G	T	0	0	0.4431814	0.4363301	953	1	0	cg27431761	------------------------------------	0.4635	0.0264	70.2873221	50.2	0.0003709	chr11:8585689:SNP	36	0	9.12E-288	1.04E-164	rs9737312	27741	0.0080685	0.0120359	0.0162032	chr11:8585689:SNP	0.0023943
A	G	0	0	0.5892446	0.582258	201	1	0	cg05082376	++++++++++++++++++++++++++++++++++++	0.2397	0.0394	94.9288131	63.1	1.96E-07	chr22:42416805:SNP	36	0	1.02E-287	3.96E-121	rs133338	27735	0.009283	0.0160626	0.0251779	chr22:42416805:SNP	0.0053783
A	G	0	0	-0.5105165	-0.5105165	329	1	0	cg08650890	---?----?--?--?-----??--????--?-----	0.1398	0.0187	22.2450284	0	0.5646	chr6:31300197:SNP	25	1.90E-287	1.90E-287	1.90E-287	rs9265645	20053	0.0140902	0.0140902	0.0140902	chr6:31300197:SNP	0
C	G	0	0	-0.4614464	-0.4614464	448	1	0	cg12092346	--------?-----------------??---?----	0.1392	0.0209	30.0481366	0	0.5148	chr18:77627574:SNP	32	2.24E-287	2.24E-287	2.24E-287	rs62103186	25193	0.0127374	0.0127374	0.0127374	chr18:77627574:SNP	0
D	I	0	0	0.6299053	0.6277303	862	1	0	cg24686497	?++??++???++?++?++++??++?+?+??+??+++	0.3461	0.0666	43.277881	56.1	0.001188	chr10:13508558:INDEL	20	0	2.52E-287	5.50E-148	chr10:13508558:D	16050	0.0106743	0.017329	0.0243138	chr10:13508558:INDEL	0.0030049
G	C	0	0	0.4889978	0.4869536	396	1	0	cg10622551	------------------------?-----------	0.3143	0.0167	73.5551092	53.8	9.79E-05	chr4:2395686:SNP	35	0	3.89E-287	1.45E-149	rs2097296	27238	0.0086778	0.0134472	0.0187735	chr4:2395686:SNP	0.0031057
T	C	0	0	0.4298899	0.4294365	544	1	0	cg14818248	+++++++?+?++++++++++++++?+??++++++++	0.4307	0.0223	49.2075245	39	0.01497	chr19:4774089:SNP	31	0	4.17E-287	2.87E-195	rs10408624	23718	0.0087918	0.0118595	0.0144208	chr19:4774089:SNP	0.0015588
C	A	0	0	-0.5143043	-0.5143043	329	1	0	cg08650890	+++??++++++?++?+++++??++????++?+++++	0.1385	0.0195	20.6317584	0	0.6603	chr6:31321267:SNP	25	5.42E-287	5.42E-287	5.42E-287	rs2596500	20088	0.0142061	0.0142061	0.0142061	chr6:31321267:SNP	0
G	A	0	0	0.6097123	0.5996405	201	1	0	cg05082376	------------------------------------	0.2406	0.0388	102.6397883	65.9	1.45E-08	chr22:42511529:SNP	36	0	8.31E-287	9.45E-113	rs2839709	27722	0.0092137	0.0165686	0.0270196	chr22:42511529:SNP	0.0059814
G	C	0	0	-0.5203367	-0.5203367	329	1	0	cg08650890	+++??+?++++?++?+++++?+++????++?+++++	0.1383	0.0203	23.0989376	0	0.514	chr6:31353435:SNP	25	8.97E-287	8.97E-287	8.97E-287	rs2844530	19584	0.0143782	0.0143782	0.0143782	chr6:31353435:SNP	0
A	C	0	0	0.3528833	0.3535875	215	1	0	cg05491587	+++++++???++++++++++++++?+++++++++++	0.4608	0.0239	35.9298742	13.7	0.2484	chr18:77721824:SNP	32	0	1.18E-286	2.35E-259	rs59762424	24436	0.0088502	0.0097725	0.0102576	chr18:77721824:SNP	0.0004045
G	A	0	0	-0.3211043	-0.3211603	419	1	0	cg11287055	++++++++++++++++++++++++?+++++++++++	0.4259	0.0175	36.5564332	7	0.3508	chr21:38642233:SNP	35	4.45000001374722e-316	1.23E-286	1.04E-273	rs2409878	27225	0.0084486	0.0088766	0.0090838	chr21:38642233:SNP	0.0001901
G	A	0	0	0.4431923	0.4363145	953	1	0	cg27431761	------------------------------------	0.4638	0.0264	70.5660726	50.4	0.0003434	chr11:8598233:SNP	36	0	1.41E-286	1.91E-163	rs11041995	27748	0.0080682	0.0120606	0.016267	chr11:8598233:SNP	0.0024131
G	C	0	0	-0.5530914	-0.552381	329	1	0	cg08650890	+++++++++++?++++++++?+++????++++++++	0.1354	0.0192	36.734486	21.1	0.1531	chr6:31473957:SNP	30	0	1.48E-286	3.93E-247	rs3134900	24147	0.013005	0.0152695	0.0164735	chr6:31473957:SNP	0.0013787
T	C	0	0	0.6347854	0.6308607	815	1	0	cg23290121	++++++??+?+++++++++++?++?+??++++++++	0.1263	0.0185	40.1701404	30.3	0.06385	chr2:241611941:SNP	29	0	1.51E-286	1.62E-225	rs76999291	22518	0.0138015	0.0174392	0.0198002	chr2:241611941:SNP	0.0024512
A	G	0	0	0.8020983	0.7799071	805	1	0	cg22992730	+++++++?+?+++++++++?+?++?+??++++++++	0.2025	0.0157	107.7494692	74	2.71E-11	chr19:4795773:SNP	29	0	1.59E-286	3.16E-90	rs12985957	22466	0.0103483	0.0215602	0.0398222	chr19:4795773:SNP	0.0090179
T	C	0	0	0.512265	0.5061978	396	1	0	cg10622551	+++++++?+?++++++++++++++?+++++++++++	0.3084	0.0219	67.7245414	52.7	0.00023	chr4:2377686:SNP	33	0	2.58E-286	1.49E-155	rs13122325	24997	0.0091096	0.0139988	0.0192794	chr4:2377686:SNP	0.0031026
C	T	0	0	0.5231991	0.5192692	342	1	0	cg09045262	------------------------?-----------	0.2403	0.0212	69.1701506	50.8	0.0003423	chr1:19602253:SNP	35	0	2.68E-286	2.20E-160	rs6426774	27205	0.0095301	0.0143607	0.0193883	chr1:19602253:SNP	0.0033346
T	C	0	0	-0.4753748	-0.4731866	201	1	0	cg05082376	-------?----------------?-----------	0.4936	0.0189	76.4418458	56.8	2.67E-05	chr22:42364997:SNP	34	0	3.03E-286	9.54E-140	rs6519298	26423	0.0081548	0.0130875	0.0188899	chr22:42364997:SNP	0.0030185
C	T	0	0	0.4432501	0.4363554	953	1	0	cg27431761	------------------------------------	0.4638	0.0263	70.659914	50.5	0.0003346	chr11:8596554:SNP	36	0	3.24E-286	4.82E-163	rs11041993	27747	0.0080686	0.0120694	0.0162894	chr11:8596554:SNP	0.0024197
G	A	0	0	-0.5226123	-0.5226123	329	1	0	cg08650890	+++?++?++++?++?+++++?+++?????+?+++++	0.1374	0.0222	23.1836841	0	0.509	chr6:31353171:SNP	25	3.35E-286	3.35E-286	3.35E-286	rs2844531	19610	0.0144556	0.0144556	0.0144556	chr6:31353171:SNP	0
A	G	0	0	0.4876088	0.4873293	369	1	0	cg09826364	++++++++++++?+++++++++++?+??++++++++	0.1991	0.0278	43.5660396	28.8	0.06649	chr7:158789762:SNP	32	0	4.62E-286	3.20E-222	rs73167302	25081	0.0109032	0.013483	0.0153229	chr7:158789762:SNP	0.0015646
T	C	0	0	-0.5044266	-0.5044266	329	1	0	cg08650890	---?-------?--?-----??--????--?-----	0.1399	0.0198	24.4326484	0	0.4945	chr6:31315005:SNP	26	5.42E-286	5.42E-286	5.42E-286	rs9265938	20616	0.0139577	0.0139577	0.0139577	chr6:31315005:SNP	0
A	C	0	0	0.443141	0.4362339	953	1	0	cg27431761	++++++++++++++++++++++++++++++++++++	0.4638	0.0264	70.7086527	50.5	0.0003301	chr11:8597866:SNP	36	0	5.93E-286	8.75E-163	rs11041994	27749	0.0080676	0.0120716	0.0162985	chr11:8597866:SNP	0.0024223
T	G	0	0	0.4433124	0.4364525	953	1	0	cg27431761	++++++++++++++++++++++++++++++++++++	0.4636	0.0264	70.7797799	50.6	0.0003237	chr11:8585615:SNP	36	0	6.30E-286	1.44E-162	rs11041990	27742	0.0080681	0.0120782	0.0163159	chr11:8585615:SNP	0.0024274
G	A	0	0	0.3926029	0.3930347	862	1	0	cg24686497	-------?-?--------------?-----------	0.4023	0.0456	44.699158	28.4	0.06724	chr10:13583831:SNP	33	0	7.85E-286	3.91E-222	rs11258443	24991	0.0088341	0.0108785	0.0123398	chr10:13583831:SNP	0.0010366
T	C	0	0	-0.3130325	-0.3130325	490	1	0	cg13348458	------------------------?-----------	0.374	0.02	32.477013	0	0.5423	chr6:27587027:SNP	35	8.90E-286	8.90E-286	8.90E-286	rs9393830	27246	0.008665	0.008665	0.008665	chr6:27587027:SNP	0
T	A	0	0	0.3551497	0.3558484	215	1	0	cg05491587	-------???--------------?------?----	0.4597	0.0227	34.3090014	12.6	0.2686	chr18:77720332:SNP	31	0	9.66E-286	1.29E-261	rs8087966	23716	0.0089875	0.0098509	0.0102784	chr18:77720332:SNP	0.0003654
A	G	0	0	0.721605	0.7203852	544	1	0	cg14818248	?++??++???++?++?++++??++?+???++??+++	0.2095	0.0148	42.8559206	55.7	0.001356	chr19:4754797:SNP	20	0	1.32E-285	2.67E-148	rs113016855	16104	0.0123354	0.019947	0.0278233	chr19:4754797:SNP	0.0039395
G	A	0	0	0.4433727	0.4365136	953	1	0	cg27431761	------------------------------------	0.4637	0.0263	70.7986581	50.6	0.000322	chr11:8602016:SNP	36	0	1.44E-285	2.51E-162	rs11041997	27726	0.0080731	0.0120876	0.0163303	chr11:8602016:SNP	0.0024318
T	C	0	0	0.4272691	0.4201556	514	1	0	cg14003022	++++++++++++++++++++++++++++++++++++	0.4202	0.0275	63.9890496	45.3	0.001982	chr4:3039150:SNP	36	0	2.39E-285	2.76E-180	rs1801058	27748	0.0081625	0.0116391	0.0149233	chr4:3039150:SNP	0.0020148
G	T	0	0	-0.5104383	-0.5104383	329	1	0	cg08650890	+++?+++++++?++?+++++??++?????+?+++++	0.1391	0.0204	23.3857137	0	0.4971	chr6:31312326:SNP	25	2.69E-285	2.69E-285	2.69E-285	rs3134792	20137	0.0141414	0.0141414	0.0141414	chr6:31312326:SNP	0
T	C	0	0	-0.5078805	-0.5078805	329	1	0	cg08650890	---?-------?--?-----??--?????-?-----	0.144	0.0225	22.8113284	0	0.531	chr6:31308988:SNP	25	3.50E-285	3.50E-285	3.50E-285	rs1634776	20057	0.0140734	0.0140734	0.0140734	chr6:31308988:SNP	0
G	T	0	0	0.524567	0.5200668	329	1	0	cg08663909	---------------------?--------------	0.3594	0.0303	92.7961779	63.4	2.34E-07	chr5:1850563:SNP	35	0	3.98E-285	2.41E-119	rs10512644	27402	0.0082746	0.0144125	0.022584	chr5:1850563:SNP	0.0042005
C	T	0	0	-0.5742215	-0.5779066	237	1	0	cg06102954	++++++++++++++++++?+++++?+++++++++++	0.3916	0.0185	115.4603979	71.4	4.44E-11	chr21:42745578:SNP	34	0	4.69E-285	8.45E-90	rs364525	26762	0.0081679	0.0160174	0.0285778	chr21:42745578:SNP	0.0057436
T	G	0	0	0.6865557	0.681114	544	1	0	cg14818248	+++?+?+?+?++++?++++?+?++?+??++++++++	0.211	0.0177	63.6626719	60.7	3.21E-05	chr19:4751814:SNP	26	0	7.17E-285	8.58E-131	rs11673456	20160	0.0110795	0.0188841	0.028214	chr19:4751814:SNP	0.0050436
G	A	0	0	-0.3280241	-0.3272437	102	1	0	cg02599361	++++++++++++++++++++++++?+++++++++++	0.4041	0.0211	37.1747761	8.5	0.3249	chr5:178452768:SNP	35	4.94065645841247e-324	7.36E-285	1.67E-271	rs62393079	27238	0.0085218	0.0090731	0.0093175	chr5:178452768:SNP	0.0002407
T	C	0	0	-0.3211655	-0.3208292	490	1	0	cg13348458	------------------------?-----------	0.3804	0.0201	35.5500403	4.4	0.3952	chr6:27501345:SNP	35	6.66E-304	9.62E-285	3.65E-278	rs10946935	27201	0.008619	0.0088971	0.0090119	chr6:27501345:SNP	0.0001201
G	A	0	0	-0.5111992	-0.5111992	329	1	0	cg08650890	+++?++?++++?++?+++++?+++????++?+++++	0.14	0.0214	22.975694	0	0.579	chr6:31335901:SNP	26	1.08E-284	1.08E-284	1.08E-284	rs2922994	20107	0.0141777	0.0141777	0.0141777	chr6:31335901:SNP	0
A	G	0	0	-0.3289167	-0.3281012	102	1	0	cg02599361	------------------------?-----------	0.4031	0.0212	37.364096	9	0.3172	chr5:178455747:SNP	35	0	1.13E-284	1.68E-270	rs4105175	27252	0.0085175	0.0090999	0.0093603	chr5:178455747:SNP	0.0002548
T	C	0	0	-0.3287569	-0.3279397	102	1	0	cg02599361	------------------------?-----------	0.4031	0.0212	37.3370469	8.9	0.3183	chr5:178455495:SNP	35	0	1.17E-284	1.27E-270	rs6601006	27252	0.0085177	0.0090957	0.0093537	chr5:178455495:SNP	0.0002528
A	G	0	0	0.4893113	0.4872919	396	1	0	cg10622551	++++++++++++++++++++++++?+++++++++++	0.3143	0.0167	74.2997248	54.2	7.87E-05	chr4:2393995:SNP	35	0	1.25E-284	8.67E-147	rs3135086	27243	0.0086785	0.0135161	0.0189649	chr4:2393995:SNP	0.0031646
A	G	0	0	-0.5716551	-0.5714352	329	1	0	cg08650890	-----------?--------?---????--------	0.1319	0.0195	38.2074507	24.1	0.1178	chr6:31473746:SNP	30	0	1.26E-284	9.26E-238	rs3130616	24146	0.0131778	0.0158501	0.0173617	chr6:31473746:SNP	0.0016852
A	G	0	0	0.8139931	0.7921089	805	1	0	cg22992730	+++++++?+?+++++++++?+?++?+??+++?++++	0.2065	0.0153	107.9481242	75	1.23E-11	chr19:4789873:SNP	28	0	1.32E-284	3.35E-86	rs11668831	21752	0.0103465	0.0219717	0.0413663	chr19:4789873:SNP	0.0091662
A	G	0	0	0.4048857	0.4050731	369	1	0	cg09826364	++++++++++++?+++++?+++++?+++++++++++	0.2298	0.0257	37.0631032	13.7	0.2468	chr7:158772172:SNP	33	0	1.54E-284	7.36E-258	rs262159	25934	0.0101911	0.0112374	0.0118036	chr7:158772172:SNP	0.0005497
G	A	0	0	-0.3544595	-0.3533354	343	1	0	cg09057517	++++++++++++++++++++++++?+++++++++++	0.3818	0.0201	41.90383	18.9	0.1654	chr6:27573463:SNP	35	0	1.56E-284	4.53E-248	rs10807029	27257	0.0085497	0.0098022	0.0105372	chr6:27573463:SNP	0.0006027
G	T	0	0	-0.4113591	-0.4104638	50	1	0	cg01207473	++++++++++++++++++++++++++++++++++++	0.4011	0.0364	59.9421135	41.6	0.005418	chr6:159347730:SNP	36	0	1.98E-284	5.52E-184	rs9355689	27735	0.0083035	0.0113891	0.0142208	chr6:159347730:SNP	0.0017901
C	A	0	0	0.6870836	0.6816202	544	1	0	cg14818248	---?-?-?-?----?----?-?--?-??--------	0.2109	0.0176	63.752499	60.8	3.12E-05	chr19:4751357:SNP	26	0	2.64E-284	2.01E-130	rs35335383	20160	0.0110883	0.0189171	0.0282763	chr19:4751357:SNP	0.005064
T	C	0	0	-0.32885	-0.3280224	102	1	0	cg02599361	------------------------?-----------	0.4032	0.0212	37.4027746	9.1	0.3156	chr5:178454887:SNP	35	0	3.70E-284	7.61E-270	rs3932173	27252	0.0085174	0.009106	0.0093699	chr5:178454887:SNP	0.0002577
T	G	0	0	-0.3599965	-0.3591846	250	1	0	cg06495631	------?-----------?--?----?------?--	0.3573	0.0412	33.5542081	10.6	0.299	chr5:178700899:SNP	31	0	3.88E-284	5.41E-267	rs2013658	24367	0.0092201	0.0099714	0.0103124	chr5:178700899:SNP	0.0003174
T	C	0	0	-0.4460686	-0.4461739	553	1	0	cg15105011	------------------------?-??--------	0.1495	0.0222	32.6229399	1.9	0.4362	chr4:941518:SNP	33	3.14E-292	4.00E-284	2.94E-281	rs2290402	25975	0.0122095	0.0123867	0.0124472	chr4:941518:SNP	9.73E-05
A	G	0	0	-0.454758	-0.4472606	953	1	0	cg27431761	-------------------------------?----	0.5114	0.0279	70.8726243	52	0.0002119	chr11:8520219:SNP	35	0	4.33E-284	1.17E-157	rs7104288	27009	0.008155	0.0124176	0.0169989	chr11:8520219:SNP	0.0025592
G	A	0	0	-0.5033205	-0.5033205	329	1	0	cg08650890	+++?+++++++?++?+++++??++????++?+++++	0.1397	0.0199	24.0615516	0	0.5158	chr6:31315027:SNP	26	4.41E-284	4.41E-284	4.41E-284	rs9265939	20616	0.0139742	0.0139742	0.0139742	chr6:31315027:SNP	0
T	C	0	0	0.6846724	0.6745716	164	1	0	cg04111992	+++++++?+?++?+++++?+++++?+??++++++++	0.3439	0.0226	114.9530486	75.6	1.68E-12	chr7:158789873:SNP	29	0	7.37E-284	1.41E-80	rs10237003	22397	0.0087728	0.0187363	0.0360163	chr7:158789873:SNP	0.007061
C	T	0	0	0.5882001	0.581013	201	1	0	cg05082376	------------------------------------	0.2393	0.0387	95.7579057	63.4	1.49E-07	chr22:42408680:SNP	36	0	8.55E-284	1.79E-118	rs133329	27742	0.0092904	0.0161395	0.025418	chr22:42408680:SNP	0.0054608
G	C	0	0	-0.4979014	-0.4971851	201	1	0	cg05082376	++++++?+++++++?+++++++++?+++++++++++	0.4696	0.0238	79.247456	59.6	6.94E-06	chr22:42481400:SNP	33	0	9.28E-284	3.80E-129	rs5758574	25145	0.0083155	0.0138118	0.0205933	chr22:42481400:SNP	0.0034211
G	A	0	0	0.5885261	0.5814888	201	1	0	cg05082376	------------------------------------	0.2394	0.0387	96.0107798	63.5	1.37E-07	chr22:42412711:SNP	36	0	1.47E-283	5.33E-118	rs5758550	27742	0.00929	0.0161595	0.025484	chr22:42412711:SNP	0.0054831
A	G	0	0	0.4893011	0.487308	396	1	0	cg10622551	++++++++++++++++++++++++?+++++++++++	0.3142	0.0168	74.6091792	54.4	7.19E-05	chr4:2396435:SNP	35	0	1.82E-283	1.45E-145	rs3135085	27227	0.008679	0.0135444	0.0190451	chr4:2396435:SNP	0.0031893
A	G	0	0	0.4895365	0.4875059	396	1	0	cg10622551	++++++++++++++++++++++++?+++++++++++	0.3143	0.0168	74.6843868	54.5	7.03E-05	chr4:2393758:SNP	35	0	1.87E-283	1.88E-145	rs2354523	27243	0.0086779	0.0135503	0.0190618	chr4:2393758:SNP	0.0031944
C	A	0	0	-0.4975736	-0.4975736	329	1	0	cg08650890	+++?+++++++?++?+++++?+++????++?+++++	0.1438	0.0244	24.9129563	0	0.5239	chr6:31175946:SNP	27	2.65E-283	2.65E-283	2.65E-283	rs1619179	20937	0.0138338	0.0138338	0.0138338	chr6:31175946:SNP	0
A	T	0	0	0.4510916	0.4475152	953	1	0	cg27431761	?++??++???++?++?++++??++++?+?++??+++	0.4626	0.026	28.0666112	25.2	0.1383	chr11:8578794:SNP	22	0	3.84E-283	1.14E-237	rs374941786	17258	0.0102526	0.0124456	0.0137027	chr11:8578794:SNP	0.0007995
A	G	0	0	0.4510916	0.4475152	953	1	0	cg27431761	?++??++???++?++?++++??++++?+?++??+++	0.4626	0.026	28.0666112	25.2	0.1383	chr11:8578795:SNP	22	0	3.84E-283	1.14E-237	rs377505014	17258	0.0102526	0.0124456	0.0137027	chr11:8578795:SNP	0.0007995
C	T	0	0	0.4277739	0.4204803	514	1	0	cg14003022	------------------------------------	0.4209	0.0274	64.5758588	45.8	0.001705	chr4:3039311:SNP	36	0	4.56E-283	1.78E-177	rs2071689	27741	0.0081625	0.0116953	0.0150601	chr4:3039311:SNP	0.0020556
T	C	0	0	0.4893606	0.4873836	396	1	0	cg10622551	++++++++++++++++++++++++?+++++++++++	0.3142	0.0168	74.7331718	54.5	6.93E-05	chr4:2396881:SNP	35	0	5.49E-283	4.47E-145	rs3135084	27224	0.0086805	0.0135581	0.01908	chr4:2396881:SNP	0.0032001
C	T	0	0	0.4105806	0.4091957	544	1	0	cg14818248	---------------------?--?-----------	0.3822	0.0212	53.5693315	38.4	0.01324	chr19:4755031:SNP	34	0	6.03E-283	2.84E-193	rs7248214	26875	0.0085287	0.0113839	0.0138448	chr19:4755031:SNP	0.0015621
A	T	0	0	-0.4114306	-0.4105672	50	1	0	cg01207473	------------------------------------	0.4011	0.0364	60.2788559	41.9	0.004995	chr6:159347824:SNP	36	0	6.65E-283	5.18E-182	rs9347276	27735	0.0083036	0.0114229	0.014301	chr6:159347824:SNP	0.0018144
T	C	0	0	0.480428	0.4770509	898	1	0	cg25769590	++++++++++++?++++++?++++++??++++++++	0.4318	0.0285	66.1396211	53.1	0.00024	chr7:158809605:SNP	32	0	8.01E-283	5.74E-152	rs2527181	24640	0.0085755	0.0132746	0.0182962	chr7:158809605:SNP	0.0027102
T	C	0	0	0.4802682	0.4769199	898	1	0	cg25769590	++++++++++++?++++++?++++++??++++++++	0.4309	0.0287	66.2182876	53.2	0.0002345	chr7:158804737:SNP	32	0	8.88E-283	8.93E-152	rs2527177	24670	0.008568	0.013272	0.0183018	chr7:158804737:SNP	0.0027115
C	T	0	0	-0.4073753	-0.4062243	491	1	0	cg13388277	+++++++++++++?++++?++?++++++++++++++	0.2913	0.0234	44.0281337	27.3	0.07648	chr7:63505837:SNP	33	0	8.99E-283	2.86E-223	rs11769287	26720	0.0092822	0.0113047	0.0127712	chr7:63505837:SNP	0.0010829
G	C	0	0	-0.3216741	-0.3214075	490	1	0	cg13348458	++++?+++++++++++++++++++?+++++++++++	0.3802	0.0202	34.3149429	3.8	0.4045	chr6:27498217:SNP	34	2.61E-299	1.03E-282	5.66E-277	rs13201411	26686	0.0086991	0.0089453	0.0090458	chr6:27498217:SNP	0.0001039
A	G	0	0	0.4890434	0.4870018	396	1	0	cg10622551	++++++++++++++++++++++++?+++++++++++	0.3144	0.0169	74.7085963	54.5	6.98E-05	chr4:2397186:SNP	35	0	1.09E-282	5.40E-145	rs3135082	27218	0.0086802	0.0135546	0.0190731	chr4:2397186:SNP	0.0031979
C	T	0	0	0.4416009	0.4354201	953	1	0	cg27431761	------------------------------------	0.4645	0.0263	71.2166181	50.9	0.0002866	chr11:8623585:SNP	36	0	1.33E-282	2.44E-159	rs10769925	27742	0.0080691	0.0121209	0.0164188	chr11:8623585:SNP	0.0024579
T	C	0	0	-0.4436165	-0.4439447	553	1	0	cg15105011	------------------------------------	0.1566	0.0212	38.5758764	9.3	0.3111	chr4:867242:SNP	36	2.42092166462211e-322	1.35E-282	9.87E-266	rs4690336	27720	0.0115573	0.0123583	0.0127381	chr4:867242:SNP	0.0004977
C	A	0	0	0.4416006	0.435418	953	1	0	cg27431761	------------------------------------	0.4645	0.0263	71.2204893	50.9	0.0002863	chr11:8623674:SNP	36	0	1.41E-282	2.57E-159	rs10769926	27741	0.0080693	0.0121214	0.0164199	chr11:8623674:SNP	0.0024582
C	T	0	0	0.4433943	0.436493	953	1	0	cg27431761	------------------------------------	0.4634	0.0264	71.6270784	51.1	0.0002556	chr11:8579208:SNP	36	0	1.46E-282	8.23E-159	rs11041981	27736	0.008069	0.0121516	0.0165132	chr11:8579208:SNP	0.0024855
C	A	0	0	-0.3205057	-0.3202741	490	1	0	cg13348458	++++++++++++++++++++++++?+++++++++++	0.3787	0.0206	35.6891049	4.7	0.3889	chr6:27582795:SNP	35	7.83E-303	1.79E-282	4.79E-275	rs9357042	27240	0.0086166	0.0089176	0.0090447	chr6:27582795:SNP	0.0001308
A	G	0	0	-0.3498708	-0.3482674	657	1	0	cg18187198	------------------------------------	0.3474	0.0213	41.3607885	15.4	0.2127	chr6:27706180:SNP	36	0	1.80E-282	9.55E-256	rs9468213	27749	0.008667	0.0096971	0.0102422	chr6:27706180:SNP	0.0004982
G	A	0	0	0.4416709	0.4356002	953	1	0	cg27431761	------------------------------------	0.4646	0.0263	71.2884683	50.9	0.000281	chr11:8621752:SNP	36	0	1.83E-282	5.10E-159	rs10769922	27743	0.0080705	0.0121289	0.0164381	chr11:8621752:SNP	0.0024636
A	G	0	0	-0.316125	-0.316125	913	1	0	cg26283170	---------------------------?--------	0.3448	0.0193	31.6057364	0	0.5855	chr11:132983408:SNP	35	1.86E-282	1.86E-282	1.86E-282	rs4548631	27084	0.0088023	0.0088023	0.0088023	chr11:132983408:SNP	0
A	G	0	0	0.4558191	0.454637	266	1	0	cg06904356	++++++++++++++++++++++++?+?+++++++++	0.336	0.0393	61.7620562	46.6	0.001752	chr5:1840489:SNP	34	0	2.29E-282	2.16E-170	rs62338081	26624	0.0087528	0.0126611	0.0163816	chr5:1840489:SNP	0.002304
C	G	0	0	-0.3286805	-0.3286805	913	1	0	cg26283170	-------?----------------?--?--------	0.3248	0.0235	30.6415881	0	0.5353	chr11:132983037:SNP	33	0	2.68E-282	2.68E-282	rs985629	25766	0.0091545	0.0091545	0.0091545	chr11:132983037:SNP	0
G	A	0	0	0.4253008	0.4236962	544	1	0	cg14818248	--------------------------??--------	0.383	0.0203	56.5065989	41.6	0.006613	chr19:4768917:SNP	34	0	2.78E-282	1.06E-184	rs879564	26475	0.0085696	0.0118013	0.0146739	chr19:4768917:SNP	0.0018035
A	G	0	0	0.6854823	0.6797978	544	1	0	cg14818248	+++?+?+?+?++++?++++?+?++?+??++++++++	0.211	0.0172	63.8823323	60.9	2.99E-05	chr19:4751210:SNP	26	0	3.18E-282	2.48E-129	rs73543691	20160	0.0110871	0.0189365	0.0283309	chr19:4751210:SNP	0.0050799
G	A	0	0	-0.528689	-0.5265322	201	1	0	cg05082376	++++++??+?++++++++++++++?++?++++++++	0.4662	0.0205	79.0302374	62	2.72E-06	chr22:42543288:SNP	31	0	3.19E-282	3.80E-122	rs2743462	23472	0.008539	0.0146671	0.0224945	chr22:42543288:SNP	0.0037587
C	T	0	0	-0.404852	-0.4036439	819	1	0	cg23414330	++++++++++++++++++?++??+?+?+++++++++	0.4798	0.028	43.9819072	31.8	0.04787	chr10:125762069:SNP	31	0	3.42E-282	1.21E-207	rs4929802	23077	0.0089803	0.0112445	0.0131658	chr10:125762069:SNP	0.0011767
T	C	0	0	-0.3243099	-0.3238537	490	1	0	cg13348458	------------------------?-----------	0.3821	0.0199	36.4256824	6.7	0.3565	chr6:27587518:SNP	35	2.46000000000008e-311	4.22E-282	1.57E-271	rs6921256	27257	0.0085981	0.0090233	0.0092116	chr6:27587518:SNP	0.0001871
G	A	0	0	0.4539605	0.4516624	329	1	0	cg08663909	---------------------?----?---------	0.3367	0.0382	61.4731103	46.3	0.00189	chr5:1839498:SNP	34	0	4.67E-282	1.92E-171	rs10512646	26796	0.0087309	0.0125853	0.0162642	chr5:1839498:SNP	0.0022691
T	C	0	0	0.6773781	0.6621918	553	1	0	cg15105011	+++++++?+?+++++++++?+????+??++++++++	0.4221	0.0192	97.0532303	73.2	3.95E-10	chr4:983809:SNP	27	0	5.32E-282	1.60E-88	rs4690221	19204	0.0090975	0.0184534	0.0339594	chr4:983809:SNP	0.0061868
G	C	0	0	-0.3209028	-0.3209644	419	1	0	cg11287055	++++++++++++++++++++++++?+++++++++++	0.4257	0.0174	36.9634607	8	0.3337	chr21:38642692:SNP	35	2.38999999800164e-315	6.22E-282	3.82E-267	rs7276015	27225	0.0084531	0.0089454	0.0091899	chr21:38642692:SNP	0.0002206
A	G	0	0	-0.5662965	-0.5649448	371	1	0	cg09884451	-------?-?--------------?-?---------	0.2083	0.0364	59.7249793	48.1	0.001454	chr4:2354353:SNP	32	0	6.25E-282	2.35E-164	rs3135132	24389	0.0107583	0.0157454	0.0207271	chr4:2354353:SNP	0.0034842
G	A	0	0	-0.4982211	-0.497629	201	1	0	cg05082376	++++++?+++++++?+++++++++?+++++++++++	0.4681	0.0243	79.8328954	59.9	5.76E-06	chr22:42481849:SNP	33	0	6.51E-282	2.66E-127	rs7245	25139	0.0083204	0.0138697	0.0207576	chr22:42481849:SNP	0.0034676
A	T	0	0	-0.5112165	-0.5112165	329	1	0	cg08650890	---?-------?--?-----??--????--??----	0.1391	0.0206	22.9966858	0	0.52	chr6:31308476:SNP	25	7.58E-282	7.58E-282	7.58E-282	rs2854019	19888	0.0142501	0.0142501	0.0142501	chr6:31308476:SNP	0
C	T	0	0	0.3167577	0.3167577	862	1	0	cg24686497	-------?-?--------------?-----------	0.4279	0.0328	30.4340373	0	0.5459	chr10:13594934:SNP	33	7.60E-282	7.60E-282	7.60E-282	rs4388773	24997	0.0088296	0.0088296	0.0088296	chr10:13594934:SNP	0
G	A	0	0	0.5882048	0.5811984	201	1	0	cg05082376	------------------------------------	0.2395	0.0387	96.5317254	63.7	1.15E-07	chr22:42412365:SNP	36	0	9.06E-282	1.27E-116	rs133333	27737	0.0092901	0.016203	0.0256226	chr22:42412365:SNP	0.0055302
G	A	0	0	0.681866	0.6801084	527	1	0	cg14329783	------??----------------?-----------	0.1348	0.0147	66.8238164	52.1	0.0002979	chr7:75805938:SNP	33	0	1.04E-281	5.28E-154	rs66848883	25625	0.0123515	0.0189626	0.025793	chr7:75805938:SNP	0.0055702
G	C	0	0	0.3166676	0.3166676	862	1	0	cg24686497	-------?-?--------------?-----------	0.428	0.0327	30.6560587	0	0.5345	chr10:13595089:SNP	33	1.07E-281	1.07E-281	1.07E-281	rs4447062	24997	0.0088294	0.0088294	0.0088294	chr10:13595089:SNP	0
D	I	0	0	0.467793	0.4670092	369	1	0	cg09826364	+++++++?+?++?+++++?+++++?+??+++?++++	0.1926	0.026	30.5168297	11.5	0.2914	chr7:158777635:INDEL	28	0	1.21E-281	2.60E-262	chr7:158777635:D	21680	0.0119622	0.0130225	0.0135203	chr7:158777635:INDEL	0.0005313
G	A	0	0	0.3166159	0.3166159	862	1	0	cg24686497	-------?-?--------------?-----------	0.428	0.0328	30.545019	0	0.5402	chr10:13595106:SNP	33	1.27E-281	1.27E-281	1.27E-281	rs4539211	24997	0.0088291	0.0088291	0.0088291	chr10:13595106:SNP	0
A	G	0	0	-0.3537468	-0.3524989	343	1	0	cg09057517	------------------------?-----------	0.3813	0.0204	42.115221	19.3	0.16	chr6:27573536:SNP	35	0	1.52E-281	1.19E-244	rs6456799	27257	0.0085493	0.0098311	0.0105899	chr6:27573536:SNP	0.0006188
D	I	0	0	0.6906087	0.685726	544	1	0	cg14818248	+++?+?+?+?++++?++++?+?++?+??+++?++++	0.2104	0.0185	59.8856622	59.9	6.63E-05	chr19:4751328:INDEL	25	0	2.09E-281	1.80E-132	chr19:4751328:D	19438	0.0113005	0.0191295	0.0281975	chr19:4751328:INDEL	0.0048869
G	C	0	0	0.5662293	0.5596513	201	1	0	cg05082376	------------------------?-----------	0.2509	0.042	87.3199333	61.1	1.41E-06	chr22:42418910:SNP	35	0	2.18E-281	2.98E-125	rs133342	27204	0.0092618	0.015613	0.0237864	chr22:42418910:SNP	0.0047695
C	G	0	0	-0.4577988	-0.458095	448	1	0	cg12092346	--------?-----------------??--------	0.139	0.0208	32.7733307	2.4	0.4289	chr18:77627633:SNP	33	6.99E-291	4.00E-281	2.04E-277	rs62103187	25916	0.0125598	0.0127858	0.0128633	chr18:77627633:SNP	0.0001278
A	G	0	0	-0.4577988	-0.458095	448	1	0	cg12092346	--------?-----------------??--------	0.139	0.0208	32.7733307	2.4	0.4289	chr18:77627661:SNP	33	6.99E-291	4.00E-281	2.04E-277	rs62103188	25916	0.0125598	0.0127858	0.0128633	chr18:77627661:SNP	0.0001278
G	A	0	0	0.5872306	0.5800829	201	1	0	cg05082376	------------------------------------	0.2395	0.0386	96.2319616	63.6	1.27E-07	chr22:42397469:SNP	36	0	4.09E-281	7.85E-117	rs133308	27748	0.0092952	0.0161909	0.0255569	chr22:42397469:SNP	0.0055094
G	A	0	0	0.3166293	0.3166293	862	1	0	cg24686497	-------?-?--------------?-----------	0.4263	0.0336	31.6655456	0	0.4834	chr10:13593120:SNP	33	4.15E-281	4.15E-281	4.15E-281	rs7906047	24992	0.0088376	0.0088376	0.0088376	chr10:13593120:SNP	0
T	C	0	0	-0.5095754	-0.5095754	329	1	0	cg08650890	---?-------?--?-----??--????--??----	0.1379	0.0206	22.6457328	0	0.5408	chr6:31308562:SNP	25	5.64E-281	5.64E-281	5.64E-281	rs2854018	19887	0.0142265	0.0142265	0.0142265	chr6:31308562:SNP	0
A	G	0	0	0.5821513	0.5740469	164	1	0	cg04111992	++++++++++++?+++++?++++++++?++++++++	0.3955	0.0276	110.4048092	71	1.49E-10	chr7:158782275:SNP	33	0	5.74E-281	3.20E-94	rs2657408	25757	0.0081938	0.0160266	0.0282699	chr7:158782275:SNP	0.0055081
T	C	0	0	-0.510315	-0.510315	329	1	0	cg08650890	---?-------?--?-----??--????--??----	0.1394	0.0207	23.5816228	0	0.4857	chr6:31313722:SNP	25	5.97E-281	5.97E-281	5.97E-281	rs9265910	19890	0.0142478	0.0142478	0.0142478	chr6:31313722:SNP	0
G	T	0	0	0.5865244	0.5792588	201	1	0	cg05082376	------------------------------------	0.2378	0.0397	95.4204264	63.3	1.67E-07	chr22:42416695:SNP	36	0	6.64E-281	6.82E-118	rs133337	27744	0.00932	0.016174	0.0254091	chr22:42416695:SNP	0.0054667
G	A	0	0	0.3162151	0.3162151	862	1	0	cg24686497	-------?-?--------------?-----------	0.4279	0.0326	31.3830169	0	0.4976	chr10:13595855:SNP	33	6.74E-281	6.74E-281	6.74E-281	rs4477353	24994	0.0088294	0.0088294	0.0088294	chr10:13595855:SNP	0
G	A	0	0	-0.5020323	-0.5054341	237	1	0	cg06102954	++++++?+++++++++++?+++++?+++++++++++	0.3288	0.0157	73.1233666	56.2	4.65E-05	chr21:42740949:SNP	33	0	7.02E-281	5.26E-136	rs431563	25958	0.0088511	0.0141133	0.0202257	chr21:42740949:SNP	0.0033692
A	G	0	0	0.4257902	0.4241432	544	1	0	cg14818248	++++++++++++++++++++++++++??++++++++	0.3829	0.0203	56.8738583	42	0.006048	chr19:4768948:SNP	34	0	7.73E-281	1.05E-182	rs879563	26460	0.008571	0.0118443	0.0147717	chr19:4768948:SNP	0.0018324
C	T	0	0	-0.5762903	-0.5793053	237	1	0	cg06102954	+++++++?++++++++++?+++++?+++++++++++	0.3918	0.0182	110.9953272	71.2	1.20E-10	chr21:42743496:SNP	33	0	8.97E-281	9.24E-90	rs408825	26042	0.0082705	0.0161791	0.0286871	chr21:42743496:SNP	0.0056515
A	G	0	0	-0.4768839	-0.4756658	201	1	0	cg05082376	------------------------?-----------	0.4913	0.0187	84.1230229	59.6	3.92E-06	chr22:42368857:SNP	35	0	9.33E-281	1.65E-127	rs739292	27231	0.0080237	0.013285	0.0198522	chr22:42368857:SNP	0.0033659
G	T	0	0	-0.3210069	-0.3210778	419	1	0	cg11287055	++++++++++++++++++++++++?+++++++++++	0.4257	0.0173	37.1021321	8.4	0.3279	chr21:38643585:SNP	35	1.68000000219226e-315	1.01E-280	2.69E-265	rs1002400	27225	0.0084538	0.008968	0.0092251	chr21:38643585:SNP	0.000231
G	A	0	0	0.6915106	0.6763513	553	1	0	cg15105011	---?---?-?---------????-?-??--------	0.2842	0.0212	75.2529879	66.8	6.21E-07	chr4:897428:SNP	26	0	1.08E-280	3.51E-109	rs62297083	18531	0.0103486	0.0188922	0.0311504	chr4:897428:SNP	0.0056751
G	A	0	0	0.4801981	0.4767028	898	1	0	cg25769590	------------?------?------??--------	0.4311	0.0287	66.6719376	53.5	0.0002055	chr7:158806300:SNP	32	0	1.15E-280	1.07E-149	rs1966360	24660	0.0085681	0.0133161	0.0184275	chr7:158806300:SNP	0.0027464
T	A	0	0	0.3159538	0.3159538	862	1	0	cg24686497	-------?-?--------------?-----------	0.428	0.0323	31.7137512	0	0.481	chr10:13596354:SNP	33	1.53E-280	1.53E-280	1.53E-280	rs10796094	24996	0.0088277	0.0088277	0.0088277	chr10:13596354:SNP	0
A	G	0	0	-0.6661848	-0.6652142	329	1	0	cg08650890	------?----?--------?---????--------	0.1211	0.0189	44.7983225	37.5	0.02312	chr6:32014828:SNP	29	0	1.74E-280	1.44E-201	rs433061	23274	0.0137453	0.018588	0.0219917	chr6:32014828:SNP	0.0033598
A	G	0	0	-0.5097105	-0.5097105	329	1	0	cg08650890	---?-------?--?-----??--????--??----	0.1392	0.0205	23.8383147	0	0.4709	chr6:31312729:SNP	25	1.78E-280	1.78E-280	1.78E-280	rs2394979	19899	0.014243	0.014243	0.014243	chr6:31312729:SNP	0
G	A	0	0	-0.51015	-0.51015	329	1	0	cg08650890	+++?+++++++?++?+++++??++????++??++++	0.1391	0.0207	23.8311421	0	0.4713	chr6:31314274:SNP	25	2.11E-280	2.11E-280	2.11E-280	rs7749555	19901	0.0142572	0.0142572	0.0142572	chr6:31314274:SNP	0
D	I	0	0	0.5569342	0.5536925	266	1	0	cg06904356	+++++++?+?++++++++++++++?++++++?++++	0.3647	0.0333	87.5187773	64.6	2.72E-07	chr5:1851334:INDEL	32	0	2.65E-280	4.66E-114	chr5:1851334:D	24275	0.008691	0.0154768	0.0245364	chr5:1851334:INDEL	0.0044787
T	C	0	0	-0.490463	-0.4891332	201	1	0	cg05082376	-------?------?---------?-----------	0.4838	0.0235	77.6725129	58.8	1.14E-05	chr22:42442235:SNP	33	0	2.84E-280	1.96E-130	rs133357	25201	0.0083154	0.013673	0.0201837	chr22:42442235:SNP	0.0033067
T	A	0	0	0.479651	0.476478	898	1	0	cg25769590	------------?------?------??--------	0.4317	0.0289	66.6839198	53.5	0.0002047	chr7:158812471:SNP	32	0	2.84E-280	2.72E-149	rs2428780	24649	0.0085686	0.0133192	0.0184318	chr7:158812471:SNP	0.0027478
G	C	0	0	0.5249925	0.5205436	329	1	0	cg08663909	---------------------?--------------	0.359	0.0303	94.6130641	64.1	1.28E-07	chr5:1850456:SNP	35	0	3.52E-280	5.01E-115	rs72704490	27393	0.008276	0.0145535	0.0230299	chr5:1850456:SNP	0.0043318
T	C	0	0	-0.5099978	-0.5099978	329	1	0	cg08650890	---?-------?--?-----??--????--??----	0.1391	0.0207	23.8916243	0	0.4678	chr6:31315339:SNP	25	3.60E-280	3.60E-280	3.60E-280	rs9265954	19899	0.0142589	0.0142589	0.0142589	chr6:31315339:SNP	0
G	T	0	0	-0.407308	-0.4061056	491	1	0	cg13388277	+++++++++++++?++++?++?++++++++++++++	0.294	0.0231	44.6257726	28.3	0.0682	chr7:63506636:SNP	33	0	3.63E-280	1.15E-218	rs6959059	26706	0.0092532	0.0113543	0.0129041	chr7:63506636:SNP	0.0011296
T	C	0	0	0.4888395	0.4868983	396	1	0	cg10622551	++++++++++++++++++++++++?+++++++++++	0.3142	0.0169	75.3464164	54.9	5.78E-05	chr4:2397025:SNP	35	0	4.13E-280	1.93E-142	rs3135083	27224	0.008681	0.0136145	0.0192376	chr4:2397025:SNP	0.0032487
C	T	0	0	0.9304402	0.9180487	805	1	0	cg22992730	?--??--???--?--?---???--?-???--??---	0.1823	0.0146	63.9151827	71.8	4.70E-07	chr19:4778357:SNP	19	0	4.85E-280	2.71E-96	rs556154400	15198	0.0125842	0.0256735	0.0446846	chr19:4778357:SNP	0.0079485
A	C	0	0	0.5434036	0.540584	825	1	0	cg23604683	++++++++++++++++++++++++++++++++++++	0.1306	0.0133	48.5856348	28	0.06316	chr7:75659547:SNP	36	0	5.53E-280	5.49E-223	rs6957698	27741	0.01228	0.0151191	0.0170467	chr7:75659547:SNP	0.0021373
T	C	0	0	-0.4868394	-0.4838661	201	1	0	cg05082376	-------?-?----?---------------------	0.4831	0.0238	73.0491041	56.2	4.76E-05	chr22:42427949:SNP	33	0	5.56E-280	2.93E-139	rs133348	24228	0.0084895	0.0135329	0.0193797	chr22:42427949:SNP	0.0030997
T	C	0	0	0.5439295	0.5394944	266	1	0	cg06904356	+++++++?+?++++++++++++++?+++++++++++	0.3741	0.0375	89.0292029	64.1	2.82E-07	chr5:1843854:SNP	33	0	5.76E-280	1.14E-115	rs56237605	24995	0.008552	0.0150891	0.023793	chr5:1843854:SNP	0.0043676
A	G	0	0	-0.5098994	-0.5098994	329	1	0	cg08650890	---?-------?--?-----??--????--??----	0.1391	0.0207	23.9777681	0	0.4629	chr6:31316520:SNP	25	6.10E-280	6.10E-280	6.10E-280	rs9265993	19900	0.014262	0.014262	0.014262	chr6:31316520:SNP	0
A	G	0	0	-0.5640287	-0.5622814	371	1	0	cg09884451	-------?-?--------------?-?---------	0.2079	0.0367	59.3537192	47.8	0.001607	chr4:2353467:SNP	32	0	6.42E-280	2.02E-164	rs3135133	24387	0.01078	0.0157278	0.0206399	chr4:2353467:SNP	0.0034534
A	T	0	0	0.4239528	0.4160944	514	1	0	cg14003022	+++++++?++++++++++++++++?+++++++++++	0.4159	0.0266	57.2050556	42.3	0.005577	chr4:3043638:SNP	34	0	7.71E-280	1.76E-187	rs2857849	26426	0.0083746	0.0116404	0.0145173	chr4:3043638:SNP	0.001776
C	T	0	0	-0.4577193	-0.4580657	448	1	0	cg12092346	++++++++?+++++++++++++++++??++++++++	0.139	0.0207	32.8907439	2.7	0.4232	chr18:77629693:SNP	33	6.62E-291	9.34E-280	1.77E-275	rs62103195	25917	0.0125571	0.0128165	0.0129066	chr18:77629693:SNP	0.0001471
A	G	0	0	-0.393113	-0.3923936	102	1	0	cg02599361	------------------------------------	0.3213	0.0119	49.6320301	29.5	0.05168	chr5:178536584:SNP	36	0	1.38E-279	1.05E-216	rs7719616	27742	0.0088228	0.0109824	0.0125112	chr5:178536584:SNP	0.0011877
T	C	0	0	0.5874718	0.5800898	201	1	0	cg05082376	++++++++++++++++++++++++++++++++++++	0.2385	0.0399	96.444269	63.7	1.19E-07	chr22:42418185:SNP	36	0	1.39E-279	4.06E-116	rs133341	27741	0.0093075	0.0162357	0.0256472	chr22:42418185:SNP	0.0055443
C	T	0	0	-0.5085509	-0.5085509	329	1	0	cg08650890	+++?+++++++?++?+++++??++????++??++++	0.1395	0.0206	23.5181724	0	0.4894	chr6:31313367:SNP	25	1.48E-279	1.48E-279	1.48E-279	rs7450305	19899	0.0142342	0.0142342	0.0142342	chr6:31313367:SNP	0
G	A	0	0	0.5311025	0.5249149	369	1	0	cg09826364	-------?-?--?-----?-----?--------?--	0.4074	0.0322	70.588855	58.9	2.52E-05	chr7:158763428:SNP	30	0	1.57E-279	3.10E-133	rs2657388	22547	0.0088828	0.0146929	0.0216216	chr7:158763428:SNP	0.0034558
T	C	0	0	0.5869377	0.5797291	201	1	0	cg05082376	++++++++++++++++++++++++++++++++++++	0.2395	0.0386	96.7242406	63.8	1.08E-07	chr22:42391176:SNP	36	0	2.39E-279	1.59E-115	rs133302	27750	0.0092962	0.0162325	0.0256905	chr22:42391176:SNP	0.0055549
C	T	0	0	-0.411676	-0.4108619	50	1	0	cg01207473	++++++++++++++++++++++++++++++++++++	0.4011	0.0364	61.092699	42.7	0.004096	chr6:159347415:SNP	36	0	2.44E-279	2.09E-177	rs9355688	27750	0.0083049	0.0115044	0.0144962	chr6:159347415:SNP	0.0018733
A	G	0	0	0.4277769	0.420416	514	1	0	cg14003022	++++++++++++++++++++++++++++++++++++	0.4199	0.0275	65.3792025	46.5	0.001385	chr4:3038415:SNP	36	0	2.64E-279	4.50E-173	rs1557213	27723	0.0081654	0.0117726	0.0152528	chr4:3038415:SNP	0.0021129
C	T	0	0	0.4222665	0.4202681	544	1	0	cg14818248	------------------------?-----------	0.3812	0.0201	59.7372402	43.1	0.004134	chr19:4758513:SNP	35	0	2.83E-279	9.11E-178	rs8100888	27220	0.0084542	0.0117691	0.0148539	chr19:4758513:SNP	0.0019186
C	T	0	0	0.552651	0.552651	201	1	0	cg05082376	------------------------------------	0.0809	0.0145	33.9008134	0	0.521	chr22:42610099:SNP	36	3.51E-279	3.51E-279	3.51E-279	rs34030679	27746	0.015479	0.015479	0.015479	chr22:42610099:SNP	0
A	G	0	0	-0.3935237	-0.3927472	102	1	0	cg02599361	------------------------------------	0.3209	0.0121	49.7747301	29.7	0.05027	chr5:178535713:SNP	36	0	4.32E-279	7.37E-216	rs11750568	27741	0.0088241	0.0110021	0.012549	chr5:178535713:SNP	0.0011996
A	G	0	0	-0.295627	-0.295627	514	1	0	cg14003022	------------------------------------	0.502	0.0229	34.439198	0	0.495	chr4:2861430:SNP	36	4.79E-279	4.79E-279	4.79E-279	rs1263360	27744	0.0082821	0.0082821	0.0082821	chr4:2861430:SNP	0
A	G	0	0	-0.3290045	-0.328138	102	1	0	cg02599361	------------------------?-----------	0.4033	0.0211	37.8945813	10.3	0.2961	chr5:178458214:SNP	35	0	4.88E-279	1.02E-262	rs4701026	27251	0.0085251	0.0091931	0.0095016	chr5:178458214:SNP	0.0002955
C	T	0	0	0.536398	0.536398	895	1	0	cg25690958	?--??-?-?---?-?-----???-?-???--???--	0.2007	0.0243	16.4425376	0	0.5617	chr17:4443470:SNP	19	5.69E-279	5.69E-279	5.69E-279	rs12162152	12690	0.0150295	0.0150295	0.0150295	chr17:4443470:SNP	0
A	G	0	0	-0.4577478	-0.4581357	448	1	0	cg12092346	--------?-----------------??--------	0.1393	0.0208	32.9835058	3	0.4188	chr18:77629482:SNP	33	4.22E-291	7.56E-279	3.97E-274	rs62103194	25917	0.0125536	0.0128395	0.0129394	chr18:77629482:SNP	0.0001624
A	T	0	0	-0.5065593	-0.5065593	329	1	0	cg08650890	---?-------?--?-----??--????--??----	0.1424	0.0217	23.5781541	0	0.4859	chr6:31311449:SNP	25	8.58E-279	8.58E-279	8.58E-279	rs9265831	19844	0.014198	0.014198	0.014198	chr6:31311449:SNP	0
T	C	0	0	-0.4577217	-0.4581139	448	1	0	cg12092346	--------?-----------------??--------	0.1393	0.0208	32.9912471	3	0.4184	chr18:77629217:SNP	33	4.31E-291	9.47E-279	5.45E-274	rs62103193	25916	0.0125531	0.0128411	0.012942	chr18:77629217:SNP	0.0001636
A	T	0	0	-0.3863625	-0.3859479	275	1	0	cg07138994	-------?----------------?-??---?----	0.4167	0.0291	41.0698528	27	0.08575	chr11:8351446:SNP	31	0	1.08E-278	6.37E-223	rs74371946	24458	0.0088547	0.0108194	0.012122	chr11:8351446:SNP	0.0009113
D	I	0	0	0.5202982	0.51577	396	1	0	cg10622551	+++++++?+?++++++++++++++?++++++?++++	0.3053	0.0209	67.4300342	54	0.0001645	chr4:2365228:INDEL	32	0	1.49E-278	3.90E-147	chr4:2365228:D	24275	0.0092599	0.0144624	0.0201418	chr4:2365228:INDEL	0.0032761
T	A	0	0	-0.4577382	-0.4581343	448	1	0	cg12092346	++++++++?+++++++++++++++++??++++++++	0.1392	0.0208	33.0106698	3.1	0.4175	chr18:77629050:SNP	33	5.52E-291	2.06E-278	1.44E-273	rs62103192	25916	0.0125559	0.0128495	0.0129525	chr18:77629050:SNP	0.0001669
G	C	0	0	-0.3212113	-0.3207614	490	1	0	cg13348458	++++++++++++++++++++++++?+++++++++++	0.3804	0.02	36.1597244	6	0.368	chr6:27502893:SNP	35	4.61E-304	3.24E-278	4.47E-269	rs10946936	27198	0.008618	0.0089998	0.0091654	chr6:27502893:SNP	0.0001673
A	C	0	0	-0.6538552	-0.6565871	329	1	0	cg08650890	-----------?--------?---?????-?-----	0.1229	0.0198	41.0109915	34.2	0.04109	chr6:32096001:SNP	28	0	3.87E-278	2.58E-206	rs3130288	22188	0.0140444	0.0184248	0.0213324	chr6:32096001:SNP	0.0029311
T	G	0	0	0.4558746	0.4534381	329	1	0	cg08663909	+++++++++++++++++++++?++++?+++++++++	0.3355	0.0387	62.7718782	47.4	0.001342	chr5:1839212:SNP	34	0	3.96E-278	8.43E-166	rs62338080	26767	0.008733	0.0127244	0.0166117	chr5:1839212:SNP	0.0023738
A	G	0	0	-0.3235548	-0.3230355	490	1	0	cg13348458	------------------------?-----------	0.3814	0.0204	36.6503098	7.2	0.3468	chr6:27560587:SNP	35	0.00E+00	4.03E-278	8.56E-267	rs10946940	27257	0.0086015	0.0090651	0.009272	chr6:27560587:SNP	0.0002046
C	T	0	0	-0.5095728	-0.5095728	329	1	0	cg08650890	+++?+++++++?++?+++++??++????++??++++	0.1381	0.0206	23.7781225	0	0.4743	chr6:31315629:SNP	25	4.12E-278	4.12E-278	4.12E-278	rs9265965	19872	0.0143001	0.0143001	0.0143001	chr6:31315629:SNP	0
G	C	0	0	0.6012995	0.5938585	164	1	0	cg04111992	-------?-?--?------?----?-??---?----	0.4285	0.0316	83.6452451	67.7	1.05E-07	chr7:158823000:SNP	28	0	4.15E-278	1.37E-105	rs1965613	21208	0.0088936	0.0166654	0.0275523	chr7:158823000:SNP	0.0047407
T	C	0	0	-0.5044695	-0.5044695	329	1	0	cg08650890	---?-------?--?-----??--????--??----	0.1436	0.0228	23.4352168	0	0.4942	chr6:31310372:SNP	25	4.43E-278	4.43E-278	4.43E-278	rs9265811	19886	0.0141576	0.0141576	0.0141576	chr6:31310372:SNP	0
A	G	0	0	0.4792454	0.4761345	898	1	0	cg25769590	++++++++++++?++++++?++++++??++++++++	0.4318	0.0288	67.1013308	53.8	0.0001812	chr7:158813812:SNP	32	0	4.59E-278	3.27E-147	rs2527182	24646	0.0085688	0.0133628	0.0185476	chr7:158813812:SNP	0.0027801
C	T	0	0	-0.6447739	-0.6438157	329	1	0	cg08650890	+++++++++++?++++++++?+++?????+++++++	0.1244	0.0197	43.9768028	36.3	0.02793	chr6:31733466:SNP	29	0	4.92E-278	1.48E-201	rs3101017	23664	0.0135526	0.0180698	0.0212856	chr6:31733466:SNP	0.0031006
T	C	0	0	0.6347782	0.629919	201	1	0	cg05082376	++++++??+?++++++++++++++?+?+++++++++	0.3311	0.0234	109.2400385	72.5	6.12E-11	chr22:42522312:SNP	31	0	7.30E-278	3.83E-87	rs116390392	23506	0.00881	0.0176853	0.0320801	chr22:42522312:SNP	0.0064627
A	G	0	0	-0.452831	-0.452831	448	1	0	cg12092346	--------?---------------?-??--------	0.1376	0.0206	30.0059551	0	0.517	chr18:77635553:SNP	32	7.55E-278	7.55E-278	7.55E-278	rs62103232	25422	0.0127138	0.0127138	0.0127138	chr18:77635553:SNP	0
T	C	0	0	-0.3786452	-0.3783889	953	1	0	cg27431761	-------?-?--------------?-??--------	0.4146	0.029	38.8422317	22.8	0.1293	chr11:8346750:SNP	31	0	7.91E-278	1.01E-232	rs11041881	23719	0.0089785	0.0106241	0.0116248	chr11:8346750:SNP	0.0007488
T	A	0	0	-0.5092344	-0.5092344	329	1	0	cg08650890	+++?+++++++?++?+++++??++????++??++++	0.1382	0.0206	23.7208004	0	0.4777	chr6:31315663:SNP	25	8.85E-278	8.85E-278	8.85E-278	rs9265968	19872	0.0142992	0.0142992	0.0142992	chr6:31315663:SNP	0
I	D	0	0	0.7365299	0.7295969	805	1	0	cg22992730	?--???-???--?-??---???--?-????-??---	0.208	0.0188	27.3581873	45.2	0.02595	chr19:4751385:INDEL	16	0	1.19E-277	2.39E-186	chr19:4751385:I	12629	0.0138705	0.0204916	0.0252981	chr19:4751385:INDEL	0.0026609
A	G	0	0	0.4280989	0.4206796	514	1	0	cg14003022	++++++++++++++++++++++++++++++++++++	0.4206	0.0273	65.894066	46.9	0.00121	chr4:3038713:SNP	36	0	1.23E-277	8.60E-171	rs2187694	27734	0.0081623	0.0118156	0.0153671	chr4:3038713:SNP	0.0021471
G	A	0	0	-0.4106671	-0.409831	50	1	0	cg01207473	++++++++++++++++++++++++++++++++++++	0.4011	0.0364	61.1639193	42.8	0.004025	chr6:159347273:SNP	36	0	1.34E-277	3.74E-176	rs9457528	27727	0.0083046	0.0115117	0.0145127	chr6:159347273:SNP	0.0018784
T	G	0	0	-0.5090806	-0.5090806	329	1	0	cg08650890	---?-------?--?-----??--????--??----	0.1382	0.0206	23.7244356	0	0.4774	chr6:31315649:SNP	25	1.39E-277	1.39E-277	1.39E-277	rs9265967	19871	0.0142999	0.0142999	0.0142999	chr6:31315649:SNP	0
G	C	0	0	0.4791887	0.4759968	898	1	0	cg25769590	------------?------?------??--------	0.4318	0.0288	67.2258168	53.9	0.0001747	chr7:158815173:SNP	32	0	2.05E-277	1.16E-146	rs2730206	24645	0.0085682	0.0133747	0.0185807	chr7:158815173:SNP	0.0027893
T	C	0	0	-0.3904633	-0.3897775	102	1	0	cg02599361	------------------------------------	0.3221	0.0117	49.4288523	29.2	0.05376	chr5:178514747:SNP	36	0	2.06E-277	9.54E-216	rs931618	27745	0.008819	0.0109521	0.0124547	chr5:178514747:SNP	0.0011701
C	G	0	0	0.5412139	0.5346309	369	1	0	cg09826364	+++++++?+?++?+++++?+++++?+++++++++++	0.3947	0.0295	80.3300933	62.7	1.77E-06	chr7:158765512:SNP	31	0	2.27E-277	8.89E-120	rs2730235	23675	0.0086859	0.0150235	0.0232578	chr7:158765512:SNP	0.0039871
C	T	0	0	-0.406542	-0.4051239	491	1	0	cg13388277	+++++++++++++?++++?++?++++++++++++++	0.2958	0.0219	45.0072101	28.9	0.06332	chr7:63522596:SNP	33	0	2.27E-277	4.74E-215	rs1814044	26707	0.009235	0.0113842	0.0129888	chr7:63522596:SNP	0.0011591
T	C	0	0	-0.5097083	-0.5091532	329	1	0	cg08650890	---?-------?--------?---?????-------	0.1426	0.0235	30.2660137	10.8	0.3023	chr6:31129310:SNP	28	0	2.45E-277	6.28E-262	rs7750641	23205	0.0131518	0.0143083	0.0147427	chr6:31129310:SNP	0.0005985
A	G	0	0	-0.5047476	-0.5047476	329	1	0	cg08650890	---?-------?--?-----??--????--??----	0.1429	0.0217	22.9129737	0	0.5249	chr6:31309785:SNP	25	2.50E-277	2.50E-277	2.50E-277	rs3132474	19821	0.0141848	0.0141848	0.0141848	chr6:31309785:SNP	0
A	T	0	0	-0.5022387	-0.5022234	553	1	0	cg15105011	-------?----------------?-?---------	0.1129	0.0292	32.9000827	2.7	0.4228	chr4:913289:SNP	33	9.86E-289	3.53E-277	2.88E-273	rs62297087	25874	0.0138306	0.0141177	0.0142196	chr4:913289:SNP	0.0001803
C	T	0	0	0.5410924	0.5344998	369	1	0	cg09826364	-------?-?--?-----?-----?-----------	0.3947	0.0295	80.3509297	62.7	1.76E-06	chr7:158765543:SNP	31	0	3.69E-277	1.16E-119	rs2730236	23675	0.0086859	0.0150255	0.0232641	chr7:158765543:SNP	0.0039889
T	C	0	0	-0.4369284	-0.4370655	553	1	0	cg15105011	-------?----------------?-----------	0.1542	0.0214	34.337994	3.9	0.4035	chr4:876318:SNP	34	2.68E-293	4.03E-277	4.72E-271	rs3736087	26469	0.0119373	0.0122874	0.0124213	chr4:876318:SNP	0.0001993
A	G	0	0	-0.5261084	-0.5261084	329	1	0	cg08650890	---?--?----?--?-----?---?????-?-?---	0.137	0.0226	22.4628106	0	0.4925	chr6:31348365:SNP	24	4.34E-277	4.34E-277	4.34E-277	rs4143332	18778	0.0147915	0.0147915	0.0147915	chr6:31348365:SNP	0
T	G	0	0	0.6970675	0.6952515	527	1	0	cg14329783	++++++??+++++++++++++++??+??++++++++	0.1066	0.0152	46.6102199	37.8	0.02039	chr7:75846115:SNP	30	0	5.03E-277	1.21E-197	rs10245109	23811	0.0144601	0.0195492	0.023241	chr7:75846115:SNP	0.0038897
T	C	0	0	-0.3599138	-0.3548302	514	1	0	cg14003022	------------------------?-----------	0.4683	0.0305	45.5841019	25.4	0.08853	chr4:3052980:SNP	35	0	6.05E-277	4.97E-231	rs1313767	27223	0.0082721	0.0099787	0.0110904	chr4:3052980:SNP	0.0008277
G	A	0	0	-0.296643	-0.2965518	514	1	0	cg14003022	++++++++++++++++++++++++++++++++++++	0.5024	0.0228	35.3500006	1	0.4517	chr4:2862026:SNP	36	3.72E-281	6.35E-277	1.17E-275	rs1263359	27737	0.0082791	0.00834	0.0083619	chr4:2862026:SNP	2.50E-05
G	T	0	0	-0.4524987	-0.4449223	953	1	0	cg27431761	+++++++++++++++++++++++++++++++?++++	0.51	0.0275	71.9693715	52.8	0.0001549	chr11:8578736:SNP	35	0	6.42E-277	1.73E-151	rs9704806	27010	0.0081541	0.0125128	0.0172602	chr11:8578736:SNP	0.0026349
G	A	0	0	-0.5157487	-0.5157487	329	1	0	cg08650890	+++?++?++++?++?+++++?+++????++?+?+++	0.1393	0.0217	21.3282129	0	0.6193	chr6:31346653:SNP	25	6.92E-277	6.92E-277	6.92E-277	rs2442735	19261	0.0145056	0.0145056	0.0145056	chr6:31346653:SNP	0
A	G	0	0	-0.3318442	-0.3317245	862	1	0	cg24686497	-------?----------------?-----------	0.4476	0.0285	37.4354449	11.8	0.2727	chr10:13567440:SNP	34	0	8.45E-277	9.94E-256	rs4750374	26467	0.0085638	0.0093313	0.0097148	chr10:13567440:SNP	0.0003398
G	A	0	0	-0.4945207	-0.4895101	742	1	0	cg20893919	+++++++?+?++++++++?+++++?+??++++++++	0.2017	0.0141	41.3459879	29.9	0.06422	chr4:122873959:SNP	30	0	1.09E-276	1.17E-216	rs13137301	23288	0.0110402	0.0137726	0.0157403	chr4:122873959:SNP	0.0015812
T	C	0	0	-0.3282556	-0.3272267	102	1	0	cg02599361	------------------------?-----------	0.4027	0.0213	37.9929994	10.5	0.2923	chr5:178451224:SNP	35	0	1.20E-276	2.97E-260	rs6859944	27227	0.008524	0.0092074	0.0095251	chr5:178451224:SNP	0.0003029
T	C	0	0	0.4279108	0.4204161	514	1	0	cg14003022	++++++++++++++++++++++++++++++++++++	0.4205	0.0273	66.1119878	47.1	0.001143	chr4:3039470:SNP	36	0	1.80E-276	1.31E-169	rs2071688	27741	0.0081605	0.0118333	0.0154145	chr4:3039470:SNP	0.0021613
A	G	0	0	-0.4579357	-0.4584031	448	1	0	cg12092346	--------?-----------------??--------	0.1392	0.0208	33.2039715	3.6	0.4083	chr18:77627815:SNP	33	2.84E-291	1.89E-276	1.10E-270	rs62103189	25916	0.0125551	0.012903	0.0130274	chr18:77627815:SNP	0.0001988
G	C	0	0	-0.4579357	-0.4584031	448	1	0	cg12092346	++++++++?+++++++++++++++++??++++++++	0.1392	0.0208	33.2039715	3.6	0.4083	chr18:77628769:SNP	33	2.84E-291	1.89E-276	1.10E-270	rs62103191	25916	0.0125551	0.012903	0.0130274	chr18:77628769:SNP	0.0001988
T	C	0	0	-0.3272544	-0.3262966	102	1	0	cg02599361	------------------------?-----------	0.4037	0.0206	37.8783536	10.2	0.2968	chr5:178453042:SNP	35	1.08694442085074e-322	2.20E-276	2.06E-260	rs10479437	27234	0.0085212	0.0091856	0.0094932	chr5:178453042:SNP	0.000294
T	C	0	0	0.5833727	0.5758723	201	1	0	cg05082376	+++++++?++++++++++++++++++++++++++++	0.2405	0.0392	90.6912339	62.5	4.70E-07	chr22:42411664:SNP	35	0	2.25E-276	6.91E-119	rs133332	26929	0.0094343	0.0162117	0.0251648	chr22:42411664:SNP	0.0052626
G	T	0	0	0.3932768	0.3932768	184	1	0	cg04635635	-------?-?--------------?-??-----?--	0.2202	0.0159	28.140727	0	0.5104	chr15:30134791:SNP	30	3.25E-276	3.25E-276	3.25E-276	rs10400828	22597	0.0110746	0.0110746	0.0110746	chr15:30134791:SNP	0
T	C	0	0	0.5865366	0.579098	201	1	0	cg05082376	++++++++++++++++++++++++++++++++++++	0.2383	0.039	97.1128937	64	9.48E-08	chr22:42400120:SNP	36	0	4.52E-276	6.79E-114	rs5751197	27743	0.0093199	0.0163115	0.0258594	chr22:42400120:SNP	0.0056192
I	D	0	0	0.4728732	0.471634	898	1	0	cg25769590	-??--?-?-??-?-?-?-??---??-??-???-?--	0.4383	0.0326	18.0817322	11.5	0.3191	chr7:158820434:INDEL	17	0	4.62E-276	7.06E-265	chr7:158820434:I	12491	0.0120345	0.0132848	0.0136003	chr7:158820434:INDEL	0.000336
T	C	0	0	-0.5047144	-0.5047844	553	1	0	cg15105011	------------------------?-?---------	0.1118	0.0278	34.8799287	5.4	0.3787	chr4:906903:SNP	34	1.16E-298	4.69E-276	1.46E-267	rs6842808	26630	0.0136641	0.0142188	0.0144425	chr4:906903:SNP	0.0003669
G	A	0	0	0.3521701	0.3540614	215	1	0	cg05491587	--------?---------------------------	0.4331	0.0249	44.5636594	23.7	0.1062	chr18:77708781:SNP	35	0	5.32E-276	2.32E-224	rs10853392	27191	0.0084027	0.0099742	0.0110134	chr18:77708781:SNP	0.0007776
G	A	0	0	-0.4870609	-0.48294	201	1	0	cg05082376	+++++++?+?++++++++++++++?+++++++++++	0.4135	0.0243	72.7567268	56	5.20E-05	chr22:42363408:SNP	33	0	6.08E-276	1.01E-138	rs2899350	24989	0.0085442	0.0136062	0.0194265	chr22:42363408:SNP	0.0031163
I	D	0	0	-0.609929	-0.6039199	637	1	0	cg17597901	?++??++???++?++?++++??++?+?+?++??+++	0.2189	0.0169	33.7807993	40.8	0.02765	chr7:39870049:INDEL	21	0	8.07E-276	1.02E-185	chr7:39870049:I	16762	0.0124246	0.0170185	0.0209856	chr7:39870049:INDEL	0.0022811
T	C	0	0	0.6398057	0.6356781	201	1	0	cg05082376	++++++??+?++++++++++++++?+?++++?++++	0.3314	0.0227	105.2296912	72.4	1.40E-10	chr22:42523209:SNP	30	0	1.56E-275	6.82E-87	rs28371730	22792	0.008924	0.0179228	0.0323818	chr22:42523209:SNP	0.0063933
G	A	0	0	-0.5712401	-0.5749497	237	1	0	cg06102954	+++++++?++++++++++?+++++?+++++++++++	0.3916	0.0188	110.7546129	71.1	1.31E-10	chr21:42745414:SNP	33	0	1.63E-275	4.65E-88	rs416981	26018	0.0082966	0.0162112	0.0287152	chr21:42745414:SNP	0.0056699
A	G	0	0	-0.5096371	-0.5096555	329	1	0	cg08650890	---?-------?--?-----??--????--??----	0.139	0.0207	24.2147742	0.9	0.4494	chr6:31315138:SNP	25	1.49E-279	1.67E-275	1.18E-274	rs9265946	19899	0.0142646	0.0143705	0.0143923	chr6:31315138:SNP	4.68E-05
G	C	0	0	0.4860423	0.4862939	396	1	0	cg10622551	-------?-?--------------?-?---------	0.4049	0.0266	69.0872642	55.1	0.0001006	chr4:2399859:SNP	32	0	1.82E-275	1.45E-138	rs3128791	24389	0.0087036	0.0137127	0.0193971	chr4:2399859:SNP	0.0030223
T	C	0	0	0.5867104	0.5792792	201	1	0	cg05082376	++++++++++++++++++++++++++++++++++++	0.238	0.0392	97.5092763	64.1	8.30E-08	chr22:42411603:SNP	36	0	1.83E-275	4.07E-113	rs133331	27740	0.0093172	0.0163348	0.0259575	chr22:42411603:SNP	0.0056515
A	G	0	0	0.4243209	0.4224332	953	1	0	cg27431761	++++++++++++++++++++++++?+++++++++++	0.4742	0.0266	64.9043524	47.6	0.001096	chr11:8378655:SNP	35	0	2.06E-275	6.12E-162	rs4758350	27254	0.0081969	0.0119131	0.0156475	chr11:8378655:SNP	0.0021661
A	C	0	0	-0.4059163	-0.4046378	491	1	0	cg13388277	-------------?----?--?--------------	0.2959	0.022	45.210033	29.2	0.06085	chr7:63506608:SNP	33	0	2.15E-275	1.70E-212	rs6979758	26715	0.0092349	0.0114116	0.0130473	chr7:63506608:SNP	0.0011771
G	T	0	0	-0.3213507	-0.3213943	419	1	0	cg11287055	++++++++++++++++++++++++?+++++++++++	0.4225	0.0168	37.6750715	9.8	0.3047	chr21:38630690:SNP	35	1.21999999982748e-315	2.21E-275	1.82E-257	rs764155	27245	0.008461	0.0090642	0.0093755	chr21:38630690:SNP	0.0002741
G	A	0	0	-0.3330284	-0.3326435	862	1	0	cg24686497	+++++++?+?++++++++++++++?+++++++++++	0.4466	0.0293	34.9574297	8.5	0.3294	chr10:13570312:SNP	33	3.79000000000145e-312	2.31E-275	6.45E-262	rs11258438	24997	0.0088177	0.0093818	0.0096326	chr10:13570312:SNP	0.0002407
G	C	0	0	-0.3312238	-0.3325309	793	1	0	cg22629528	+++++++?++++++++++?+++++?+++++++++++	0.4082	0.0225	36.171	11.5	0.28	chr11:132955490:SNP	33	7.31217155845045e-322	3.56E-275	2.21E-252	rs578013	26012	0.0086357	0.0093818	0.0097613	chr11:132955490:SNP	0.0003252
C	T	0	0	-0.4083178	-0.4070455	491	1	0	cg13388277	+++++++++++++?++++?++?++++++++++++++	0.2939	0.023	45.5558806	29.8	0.05683	chr7:63509260:SNP	33	0	3.82E-275	6.41E-211	rs4621679	26717	0.0092538	0.0114848	0.0131739	chr7:63509260:SNP	0.0012129
A	G	0	0	-0.3905053	-0.3897825	102	1	0	cg02599361	------------------------------------	0.3221	0.0117	49.8648248	29.8	0.04939	chr5:178514729:SNP	36	0	7.97E-275	3.94E-212	rs931619	27746	0.0088178	0.0110041	0.0125628	chr5:178514729:SNP	0.0012052
T	C	0	0	-0.5082778	-0.5081811	329	1	0	cg08650890	-----------?--------?---????--------	0.1419	0.0236	33.5072095	13.5	0.2578	chr6:31085356:SNP	30	0	8.89E-275	2.96E-254	rs3130985	24149	0.0129159	0.0143479	0.0149233	chr6:31085356:SNP	0.0007938
T	C	0	0	0.5865402	0.5792686	201	1	0	cg05082376	++++++++++++++++++++++++++++++++++++	0.2375	0.039	97.4341197	64.1	8.51E-08	chr22:42398375:SNP	36	0	8.90E-275	6.23E-113	rs129853	27747	0.0093294	0.016355	0.0259715	chr22:42398375:SNP	0.0056599
A	G	0	0	0.5730926	0.5743277	697	1	0	cg19418458	+++++++?+?++?+++++?+++++?+??++++++++	0.2809	0.0253	68.2022184	58.9	3.31E-05	chr7:158770117:SNP	29	0	9.95E-275	9.75E-127	rs6459916	22394	0.0098247	0.016217	0.023931	chr7:158770117:SNP	0.0040882
C	T	0	0	0.5871061	0.5796192	201	1	0	cg05082376	------------------------------------	0.2375	0.039	97.5646167	64.1	8.14E-08	chr22:42403446:SNP	36	0	1.05E-274	8.00E-113	rs133319	27747	0.0093305	0.016367	0.0260093	chr22:42403446:SNP	0.005673
G	C	0	0	-0.4450409	-0.4451208	553	1	0	cg15105011	++++++++++++++++++++++++?+??++++++++	0.1488	0.022	33.1629299	3.5	0.4103	chr4:954741:SNP	33	3.82E-289	1.64E-274	2.27E-269	rs56039006	25965	0.0122467	0.0125737	0.0126917	chr4:954741:SNP	0.0001827
A	G	0	0	0.586773	0.5794763	201	1	0	cg05082376	++++++++++++++++++++++++++++++++++++	0.2375	0.039	97.5958801	64.1	8.06E-08	chr22:42402005:SNP	36	0	1.66E-274	1.22E-112	rs133315	27747	0.00933	0.016369	0.0260162	chr22:42402005:SNP	0.0056753
C	A	0	0	-0.6387834	-0.6376205	329	1	0	cg08650890	+++++++++++?++++++++?+++????++++++++	0.1252	0.0195	46.2780412	37.3	0.02201	chr6:31666424:SNP	30	0	1.69E-274	6.31E-196	rs9267539	24139	0.0134051	0.0180117	0.0213918	chr6:31666424:SNP	0.0032743
D	I	0	0	0.5581198	0.5535058	266	1	0	cg06904356	+++++++?+?++++++++++++++?++++++?++++	0.3607	0.0323	89.0811751	65.2	1.60E-07	chr5:1844963:INDEL	32	0	1.93E-274	2.93E-110	chr5:1844963:D	24276	0.0087056	0.0156373	0.0250162	chr5:1844963:INDEL	0.0046181
A	C	0	0	-0.3900801	-0.3894202	102	1	0	cg02599361	------------------------------------	0.3218	0.0116	49.8403644	29.8	0.04963	chr5:178514373:SNP	36	0	4.69E-274	1.43E-211	rs3959449	27743	0.0088243	0.0110094	0.0125659	chr5:178514373:SNP	0.0012049
G	T	0	0	-0.4058094	-0.4045044	491	1	0	cg13388277	+++++++++++++?++++?++?++++++++++++++	0.2959	0.022	45.3837977	29.5	0.0588	chr7:63506589:SNP	33	0	4.76E-274	9.06E-211	rs6959038	26715	0.0092352	0.011436	0.0130977	chr7:63506589:SNP	0.0011926
G	A	0	0	0.5852138	0.577574	201	1	0	cg05082376	------------------------------------	0.2383	0.0391	97.3408843	64	8.78E-08	chr22:42389698:SNP	36	0	5.00E-274	7.31E-113	rs739295	27749	0.0093202	0.0163296	0.0259209	chr22:42389698:SNP	0.0056401
A	G	0	0	-0.5244798	-0.5213006	475	1	0	cg12944006	------------------?-----?-??--------	0.1637	0.012	46.8985994	33.9	0.03346	chr4:122860696:SNP	32	0	7.39E-274	7.72E-201	rs35109910	25506	0.0114654	0.0147432	0.0173456	chr4:122860696:SNP	0.0021875
A	G	0	0	-0.4561368	-0.4565714	448	1	0	cg12092346	--------?-----------------??--------	0.1394	0.0209	33.2790781	3.8	0.4048	chr18:77632923:SNP	33	1.86E-289	7.67E-274	8.51E-268	rs62103197	25917	0.0125452	0.012913	0.0130466	chr18:77632923:SNP	0.0002109
G	A	0	0	0.5252298	0.5209993	329	1	0	cg08663909	---------------------?--?-----------	0.3601	0.03	92.7774251	64.4	1.37E-07	chr5:1850220:SNP	34	0	7.88E-274	3.19E-111	rs10512645	26911	0.0083367	0.0147355	0.023438	chr5:1850220:SNP	0.0043396
T	G	0	0	-0.3188742	-0.3188742	913	1	0	cg26283170	-------?----------------?--?--------	0.3423	0.02	31.9600532	0	0.4687	chr11:132983506:SNP	33	7.94E-274	7.94E-274	7.94E-274	rs4405324	25788	0.0090188	0.0090188	0.0090188	chr11:132983506:SNP	0
T	G	0	0	-0.3910156	-0.3902773	102	1	0	cg02599361	------------------------------------	0.3221	0.0117	50.1468464	30.2	0.04673	chr5:178515060:SNP	36	0	8.62E-274	2.40E-210	rs6864279	27748	0.0088172	0.011039	0.012633	chr5:178515060:SNP	0.0012279
A	C	0	0	-0.3908044	-0.3900389	102	1	0	cg02599361	------------------------------------	0.3222	0.0117	50.1248216	30.2	0.04693	chr5:178514893:SNP	36	0	1.23E-273	2.51E-210	rs931617	27746	0.0088168	0.0110355	0.0126268	chr5:178514893:SNP	0.001226
T	C	0	0	-0.3331616	-0.3331419	862	1	0	cg24686497	-------?----------------?-----------	0.4495	0.0283	38.0677965	13.3	0.2496	chr10:13568857:SNP	34	0	1.71E-273	1.91E-249	rs11258435	26469	0.0085617	0.0094281	0.0098765	chr10:13568857:SNP	0.0003881
C	T	0	0	-0.3331616	-0.3331419	862	1	0	cg24686497	+++++++?++++++++++++++++?+++++++++++	0.4495	0.0283	38.0677965	13.3	0.2496	chr10:13568940:SNP	34	0	1.71E-273	1.91E-249	rs11258436	26469	0.0085617	0.0094281	0.0098765	chr10:13568940:SNP	0.0003881
G	C	0	0	-0.4075124	-0.4062802	491	1	0	cg13388277	+++++++++++++?++++?++?++++++++++++++	0.2941	0.023	45.6688029	29.9	0.05556	chr7:63498814:SNP	33	0	1.97E-273	4.04E-209	rs1821956	26715	0.0092527	0.0114993	0.0132049	chr7:63498814:SNP	0.0012227
C	T	0	0	-0.3327658	-0.3326855	862	1	0	cg24686497	+++++++?++++++++++++++++?+++++++++++	0.4497	0.0284	37.9798474	13.1	0.2528	chr10:13569805:SNP	34	0	2.13E-273	6.85E-250	rs11258437	26470	0.0085636	0.0094169	0.0098559	chr10:13569805:SNP	0.0003815
C	T	0	0	-0.4138064	-0.4142596	102	1	0	cg02599361	?++??++???++?++?++++??++++?+?++??+++	0.3231	0.0095	22.6016533	7.1	0.3656	chr5:178517644:SNP	22	2.82E-304	2.27E-273	5.64E-263	rs28725192	17262	0.0110983	0.0117264	0.0119448	chr5:178517644:SNP	0.0002122
T	C	0	0	0.585686	0.5781754	201	1	0	cg05082376	++++++++++++++++++++++++++++++++++++	0.2383	0.039	97.811362	64.2	7.50E-08	chr22:42395686:SNP	36	0	2.37E-273	5.37E-112	rs133304	27749	0.0093193	0.016367	0.0260437	chr22:42395686:SNP	0.0056816
T	A	0	0	0.4651834	0.4620863	342	1	0	cg09045262	----?-------------------?-----------	0.1987	0.0159	47.1450453	30	0.0526	chr1:19604374:SNP	34	0	2.71E-273	1.63E-212	rs4483432	26698	0.0104657	0.0130822	0.0149517	chr1:19604374:SNP	0.0016193
A	G	0	0	-0.5005877	-0.5005877	553	1	0	cg15105011	------------------------?-----------	0.0982	0.0139	33.7544569	0	0.4796	chr4:875144:SNP	35	3.47E-273	3.47E-273	3.47E-273	rs3775130	27251	0.014175	0.014175	0.014175	chr4:875144:SNP	0
G	A	0	0	0.5851247	0.577416	201	1	0	cg05082376	------------------------------------	0.2383	0.0392	97.5607511	64.1	8.15E-08	chr22:42388841:SNP	36	0	3.76E-273	2.73E-112	rs133299	27748	0.0093218	0.0163515	0.025984	chr22:42388841:SNP	0.0056621
T	C	0	0	-0.3895273	-0.3888779	102	1	0	cg02599361	------------------------------------	0.3224	0.012	50.0335019	30	0.04778	chr5:178507069:SNP	36	0	4.06E-273	3.62E-210	rs1445846	27747	0.0088073	0.0110131	0.0125903	chr5:178507069:SNP	0.0012159
G	A	0	0	-0.3606361	-0.3552	514	1	0	cg14003022	++++++++++++++++++++++++++++++++++++	0.4684	0.0308	48.4168864	27.7	0.0652	chr4:3046853:SNP	36	0	4.62E-273	5.11E-222	rs2857847	27749	0.0081962	0.0100604	0.0113381	chr4:3046853:SNP	0.00094
T	C	0	0	0.7799736	0.7834666	527	1	0	cg14329783	?++??+????++?++?++++??++?+?+?++??+++	0.1002	0.0164	25.1174103	24.4	0.1567	chr7:75795046:SNP	20	0	5.36E-273	5.00E-233	rs553420828	15908	0.0181018	0.0221929	0.02393	chr7:75795046:SNP	0.0021966
A	T	0	0	-0.409645	-0.4086123	491	1	0	cg13388277	-------------?----?--?---------?----	0.2945	0.0233	43.6630107	29	0.06523	chr7:63508087:SNP	32	0	5.68E-273	2.13E-211	rs6957535	25987	0.0093729	0.0115751	0.0132016	chr7:63508087:SNP	0.0011643
T	C	0	0	-0.320891	-0.3209556	419	1	0	cg11287055	------------------------?-----------	0.4254	0.0174	37.9000534	10.3	0.2959	chr21:38642876:SNP	35	3.73000000080894e-315	6.31E-273	4.71E-254	rs7277146	27223	0.0084554	0.0090928	0.0094253	chr21:38642876:SNP	0.0002905
T	C	0	0	0.4282708	0.4206664	514	1	0	cg14003022	++++++++++++++++++++++++++++++++++++	0.4212	0.0273	67.0280141	47.8	0.0008971	chr4:3038551:SNP	36	0	6.47E-273	2.65E-165	rs2187695	27732	0.0081613	0.0119178	0.0156296	chr4:3038551:SNP	0.0022254
G	A	0	0	-0.4473192	-0.4386733	953	1	0	cg27431761	++++++++++++++++++++++++?+++++++++++	0.5074	0.0266	71.5798409	52.5	0.0001732	chr11:8585384:SNP	35	0	6.77E-273	1.02E-150	rs9300090	27241	0.0081256	0.0124284	0.0171068	chr11:8585384:SNP	0.0025892
A	G	0	0	-0.4481462	-0.4399282	953	1	0	cg27431761	------------------------------------	0.5105	0.0272	75.6066655	53.7	8.21E-05	chr11:8589648:SNP	36	0	6.86E-273	2.05E-146	rs9736791	27745	0.0080511	0.0124641	0.0173918	chr11:8589648:SNP	0.0027431
G	C	0	0	-0.4509345	-0.4477484	953	1	0	cg27431761	+++++++?+?++++++++++++++?+++++++++++	0.4762	0.0226	63.6906557	49.8	0.0007189	chr11:8359272:SNP	33	0	7.13E-273	2.15E-155	rs11604589	24994	0.0085313	0.0126861	0.01698	chr11:8359272:SNP	0.0024141
C	T	0	0	-0.3915053	-0.3907864	102	1	0	cg02599361	++++++++++++++++++++++++++++++++++++	0.3219	0.0117	50.4034085	30.6	0.04442	chr5:178515196:SNP	36	0	9.40E-273	1.41E-208	rs6879775	27748	0.0088209	0.0110746	0.0127029	chr5:178515196:SNP	0.0012497
A	C	0	0	-0.4510691	-0.4430207	953	1	0	cg27431761	------------------------------------	0.511	0.0275	76.6932117	54.4	5.98E-05	chr11:8504854:SNP	36	0	9.42E-273	3.94E-144	rs2028882	27731	0.0080527	0.0125549	0.0176454	chr11:8504854:SNP	0.0028175
A	C	0	0	0.8034804	0.7805887	805	1	0	cg22992730	+++++++?+?+++++++++?+?++?+??+++?++++	0.2024	0.0158	105.6538556	74.4	2.98E-11	chr19:4795751:SNP	28	0	9.56E-273	5.03E-85	rs34659031	21744	0.0105083	0.0221216	0.04112	chr19:4795751:SNP	0.0091942
T	C	0	0	-0.3905464	-0.3898242	102	1	0	cg02599361	------------------------------------	0.3222	0.0117	50.2458712	30.3	0.04582	chr5:178513921:SNP	36	0	1.01E-272	4.03E-209	rs4701034	27750	0.0088153	0.011048	0.0126551	chr5:178513921:SNP	0.0012353
T	C	0	0	-0.4075181	-0.4062528	491	1	0	cg13388277	-------------?----?--?--------------	0.2942	0.023	45.7931885	30.1	0.0542	chr7:63500864:SNP	33	0	1.09E-272	4.50E-208	rs1946853	26720	0.0092511	0.0115143	0.0132387	chr7:63500864:SNP	0.0012334
T	C	0	0	0.7567049	0.7448192	207	1	0	cg05266226	++++++++++++++++++++++++?+??++++++++	0.2421	0.0233	156.5278797	79.6	2.44E-18	chr1:22919904:SNP	33	0	1.21E-272	6.64E-65	rs209696	25983	0.0090932	0.021112	0.0444794	chr1:22919904:SNP	0.0107817
G	A	0	0	-0.3901628	-0.3894596	102	1	0	cg02599361	++++++++++++++++++++++++++++++++++++	0.3221	0.0118	50.1730795	30.2	0.04649	chr5:178507516:SNP	36	0	1.32E-272	2.73E-209	rs6601012	27744	0.0088158	0.01104	0.0126376	chr5:178507516:SNP	0.0012296
T	G	0	0	0.4395068	0.433053	953	1	0	cg27431761	+++++++?++++++++++++++++++++++++++++	0.4666	0.027	68.595129	50.4	0.0004017	chr11:8624100:SNP	35	0	1.36E-272	1.24E-155	rs10743081	26920	0.0081967	0.012276	0.0165368	chr11:8624100:SNP	0.0024264
G	T	0	0	0.6347827	0.6251584	201	1	0	cg05082376	------?--------------------?--------	0.2581	0.0426	111.8515125	70.5	1.67E-10	chr22:42553582:SNP	34	0	1.56E-272	5.89E-93	rs28507165	26184	0.0091576	0.0177238	0.0310392	chr22:42553582:SNP	0.00691
T	C	0	0	-0.390284	-0.3895901	102	1	0	cg02599361	------------------------------------	0.3222	0.0116	50.250938	30.3	0.04578	chr5:178507344:SNP	36	0	2.16E-272	8.04E-209	rs6601011	27747	0.0088148	0.0110481	0.0126558	chr5:178507344:SNP	0.0012356
T	C	0	0	-0.3602755	-0.3582894	239	1	0	cg06168204	-------------------?----?-----------	0.3464	0.0227	40.6453402	18.8	0.1691	chr6:27665920:SNP	34	0	2.31E-272	9.20E-240	rs2179096	26342	0.0088462	0.010161	0.0108957	chr6:27665920:SNP	0.0006256
C	T	0	0	-0.4994278	-0.4994278	553	1	0	cg15105011	++++++++++++++++++++++++?+++++++++++	0.0983	0.0139	33.1039499	0	0.5114	chr4:872020:SNP	35	2.41E-272	2.41E-272	2.41E-272	rs73207794	27251	0.0141641	0.0141641	0.0141641	chr4:872020:SNP	0
C	T	0	0	-0.4493817	-0.4384346	514	1	0	cg14003022	+++++++?++++++++++++++++?+++++++++++	0.5044	0.0386	67.8338018	51.4	0.0003349	chr4:3052825:SNP	34	0	2.80E-272	4.11E-157	rs1313766	26473	0.0081863	0.0124358	0.0168276	chr4:3052825:SNP	0.0024434
G	A	0	0	-0.3902922	-0.3895828	102	1	0	cg02599361	++++++++++++++++++++++++++++++++++++	0.3221	0.0118	50.2622681	30.4	0.04568	chr5:178507927:SNP	36	0	2.81E-272	1.04E-208	rs6601013	27747	0.0088154	0.0110502	0.0126595	chr5:178507927:SNP	0.0012367
C	T	0	0	0.4649284	0.4618892	266	1	0	cg06904356	-------?-?--------------?-?---------	0.3915	0.0343	61.6152882	49.7	0.0008671	chr5:1837792:SNP	32	0	3.16E-272	1.00E-156	rs6886812	24384	0.0087701	0.0131024	0.0174314	chr5:1837792:SNP	0.0024705
C	A	0	0	0.6076493	0.6014224	201	1	0	cg05082376	------------------------?-----------	0.2598	0.0346	110.2356226	69.2	5.59E-10	chr22:42419433:SNP	35	0	3.27E-272	1.65E-95	rs133344	27231	0.0090384	0.017061	0.0293046	chr22:42419433:SNP	0.0064888
A	G	0	0	-0.3905035	-0.3897654	102	1	0	cg02599361	------------------------------------	0.3222	0.0117	50.3172985	30.4	0.04518	chr5:178513371:SNP	36	0	3.70E-272	1.87E-208	rs6879226	27750	0.008816	0.0110579	0.0126742	chr5:178513371:SNP	0.0012413
D	I	0	0	0.6379715	0.6386776	201	1	0	cg05082376	?++??++???++?+??++++??++?+?+?++??+++	0.3276	0.0261	45.4297457	58.2	0.0005965	chr22:42435359:INDEL	20	0	4.02E-272	1.01E-131	chr22:42435359:D	15498	0.0109256	0.0181208	0.0261235	chr22:42435359:INDEL	0.0034252
A	G	0	0	-0.6416846	-0.6409759	329	1	0	cg08650890	-----------?--------?---????--------	0.1248	0.0194	46.9970092	38.3	0.01863	chr6:31677391:SNP	30	0	4.74E-272	2.47E-191	rs9267549	24119	0.0134199	0.0181884	0.0217482	chr6:31677391:SNP	0.0034183
C	T	0	0	0.4213371	0.4197098	544	1	0	cg14818248	-------?----------------?-----------	0.3781	0.0203	57.4330339	42.5	0.005273	chr19:4757698:SNP	34	0	4.97E-272	6.95E-175	rs7257670	26436	0.0085867	0.0119102	0.0149443	chr19:4757698:SNP	0.0018819
G	A	0	0	-0.4567856	-0.4574053	448	1	0	cg12092346	++++++++?+++++++++++++++++??++++++++	0.1393	0.0207	33.5005263	4.5	0.3944	chr18:77630571:SNP	33	6.75E-290	7.16E-272	1.07E-264	rs3902996	25920	0.0125534	0.0129837	0.0131421	chr18:77630571:SNP	0.0002477
C	T	0	0	0.5587426	0.5560289	257	1	0	cg06671706	-------?----------------?------?----	0.2645	0.0243	80.6775498	60.3	4.40E-06	chr8:8597180:SNP	33	0	8.57E-272	8.26E-123	rs13278972	25716	0.0094035	0.0157855	0.023708	chr8:8597180:SNP	0.0045045
A	G	0	0	-0.4397928	-0.439837	553	1	0	cg15105011	-------?----------------?-----------	0.1562	0.022	35.4505807	6.9	0.3534	chr4:875266:SNP	34	2.62E-300	1.58E-271	1.63E-260	rs58429160	26460	0.0118735	0.012493	0.0127552	chr4:875266:SNP	0.0003611
T	C	0	0	0.8034164	0.780446	805	1	0	cg22992730	+++++++?+?+++++++++?+?++?+??+++?++++	0.2023	0.0159	105.9025473	74.5	2.71E-11	chr19:4795754:SNP	28	0	2.05E-271	1.78E-84	rs34604695	21744	0.0105175	0.0221722	0.0412531	chr19:4795754:SNP	0.0092406
G	A	0	0	0.4404833	0.4337954	953	1	0	cg27431761	------------------------?-----------	0.4635	0.0254	70.0838722	51.5	0.0002649	chr11:8621143:SNP	35	0	2.17E-271	1.08E-151	rs10769921	27254	0.0081455	0.0123245	0.0167903	chr11:8621143:SNP	0.0024985
T	C	0	0	-0.3911034	-0.3903239	102	1	0	cg02599361	------------------------------------	0.322	0.0118	50.5642208	30.8	0.04302	chr5:178515091:SNP	36	0	2.27E-271	5.12E-207	rs6864287	27748	0.0088172	0.0110899	0.0127381	chr5:178515091:SNP	0.0012617
A	C	0	0	0.5342886	0.5324647	164	1	0	cg04111992	+++++++?++++?+++++++++++?+??++++++++	0.1999	0.0278	51.4791155	41.7	0.008663	chr7:158782628:SNP	31	0	2.28E-271	2.18E-177	rs66542323	24308	0.0109645	0.0151284	0.0188147	chr7:158782628:SNP	0.0027102
D	I	0	0	0.3529144	0.3536703	215	1	0	cg05491587	+++++++???++++++++++++++?++++++?++++	0.4605	0.0242	35.4458436	15.4	0.2268	chr18:77721494:INDEL	31	0	2.82E-271	2.77E-242	chr18:77721494:D	23716	0.0089857	0.0100502	0.0106169	chr18:77721494:INDEL	0.0004616
T	G	0	0	0.5735448	0.5687379	369	1	0	cg09826364	+++++++?+?++?+++++??++++?+??++++++++	0.4075	0.0285	77.7355015	65.3	8.28E-07	chr7:158827712:SNP	28	0	3.39E-271	1.75E-109	rs1017032	21489	0.0089612	0.0161642	0.0258002	chr7:158827712:SNP	0.0043069
[truncated: 114,770 more rows]
