# Supplementary material for: Identical twins carry a persistent epigenetic signature of early genome programming
Source: Nat Commun. 2021 Sep 28;12:5618. doi: 10.1038/s41467-021-25583-7 (PMC8479069; doi:10.1038/s41467-021-25583-7)
Supplement: Supplementary file 8 — Supplementary Data 11 [file 41467_2021_25583_MOESM8_ESM.csv]

a1	a2	allele1	allele2	beta_a1	beta_are_a1	chunk	cistrans	clumped	cpg	direction	freq_a1	freq_se	hetchisq	hetisq	hetpval	name	num_studies	pval	pval_are	pval_mre	rsid	samplesize	se	se_are	se_mre	snp	tausq
T	C	0	0	0.5020787	0.5011919	187	1	0	cg04742556	++++++++++++++++++?+++++++++++++++++	0.2565	0.0146	58.6467669	42	0.005402	chr4:58041433:SNP	35	0	0	5.33E-214	rs6554436	27297	0.0093227	0.0128564	0.0160809	chr4:58041433:SNP	0.0022336
A	G	0	0	0.5018572	0.5009216	187	1	0	cg04742556	++++++++++++++++++?+++++++++++++++++	0.2562	0.0144	58.7663015	42.1	0.005247	chr4:58041624:SNP	35	0	0	7.82E-213	rs4446384	27305	0.0093254	0.0128735	0.0161182	chr4:58041624:SNP	0.0022458
T	C	0	0	0.5022175	0.501196	187	1	0	cg04742556	++++++++++++++++++?+++++++++++++++++	0.2563	0.0144	57.6182795	41	0.006924	chr4:58041751:SNP	35	0	0	6.82E-222	rs4412045	27315	0.0093198	0.0127333	0.0157938	chr4:58041751:SNP	0.0021391
A	T	0	0	0.502236	0.5012844	187	1	0	cg04742556	++++++++++++++++++?+++++++++++++++++	0.2565	0.0144	58.7603507	42.1	0.005255	chr4:58042029:SNP	35	0	0	2.37E-213	rs4470700	27308	0.0093219	0.0128686	0.0161105	chr4:58042029:SNP	0.0022436
A	G	0	0	0.5024212	0.5015366	187	1	0	cg04742556	++++++++++++++++++?+++++++++++++++++	0.2565	0.0144	58.7088712	42.1	0.005321	chr4:58044984:SNP	35	0	0	7.20E-214	rs4132296	27303	0.0093221	0.0128629	0.0160968	chr4:58044984:SNP	0.002239
T	C	0	0	0.5030474	0.502188	187	1	0	cg04742556	++++++++++++++++++?+++++++++++++++++	0.2565	0.0144	58.6966952	42.1	0.005337	chr4:58047228:SNP	35	0	0	2.22E-214	rs7675770	27282	0.0093244	0.0128648	0.0160974	chr4:58047228:SNP	0.002239
T	A	0	0	0.503137	0.5022802	187	1	0	cg04742556	------------------?-----------------	0.2565	0.0144	58.8610289	42.2	0.005127	chr4:58047314:SNP	35	0	0	2.86E-213	rs7675817	27281	0.0093244	0.0128836	0.0161425	chr4:58047314:SNP	0.0022539
G	T	0	0	0.5032028	0.5022859	187	1	0	cg04742556	------------------?-----------------	0.2565	0.0145	58.7603683	42.1	0.005255	chr4:58047813:SNP	35	0	0	4.93E-214	rs6851049	27279	0.0093248	0.0128726	0.0161156	chr4:58047813:SNP	0.002245
C	T	0	0	0.5202371	0.5163534	187	1	0	cg04742556	---?--?-------?---?--?--?-??-----?--	0.4909	0.0267	44.3383947	41.4	0.0139	chr4:58053743:SNP	27	0	0	3.63E-253	rs6857279	21484	0.0089763	0.0124259	0.0153076	chr4:58053743:SNP	0.0015658
T	C	0	0	0.5609385	0.5566537	187	1	0	cg04742556	++++++++++++++++++?+++++?+++++++++++	0.2994	0.023	71.6917645	54	0.0001104	chr4:58054196:SNP	34	0	0	1.40E-189	rs11945297	26773	0.0087919	0.013645	0.0191002	chr4:58054196:SNP	0.0031222
G	C	0	0	0.5599805	0.5560449	187	1	0	cg04742556	------------------?-----?-----------	0.3004	0.023	70.3742651	53.1	0.0001621	chr4:58055235:SNP	34	0	0	1.11E-196	rs13111655	26817	0.0087765	0.0134969	0.0187164	chr4:58055235:SNP	0.0030054
T	C	0	0	0.5610655	0.5576836	187	1	0	cg04742556	++++++++++++++++++?+++++++++++++++++	0.3011	0.0234	70.5426488	51.8	0.0002327	chr4:58055260:SNP	35	0	0	1.93E-212	rs13145188	27311	0.0086932	0.0131755	0.0180366	chr4:58055260:SNP	0.0028794
C	T	0	0	0.5976303	0.5985633	187	1	0	cg04742556	-------?-?----?---?-----?-??---?-?--	0.4889	0.0254	63.4503804	59	5.67E-05	chr4:58061090:SNP	27	0	0	1.48E-163	rs11725707	20186	0.0089854	0.0149683	0.021928	chr4:58061090:SNP	0.0032075
A	G	0	0	0.5980492	0.5996721	187	1	0	cg04742556	+++++++?+?++++?+++?+++++?+??+++++?++	0.4834	0.0233	71.4891332	62.2	6.86E-06	chr4:58062949:SNP	28	0	0	6.69E-144	rs17497643	20908	0.008843	0.0152965	0.0234141	chr4:58062949:SNP	0.0036808
A	G	0	0	0.3755404	0.3755404	428	1	0	cg11534293	+++++++?+?++++++++++++++?+++++++++++	0.2874	0.0192	29.0787012	0	0.6152	chr1:153181362:SNP	33	0	0	0	rs12116563	24996	0.0096062	0.0096062	0.0096062	chr1:153181362:SNP	0
T	C	0	0	0.3833954	0.3833954	428	1	0	cg11534293	+++++++++++++++++++?++++?+++++++++++	0.2987	0.0174	26.5549834	0	0.7788	chr1:153192868:SNP	34	0	0	0	rs1329098	26323	0.0092833	0.0092833	0.0092833	chr1:153192868:SNP	0
T	C	0	0	0.3857864	0.3857864	428	1	0	cg11534293	+++++++++++++++++++?++++?+++++++++++	0.2978	0.0166	27.6120639	0	0.7323	chr1:153196223:SNP	34	0	0	0	rs35713450	26319	0.0092859	0.0092859	0.0092859	chr1:153196223:SNP	0
G	C	0	0	0.3855135	0.3855135	428	1	0	cg11534293	-------------------?----?-----------	0.2977	0.0167	28.6803261	0	0.6822	chr1:153196879:SNP	34	0	0	0	rs34005908	26320	0.0092855	0.0092855	0.0092855	chr1:153196879:SNP	0
A	G	0	0	0.3853447	0.3853447	428	1	0	cg11534293	+++++++++++++++++++?++++?+++++++++++	0.2975	0.0166	28.6513949	0	0.6836	chr1:153197719:SNP	34	0	0	0	rs943133	26320	0.009285	0.009285	0.009285	chr1:153197719:SNP	0
G	A	0	0	0.3848758	0.3848758	428	1	0	cg11534293	-------------------?----?-----------	0.2976	0.0165	29.0275172	0	0.6653	chr1:153198205:SNP	34	0	0	0	rs1831237	26320	0.009281	0.009281	0.009281	chr1:153198205:SNP	0
C	A	0	0	0.3849792	0.3849792	428	1	0	cg11534293	-------------------?----?-----------	0.2976	0.0165	29.3402722	0	0.65	chr1:153198457:SNP	34	0	0	0	rs1410862	26318	0.0092812	0.0092812	0.0092812	chr1:153198457:SNP	0
A	G	0	0	0.3848599	0.3848599	428	1	0	cg11534293	+++++++++++++++++++?++++?+++++++++++	0.2973	0.0165	29.3800887	0	0.648	chr1:153199507:SNP	34	0	0	0	rs7514442	26320	0.0092878	0.0092878	0.0092878	chr1:153199507:SNP	0
C	T	0	0	0.3926774	0.3935022	428	1	0	cg11534293	------------------------------------	0.2898	0.0173	40.285492	13.1	0.2478	chr1:153200013:SNP	36	0	0	2.18E-306	rs7554353	27713	0.0091181	0.0100325	0.010495	chr1:153200013:SNP	0.0004581
G	A	0	0	0.3933585	0.3942156	428	1	0	cg11534293	------------------------------------	0.2888	0.0174	39.9661749	12.4	0.259	chr1:153200272:SNP	36	0	0	3.41999999999999e-312	rs11205236	27741	0.0091203	0.0099847	0.0104143	chr1:153200272:SNP	0.0004306
T	C	0	0	0.3940262	0.3949209	428	1	0	cg11534293	++++++++++++++++++++++++++++++++++++	0.2887	0.0173	39.9365134	12.4	0.26	chr1:153200987:SNP	36	0	0	4.77000000011921e-314	rs12081567	27750	0.0091153	0.0099746	0.0104009	chr1:153200987:SNP	0.0004276
C	A	0	0	0.3936479	0.3945019	428	1	0	cg11534293	------------------------------------	0.2887	0.0172	39.8303531	12.1	0.2638	chr1:153202019:SNP	36	0	0	7.29999999929167e-315	rs12723408	27748	0.0091189	0.0099619	0.0103774	chr1:153202019:SNP	0.0004187
A	G	0	0	0.3942248	0.3950969	428	1	0	cg11534293	++++++++++++++++++++++++++++++++++++	0.2887	0.0172	39.7465558	11.9	0.2668	chr1:153202763:SNP	36	0	0	4.13999985824137e-317	rs6669600	27748	0.0091188	0.0099482	0.0103555	chr1:153202763:SNP	0.0004115
T	C	0	0	0.3958817	0.3967084	428	1	0	cg11534293	++++++++++++++++++++++++++++++++++++	0.2884	0.0173	39.0444947	10.4	0.2929	chr1:153204565:SNP	36	0	0	0	rs12753856	27736	0.0091208	0.0098381	0.0101748	chr1:153204565:SNP	0.0003508
G	A	0	0	0.3951848	0.3961395	428	1	0	cg11534293	------------------------?-----------	0.2889	0.0168	39.0955183	13	0.2516	chr1:153206964:SNP	35	0	0	1.84E-305	rs6672400	27255	0.0091995	0.0101178	0.0105782	chr1:153206964:SNP	0.0004501
T	C	0	0	0.3959821	0.3970457	428	1	0	cg11534293	++++++++++++++++++++++++?+++++++++++	0.289	0.0168	39.7478328	14.5	0.2293	chr1:153207727:SNP	35	0	0	6.29E-297	rs12409595	27254	0.009197	0.0102207	0.0107518	chr1:153207727:SNP	0.0005075
A	G	0	0	0.3966456	0.3977945	428	1	0	cg11534293	++++++++++++++++++++++++?+++++++++++	0.2886	0.017	40.1252628	15.3	0.2171	chr1:153208777:SNP	35	0	0	3.11E-292	rs34846977	27253	0.0091994	0.0102837	0.0108567	chr1:153208777:SNP	0.0005411
T	C	0	0	0.3836521	0.383895	428	1	0	cg11534293	+++++++?++++++++++++++++?+++++++++++	0.2965	0.0171	34.9597266	5.6	0.3751	chr1:153210596:SNP	34	0	0	0	rs55736513	26466	0.0092771	0.0096701	0.009828	chr1:153210596:SNP	0.0001763
C	T	0	0	0.3869547	0.3871708	428	1	0	cg11534293	-------?----------------?-----------	0.2957	0.0169	34.9133648	5.5	0.3772	chr1:153212060:SNP	34	0	0	0	rs12726323	26431	0.0092806	0.0096644	0.0098187	chr1:153212060:SNP	0.0001723
A	G	0	0	0.3894068	0.389958	428	1	0	cg11534293	+++++++?++++++++++++++++?+++++++++++	0.2955	0.0167	37.2184433	11.3	0.281	chr1:153212668:SNP	34	0	0	5.03E-303	rs12128109	26428	0.0092794	0.0100842	0.0104656	chr1:153212668:SNP	0.0003797
C	T	0	0	0.4211943	0.4217118	428	1	0	cg11534293	-------?----------------?-----------	0.3321	0.0202	38.2361801	13.7	0.2437	chr1:153213094:SNP	34	0	0	0	rs12125683	26424	0.0089281	0.0098754	0.0103447	chr1:153213094:SNP	0.0004365
T	C	0	0	0.4620999	0.4631232	428	1	0	cg11534293	++++++++++++++++++++++++?+++++++++++	0.3032	0.0173	39.4624363	13.8	0.2389	chr1:153214901:SNP	35	0	0	0	rs12137890	27219	0.0089467	0.0098983	0.0103841	chr1:153214901:SNP	0.0004564
T	A	0	0	0.4624141	0.4634413	428	1	0	cg11534293	------------------------?-----------	0.3032	0.0172	39.5863874	14.1	0.2347	chr1:153215014:SNP	35	0	0	0	rs12126968	27219	0.0089454	0.0099162	0.0104151	chr1:153215014:SNP	0.0004666
T	C	0	0	0.4601012	0.4615269	428	1	0	cg11534293	+++++++?++++++++++++++++?+++++++++++	0.3001	0.0172	42.6814642	22.7	0.1206	chr1:153215288:SNP	34	0	0	0	rs12138015	26462	0.0090995	0.0107575	0.011769	chr1:153215288:SNP	0.0008381
A	G	0	0	0.474391	0.4752763	428	1	0	cg11534293	+++++++?++++++++++++++++++++++++++++	0.311	0.019	41.099819	17.3	0.1875	chr1:153221315:SNP	35	0	0	0	rs12131158	26956	0.0088721	0.0100722	0.0107248	chr1:153221315:SNP	0.0005836
A	G	0	0	0.4779797	0.4790326	428	1	0	cg11534293	++++++++++++++++++++++++++++++++++++	0.3144	0.0188	43.2050429	19	0.1607	chr1:153222881:SNP	36	0	0	0	rs7554266	27730	0.0087179	0.0100136	0.0107617	chr1:153222881:SNP	0.0006502
A	G	0	0	0.4786573	0.4795111	428	1	0	cg11534293	++++++++++++++++++++++++++++++++++++	0.3153	0.0192	42.6148297	17.9	0.1762	chr1:153225883:SNP	36	0	0	0	rs7518709	27750	0.0087088	0.0099205	0.0106035	chr1:153225883:SNP	0.0006021
A	G	0	0	0.4781821	0.4789627	428	1	0	cg11534293	++++++++++++++++++++++++++++++++++++	0.3154	0.019	42.3058554	17.3	0.1847	chr1:153225886:SNP	36	0	0	0	rs7518712	27745	0.0087103	0.0098789	0.0105284	chr1:153225886:SNP	0.0005779
T	C	0	0	0.478429	0.4796501	428	1	0	cg11534293	+++++++++++++++++++++++?+++++?++++++	0.3145	0.0197	40.8883246	19.3	0.1627	chr1:153225921:SNP	34	0	0	0	rs7542150	26517	0.0089283	0.0102927	0.0110625	chr1:153225921:SNP	0.0006576
A	G	0	0	0.4787805	0.4795822	428	1	0	cg11534293	++++++++++++++++++++++++++++++++++++	0.3154	0.0191	42.3718158	17.4	0.1829	chr1:153226579:SNP	36	0	0	0	rs6666892	27747	0.0087084	0.0098858	0.0105426	chr1:153226579:SNP	0.0005828
C	A	0	0	0.5139396	0.5145535	428	1	0	cg11534293	------------------------?-----------	0.3701	0.0198	54.9808317	38.2	0.01283	chr1:153229682:SNP	35	0	0	2.37003290310046e-320	rs10888545	27250	0.0083058	0.0110919	0.0134312	chr1:153229682:SNP	0.0015103
G	C	0	0	0.4181442	0.4181437	428	1	0	cg11534293	-------------------?----------------	0.2247	0.0163	34.3297762	1	0.4519	chr1:153231361:SNP	35	0	0	0	rs6690615	26834	0.0100505	0.0101244	0.010148	chr1:153231361:SNP	3.48E-05
C	G	0	0	0.5153701	0.5160916	428	1	0	cg11534293	++++++++++++++++++++++++?+++++++++++	0.3695	0.0203	55.0476894	38.2	0.01263	chr1:153231483:SNP	35	0	0	1.99108455274022e-321	rs11205254	27250	0.0083048	0.0110986	0.0134458	chr1:153231483:SNP	0.0015148
G	A	0	0	0.5093232	0.5086417	428	1	0	cg11534293	-------?-?--------------?-----------	0.3697	0.0201	53.6163686	40.3	0.009694	chr1:153233510:SNP	33	0	0	9.38E-269	rs6661601	24991	0.008679	0.0118329	0.0145417	chr1:153233510:SNP	0.0017051
C	T	0	0	0.5152255	0.5157317	428	1	0	cg11534293	------------------------?-----------	0.3703	0.0204	55.9056363	39.2	0.01037	chr1:153235837:SNP	35	0	0	7.83999999999844e-312	rs12138538	27243	0.0083007	0.0111846	0.0136488	chr1:153235837:SNP	0.001575
G	T	0	0	0.5097625	0.5113221	428	1	0	cg11534293	--------------?--------??----?------	0.3699	0.0208	46.1605419	32.8	0.03916	chr1:153236557:SNP	32	0	0	0	rs7528877	24762	0.0087308	0.0111857	0.0130006	chr1:153236557:SNP	0.0012121
T	C	0	0	0.4185027	0.4185736	428	1	0	cg11534293	+++++++++++++++++++?++++++?+++++++++	0.2236	0.0169	35.9329457	8.2	0.3327	chr1:153237753:SNP	34	0	0	1.46000000000013e-311	rs12121144	26221	0.010186	0.0108313	0.0110913	chr1:153237753:SNP	0.0003185
G	T	0	0	0.5146951	0.5151541	428	1	0	cg11534293	------------------------?-----------	0.37	0.0202	56.7720946	40.1	0.008465	chr1:153241677:SNP	35	0	0	1.45E-301	rs12408942	27233	0.0083045	0.0112805	0.0138665	chr1:153241677:SNP	0.0016387
C	T	0	0	0.4175517	0.4175763	428	1	0	cg11534293	-------------------?------?---------	0.2239	0.0161	35.1904141	6.2	0.3648	chr1:153242088:SNP	34	0	0	4.94065645841247e-324	rs10888547	26236	0.0101748	0.0106644	0.0108502	chr1:153242088:SNP	0.0002373
C	G	0	0	0.4170419	0.4170716	428	1	0	cg11534293	+++++++++++++++++++?++++++?+++++++++	0.2235	0.0161	34.758156	5.1	0.3842	chr1:153242615:SNP	34	0	0	0	rs72706883	26203	0.0101897	0.0105872	0.0107326	chr1:153242615:SNP	0.0001911
C	T	0	0	0.4172903	0.4173422	428	1	0	cg11534293	-------------------?------?---------	0.2237	0.0163	34.8791297	5.4	0.3787	chr1:153242630:SNP	34	0	0	0	rs72706884	26201	0.0101791	0.0106017	0.0107587	chr1:153242630:SNP	0.0002038
D	I	0	0	0.3829223	0.3829223	428	1	0	cg11534293	+++++++?+?+++++++++?++++?++++++?++++	0.297	0.0168	23.2615417	0	0.8044	chr1:153196018:INDEL	31	0	0	0	chr1:153196018:D	23371	0.0098607	0.0098607	0.0098607	chr1:153196018:INDEL	0
D	I	0	0	0.4705545	0.471109	428	1	0	cg11534293	+++++++?+?++++++++++++++?++++++?++++	0.3126	0.0186	37.8600955	18.1	0.1847	chr1:153221363:INDEL	32	0	0	0	chr1:153221363:D	24276	0.0093473	0.0106978	0.0114158	chr1:153221363:INDEL	0.0006291
T	G	0	0	0.5280322	0.5280322	647	1	0	cg17932096	++++++++++++++++++++++++++++++++++++	0.1846	0.0154	31.6292751	0	0.6316	chr4:58036155:SNP	36	0	0	0	rs4273531	27731	0.010535	0.010535	0.010535	chr4:58036155:SNP	0
A	C	0	0	0.5316639	0.5316639	647	1	0	cg17932096	++++++++++++++++++++++++?++++++?++++	0.1851	0.016	29.6305954	0	0.6357	chr4:58039604:SNP	34	0	0	0	rs7676228	26494	0.010747	0.010747	0.010747	chr4:58039604:SNP	0
A	G	0	0	0.6053126	0.6020338	647	1	0	cg17932096	++++++++++++++++++?++++++++++++?++++	0.2559	0.0146	59.3576061	44.4	0.003259	chr4:58040429:SNP	34	0	0	1.97E-291	rs4356966	26571	0.0092238	0.0130317	0.0165911	chr4:58040429:SNP	0.0023426
T	C	0	0	0.6034823	0.6002062	647	1	0	cg17932096	++++++++++++++++++?+++++++++++++++++	0.2565	0.0145	61.3724665	44.6	0.002744	chr4:58041433:SNP	35	0	0	1.17E-295	rs6554436	27297	0.0090974	0.0128551	0.0164214	chr4:58041433:SNP	0.0023626
A	G	0	0	0.6031922	0.5997785	647	1	0	cg17932096	++++++++++++++++++?+++++++++++++++++	0.2563	0.0144	62.1919142	45.3	0.002226	chr4:58041624:SNP	35	0	0	1.57E-287	rs4446384	27305	0.0091	0.0129474	0.0166456	chr4:58041624:SNP	0.0024348
T	C	0	0	0.6042842	0.6009426	647	1	0	cg17932096	++++++++++++++++++?+++++++++++++++++	0.2564	0.0144	60.6640062	44	0.003281	chr4:58041751:SNP	35	0	0	1.47E-303	rs4412045	27315	0.0090942	0.0127734	0.0162262	chr4:58041751:SNP	0.0022999
A	T	0	0	0.6037416	0.6004472	647	1	0	cg17932096	++++++++++++++++++?+++++++++++++++++	0.2565	0.0144	61.5067919	44.7	0.002652	chr4:58042029:SNP	35	0	0	1.10E-294	rs4470700	27308	0.0090965	0.0128689	0.0164557	chr4:58042029:SNP	0.0023738
A	G	0	0	0.5263001	0.5259016	647	1	0	cg17932096	+++++++?++++++++++++++++?+++++++++++	0.1791	0.0164	34.1460555	3.4	0.4124	chr4:58043462:SNP	34	0	0	0	rs73242669	26431	0.0109081	0.0111811	0.0112869	chr4:58043462:SNP	0.0001425
C	A	0	0	0.5309123	0.5309123	647	1	0	cg17932096	------------------------?-----------	0.1851	0.0159	32.2794924	0	0.5521	chr4:58044112:SNP	35	0	0	0	rs79038543	27250	0.0106017	0.0106017	0.0106017	chr4:58044112:SNP	0
A	G	0	0	0.6037714	0.6005457	647	1	0	cg17932096	++++++++++++++++++?+++++++++++++++++	0.2566	0.0144	60.911438	44.2	0.003083	chr4:58044984:SNP	35	0	0	2.10E-300	rs4132296	27303	0.0090973	0.0128052	0.016298	chr4:58044984:SNP	0.0023228
T	C	0	0	0.6037659	0.6003177	647	1	0	cg17932096	++++++++++++++++++?+++++++++++++++++	0.2563	0.0143	63.3157501	46.3	0.001665	chr4:58045335:SNP	35	0	0	4.63E-278	rs4132295	27301	0.0090993	0.013067	0.0169449	chr4:58045335:SNP	0.0025315
T	C	0	0	0.6014956	0.5972555	647	1	0	cg17932096	+++++++?+?++++++++?++++++++++++?++++	0.2605	0.0165	57.5937512	46.2	0.002566	chr4:58046153:SNP	32	0	0	7.60E-249	rs7668992	24328	0.0096093	0.0138345	0.0178528	chr4:58046153:SNP	0.0025747
G	T	0	0	0.6032835	0.5997062	647	1	0	cg17932096	-------?-?--------?--?---------?----	0.2598	0.0166	51.6660904	41.9	0.008273	chr4:58046439:SNP	31	0	0	9.81E-287	rs7685741	23983	0.0096802	0.0133884	0.0166713	chr4:58046439:SNP	0.0021312
T	C	0	0	0.6046366	0.6014779	647	1	0	cg17932096	++++++++++++++++++?+++++++++++++++++	0.2566	0.0144	60.8692656	44.1	0.003116	chr4:58047228:SNP	35	0	0	1.06E-301	rs7675770	27282	0.0090969	0.0128004	0.016286	chr4:58047228:SNP	0.002319
T	A	0	0	0.6047345	0.6015729	647	1	0	cg17932096	------------------?-----------------	0.2565	0.0144	61.0005264	44.3	0.003014	chr4:58047314:SNP	35	0	0	1.66E-300	rs7675817	27281	0.009097	0.0128147	0.0163212	chr4:58047314:SNP	0.0023304
A	G	0	0	0.6037422	0.6001929	647	1	0	cg17932096	++++++++++++++++++?+++++?+++++++++++	0.2556	0.0143	62.7474036	47.4	0.001351	chr4:58047609:SNP	34	0	0	2.85E-262	rs6554437	26793	0.0091778	0.0133257	0.017451	chr4:58047609:SNP	0.0026163
G	T	0	0	0.6048105	0.6015737	647	1	0	cg17932096	------------------?-----------------	0.2565	0.0145	60.6017831	43.9	0.003332	chr4:58047813:SNP	35	0	0	1.77E-304	rs6851049	27279	0.0090976	0.0127723	0.0162156	chr4:58047813:SNP	0.0022963
T	C	0	0	0.6059039	0.6020206	647	1	0	cg17932096	++++++++++++++++++?+++++?+++++++++++	0.2557	0.0142	62.4519642	47.2	0.001461	chr4:58049078:SNP	34	0	0	1.65E-266	rs10866443	26787	0.0091797	0.0132961	0.0173725	chr4:58049078:SNP	0.0025915
G	T	0	0	0.6061828	0.6025375	647	1	0	cg17932096	------------------?-----?-----------	0.2558	0.0143	60.5193453	45.5	0.002421	chr4:58049157:SNP	34	0	0	4.56E-284	rs10866444	26787	0.0091774	0.0130789	0.0168305	chr4:58049157:SNP	0.0024202
G	A	0	0	0.5291329	0.5291329	647	1	0	cg17932096	-------?----------------?-----------	0.1861	0.0159	31.4472865	0	0.5445	chr4:58049193:SNP	34	0	0	0	rs4865196	26460	0.0107367	0.0107367	0.0107367	chr4:58049193:SNP	0
C	G	0	0	0.6066942	0.6029166	647	1	0	cg17932096	++++++++++++++++++?+++++?+++++++++++	0.2558	0.0143	61.4908465	46.3	0.001881	chr4:58050153:SNP	34	0	0	1.03E-275	rs11133490	26786	0.009177	0.0131871	0.0171	chr4:58050153:SNP	0.0025055
A	G	0	0	0.5349916	0.5349916	647	1	0	cg17932096	++++++++++++++++++++++++++++++++++++	0.1849	0.0155	30.6339788	0	0.6789	chr4:58051682:SNP	36	0	0	0	rs73242670	27721	0.0105063	0.0105063	0.0105063	chr4:58051682:SNP	0
C	T	0	0	0.5924373	0.5861087	647	1	0	cg17932096	---?--?-------?---?--?--?-??-----?--	0.4909	0.0267	56.9625067	54.4	0.0004234	chr4:58053743:SNP	27	0	0	4.74E-209	rs6857279	21484	0.0087639	0.0138119	0.0192004	chr4:58053743:SNP	0.0025199
T	C	0	0	0.6596741	0.6533754	647	1	0	cg17932096	++++++++++++++++++?+++++?+++++++++++	0.2995	0.023	75.7124934	56.4	3.33E-05	chr4:58054196:SNP	34	0	0	4.41E-249	rs11945297	26773	0.0085299	0.0136155	0.0195703	chr4:58054196:SNP	0.0032447
G	C	0	0	0.6589645	0.6528485	647	1	0	cg17932096	------------------?-----?-----------	0.3006	0.0229	75.3992162	56.2	3.66E-05	chr4:58055235:SNP	34	0	0	1.48E-251	rs13111655	26817	0.0085135	0.0135641	0.0194519	chr4:58055235:SNP	0.0032087
T	C	0	0	0.6594885	0.6538919	647	1	0	cg17932096	++++++++++++++++++?+++++++++++++++++	0.3012	0.0233	74.7685316	54.5	6.86E-05	chr4:58055260:SNP	35	0	0	6.31E-277	rs13145188	27311	0.008434	0.0131731	0.018547	chr4:58055260:SNP	0.0030241
T	C	0	0	0.5391649	0.5391649	647	1	0	cg17932096	++++++++++++++++++++++++++++++++++++	0.183	0.0179	30.1320943	0	0.7021	chr4:58056390:SNP	36	0	0	0	rs79781195	27746	0.0105444	0.0105444	0.0105444	chr4:58056390:SNP	0
T	C	0	0	0.5403197	0.5403197	647	1	0	cg17932096	++++++++++++++++++++++++++++++++++++	0.1834	0.018	30.7553012	0	0.6732	chr4:58056503:SNP	36	0	0	0	rs17497594	27750	0.0105316	0.0105316	0.0105316	chr4:58056503:SNP	0
T	C	0	0	0.6563211	0.6488839	647	1	0	cg17932096	+++++++?+?++++++++?+++++?+++++++++++	0.2993	0.023	73.9775933	58.1	2.26E-05	chr4:58059352:SNP	32	0	0	6.29E-209	rs9312682	24562	0.0089161	0.0145499	0.0212772	chr4:58059352:SNP	0.003581
A	G	0	0	0.65709	0.6504865	647	1	0	cg17932096	+++++++?+?++++++++?+++++?+++++++++++	0.2962	0.0229	71.8426964	56.9	4.37E-05	chr4:58060147:SNP	32	0	0	2.28E-220	rs10013021	24561	0.0089477	0.014395	0.0207363	chr4:58060147:SNP	0.0034275
C	T	0	0	0.688234	0.6852957	647	1	0	cg17932096	-------?-?----?---?-----?-??---?-?--	0.4888	0.0254	73.0777005	64.4	2.34E-06	chr4:58061090:SNP	27	0	0	4.89E-176	rs11725707	20186	0.0086562	0.0154816	0.0243297	chr4:58061090:SNP	0.0037423
C	T	0	0	0.4721707	0.4698098	647	1	0	cg17932096	---?---?-?----?---------?-??-----?--	0.4005	0.0253	39.5767423	31.8	0.0561	chr4:58061457:SNP	28	0	0	5.33E-252	rs10018822	20881	0.0095003	0.012122	0.0139257	chr4:58061457:SNP	0.0012012
A	G	0	0	0.6885255	0.6869574	647	1	0	cg17932096	+++++++?+?++++?+++?+++++?+??+++++?++	0.4833	0.0233	77.2675205	65.1	9.73E-07	chr4:58062949:SNP	28	0	0	2.02E-175	rs17497643	20908	0.0085204	0.0153306	0.0243833	chr4:58062949:SNP	0.0038612
T	C	0	0	0.5709893	0.5719822	647	1	0	cg17932096	++++++++++++++?+++++++++++??+++++?++	0.3751	0.0249	55.877139	44.5	0.004004	chr4:58064464:SNP	32	0	0	2.81E-292	rs10014421	24100	0.0086699	0.0123211	0.0156275	chr4:58064464:SNP	0.0019621
G	T	0	0	0.5237919	0.5235534	647	1	0	cg17932096	-------?------?---------?-??-----?--	0.4	0.0278	49.354673	41.2	0.01059	chr4:58064706:SNP	30	0	0	4.60E-261	rs10028413	22812	0.0089168	0.0123368	0.0151753	chr4:58064706:SNP	0.0017053
T	C	0	0	0.4888884	0.4889622	647	1	0	cg17932096	+++++++?+?++++++++++++++?+??+++++?++	0.3354	0.0225	44.8616811	35.4	0.03035	chr4:58066166:SNP	30	0	0	3.79E-244	rs9685188	22600	0.0094707	0.0124303	0.0146507	chr4:58066166:SNP	0.0014985
G	A	0	0	0.4687235	0.4676514	647	1	0	cg17932096	------------------------?-??-----?--	0.3984	0.0317	46.3612182	33.1	0.03753	chr4:58066825:SNP	32	0	0	1.57E-283	rs2215473	24847	0.0087103	0.0112068	0.0130264	chr4:58066825:SNP	0.0012226
D	I	0	0	0.6590035	0.6512366	647	1	0	cg17932096	+++++++?+?++++++++?+++++?++++++?++++	0.3005	0.0246	74.003989	59.5	1.39E-05	chr4:58057656:INDEL	31	0	0	3.41E-192	chr4:58057656:D	23835	0.0090338	0.0150125	0.0222846	chr4:58057656:INDEL	0.003771
T	C	0	0	-0.4823238	-0.4829636	796	1	0	cg22711741	--------------------------?---------	0.2857	0.0239	57.6398405	41	0.006888	chr19:57743334:SNP	35	0	0	1.16E-214	rs758099	27141	0.0090981	0.0124309	0.015424	chr19:57743334:SNP	0.0020394
T	C	0	0	-0.5828111	-0.5821658	887	1	0	cg25432232	--------------?------?----?---?-----	0.288	0.024	69.6592952	55.5	8.47E-05	chr19:57743334:SNP	32	0	0	2.05E-167	rs758099	24074	0.0094048	0.0148399	0.0211333	chr19:57743334:SNP	0.0035789
T	C	0	0	-0.5825853	-0.581613	887	1	0	cg25432232	--------------?------?----?---?-----	0.2882	0.0241	71.7191938	56.8	4.53E-05	chr19:57743766:SNP	32	0	0	6.35E-158	rs2074859	24071	0.009405	0.0150581	0.0217587	chr19:57743766:SNP	0.0037698
A	G	0	0	-0.5824971	-0.5816917	887	1	0	cg25432232	--------------?------?----?---?-----	0.2879	0.0241	72.0212343	57	4.13E-05	chr19:57744372:SNP	32	0	0	1.51E-156	rs4801205	24065	0.0094058	0.0150907	0.0218522	chr19:57744372:SNP	0.0037984
T	C	0	0	0.5023469	0.5014002	187	1	0	cg04742556	++++++++++++++++++?+++++++++++++++++	0.2563	0.0144	60.479637	43.8	0.003436	chr4:58045335:SNP	35	0	3.8043054729776e-322	1.68E-201	rs4132295	27301	0.0093242	0.0130667	0.016586	chr4:58045335:SNP	0.0024005
G	T	0	0	0.5029493	0.5014888	187	1	0	cg04742556	------------------?-----?-----------	0.2558	0.0143	57.6816112	42.8	0.004959	chr4:58049157:SNP	34	0	4.24896455423472e-322	2.33E-205	rs10866444	26787	0.0094098	0.0130699	0.0164476	chr4:58049157:SNP	0.0022815
T	C	0	0	-0.4820039	-0.4824347	796	1	0	cg22711741	--------------------------?---------	0.2859	0.024	59.0523193	42.4	0.004893	chr19:57743766:SNP	35	0	2.78158958608622e-321	2.29E-204	rs2074859	27138	0.0090977	0.0125894	0.0158012	chr19:57743766:SNP	0.002161
A	G	0	0	0.5038326	0.502955	187	1	0	cg04742556	++++++++++++++++++?++++++++++++?++++	0.2558	0.0147	57.5052474	42.6	0.00518	chr4:58040429:SNP	34	0	3.32012114005318e-321	1.84E-205	rs4356966	26571	0.0094528	0.0131265	0.0164722	chr4:58040429:SNP	0.0022869
A	G	0	0	0.5572384	0.5533814	187	1	0	cg04742556	+++++++?+?++++++++?+++++?+++++++++++	0.2961	0.0229	68.4321095	54.7	0.0001223	chr4:58060147:SNP	32	0	3.17980649663426e-320	5.68E-165	rs10013021	24561	0.0092217	0.0144648	0.0203569	chr4:58060147:SNP	0.0033359
G	T	0	0	0.509242	0.5091593	647	1	0	cg17932096	-------?-?----?---------?-??-----?--	0.4055	0.0309	51.4493141	45.6	0.004437	chr4:58065634:SNP	29	0	3.53009903953571e-320	1.07E-197	rs9685839	21344	0.009239	0.0133099	0.0169764	chr4:58065634:SNP	0.0021147
A	T	0	0	-0.4727414	-0.4734883	796	1	0	cg22711741	------------------------?-?---------	0.2942	0.0267	55.3066532	40.3	0.00882	chr19:57737288:SNP	34	0	9.50977555115231e-320	6.82E-210	rs34269842	26630	0.0091232	0.0123858	0.0152901	chr19:57737288:SNP	0.0019371
C	G	0	0	-0.4835166	-0.4848486	796	1	0	cg22711741	------------------------?-?---------	0.2865	0.0254	57.2977015	42.4	0.005451	chr19:57740719:SNP	34	0	1.81000949353941e-319	2.22E-202	rs1008073	26626	0.0091743	0.0126885	0.0159293	chr19:57740719:SNP	0.0021337
T	C	0	0	-0.4834879	-0.4846016	796	1	0	cg22711741	------------------------?-?---------	0.2861	0.0241	57.1861388	42.3	0.005603	chr19:57745672:SNP	34	0	4.00998500134131e-319	6.44E-203	rs1544491	26607	0.0091793	0.012689	0.0159069	chr19:57745672:SNP	0.0021263
T	C	0	0	-0.4750512	-0.4753648	796	1	0	cg22711741	------------------------?-?---------	0.2922	0.0274	55.6883247	40.7	0.008053	chr19:57742248:SNP	34	0	9.72000048345776e-319	1.28E-208	rs2302060	26649	0.009133	0.0124547	0.0154121	chr19:57742248:SNP	0.0019749
T	C	0	0	-0.4831399	-0.4840835	796	1	0	cg22711741	------------------------?-?---------	0.2861	0.0241	57.1674879	42.3	0.005628	chr19:57746072:SNP	34	0	1.60000195011813e-318	1.20E-202	rs1544492	26595	0.0091819	0.0126874	0.0159062	chr19:57746072:SNP	0.0021258
C	G	0	0	0.5029769	0.5013452	187	1	0	cg04742556	++++++++++++++++++?+++++?+++++++++++	0.2557	0.0143	58.4587142	43.5	0.004088	chr4:58050153:SNP	34	0	2.08999995349716e-317	5.48E-200	rs11133490	26786	0.0094103	0.0131631	0.0166702	chr4:58050153:SNP	0.0023537
C	A	0	0	-0.4833649	-0.4845411	796	1	0	cg22711741	++++++++++++++++++++++++?+?+++++++++	0.286	0.0241	57.4928939	42.6	0.005196	chr19:57745135:SNP	34	0	4.03999998339181e-317	1.36E-200	rs12459716	26620	0.0091813	0.0127277	0.0159958	chr19:57745135:SNP	0.0021543
A	G	0	0	-0.4815849	-0.4821136	796	1	0	cg22711741	--------------------------?---------	0.2857	0.024	59.7156117	43.1	0.004156	chr19:57744372:SNP	35	0	4.7699997614855e-317	1.79E-199	rs4801205	27132	0.0090996	0.0126654	0.0159819	chr19:57744372:SNP	0.0022192
C	T	0	0	-0.4425611	-0.4418882	565	1	0	cg15509177	++++++++++++++++++++++++++++++++++++	0.3842	0.0286	62.7022293	44.2	0.002747	chr13:19900717:SNP	36	0	2.47999999900134e-315	1.55E-195	rs9512588	27729	0.0082812	0.0116404	0.0148356	chr13:19900717:SNP	0.0019786
G	C	0	0	-0.4837887	-0.485575	796	1	0	cg22711741	++++?+++++++++++++++++++?+?+++++++++	0.2873	0.0236	55.443813	42.3	0.006226	chr19:57743067:SNP	33	0	1.50000000019285e-314	9.21E-200	rs2361127	26126	0.0092596	0.0128072	0.0160434	chr19:57743067:SNP	0.0021
C	G	0	0	-0.4841339	-0.48555	796	1	0	cg22711741	------------------------?-?---------	0.2864	0.0254	58.4467281	43.5	0.0041	chr19:57741441:SNP	34	0	8.24000000023597e-314	4.84E-195	rs12460654	26628	0.009175	0.0128217	0.01625	chr19:57741441:SNP	0.002235
G	T	0	0	-0.4423032	-0.4416272	565	1	0	cg15509177	++++++++++++++++++++++++++++++++++++	0.3842	0.0285	63.0516085	44.5	0.002516	chr13:19906730:SNP	36	0	2.21000000000417e-313	2.70E-193	rs9512611	27728	0.0082786	0.0116699	0.0149136	chr13:19906730:SNP	0.0020023
G	A	0	0	-0.4429682	-0.4423884	565	1	0	cg15509177	++++++++++++++++++++++++++++++++++++	0.3845	0.0286	63.3207922	44.7	0.00235	chr13:19895138:SNP	36	0	5.37999999998354e-313	3.28E-192	rs4238200	27724	0.0082793	0.0116973	0.0149785	chr13:19895138:SNP	0.0020219
T	C	0	0	0.5025292	0.5008987	187	1	0	cg04742556	++++++++++++++++++?+++++?+++++++++++	0.2557	0.0142	59.353679	44.4	0.003262	chr4:58049078:SNP	34	0	7.97999999999833e-312	1.21E-193	rs10866443	26787	0.0094123	0.0132694	0.0169289	chr4:58049078:SNP	0.0024374
T	C	0	0	0.5573792	0.5529898	187	1	0	cg04742556	+++++++?+?++++++++?+++++?+++++++++++	0.2991	0.0231	70.7662515	56.2	6.06E-05	chr4:58059352:SNP	32	0	8.63999999999919e-312	1.35E-155	rs9312682	24562	0.0091881	0.0146502	0.0209744	chr4:58059352:SNP	0.0035179
T	C	0	0	-0.5827825	-0.5820374	887	1	0	cg25432232	--------------?------?--?-?---?-----	0.2885	0.0242	72.0027049	58.3	2.61E-05	chr19:57745672:SNP	31	0	0.00E+00	3.43E-144	rs1544491	23540	0.0094968	0.0154962	0.0227931	chr19:57745672:SNP	0.0039707
G	T	0	0	-0.4417311	-0.440838	565	1	0	cg15509177	++++++++++++++++++++++++++++++++++++	0.3832	0.028	63.6263264	45	0.002175	chr13:19908836:SNP	36	0	0.00E+00	6.10E-189	rs2785527	27714	0.0082881	0.0117385	0.0150668	chr13:19908836:SNP	0.002048
C	A	0	0	-0.3729258	-0.3720646	428	1	0	cg11534293	+++++++?+?+++++++++?++++?++++++?++++	0.3647	0.0216	32.8502425	8.7	0.3291	chr1:153233701:SNP	31	0	0.00E+00	4.63E-295	rs1143390	23368	0.0092767	0.0099086	0.010158	chr1:153233701:SNP	0.0002581
C	T	0	0	-0.4442659	-0.4435288	565	1	0	cg15509177	++++++++++++++++++++++++++++++++++++	0.3835	0.0286	64.7915781	46	0.001613	chr13:19894665:SNP	36	0	4.78E-307	1.68E-184	rs1336630	27702	0.0082847	0.0118413	0.0153366	chr13:19894665:SNP	0.0021295
C	A	0	0	-0.5827888	-0.5820882	887	1	0	cg25432232	++++++++++++++?++++++?++?+?+++?+++++	0.2884	0.0242	72.3808752	58.6	2.31E-05	chr19:57745135:SNP	31	0	5.41E-307	1.29E-142	rs12459716	23553	0.0095001	0.0155419	0.0229207	chr19:57745135:SNP	0.0040092
A	G	0	0	-0.4431789	-0.442482	565	1	0	cg15509177	------------------------------------	0.3839	0.0284	64.5010075	45.7	0.001738	chr13:19903580:SNP	36	0	5.88E-307	2.82E-185	rs9319349	27730	0.0082841	0.0118151	0.0152667	chr13:19903580:SNP	0.0021086
G	A	0	0	-0.4429501	-0.4422496	565	1	0	cg15509177	++++++++++++++++++++++++++++++++++++	0.3839	0.0284	64.4689101	45.7	0.001753	chr13:19902027:SNP	36	0	9.19E-307	2.98E-185	rs1576579	27730	0.0082845	0.0118126	0.0152598	chr13:19902027:SNP	0.0021065
C	T	0	0	-0.4429501	-0.4422496	565	1	0	cg15509177	++++++++++++++++++++++++++++++++++++	0.3839	0.0284	64.4689101	45.7	0.001753	chr13:19902050:SNP	36	0	9.19E-307	2.98E-185	rs1576580	27730	0.0082845	0.0118126	0.0152598	chr13:19902050:SNP	0.0021065
C	T	0	0	-0.4429286	-0.4421557	565	1	0	cg15509177	++++++++++++++++++++++++++++++++++++	0.384	0.0283	64.5225525	45.8	0.001729	chr13:19901669:SNP	36	0	2.03E-306	6.01E-185	rs1576578	27731	0.0082841	0.0118168	0.0152718	chr13:19901669:SNP	0.0021101
G	A	0	0	-0.4433162	-0.4426244	565	1	0	cg15509177	++++++++++++++++++++++++++++++++++++	0.3843	0.0285	64.7288812	45.9	0.001639	chr13:19895703:SNP	36	0	3.31E-306	3.29E-184	rs1330733	27726	0.0082817	0.0118335	0.0153161	chr13:19895703:SNP	0.0021236
C	T	0	0	-0.4423954	-0.4414736	565	1	0	cg15509177	++++++++++++++++++++++++++++++++++++	0.3836	0.0281	64.4039398	45.7	0.001782	chr13:19906422:SNP	36	0	8.99E-306	4.12E-185	rs1977704	27734	0.0082857	0.0118111	0.0152465	chr13:19906422:SNP	0.0021025
T	C	0	0	-0.5823951	-0.5813294	887	1	0	cg25432232	--------------?------?--?-?---?-----	0.2885	0.0241	72.5407469	58.6	2.20E-05	chr19:57746072:SNP	31	0	1.11E-305	8.52E-142	rs1544492	23528	0.0095004	0.0155552	0.0229722	chr19:57746072:SNP	0.0040244
G	A	0	0	-0.4430108	-0.4422307	565	1	0	cg15509177	++++++++++++++++++++++++++++++++++++	0.3838	0.0283	64.6982397	45.9	0.001652	chr13:19896926:SNP	36	0	1.32E-305	5.51E-184	rs2342151	27722	0.008285	0.0118347	0.0153149	chr13:19896926:SNP	0.0021232
A	G	0	0	0.501348	0.4999582	187	1	0	cg04742556	++++++++++++++++++?+++++?+++++++++++	0.2555	0.0143	60.4636061	45.4	0.002456	chr4:58047609:SNP	34	0	4.36E-305	5.37E-186	rs6554437	26793	0.0094075	0.013391	0.0172366	chr4:58047609:SNP	0.0025374
C	T	0	0	-0.4425242	-0.4416438	565	1	0	cg15509177	++++++++++++++++++++++++++++++++++++	0.3831	0.0281	64.6476873	45.9	0.001674	chr13:19896927:SNP	36	0	8.28E-305	7.97E-184	rs1411632	27726	0.008286	0.0118345	0.0153049	chr13:19896927:SNP	0.0021202
T	C	0	0	-0.3790595	-0.3781937	428	1	0	cg11534293	-------------------?----?-----------	0.3616	0.021	41.433224	20.4	0.1488	chr1:153228359:SNP	34	0	1.25E-304	3.37E-262	rs75887175	26330	0.0087277	0.0101372	0.0109581	chr1:153228359:SNP	0.0006717
T	G	0	0	0.3378633	0.3378001	428	1	0	cg11534293	+++++++++++++++++++?++++?+++++++++++	0.4564	0.0155	36.0017683	8.3	0.3298	chr1:153215661:SNP	34	0	2.99E-304	8.81E-289	rs6695899	26320	0.0085275	0.0090602	0.0093032	chr1:153215661:SNP	0.000228
A	C	0	0	-0.4424583	-0.4415954	565	1	0	cg15509177	------------------------------------	0.3835	0.0282	64.7449303	45.9	0.001632	chr13:19898079:SNP	36	0	3.02E-304	3.36E-183	rs1576577	27733	0.0082866	0.0118442	0.015329	chr13:19898079:SNP	0.0021274
A	T	0	0	-0.4422985	-0.4414733	565	1	0	cg15509177	------------------------------------	0.3836	0.0281	64.7939741	46	0.001612	chr13:19905347:SNP	36	0	5.78E-304	7.27E-183	rs2785526	27735	0.008285	0.0118465	0.0153376	chr13:19905347:SNP	0.0021301
T	C	0	0	-0.4429721	-0.4421276	565	1	0	cg15509177	------------------------------------	0.3839	0.0283	64.9976727	46.2	0.001529	chr13:19895917:SNP	36	0	5.86E-304	2.46E-182	rs7325950	27731	0.0082837	0.0118641	0.0153835	chr13:19895917:SNP	0.002144
T	A	0	0	-0.4425311	-0.4416631	565	1	0	cg15509177	++++++++++++++++++++++++++++++++++++	0.3836	0.0281	64.8441786	46	0.001591	chr13:19897407:SNP	36	0	6.59E-304	9.88E-183	rs6491193	27733	0.008286	0.0118527	0.0153513	chr13:19897407:SNP	0.0021342
G	A	0	0	-0.442875	-0.4420743	565	1	0	cg15509177	++++++++++++++++++++++++++++++++++++	0.3838	0.0283	65.0561802	46.2	0.001506	chr13:19900906:SNP	36	0	8.21E-304	5.74E-182	rs7992331	27733	0.0082829	0.0118656	0.0153959	chr13:19900906:SNP	0.0021477
A	C	0	0	-0.4428583	-0.4420542	565	1	0	cg15509177	------------------------------------	0.3838	0.0283	65.0432661	46.2	0.001511	chr13:19901107:SNP	36	0	8.44E-304	5.27E-182	rs8001267	27733	0.0082834	0.0118653	0.0153937	chr13:19901107:SNP	0.002147
G	T	0	0	-0.4428795	-0.4420727	565	1	0	cg15509177	++++++++++++++++++++++++++++++++++++	0.3838	0.0283	65.0574395	46.2	0.001505	chr13:19900799:SNP	36	0	9.10E-304	5.99E-182	rs7992001	27731	0.0082833	0.0118664	0.0153968	chr13:19900799:SNP	0.002148
G	A	0	0	-0.4428863	-0.4420811	565	1	0	cg15509177	++++++++++++++++++++++++++++++++++++	0.3838	0.0283	65.0815452	46.2	0.001496	chr13:19900277:SNP	36	0	1.16E-303	8.04E-182	rs4771088	27732	0.0082833	0.0118687	0.0154025	chr13:19900277:SNP	0.0021497
A	T	0	0	-0.3787622	-0.377855	428	1	0	cg11534293	-------------------?----?-----------	0.3617	0.021	41.5641509	20.6	0.1457	chr1:153228775:SNP	34	0	6.22E-303	3.94E-260	rs11205252	26329	0.0087282	0.0101567	0.0109933	chr1:153228775:SNP	0.0006822
G	A	0	0	-0.3764363	-0.3755095	428	1	0	cg11534293	++++++++++++++++++++++++?+++++++++++	0.3611	0.0214	43.8265766	22.4	0.1206	chr1:153227608:SNP	35	0	1.18E-301	1.56E-253	rs2094638	27246	0.0085866	0.0101152	0.0110683	chr1:153227608:SNP	0.0007562
C	G	0	0	-0.5850915	-0.5843115	887	1	0	cg25432232	--------------?------?--?-?---?-----	0.2889	0.0257	74.5071762	59.7	1.18E-05	chr19:57740719:SNP	31	0	1.25E-301	5.90E-136	rs1008073	23559	0.0094929	0.0157404	0.0235764	chr19:57740719:SNP	0.0042035
D	I	0	0	0.5588595	0.5541757	187	1	0	cg04742556	+++++++?+?++++++++?+++++?++++++?++++	0.3003	0.0247	69.0929937	56.6	6.42E-05	chr4:58057656:INDEL	31	0	6.30E-301	1.44E-149	chr4:58057656:D	23835	0.0093159	0.0149461	0.0214555	chr4:58057656:INDEL	0.0035618
C	T	0	0	-0.3808197	-0.3795851	428	1	0	cg11534293	+++++++?+?+++++++++?++++?+++++++++++	0.3634	0.0205	36.8861424	16	0.2152	chr1:153237921:SNP	32	0	2.36E-300	5.01E-271	rs34196325	24090	0.0090991	0.0102472	0.0108268	chr1:153237921:SNP	0.0005116
T	G	0	0	-0.4476158	-0.4480687	704	1	0	cg19603903	------?-------?--------??-?--??-----	0.2859	0.0257	36.1733061	22.6	0.1382	chr19:57741386:SNP	29	0	4.99E-300	2.57E-251	rs62131293	21814	0.0102326	0.0121026	0.0132195	chr19:57741386:SNP	0.000902
A	G	0	0	-0.4840048	-0.4854824	796	1	0	cg22711741	------------------------?-?----?----	0.2862	0.0257	57.6280511	44.5	0.003602	chr19:57741072:SNP	33	0	5.85E-299	1.79E-183	rs57362463	25904	0.0093042	0.0131368	0.0167557	chr19:57741072:SNP	0.0023186
C	G	0	0	-0.5859658	-0.5852529	887	1	0	cg25432232	--------------?------?--?-?---?-----	0.2889	0.0256	75.565715	60.3	8.40E-06	chr19:57741441:SNP	31	0	1.25E-298	1.06E-132	rs12460654	23561	0.00949	0.0158453	0.023904	chr19:57741441:SNP	0.0043008
G	A	0	0	-0.4772978	-0.4779715	796	1	0	cg22711741	+++++++?++++++++++++++++?+?+++++++++	0.286	0.0241	55.7709166	42.6	0.005743	chr19:57742703:SNP	33	0	3.47E-298	1.74E-189	rs758097	25854	0.0093275	0.0129504	0.0162563	chr19:57742703:SNP	0.0021616
G	T	0	0	0.5022058	0.5011386	187	1	0	cg04742556	-------?-?--------?--?---------?----	0.2598	0.0167	50.8697559	41	0.01005	chr4:58046439:SNP	31	0	2.29E-297	7.37E-196	rs7685741	23983	0.0099201	0.013597	0.016821	chr4:58046439:SNP	0.0021552
G	A	0	0	-0.3778105	-0.3767338	428	1	0	cg11534293	+++++++?+++++++++++?++++?+++++++++++	0.3627	0.0207	39.832992	19.7	0.1609	chr1:153235048:SNP	33	0	9.32E-297	5.41E-258	rs12136773	25573	0.0088461	0.0102322	0.0110114	chr1:153235048:SNP	0.0006421
T	G	0	0	-0.5732271	-0.5719707	887	1	0	cg25432232	------?-------?------?-??-?--??-----	0.2868	0.0254	58.2178538	53.6	0.0004495	chr19:57741386:SNP	28	0	1.68E-296	1.19E-155	rs62131293	21470	0.0100022	0.0155416	0.0215669	chr19:57741386:SNP	0.0032956
G	C	0	0	-0.4818932	-0.4829685	796	1	0	cg22711741	+++++++?++++++++++++++++?+?+++++++++	0.2851	0.0243	57.5096751	44.4	0.003712	chr19:57747361:SNP	33	0	2.10E-294	1.72E-181	rs1544493	25836	0.0093338	0.0131702	0.0167745	chr19:57747361:SNP	0.0023228
T	C	0	0	-0.4564161	-0.4563233	704	1	0	cg19603903	--------------?-----------?---?-----	0.2872	0.0244	48.823773	34.5	0.02884	chr19:57743334:SNP	33	0	2.70E-293	1.65E-211	rs758099	24418	0.0096379	0.0124673	0.014705	chr19:57743334:SNP	0.0016345
A	T	0	0	-0.5743441	-0.5725921	887	1	0	cg25432232	--------------?------?--?-?---?-----	0.2968	0.0272	74.4393652	59.7	1.21E-05	chr19:57737288:SNP	31	0	3.62E-293	8.96E-133	rs34269842	23563	0.0094398	0.0156473	0.0234232	chr19:57737288:SNP	0.0041503
G	A	0	0	-0.4699889	-0.4706621	796	1	0	cg22711741	+++++++?++++++++++++++++?+?+++++++++	0.2931	0.0275	55.792889	42.6	0.005712	chr19:57737730:SNP	33	0	3.32E-292	1.66E-185	rs8108642	25852	0.0092801	0.0128832	0.0161801	chr19:57737730:SNP	0.0021415
G	A	0	0	-0.4451585	-0.4443904	565	1	0	cg15509177	++++++++++++++++++++++++++++++++++++	0.3841	0.0285	68.56754	49	0.0005935	chr13:19894586:SNP	36	0	1.80E-291	6.06E-166	rs4771083	27728	0.0082764	0.0121795	0.0162141	chr13:19894586:SNP	0.0023948
C	G	0	0	-0.4583256	-0.4594948	704	1	0	cg19603903	--------------?---------?-?---?-----	0.2881	0.026	47.4711183	34.7	0.02955	chr19:57740719:SNP	32	0	5.26E-291	7.34E-208	rs1008073	23903	0.0097281	0.0126036	0.0148969	chr19:57740719:SNP	0.0016323
T	G	0	0	-0.475459	-0.47607	796	1	0	cg22711741	------?----------------??-?--?------	0.2844	0.0249	50.1449797	40.2	0.01198	chr19:57741386:SNP	31	0	1.24E-290	4.18E-193	rs62131293	24537	0.0095959	0.0130667	0.0160395	chr19:57741386:SNP	0.0019457
T	C	0	0	-0.5740754	-0.5716863	887	1	0	cg25432232	--------------?------?--?-?---?-----	0.2945	0.028	74.5313831	59.7	1.17E-05	chr19:57742248:SNP	31	0	1.64E-290	6.12E-132	rs2302060	23582	0.009454	0.0156944	0.0234873	chr19:57742248:SNP	0.0041724
T	A	0	0	-0.4452074	-0.4444285	565	1	0	cg15509177	++++++++++++++++++++++++++++++++++++	0.3841	0.0285	68.8184408	49.1	0.0005545	chr13:19894554:SNP	36	0	1.89E-290	8.62E-165	rs4769545	27729	0.0082763	0.0122021	0.0162733	chr13:19894554:SNP	0.0024126
C	A	0	0	-0.4578334	-0.4582893	704	1	0	cg19603903	++++++++++++++?+++++++++?+?+++?+++++	0.2876	0.0246	47.3635741	34.5	0.03026	chr19:57745135:SNP	32	0	2.01E-289	4.34E-208	rs12459716	23897	0.0097343	0.0126051	0.0148726	chr19:57745135:SNP	0.001624
T	C	0	0	-0.4572744	-0.4575774	704	1	0	cg19603903	--------------?---------?-?---?-----	0.2877	0.0246	47.2826198	34.4	0.03079	chr19:57746072:SNP	32	0	3.99E-289	3.22E-208	rs1544492	23872	0.009736	0.0125921	0.0148498	chr19:57746072:SNP	0.0016163
T	C	0	0	-0.4576294	-0.4580557	704	1	0	cg19603903	--------------?---------?-?---?-----	0.2877	0.0246	47.4545218	34.7	0.02966	chr19:57745672:SNP	32	0	1.25E-288	3.65E-207	rs1544491	23884	0.0097332	0.0126162	0.0148995	chr19:57745672:SNP	0.0016326
C	T	0	0	-0.4383194	-0.4367773	565	1	0	cg15509177	+++++++++++++++++++++?++++?+++++++++	0.3839	0.028	60.7651435	45.7	0.002272	chr13:19915392:SNP	34	0	3.09E-288	2.51E-175	rs2812740	26783	0.0084322	0.0120384	0.0155268	chr13:19915392:SNP	0.0020612
C	G	0	0	-0.4589993	-0.4602515	704	1	0	cg19603903	--------------?---------?-?---?-----	0.288	0.026	48.081978	35.5	0.02584	chr19:57741441:SNP	32	0	5.06E-288	2.69E-203	rs12460654	23905	0.0097271	0.0126901	0.015087	chr19:57741441:SNP	0.0016925
C	G	0	0	-0.3772667	-0.3760628	428	1	0	cg11534293	-------?-----------?----?-----------	0.3627	0.0205	40.7329175	21.4	0.1384	chr1:153236735:SNP	33	0	5.56E-288	4.07E-246	rs11205256	25567	0.0088459	0.0103696	0.01126	chr1:153236735:SNP	0.0007158
T	C	0	0	-0.374631	-0.3733483	428	1	0	cg11534293	-------?----------------?-----------	0.3625	0.0209	42.8228949	22.9	0.1177	chr1:153236224:SNP	34	0	9.27E-288	1.87E-241	rs4559442	26477	0.0087001	0.0102987	0.0112897	chr1:153236224:SNP	0.0007773
T	C	0	0	0.4993938	0.4977581	187	1	0	cg04742556	+++++++?+?++++++++?++++++++++++?++++	0.2604	0.0166	54.2835215	42.9	0.005989	chr4:58046153:SNP	32	0	2.27E-287	2.37E-184	rs7668992	24328	0.0098492	0.0137399	0.0172468	chr4:58046153:SNP	0.0023677
G	C	0	0	0.4753261	0.4754291	428	1	0	cg11534293	?--??--???--?--?----??--?-?-?--??---	0.313	0.0116	25.0942604	20.3	0.1978	chr1:153219328:SNP	21	0	7.10E-287	3.01E-249	rs7522467	16769	0.0112349	0.0131349	0.0140965	chr1:153219328:SNP	0.0006945
C	T	0	0	-0.3791938	-0.3781967	428	1	0	cg11534293	+++++++++++++++++++?++++?+++++++++++	0.3593	0.0211	43.5855969	24.3	0.1029	chr1:153227274:SNP	34	0	9.25E-286	5.18E-236	rs11205251	26351	0.008752	0.0104692	0.0115594	chr1:153227274:SNP	0.0008478
T	C	0	0	-0.4390313	-0.437303	565	1	0	cg15509177	---------------------?----?---------	0.3838	0.0277	61.5187704	46.4	0.001867	chr13:19916104:SNP	34	0	2.92E-285	1.61E-171	rs9512672	26759	0.0084356	0.012116	0.0157257	chr13:19916104:SNP	0.0021188
T	C	0	0	-0.4560459	-0.4557384	704	1	0	cg19603903	--------------?-----------?---?-----	0.2874	0.0245	50.0419756	36.1	0.02209	chr19:57743766:SNP	33	0	6.35E-285	4.19E-201	rs2074859	24415	0.0096382	0.0126343	0.0150723	chr19:57743766:SNP	0.0017529
C	A	0	0	-0.439134	-0.4376517	565	1	0	cg15509177	+++++++++++++++++++++?++++?+++++++++	0.3839	0.0281	61.8323277	46.6	0.00172	chr13:19914276:SNP	34	0	1.94E-284	4.99E-170	rs4769552	26780	0.008432	0.0121433	0.015799	chr13:19914276:SNP	0.0021402
A	G	0	0	-0.4560349	-0.4558017	704	1	0	cg19603903	--------------?-----------?---?-----	0.2871	0.0245	50.1336104	36.2	0.02164	chr19:57744372:SNP	33	0	2.28E-284	2.63E-200	rs4801205	24409	0.0096396	0.0126485	0.0151022	chr19:57744372:SNP	0.0017623
A	G	0	0	-0.376168	-0.375092	428	1	0	cg11534293	------------------------?-----------	0.359	0.0212	45.8717806	25.9	0.08402	chr1:153227177:SNP	35	0	3.09E-284	5.26E-230	rs873234	27257	0.0086107	0.0104112	0.0116173	chr1:153227177:SNP	0.0009187
G	A	0	0	-0.4390848	-0.4375938	565	1	0	cg15509177	+++++++++++++++++++++?++++?+++++++++	0.3841	0.0281	61.9345366	46.7	0.001675	chr13:19915310:SNP	34	0	6.65E-284	1.88E-169	rs4771114	26782	0.0084316	0.0121532	0.0158244	chr13:19915310:SNP	0.0021476
G	C	0	0	-0.5843128	-0.5842709	887	1	0	cg25432232	++++?+++++++++?++++++?++?+?+++?+++++	0.2896	0.0238	74.6874813	61.2	6.75E-06	chr19:57743067:SNP	30	0	7.56E-284	1.29E-123	rs2361127	23059	0.0095947	0.0162285	0.0247105	chr19:57743067:SNP	0.0044156
G	C	0	0	-0.5804368	-0.5795036	887	1	0	cg25432232	+++++++?++++++?++++++?++?+?+++?+++++	0.2874	0.0245	72.0294955	59.7	1.59E-05	chr19:57747361:SNP	30	0	9.42E-284	1.07E-128	rs1544493	22769	0.0096826	0.0160988	0.0240495	chr19:57747361:SNP	0.0042375
G	T	0	0	-0.4150762	-0.4150444	565	1	0	cg15509177	+++?+++?+?++?+?+++????+??+??+??+++++	0.3305	0.0263	20.4383663	2.1	0.4308	chr13:19921977:SNP	21	0	1.09E-283	1.40E-281	rs73162235	15996	0.0113274	0.0115314	0.0115757	chr13:19921977:SNP	6.10E-05
G	A	0	0	-0.4460914	-0.445121	565	1	0	cg15509177	++++++++++++++++++++++++++++++++++++	0.3844	0.0286	70.8118341	50.6	0.0003208	chr13:19879737:SNP	36	0	2.27E-283	1.58E-156	rs1888312	27730	0.0082721	0.012374	0.016736	chr13:19879737:SNP	0.0025522
C	A	0	0	0.4221408	0.419885	647	1	0	cg17932096	-------?-?----?------??-?-??-----?--	0.3755	0.0129	31.2985419	16.9	0.2173	chr4:58063975:SNP	27	0	4.01E-283	3.86E-250	rs1468628	18239	0.0103811	0.0116776	0.0124967	chr4:58063975:SNP	0.000601
G	T	0	0	-0.4230172	-0.4231548	565	1	0	cg15509177	+++?+++???++++?+++????+??+??+???++++	0.3242	0.0281	19.5472635	2.8	0.4223	chr13:19921986:SNP	20	9.86E-296	1.54E-282	1.59E-279	rs2992941	15602	0.0115093	0.0117808	0.0118408	chr13:19921986:SNP	7.89E-05
T	C	0	0	-0.4349463	-0.4348114	565	1	0	cg15509177	-------?----------------------------	0.3541	0.0275	61.4027473	44.6	0.002723	chr13:19909181:SNP	35	0	1.02E-281	3.18E-173	rs9551360	26914	0.0085836	0.0121231	0.0155016	chr13:19909181:SNP	0.0021053
A	G	0	0	-0.4459541	-0.4450054	565	1	0	cg15509177	------------------------------------	0.3846	0.0287	71.2435143	50.9	0.0002845	chr13:19880024:SNP	36	0	1.17E-281	1.14E-154	rs9512511	27740	0.0082693	0.0124086	0.0168323	chr13:19880024:SNP	0.0025812
G	A	0	0	-0.4383384	-0.4362515	565	1	0	cg15509177	+++++++++++++++++++++?++++?+++++++++	0.3831	0.027	61.9088792	46.7	0.001686	chr13:19917509:SNP	34	0	2.60E-281	1.80E-168	rs2812742	26752	0.0084455	0.0121721	0.0158441	chr13:19917509:SNP	0.0021529
C	A	0	0	-0.446052	-0.445129	565	1	0	cg15509177	++++++++++++++++++++++++++++++++++++	0.3846	0.0287	71.5469657	51.1	0.0002614	chr13:19885813:SNP	36	0	1.20E-280	1.85E-153	rs9553965	27740	0.0082689	0.0124346	0.0169032	chr13:19885813:SNP	0.0026025
A	G	0	0	-0.5850708	-0.5842159	887	1	0	cg25432232	--------------?------?--?-?---??----	0.2887	0.0261	75.1070257	61.4	5.88E-06	chr19:57741072:SNP	30	0	2.40E-279	2.53E-121	rs57362463	22837	0.0096448	0.0163582	0.0249792	chr19:57741072:SNP	0.0045044
G	A	0	0	-0.4463547	-0.4453022	565	1	0	cg15509177	++++++++++++++++++++++++++++++++++++	0.3841	0.0284	71.9254842	51.3	0.0002351	chr13:19877547:SNP	36	0	3.94E-279	6.62E-152	rs1854787	27737	0.0082735	0.0124734	0.0170021	chr13:19877547:SNP	0.0026324
C	T	0	0	-0.3740365	-0.3726239	428	1	0	cg11534293	+++++++?++++++++++++++++?+++++++++++	0.3625	0.0207	43.8410802	24.7	0.09829	chr1:153240303:SNP	34	0	4.70E-279	8.44E-230	rs1928342	26470	0.0086989	0.0104391	0.0115567	chr1:153240303:SNP	0.0008577
C	G	0	0	-0.4459349	-0.4448172	565	1	0	cg15509177	------------------------------------	0.3838	0.0281	71.7939319	51.2	0.0002439	chr13:19880021:SNP	36	0	8.55E-279	4.11E-152	rs34658492	27737	0.0082751	0.0124674	0.0169744	chr13:19880021:SNP	0.0026241
T	C	0	0	-0.4466125	-0.4456111	565	1	0	cg15509177	------------------------------------	0.3842	0.0284	72.1968441	51.5	0.0002178	chr13:19878629:SNP	36	0	1.75E-278	5.80E-151	rs9579064	27738	0.0082732	0.0124967	0.0170657	chr13:19878629:SNP	0.0026515
G	A	0	0	-0.4466125	-0.4456111	565	1	0	cg15509177	++++++++++++++++++++++++++++++++++++	0.3842	0.0284	72.1968441	51.5	0.0002178	chr13:19879767:SNP	36	0	1.75E-278	5.80E-151	rs1888311	27738	0.0082732	0.0124967	0.0170657	chr13:19879767:SNP	0.0026515
G	A	0	0	-0.4457698	-0.4445932	565	1	0	cg15509177	++++++++++++++++++++++++++++++++++++	0.3837	0.0281	71.989354	51.4	0.0002309	chr13:19883672:SNP	36	0	1.02E-277	3.56E-151	rs1806658	27738	0.0082755	0.0124854	0.0170213	chr13:19883672:SNP	0.0026383
G	T	0	0	-0.4464436	-0.4454508	565	1	0	cg15509177	++++++++++++++++++++++++++++++++++++	0.3842	0.0285	72.3027076	51.6	0.0002114	chr13:19886468:SNP	36	0	1.10E-277	2.55E-150	rs7328679	27739	0.0082758	0.0125103	0.0170961	chr13:19886468:SNP	0.0026608
A	G	0	0	-0.447049	-0.4458645	565	1	0	cg15509177	------------------------------------	0.3842	0.0284	72.5524679	51.8	0.000197	chr13:19873058:SNP	36	0	1.17E-277	6.52E-150	rs2342155	27740	0.0082699	0.0125225	0.0171429	chr13:19873058:SNP	0.0026747
A	G	0	0	-0.4467249	-0.44575	565	1	0	cg15509177	------------------------------------	0.3841	0.0283	72.4807084	51.7	0.0002011	chr13:19880314:SNP	36	0	1.46E-277	7.06E-150	rs9512512	27739	0.0082731	0.0125215	0.0171325	chr13:19880314:SNP	0.0026717
T	C	0	0	-0.4463087	-0.4449463	565	1	0	cg15509177	------------------------------------	0.3839	0.0282	72.1886256	51.5	0.0002183	chr13:19871782:SNP	36	0	1.55E-277	8.67E-151	rs783604	27733	0.0082734	0.0124995	0.0170641	chr13:19871782:SNP	0.0026512
T	G	0	0	-0.4462327	-0.4452021	565	1	0	cg15509177	------------------------------------	0.3837	0.0282	72.2829101	51.6	0.0002126	chr13:19881078:SNP	36	0	2.27E-277	2.70E-150	rs9553953	27738	0.0082749	0.0125104	0.0170895	chr13:19881078:SNP	0.0026589
G	C	0	0	-0.4543708	-0.4547686	704	1	0	cg19603903	+++++++?++++++?+++++++++?+?+++?+++++	0.2865	0.0249	45.2937658	33.8	0.03624	chr19:57747361:SNP	31	0	2.83E-277	3.33E-202	rs1544493	23113	0.009919	0.0127815	0.0149756	chr19:57747361:SNP	0.0015792
A	T	0	0	-0.4459625	-0.4448905	565	1	0	cg15509177	------------------------------------	0.3837	0.0282	72.211015	51.5	0.000217	chr13:19890762:SNP	36	0	2.89E-277	2.07E-150	rs2774463	27740	0.0082749	0.0125041	0.0170726	chr13:19890762:SNP	0.0026538
C	T	0	0	-0.4460275	-0.4449055	565	1	0	cg15509177	++++++++++++++++++++++++++++++++++++	0.3837	0.0282	72.230227	51.5	0.0002158	chr13:19888466:SNP	36	0	3.01E-277	2.17E-150	rs7328655	27739	0.0082745	0.0125049	0.0170762	chr13:19888466:SNP	0.0026549
G	C	0	0	-0.4460317	-0.4449561	565	1	0	cg15509177	++++++++++++++++++++++++++++++++++++	0.3837	0.0282	72.2587621	51.6	0.0002141	chr13:19889997:SNP	36	0	3.33E-277	2.78E-150	rs7985257	27740	0.0082743	0.0125073	0.0170825	chr13:19889997:SNP	0.0026568
G	A	0	0	-0.4467221	-0.4457552	565	1	0	cg15509177	++++++++++++++++++++++++++++++++++++	0.3841	0.0284	72.6104218	51.8	0.0001938	chr13:19881135:SNP	36	0	4.46E-277	2.40E-149	rs9512525	27737	0.0082731	0.0125327	0.0171632	chr13:19881135:SNP	0.002681
A	G	0	0	-0.4467673	-0.4458083	565	1	0	cg15509177	------------------------------------	0.3841	0.0284	72.6324651	51.8	0.0001926	chr13:19880404:SNP	36	0	4.62E-277	2.76E-149	rs9512517	27739	0.0082731	0.0125345	0.0171685	chr13:19880404:SNP	0.0026826
C	T	0	0	-0.4467673	-0.4458083	565	1	0	cg15509177	++++++++++++++++++++++++++++++++++++	0.3841	0.0284	72.6324651	51.8	0.0001926	chr13:19880412:SNP	36	0	4.62E-277	2.76E-149	rs9512518	27739	0.0082731	0.0125345	0.0171685	chr13:19880412:SNP	0.0026826
A	G	0	0	-0.4468873	-0.4459671	565	1	0	cg15509177	------------------------------------	0.3841	0.0284	72.6944828	51.9	0.0001893	chr13:19880322:SNP	36	0	4.66E-277	3.91E-149	rs9512513	27739	0.0082726	0.0125391	0.017182	chr13:19880322:SNP	0.0026866
A	G	0	0	-0.4468312	-0.445868	565	1	0	cg15509177	------------------------------------	0.3841	0.0284	72.6745986	51.8	0.0001904	chr13:19880905:SNP	36	0	4.92E-277	3.46E-149	rs9512521	27739	0.0082723	0.0125368	0.0171768	chr13:19880905:SNP	0.002685
G	A	0	0	-0.4468312	-0.4458691	565	1	0	cg15509177	++++++++++++++++++++++++++++++++++++	0.3841	0.0284	72.6757945	51.8	0.0001903	chr13:19881263:SNP	36	0	5.22E-277	3.58E-149	rs9512526	27739	0.0082726	0.0125374	0.0171776	chr13:19881263:SNP	0.0026853
G	C	0	0	-0.4468312	-0.4458691	565	1	0	cg15509177	++++++++++++++++++++++++++++++++++++	0.3841	0.0284	72.6757945	51.8	0.0001903	chr13:19882497:SNP	36	0	5.22E-277	3.58E-149	rs9319339	27739	0.0082726	0.0125374	0.0171776	chr13:19882497:SNP	0.0026853
T	C	0	0	-0.4468312	-0.4458691	565	1	0	cg15509177	------------------------------------	0.3841	0.0284	72.6757945	51.8	0.0001903	chr13:19884713:SNP	36	0	5.22E-277	3.58E-149	rs9512543	27739	0.0082726	0.0125374	0.0171776	chr13:19884713:SNP	0.0026853
T	C	0	0	-0.4462121	-0.4448838	565	1	0	cg15509177	------------------------------------	0.3847	0.0289	72.4277309	51.7	0.0002041	chr13:19874038:SNP	36	0	5.65E-277	6.12E-150	rs1888313	27747	0.0082679	0.0125105	0.0171092	chr13:19874038:SNP	0.0026646
T	C	0	0	-0.4467299	-0.4456643	565	1	0	cg15509177	------------------------------------	0.3841	0.0284	72.7404138	51.9	0.0001868	chr13:19875978:SNP	36	0	1.53E-276	7.33E-149	rs4509869	27736	0.0082721	0.0125423	0.0171919	chr13:19875978:SNP	0.0026896
A	G	0	0	-0.4459164	-0.4447032	565	1	0	cg15509177	------------------------------------	0.3837	0.0281	72.3264288	51.6	0.00021	chr13:19876800:SNP	36	0	1.59E-276	6.97E-150	rs494848	27734	0.0082755	0.0125156	0.0171012	chr13:19876800:SNP	0.0026624
C	T	0	0	-0.4467426	-0.4456853	565	1	0	cg15509177	++++++++++++++++++++++++++++++++++++	0.3841	0.0284	72.7609337	51.9	0.0001858	chr13:19875674:SNP	36	0	1.66E-276	8.31E-149	rs9507827	27740	0.0082715	0.0125437	0.0171956	chr13:19875674:SNP	0.0026907
C	T	0	0	-0.4467453	-0.4456856	565	1	0	cg15509177	++++++++++++++++++++++++++++++++++++	0.3841	0.0284	72.7596777	51.9	0.0001858	chr13:19875780:SNP	36	0	1.70E-276	8.40E-149	rs9512485	27738	0.0082719	0.012544	0.0171959	chr13:19875780:SNP	0.0026908
G	C	0	0	-0.458664	-0.4594265	704	1	0	cg19603903	++++?+++++++++?+++++++++?+?+++?+++++	0.2887	0.0242	47.1209874	36.3	0.02422	chr19:57743067:SNP	31	0	2.23E-276	8.19E-194	rs2361127	23403	0.0098328	0.0129335	0.0154444	chr19:57743067:SNP	0.0017364
T	C	0	0	-0.4469656	-0.445739	565	1	0	cg15509177	------------------------------------	0.3842	0.0284	72.8605523	52	0.0001806	chr13:19873542:SNP	36	0	3.30E-276	1.47E-148	rs2342154	27738	0.0082713	0.0125521	0.0172187	chr13:19873542:SNP	0.0026976
T	G	0	0	-0.4467018	-0.4455659	565	1	0	cg15509177	------------------------------------	0.384	0.0283	72.7989201	51.9	0.0001838	chr13:19876819:SNP	36	0	4.63E-276	1.47E-148	rs1824395	27736	0.0082734	0.0125506	0.0172085	chr13:19876819:SNP	0.0026946
A	T	0	0	-0.4471222	-0.4459032	565	1	0	cg15509177	------------------------------------	0.3843	0.0284	72.9801924	52	0.0001746	chr13:19872804:SNP	36	0	4.80E-276	3.21E-148	rs2210897	27740	0.0082702	0.0125604	0.0172447	chr13:19872804:SNP	0.0027054
T	C	0	0	0.4180554	0.4180554	898	1	0	cg25793785	++++++++++++++?+++??+?+??+++++++++++	0.1752	0.0172	26.9170975	0	0.5762	chr19:38464262:SNP	30	1.46E-275	1.46E-275	1.46E-275	rs11666497	23803	0.0117864	0.0117864	0.0117864	chr19:38464262:SNP	0
G	A	0	0	-0.4464762	-0.4450978	565	1	0	cg15509177	++++++++++++++++++++++++++++++++++++	0.3838	0.0281	72.9320043	52	0.000177	chr13:19872404:SNP	36	0	7.90E-275	7.43E-148	rs1856007	27733	0.0082741	0.0125657	0.0172413	chr13:19872404:SNP	0.0027046
G	A	0	0	-0.4463065	-0.4451873	565	1	0	cg15509177	++++++++++++++++++++++++++++++++++++	0.3843	0.0286	73.1360419	52.1	0.000167	chr13:19875482:SNP	36	0	1.77E-274	4.84E-147	rs9507826	27740	0.008271	0.0125763	0.017283	chr13:19875482:SNP	0.0027171
A	G	0	0	-0.4488034	-0.4480583	565	1	0	cg15509177	-------------------------------?----	0.3836	0.0286	69.9063596	51.4	0.0002785	chr13:19878112:SNP	35	0	2.95E-274	1.93E-149	rs9512500	27016	0.0083838	0.0126625	0.0172376	chr13:19878112:SNP	0.0026324
A	C	0	0	-0.4387987	-0.4386281	565	1	0	cg15509177	------------------------------------	0.3559	0.0276	68.4785383	48.9	0.000608	chr13:19868583:SNP	36	0	3.55E-274	8.18E-156	rs1330726	27733	0.0084336	0.0123979	0.0165005	chr13:19868583:SNP	0.0024792
C	T	0	0	-0.4464564	-0.4451374	565	1	0	cg15509177	++++++++++++++++++++++++++++++++++++	0.384	0.0282	73.2558555	52.2	0.0001614	chr13:19872469:SNP	36	0	8.35E-274	1.38E-146	rs1856008	27736	0.0082732	0.0125905	0.017316	chr13:19872469:SNP	0.0027271
A	G	0	0	-0.4464564	-0.4451374	565	1	0	cg15509177	------------------------------------	0.384	0.0282	73.2558555	52.2	0.0001614	chr13:19872585:SNP	36	0	8.35E-274	1.38E-146	rs1929074	27736	0.0082732	0.0125905	0.017316	chr13:19872585:SNP	0.0027271
A	T	0	0	-0.3765703	-0.3751908	428	1	0	cg11534293	-------?-----------?----?-----------	0.3628	0.0205	42.4325737	24.6	0.1028	chr1:153240622:SNP	33	0	1.62E-273	3.01E-226	rs4422954	25567	0.0088436	0.0106177	0.0117268	chr1:153240622:SNP	0.0008547
G	A	0	0	-0.5703292	-0.5685667	887	1	0	cg25432232	+++++++?++++++?++++++?++?+?+++?+++++	0.2956	0.0282	72.9175876	60.2	1.20E-05	chr19:57737730:SNP	30	0	1.79E-273	1.00E-122	rs8108642	22785	0.0096277	0.0160914	0.0242079	chr19:57737730:SNP	0.0042756
T	G	0	0	-0.4487184	-0.4480053	565	1	0	cg15509177	-------------------------------?----	0.3837	0.0286	70.0817354	51.5	0.000265	chr13:19881903:SNP	35	0	1.88E-273	1.30E-148	rs9507835	27005	0.0083848	0.0126798	0.017283	chr13:19881903:SNP	0.0026459
T	C	0	0	-0.4461525	-0.4448168	565	1	0	cg15509177	------------------------------------	0.3838	0.0282	73.2183215	52.2	0.0001632	chr13:19874209:SNP	36	0	1.90E-273	1.61E-146	rs661931	27735	0.0082737	0.0125897	0.0173083	chr13:19874209:SNP	0.0027248
C	T	0	0	-0.4461102	-0.4447757	565	1	0	cg15509177	++++++++++++++++++++++++++++++++++++	0.3837	0.0282	73.2355089	52.2	0.0001624	chr13:19875086:SNP	36	0	2.39E-273	1.96E-146	rs547308	27735	0.0082734	0.0125908	0.0173117	chr13:19875086:SNP	0.0027259
A	G	0	0	-0.4462075	-0.4449409	565	1	0	cg15509177	------------------------------------	0.3839	0.0282	73.5094652	52.4	0.0001502	chr13:19874331:SNP	36	0	1.16E-272	1.86E-145	rs661471	27736	0.0082724	0.0126115	0.0173743	chr13:19874331:SNP	0.0027447
G	A	0	0	-0.5759619	-0.574022	887	1	0	cg25432232	+++++++?++++++?++++++?++?+?+++?+++++	0.2881	0.0243	73.7546694	60.7	9.13E-06	chr19:57742703:SNP	30	0	1.61E-272	3.83E-121	rs758097	22787	0.0096761	0.0162744	0.0246089	chr19:57742703:SNP	0.0044016
A	G	0	0	-0.459308	-0.4606603	704	1	0	cg19603903	--------------?---------?-?---??----	0.2878	0.0264	47.6096707	37	0.02168	chr19:57741072:SNP	31	0	4.95E-272	1.35E-188	rs57362463	23181	0.0098809	0.0130722	0.0156809	chr19:57741072:SNP	0.001804
G	A	0	0	-0.4509366	-0.4511234	704	1	0	cg19603903	+++++++?++++++?+++++++++?+?+++?+++++	0.2873	0.0248	45.8241604	34.5	0.03229	chr19:57742703:SNP	31	0	3.74E-270	4.39E-195	rs758097	23131	0.0099079	0.0128464	0.0151341	chr19:57742703:SNP	0.0016303
A	G	0	0	-0.3767156	-0.3752417	428	1	0	cg11534293	-------?-----------?----?-----------	0.3627	0.0206	42.9353083	25.5	0.0938	chr1:153242498:SNP	33	0	1.01E-269	5.39E-221	rs12740234	25547	0.0088478	0.0106942	0.0118713	chr1:153242498:SNP	0.0008967
G	A	0	0	-0.4459295	-0.4444546	565	1	0	cg15509177	++++++++++++++++++++++++++++++++++++	0.3833	0.0281	74.1326592	52.8	0.0001257	chr13:19872601:SNP	36	0	1.92E-269	1.01E-142	rs1929073	27716	0.0082771	0.0126733	0.0175315	chr13:19872601:SNP	0.0027923
A	G	0	0	-0.4454271	-0.4436063	565	1	0	cg15509177	------------------------?------?----	0.3824	0.0271	66.4030174	50.3	0.0004999	chr13:19888250:SNP	34	0	2.31E-269	7.72E-151	rs2774462	26515	0.0084621	0.012651	0.0170275	chr13:19888250:SNP	0.002498
T	C	0	0	-0.4461181	-0.4444222	565	1	0	cg15509177	------------------------?------?----	0.3828	0.0274	66.7659624	50.6	0.0004519	chr13:19888242:SNP	34	0	4.00E-269	9.47E-150	rs9285352	26517	0.0084601	0.0126799	0.0171166	chr13:19888242:SNP	0.0025239
C	G	0	0	-0.4748753	-0.4722875	344	1	0	cg09092052	----?-?--------?--------?-----------	0.337	0.029	64.9572954	52.3	0.0003378	chr15:45571209:SNP	32	0	6.39E-269	2.09E-144	rs7166580	25564	0.0088569	0.0134801	0.0185588	chr15:45571209:SNP	0.0027879
A	G	0	0	-0.4386792	-0.4386055	565	1	0	cg15509177	------------------------------------	0.3557	0.0276	69.8952471	49.9	0.0004132	chr13:19885508:SNP	36	0	2.00E-268	1.78E-149	rs7322375	27744	0.008436	0.0125304	0.0168468	chr13:19885508:SNP	0.0025856
T	C	0	0	-0.5033497	-0.5020839	898	1	0	cg25802888	--------------------------?---------	0.2856	0.0239	76.9594086	55.8	3.57E-05	chr19:57743334:SNP	35	0	2.04E-268	3.26E-133	rs758099	27141	0.0090538	0.0143441	0.0204935	chr19:57743334:SNP	0.0036703
T	C	0	0	-0.4385165	-0.4384787	565	1	0	cg15509177	------------------------------------	0.3557	0.0277	70.2226945	50.2	0.0003776	chr13:19889520:SNP	36	0	6.16E-267	5.93E-148	rs1360336	27748	0.0084373	0.0125619	0.0169282	chr13:19889520:SNP	0.0026107
G	C	0	0	-0.4715961	-0.4672723	344	1	0	cg09092052	++++++++++++++++++++++++++++++++++++	0.338	0.0282	78.8528757	55.6	3.15E-05	chr15:45573489:SNP	36	0	6.41E-267	6.78E-134	rs6493144	27744	0.0085004	0.0133873	0.0191509	chr15:45573489:SNP	0.0032989
G	T	0	0	-0.4715961	-0.4672723	344	1	0	cg09092052	++++++++++++++++++++++++++++++++++++	0.338	0.0282	78.8528757	55.6	3.15E-05	chr15:45573862:SNP	36	0	6.41E-267	6.78E-134	rs6493145	27744	0.0085004	0.0133873	0.0191509	chr15:45573862:SNP	0.0032989
A	G	0	0	0.4314445	0.4302647	187	1	0	cg04742556	++++++++++++++++++++++++++++++++++++	0.1848	0.0155	43.6364329	19.8	0.1501	chr4:58051682:SNP	36	0	1.05E-266	2.11E-230	rs73242670	27721	0.010678	0.012332	0.0133128	chr4:58051682:SNP	0.0010262
T	G	0	0	0.4171012	0.4171012	898	1	0	cg25793785	++++++++++++++?+++??+?+??++++?++++++	0.1754	0.0174	27.0931759	0	0.5132	chr19:38465523:SNP	29	1.31E-266	1.31E-266	1.31E-266	rs1807157	23095	0.0119569	0.0119569	0.0119569	chr19:38465523:SNP	0
C	T	0	0	-0.4717107	-0.4674277	344	1	0	cg09092052	++++++++++++++++++++++++++++++++++++	0.338	0.0282	79.0981553	55.8	2.93E-05	chr15:45574329:SNP	36	0	2.80E-266	3.76E-133	rs8024620	27749	0.0085001	0.0134079	0.0192098	chr15:45574329:SNP	0.0033171
T	A	0	0	-0.4381902	-0.4359641	565	1	0	cg15509177	+++++++?+++++++++++++?++++?+++++++++	0.3834	0.0275	61.3964484	47.9	0.001343	chr13:19917680:SNP	33	0	4.27E-266	1.57E-156	rs9512689	25989	0.0085682	0.0125098	0.0164393	chr13:19917680:SNP	0.0022571
C	A	0	0	-0.4713765	-0.4670684	344	1	0	cg09092052	++++++++++++++++++++++++++++++++++++	0.3377	0.0281	79.1371561	55.8	2.90E-05	chr15:45577783:SNP	36	0	7.43E-266	7.10E-133	rs1719236	27749	0.0084989	0.0134084	0.0192165	chr15:45577783:SNP	0.0033191
A	G	0	0	-0.4717199	-0.4674822	344	1	0	cg09092052	------------------------------------	0.3381	0.0283	79.2739882	55.8	2.78E-05	chr15:45572408:SNP	36	0	7.78E-266	1.34E-132	rs12910009	27738	0.0084993	0.0134208	0.0192507	chr15:45572408:SNP	0.0033297
A	C	0	0	-0.8801666	-0.867535	748	1	0	cg21098323	------?-----?------?----?----?---?--	0.1365	0.0133	101.3847523	71.4	5.87E-10	chr19:54614642:SNP	30	0	7.89E-266	8.32E-90	rs254268	22735	0.0125292	0.024906	0.0438023	chr19:54614642:SNP	0.0119788
T	C	0	0	-0.4710569	-0.4666474	344	1	0	cg09092052	------------------------------------	0.3375	0.0282	78.9474917	55.7	3.07E-05	chr15:45575062:SNP	36	0	9.39E-266	3.29E-133	rs1706770	27746	0.0085026	0.0133989	0.0191789	chr15:45575062:SNP	0.0033078
T	C	0	0	0.4970436	0.4978526	187	1	0	cg04742556	++++++++++++++?+++++++++++??+++++?++	0.375	0.025	72.1413135	57	3.98E-05	chr4:58064464:SNP	32	0	7.83E-265	1.54E-128	rs10014421	24100	0.0088551	0.0143199	0.0206071	chr4:58064464:SNP	0.0033849
C	T	0	0	-0.4827216	-0.4815659	499	1	0	cg13587180	++++++++++++++++++++++++++++++++++++	0.3963	0.0143	91.5288593	61.8	5.99E-07	chr4:42468888:SNP	36	0	9.58E-265	4.97E-114	rs35522135	27720	0.0081333	0.0138538	0.0212695	chr4:42468888:SNP	0.0038972
C	G	0	0	0.6611725	0.6554816	647	1	0	cg17932096	?++??++???++?++?++?+??++?+?+?++??+++	0.2995	0.0158	48.9679275	61.2	0.0001856	chr4:58039728:SNP	20	0	1.89E-264	1.50E-121	rs144451364	16334	0.0109424	0.0188676	0.0282013	chr4:58039728:SNP	0.0038851
A	G	0	0	-0.9450319	-0.9312579	748	1	0	cg21098323	------?-----?------?----?--------?--	0.128	0.0137	122.4218969	75.5	4.00E-13	chr19:54614627:SNP	31	0	3.64E-264	5.33E-76	rs79584852	23478	0.0125528	0.0268202	0.0512246	chr19:54614627:SNP	0.0153127
C	T	0	0	-0.4772569	-0.4739365	565	1	0	cg15509177	++++++++++++++++++++++++?+++++++++++	0.442	0.029	87.0916887	61	1.52E-06	chr13:19902703:SNP	35	0	4.54E-264	6.33E-117	rs9581827	27237	0.0081055	0.0136519	0.0207623	chr13:19902703:SNP	0.003636
A	C	0	0	0.6102381	0.6058643	647	1	0	cg17932096	?++??++???++?++?++?+??++?+?+?++??+++	0.2595	0.0127	37.0159046	48.7	0.007899	chr4:58039091:SNP	20	0	1.59E-263	1.72E-158	rs7694433	16312	0.0116775	0.0174703	0.0227502	chr4:58039091:SNP	0.0026608
G	A	0	0	-0.4384213	-0.4370909	565	1	0	cg15509177	++++++++++++++++++++++++?+++++++++++	0.3495	0.0271	67.1514617	49.4	0.0005979	chr13:19859767:SNP	35	0	9.07E-263	5.06E-149	rs9551327	27232	0.008538	0.0126219	0.0168629	chr13:19859767:SNP	0.0025195
A	G	0	0	-0.5031072	-0.5017988	898	1	0	cg25802888	--------------------------?---------	0.2856	0.024	78.5442135	56.7	2.21E-05	chr19:57744372:SNP	35	0	9.99E-263	7.91E-128	rs4801205	27132	0.0090546	0.0144916	0.0209173	chr19:57744372:SNP	0.0038063
T	C	0	0	-0.5031808	-0.5016727	898	1	0	cg25802888	--------------------------?---------	0.2858	0.024	78.65513	56.8	2.14E-05	chr19:57743766:SNP	35	0	2.58E-262	1.47E-127	rs2074859	27138	0.0090528	0.0144995	0.0209426	chr19:57743766:SNP	0.0038143
A	C	0	0	-0.4388016	-0.4375857	565	1	0	cg15509177	------------------------?-----------	0.3493	0.0271	67.4914278	49.6	0.0005447	chr13:19863111:SNP	35	0	3.39E-262	7.35E-148	rs9551333	27230	0.0085362	0.0126501	0.0169446	chr13:19863111:SNP	0.0025442
G	A	0	0	-0.4784011	-0.4750973	565	1	0	cg15509177	++++++++++++++++++++++++?+++++++++++	0.4428	0.029	88.4498409	61.6	9.79E-07	chr13:19895153:SNP	35	0	1.90E-261	5.29E-114	rs4771084	27235	0.0081038	0.0137543	0.0210818	chr13:19895153:SNP	0.0037275
T	C	0	0	-0.4775488	-0.4741763	565	1	0	cg15509177	------------------------?-----------	0.4422	0.0289	88.1836835	61.4	1.07E-06	chr13:19899120:SNP	35	0	3.44E-261	2.87E-114	rs9507860	27237	0.0081042	0.0137345	0.0210193	chr13:19899120:SNP	0.0037096
G	T	0	0	-0.478499	-0.4751875	565	1	0	cg15509177	++++++++++++++++++++++++?+++++++++++	0.4428	0.029	88.5912052	61.6	9.35E-07	chr13:19895305:SNP	35	0	3.76E-261	1.07E-113	rs7993043	27235	0.0081036	0.0137648	0.0211148	chr13:19895305:SNP	0.0037369
A	G	0	0	-0.4782048	-0.4748215	565	1	0	cg15509177	------------------------?-----------	0.4426	0.0292	88.4366711	61.6	9.83E-07	chr13:19895624:SNP	35	0	4.06E-261	6.46E-114	rs1330731	27235	0.0081048	0.0137551	0.0210813	chr13:19895624:SNP	0.0037275
T	C	0	0	-0.9375056	-0.9255215	748	1	0	cg21098323	------?-----?-----------?--------?--	0.1286	0.0136	132.0103804	76.5	1.99E-14	chr19:54627625:SNP	32	0	4.37E-261	1.89E-71	rs11670086	24368	0.0123173	0.0268131	0.0524519	chr19:54627625:SNP	0.0160777
A	T	0	0	-0.4780652	-0.4746568	565	1	0	cg15509177	------------------------?-----------	0.4424	0.029	88.4088328	61.5	9.92E-07	chr13:19896572:SNP	35	0	4.81E-261	6.19E-114	rs1590934	27237	0.0081043	0.0137523	0.0210734	chr13:19896572:SNP	0.0037252
G	T	0	0	-0.4776494	-0.4742724	565	1	0	cg15509177	++++++++++++++++++++++++?+++++++++++	0.4422	0.0289	88.2804859	61.5	1.03E-06	chr13:19902411:SNP	35	0	4.88E-261	4.42E-114	rs9512591	27237	0.0081038	0.0137413	0.0210413	chr13:19902411:SNP	0.0037159
A	G	0	0	-0.4784486	-0.4751533	565	1	0	cg15509177	------------------------?-----------	0.4428	0.029	88.6519986	61.6	9.16E-07	chr13:19895340:SNP	35	0	5.66E-261	1.54E-113	rs7997254	27235	0.0081029	0.0137685	0.0211275	chr13:19895340:SNP	0.0037405
A	G	0	0	-0.4775563	-0.4742281	565	1	0	cg15509177	------------------------?-----------	0.4422	0.029	88.3235971	61.5	1.02E-06	chr13:19904091:SNP	35	0	6.57E-261	6.11E-114	rs9319352	27237	0.0081033	0.0137434	0.0210504	chr13:19904091:SNP	0.0037184
C	T	0	0	-0.3793327	-0.3798917	499	1	0	cg13587180	++++++++++++++++++++++++++++++++++++	0.4146	0.0164	56.0079488	37.5	0.01355	chr4:42377457:SNP	36	0	2.14E-260	4.09E-179	rs12644383	27734	0.0083068	0.0110204	0.0132927	chr4:42377457:SNP	0.0015106
C	A	0	0	0.3599788	0.3599788	428	1	0	cg11534293	-------?-?--------------?-----------	0.2301	0.0219	23.4239293	0	0.8645	chr1:153183327:SNP	33	2.51E-260	2.51E-260	2.51E-260	rs1980909	24998	0.0104442	0.0104442	0.0104442	chr1:153183327:SNP	0
G	A	0	0	-0.9388005	-0.9257516	748	1	0	cg21098323	++++++?+++++?+++++++++++?++++++++?++	0.1282	0.0134	132.5067042	76.6	1.64E-14	chr19:54628298:SNP	32	0	4.06E-260	4.61E-71	rs11084311	24367	0.0123224	0.02687	0.0526709	chr19:54628298:SNP	0.0161693
D	I	0	0	-0.4385547	-0.4375504	565	1	0	cg15509177	-------?-?--------------?------?----	0.3514	0.0265	55.0667004	43.7	0.00492	chr13:19902450:INDEL	32	0	9.43E-260	7.15E-164	chr13:19902450:D	24263	0.0090498	0.0127089	0.0160755	chr13:19902450:INDEL	0.0020655
T	C	0	0	-0.4476404	-0.4466036	565	1	0	cg15509177	-------?-----------------------?----	0.3826	0.0288	69.1393385	52.3	0.0002312	chr13:19891434:SNP	34	0	4.47E-258	7.84E-139	rs9742283	26214	0.0085184	0.0130143	0.0178472	chr13:19891434:SNP	0.00274
A	C	0	0	-0.4455424	-0.4441725	565	1	0	cg15509177	-------?----------------------------	0.3849	0.0295	72.9833276	53.4	0.0001156	chr13:19877893:SNP	35	0	3.41E-257	8.05E-135	rs9507829	26947	0.0083993	0.0129658	0.0180298	chr13:19877893:SNP	0.0028688
A	G	0	0	-0.4457423	-0.4430991	565	1	0	cg15509177	-------?-?--------------?-----------	0.384	0.0296	63.5876219	49.7	0.0007396	chr13:19888751:SNP	33	0	7.86E-257	3.31E-146	rs56097819	24998	0.0087117	0.0129437	0.017311	chr13:19888751:SNP	0.0025082
A	G	0	0	-0.4726421	-0.4683732	344	1	0	cg09092052	------?-----------------------------	0.3381	0.0288	77.5331732	56.1	3.01E-05	chr15:45572072:SNP	35	0	2.11E-256	1.71E-127	rs1719232	26880	0.0086288	0.0136935	0.0196769	chr15:45572072:SNP	0.0033799
A	G	0	0	-0.4721867	-0.4676467	344	1	0	cg09092052	------?-----------------------------	0.3377	0.0286	77.364809	56.1	3.16E-05	chr15:45570241:SNP	35	0	5.52E-256	1.03E-127	rs2461705	26879	0.0086316	0.0136835	0.0196406	chr15:45570241:SNP	0.003369
C	G	0	0	-0.4752654	-0.4728525	344	1	0	cg09092052	----?-??-------?--------?-----------	0.3386	0.0292	64.1611017	53.2	0.0002806	chr15:45570225:SNP	31	0	8.59E-256	6.00E-135	rs7171312	24760	0.0089883	0.0138411	0.0192233	chr15:45570225:SNP	0.0028936
C	T	0	0	-0.4727112	-0.4682509	344	1	0	cg09092052	++++++?+++++++++++++++++++++++++++++	0.3378	0.0286	77.7017379	56.2	2.86E-05	chr15:45568260:SNP	35	0	9.26E-256	5.36E-127	rs11639349	26883	0.0086283	0.0137073	0.0197187	chr15:45568260:SNP	0.0033926
T	C	0	0	-0.4727505	-0.4682434	344	1	0	cg09092052	------?-----------------------------	0.3378	0.0286	77.7203325	56.3	2.84E-05	chr15:45567871:SNP	35	0	1.07E-255	5.94E-127	rs2458225	26884	0.0086285	0.0137087	0.0197239	chr15:45567871:SNP	0.0033941
C	T	0	0	-0.4727211	-0.4682019	344	1	0	cg09092052	++++++?+++++++++++++++++++++++++++++	0.3378	0.0286	77.8029179	56.3	2.77E-05	chr15:45567529:SNP	35	0	2.24E-255	1.14E-126	rs12440356	26884	0.0086287	0.0137162	0.0197452	chr15:45567529:SNP	0.0034007
T	C	0	0	-0.4725504	-0.4680044	344	1	0	cg09092052	------?-----------------------------	0.3378	0.0286	77.8959531	56.4	2.70E-05	chr15:45569443:SNP	35	0	7.35E-255	2.76E-126	rs1706768	26882	0.0086285	0.0137244	0.0197684	chr15:45569443:SNP	0.0034078
T	C	0	0	-0.4725103	-0.4680319	344	1	0	cg09092052	------?-----------------------------	0.3375	0.0287	77.8966564	56.4	2.69E-05	chr15:45569099:SNP	35	0	7.98E-255	3.03E-126	rs1706767	26882	0.0086291	0.0137262	0.0197699	chr15:45569099:SNP	0.0034084
C	T	0	0	-0.4619774	-0.4562716	344	1	0	cg09092052	++++++++++++++++++++++++?+++++++++++	0.3398	0.0295	74.8824185	54.6	6.63E-05	chr15:45547093:SNP	35	0	1.52E-254	1.22E-131	rs8041702	27245	0.0085918	0.0133887	0.0189227	chr15:45547093:SNP	0.0031457
G	A	0	0	-0.4426623	-0.4436326	704	1	0	cg19603903	+++++++?++++++?+++++++++?+?+++?+++++	0.2947	0.0283	47.4579119	36.8	0.02244	chr19:57737730:SNP	31	0	2.78E-254	4.89E-177	rs8108642	23129	0.0098637	0.0130246	0.0156038	chr19:57737730:SNP	0.0017823
G	A	0	0	-0.4459001	-0.4446582	565	1	0	cg15509177	+++++++?++++++++++++++++++++++++++++	0.3848	0.0293	73.947477	54	8.73E-05	chr13:19882251:SNP	35	0	3.09E-254	1.92E-131	rs9507836	26929	0.0084041	0.0130559	0.0182782	chr13:19882251:SNP	0.0029429
G	C	0	0	-0.9445631	-0.9310683	748	1	0	cg21098323	++++++?+++++?++++++?++++?++++++++?++	0.128	0.014	127.1714305	76.4	6.27E-14	chr19:54622826:SNP	31	0	9.03E-254	3.11E-70	rs16985370	23468	0.0125769	0.027363	0.0533143	chr19:54622826:SNP	0.0161613
T	C	0	0	-0.4506365	-0.4506618	704	1	0	cg19603903	--------------?---------?-?---?-----	0.2936	0.0283	52.5383724	41	0.009197	chr19:57742248:SNP	32	0	1.65E-253	4.69E-166	rs2302060	23926	0.0096815	0.0132513	0.0164081	chr19:57742248:SNP	0.0021146
C	T	0	0	-0.4356253	-0.4327298	565	1	0	cg15509177	+++??++?+?+++++++++++?++?+?+++++++++	0.3704	0.0258	49.0722853	42.9	0.008193	chr13:19920518:SNP	29	0	2.52E-253	1.20E-163	rs7329320	23067	0.0091176	0.0127287	0.0159793	chr13:19920518:SNP	0.0018445
G	A	0	0	-0.944573	-0.9304221	748	1	0	cg21098323	++++++?+++++?++++++?++++?++++++++?++	0.128	0.0141	127.2809993	76.4	6.01E-14	chr19:54622530:SNP	31	0	5.24E-253	4.31E-70	rs62143395	23464	0.0125794	0.0273856	0.0533705	chr19:54622530:SNP	0.0161862
T	C	0	0	-0.4723693	-0.4678787	344	1	0	cg09092052	------?-----------------------------	0.3378	0.0287	78.6212386	56.8	2.16E-05	chr15:45579182:SNP	35	0	2.25E-252	7.04E-124	rs2687511	26878	0.0086296	0.0137887	0.0199549	chr15:45579182:SNP	0.0034649
A	T	0	0	-0.4482014	-0.4491888	704	1	0	cg19603903	--------------?---------?-?---?-----	0.2959	0.0274	52.6648412	41.1	0.008919	chr19:57737288:SNP	32	0	2.33E-252	6.86E-164	rs34269842	23907	0.0096701	0.0132383	0.0164282	chr19:57737288:SNP	0.0021214
C	T	0	0	-0.4725678	-0.4681587	344	1	0	cg09092052	++++++?+++++++++++++++++++++++++++++	0.3382	0.0287	78.8386767	56.9	2.02E-05	chr15:45579238:SNP	35	0	3.09E-252	1.98E-123	rs11637364	26880	0.0086253	0.0138008	0.0200002	chr15:45579238:SNP	0.0034783
A	G	0	0	-0.4613413	-0.4558192	344	1	0	cg09092052	------------------------?-----------	0.3411	0.0285	75.7999418	55.1	5.05E-05	chr15:45551790:SNP	35	0	6.30E-252	1.22E-128	rs8039352	27255	0.0085759	0.0134453	0.0191192	chr15:45551790:SNP	0.0032043
A	G	0	0	-0.4729358	-0.4682303	344	1	0	cg09092052	------?-----------------------------	0.3375	0.0285	78.9877085	57	1.93E-05	chr15:45556829:SNP	35	0	1.43E-251	4.75E-123	rs11631021	26889	0.0086293	0.0138213	0.0200472	chr15:45556829:SNP	0.0034931
T	C	0	0	-0.4647896	-0.4620567	565	1	0	cg15509177	------?-------?----?---??----?------	0.4402	0.0295	60.8605068	52.4	0.0004821	chr13:19861817:SNP	30	0	1.80E-251	3.65E-137	rs652018	23001	0.0088843	0.0136418	0.0186449	chr13:19861817:SNP	0.0026463
A	G	0	0	-0.3749778	-0.3749778	428	1	0	cg11534293	?--??--???-??--?----??--?-?-?--??---	0.3567	0.0166	18.457668	0	0.4921	chr1:153229447:SNP	20	2.44E-251	2.44E-251	2.44E-251	rs12727071	16538	0.0110738	0.0110738	0.0110738	chr1:153229447:SNP	0
C	G	0	0	-0.4570869	-0.45586	565	1	0	cg15509177	------------------------?-----------	0.2832	0.0185	68.6187272	50.5	0.0003991	chr13:19908775:SNP	35	0	4.46E-251	8.89E-139	rs17079744	27202	0.0090315	0.0134695	0.0182274	chr13:19908775:SNP	0.0029421
T	C	0	0	-0.4726137	-0.4681173	344	1	0	cg09092052	------?-----------------------------	0.3382	0.0287	79.1591084	57	1.84E-05	chr15:45579813:SNP	35	0	5.11E-251	2.17E-122	rs8039153	26860	0.0086282	0.0138333	0.0200883	chr15:45579813:SNP	0.0035056
C	A	0	0	-0.5042703	-0.5032705	898	1	0	cg25802888	++++++++++++++++++++++++?+?+++++++++	0.286	0.0241	78.8347475	58.1	1.28E-05	chr19:57745135:SNP	34	0	5.83E-251	3.96E-118	rs12459716	26620	0.0091353	0.0148738	0.0218235	chr19:57745135:SNP	0.0039914
C	G	0	0	-0.506896	-0.5061776	898	1	0	cg25802888	------------------------?-?---------	0.2864	0.0255	80.107849	58.8	8.58E-06	chr19:57740719:SNP	34	0	6.95E-251	6.37E-116	rs1008073	26626	0.0091239	0.014962	0.0221485	chr19:57740719:SNP	0.0040918
G	A	0	0	-0.4828135	-0.4813812	499	1	0	cg13587180	++++++++++++++++++++++++?+++++++++++	0.3964	0.0144	92.3343904	63.2	2.73E-07	chr4:42465820:SNP	35	0	1.38E-250	2.92E-104	rs3890812	27247	0.008199	0.0142376	0.0222662	chr4:42465820:SNP	0.0040918
T	C	0	0	-0.5040411	-0.5029426	898	1	0	cg25802888	------------------------?-?---------	0.286	0.0241	78.9490039	58.2	1.23E-05	chr19:57745672:SNP	34	0	2.63E-250	1.10E-117	rs1544491	26607	0.0091353	0.0148837	0.0218553	chr19:57745672:SNP	0.0040013
C	T	0	0	-0.4703221	-0.466102	344	1	0	cg09092052	+++++++?++++++++++++++++++++++++++++	0.3396	0.0286	79.0104032	57	1.92E-05	chr15:45577308:SNP	35	0	2.69E-250	5.24E-122	rs8041874	26924	0.0086163	0.0137937	0.0200228	chr15:45577308:SNP	0.0034836
T	C	0	0	-0.4375613	-0.4365236	565	1	0	cg15509177	------------------------?-----------	0.3503	0.0262	70.5210145	51.8	0.0002341	chr13:19835917:SNP	35	0	5.29E-250	4.64E-135	rs2150225	27240	0.0085292	0.0129261	0.0176909	chr13:19835917:SNP	0.0027698
A	G	0	0	-0.4567322	-0.4556061	565	1	0	cg15509177	------------------------?-----------	0.2835	0.0185	69.0509079	50.8	0.0003539	chr13:19909257:SNP	35	0	1.82E-249	4.90E-137	rs9551361	27220	0.0090257	0.0135058	0.0183303	chr13:19909257:SNP	0.002975
T	C	0	0	-0.4826872	-0.4812346	499	1	0	cg13587180	------------------------?-----------	0.3964	0.0144	92.7301829	63.3	2.40E-07	chr4:42465848:SNP	35	0	2.36E-249	2.55E-103	rs3890842	27247	0.0081997	0.0142687	0.0223634	chr4:42465848:SNP	0.0041202
T	A	0	0	-0.4752403	-0.4710412	565	1	0	cg15509177	+++++++++++++++++++++?++?+++++++++++	0.4426	0.0286	87.2971543	62.2	8.53E-07	chr13:19911638:SNP	34	0	5.60E-249	3.17E-107	rs9512651	26850	0.0081675	0.0139771	0.0216061	chr13:19911638:SNP	0.0037796
C	G	0	0	-0.3730762	-0.3720558	428	1	0	cg11534293	-------?------?--------??----?------	0.3617	0.0208	40.096318	25.2	0.103	chr1:153239238:SNP	31	0	5.95E-249	6.54E-205	rs10047240	23993	0.0091384	0.0110405	0.0122139	chr1:153239238:SNP	0.0008866
T	G	0	0	0.4261229	0.4248114	187	1	0	cg04742556	++++++++++++++++++++++++++++++++++++	0.1845	0.0154	45.1743529	22.5	0.1164	chr4:58036155:SNP	36	0	1.27E-248	4.99E-209	rs4273531	27731	0.0107005	0.0126144	0.0138111	chr4:58036155:SNP	0.0012141
G	A	0	0	-0.4569075	-0.4557756	565	1	0	cg15509177	++++++++++++++++++++++++?+++++++++++	0.2828	0.0187	69.3174446	51	0.0003285	chr13:19910273:SNP	35	0	2.13E-248	6.16E-136	rs61269210	27199	0.0090313	0.0135401	0.0184125	chr13:19910273:SNP	0.0030014
T	C	0	0	-0.4599348	-0.4587879	565	1	0	cg15509177	------------------------?-----------	0.2836	0.0189	70.3374651	51.7	0.0002466	chr13:19861048:SNP	35	0	2.42E-248	4.78E-134	rs68063326	27215	0.0090231	0.0136311	0.0186666	chr13:19861048:SNP	0.0030826
C	T	0	0	-0.4599545	-0.4588164	565	1	0	cg15509177	++++++++++++++++++++++++?+++++++++++	0.2837	0.0189	70.394694	51.7	0.0002426	chr13:19858831:SNP	35	0	3.22E-248	7.30E-134	rs1999786	27216	0.0090225	0.0136353	0.0186805	chr13:19858831:SNP	0.003087
C	G	0	0	-0.5078642	-0.5072635	898	1	0	cg25802888	------------------------?-?---------	0.2863	0.0254	81.4086303	59.5	5.69E-06	chr19:57741441:SNP	34	0	5.66E-248	1.01E-112	rs12460654	26628	0.0091243	0.0150826	0.0225089	chr19:57741441:SNP	0.004205
T	C	0	0	-0.5038071	-0.5024831	898	1	0	cg25802888	------------------------?-?---------	0.286	0.0241	79.5834784	58.5	1.01E-05	chr19:57746072:SNP	34	0	6.86E-248	1.10E-115	rs1544492	26595	0.0091376	0.014943	0.0220365	chr19:57746072:SNP	0.0040584
C	T	0	0	-0.3800993	-0.380483	499	1	0	cg13587180	++++++++++++++++++++++++++++++++++++	0.4148	0.0165	58.8902675	40.6	0.006965	chr4:42379943:SNP	36	0	1.02E-247	7.95E-163	rs4467607	27738	0.0083075	0.0113189	0.0139781	chr4:42379943:SNP	0.0017182
T	C	0	0	0.3672287	0.3655387	647	1	0	cg17932096	++++++++++++++++++++++++++??++++++++	0.2225	0.0207	35.8919595	8.1	0.3344	chr4:58031879:SNP	34	6.59E-281	2.23E-247	8.54E-238	rs12647861	26462	0.0102537	0.0108819	0.0111522	chr4:58031879:SNP	0.0003179
A	G	0	0	-0.4599354	-0.459161	565	1	0	cg15509177	------------------------?-----------	0.2836	0.0188	70.8143035	52	0.0002154	chr13:19884724:SNP	35	0	2.56E-247	2.31E-132	rs9553962	27225	0.0090201	0.0136706	0.0187868	chr13:19884724:SNP	0.0031208
T	C	0	0	-0.354334	-0.3523699	898	1	0	cg25793785	------------------------------------	0.3882	0.0269	49.800123	29.7	0.05002	chr19:38215896:SNP	36	0	3.32E-247	1.80E-191	rs62108351	27740	0.0084371	0.0104935	0.0120048	chr19:38215896:SNP	0.0010976
C	T	0	0	-0.4597035	-0.4588318	565	1	0	cg15509177	++++++++++++++++++++++++?+++++++++++	0.2836	0.0188	70.7399527	51.9	0.00022	chr13:19882718:SNP	35	0	3.75E-247	1.73E-132	rs9551355	27225	0.0090207	0.0136655	0.0187684	chr13:19882718:SNP	0.003115
T	C	0	0	-0.3800217	-0.3804062	499	1	0	cg13587180	------------------------------------	0.4148	0.0165	59.0457588	40.7	0.006713	chr4:42380631:SNP	36	0	6.50E-247	6.78E-162	rs4861190	27738	0.008308	0.0113352	0.0140158	chr4:42380631:SNP	0.0017296
G	A	0	0	0.3671694	0.365459	647	1	0	cg17932096	--------------------------??--------	0.2225	0.0207	35.9359286	8.2	0.3326	chr4:58032051:SNP	34	9.06E-281	7.98E-247	4.21E-237	rs12651013	26459	0.0102545	0.0108918	0.0111669	chr4:58032051:SNP	0.0003228
T	C	0	0	-0.4603657	-0.4595386	565	1	0	cg15509177	------------------------?-----------	0.2844	0.0192	71.2173719	52.3	0.0001921	chr13:19878325:SNP	35	0	1.19E-246	2.37E-131	rs7329022	27220	0.0090125	0.0137005	0.0188778	chr13:19878325:SNP	0.0031497
A	G	0	0	0.3676695	0.3658705	647	1	0	cg17932096	++++++++++++++++++++++++++??++++++++	0.2227	0.0207	36.0656146	8.5	0.3271	chr4:58031795:SNP	34	1.02E-281	2.36E-246	3.29E-236	rs12641603	26475	0.0102511	0.0109146	0.0112034	chr4:58031795:SNP	0.0003368
C	A	0	0	-0.4814122	-0.4777887	565	1	0	cg15509177	++++++++++++++++++++++++?+++++++++++	0.4429	0.0291	95.3668131	64.3	9.91E-08	chr13:19884786:SNP	35	0	2.81E-246	8.68E-100	rs9512544	27248	0.0080941	0.0142555	0.0227033	chr13:19884786:SNP	0.0041908
T	C	0	0	-0.4670886	-0.4652754	565	1	0	cg15509177	------------------------------------	0.4159	0.0282	92.5244384	62.2	4.33E-07	chr13:19842532:SNP	36	0	3.11E-246	6.67E-105	rs9551303	27748	0.008123	0.0138834	0.0214737	chr13:19842532:SNP	0.0039512
C	G	0	0	-0.4676354	-0.4657803	565	1	0	cg15509177	------------------------------------	0.4159	0.0282	92.7499012	62.3	4.02E-07	chr13:19846454:SNP	36	0	3.61E-246	1.21E-104	rs111661957	27744	0.008123	0.0139003	0.0215259	chr13:19846454:SNP	0.0039666
G	A	0	0	-0.4814698	-0.4776461	565	1	0	cg15509177	++++++++++++++++++++++++?+++++++++++	0.443	0.0293	95.3903788	64.4	9.83E-08	chr13:19882562:SNP	35	0	6.50E-246	1.00E-99	rs9553958	27248	0.0080957	0.0142619	0.0227133	chr13:19882562:SNP	0.0041941
A	G	0	0	-0.354485	-0.3525903	898	1	0	cg25793785	------------------------------------	0.3886	0.0269	50.1357219	30.2	0.04683	chr19:38211056:SNP	36	0	9.59E-246	3.81E-189	rs1060522	27750	0.0084362	0.0105315	0.0120844	chr19:38211056:SNP	0.0011222
A	C	0	0	-0.4675224	-0.465644	565	1	0	cg15509177	------------------------------------	0.4161	0.0283	92.8529831	62.3	3.89E-07	chr13:19842852:SNP	36	0	1.03E-245	2.48E-104	rs9553883	27750	0.0081243	0.0139092	0.0215534	chr13:19842852:SNP	0.003975
C	T	0	0	-0.4813042	-0.4775624	565	1	0	cg15509177	++++++++++++++++++++++++?+++++++++++	0.4429	0.0291	95.4772638	64.4	9.54E-08	chr13:19885590:SNP	35	0	1.04E-245	1.66E-99	rs4771072	27248	0.0080947	0.0142654	0.0227311	chr13:19885590:SNP	0.0041989
T	A	0	0	-0.4813042	-0.4775624	565	1	0	cg15509177	++++++++++++++++++++++++?+++++++++++	0.4429	0.0291	95.4772638	64.4	9.54E-08	chr13:19886381:SNP	35	0	1.04E-245	1.66E-99	rs7338769	27248	0.0080947	0.0142654	0.0227311	chr13:19886381:SNP	0.0041989
T	C	0	0	-0.4836322	-0.4818206	499	1	0	cg13587180	------------------------?-----------	0.3957	0.0147	94.2762306	63.9	1.43E-07	chr4:42463914:SNP	35	0	1.14E-245	2.65E-100	rs10938194	27249	0.0082039	0.0143937	0.0227481	chr4:42463914:SNP	0.0042333
T	G	0	0	-0.4811909	-0.4774621	565	1	0	cg15509177	------------------------?-----------	0.4428	0.0291	95.5598403	64.4	9.28E-08	chr13:19886894:SNP	35	0	2.05E-245	2.68E-99	rs1590932	27248	0.0080944	0.014271	0.0227499	chr13:19886894:SNP	0.0042042
T	C	0	0	-0.4811909	-0.4774621	565	1	0	cg15509177	------------------------?-----------	0.4428	0.0291	95.5598403	64.4	9.28E-08	chr13:19887014:SNP	35	0	2.05E-245	2.68E-99	rs1590933	27248	0.0080944	0.014271	0.0227499	chr13:19887014:SNP	0.0042042
C	G	0	0	-0.475662	-0.4741451	898	1	0	cg25793785	----?-------------------------------	0.2496	0.0189	67.6016273	49.7	0.0005285	chr19:38384421:SNP	35	0	2.06E-245	1.25E-137	rs3894129	27216	0.0095802	0.0141719	0.0190482	chr19:38384421:SNP	0.0032146
T	C	0	0	-0.4812438	-0.4774818	565	1	0	cg15509177	------------------------?-----------	0.4431	0.0293	95.6092583	64.4	9.13E-08	chr13:19881074:SNP	35	0	3.07E-245	3.24E-99	rs9512524	27248	0.0080945	0.0142767	0.022762	chr13:19881074:SNP	0.0042078
T	G	0	0	-0.3797581	-0.3800956	499	1	0	cg13587180	------------------------------------	0.4146	0.0165	59.4200857	41.1	0.006141	chr4:42376356:SNP	36	0	4.56E-245	9.83E-160	rs923309	27750	0.0083063	0.0113689	0.0141018	chr4:42376356:SNP	0.0017557
T	C	0	0	-0.4971085	-0.4949651	898	1	0	cg25802888	------------------------?-?---------	0.2921	0.0274	78.9617413	58.2	1.23E-05	chr19:57742248:SNP	34	0	6.00E-245	1.03E-115	rs2302060	26649	0.009086	0.0148084	0.0217408	chr19:57742248:SNP	0.0039599
C	T	0	0	-0.4597795	-0.4586696	565	1	0	cg15509177	++++++++++++++++++++++++?+++++++++++	0.2838	0.019	71.3876835	52.4	0.000183	chr13:19872096:SNP	35	0	8.20E-245	3.15E-130	rs9553941	27223	0.0090188	0.0137263	0.0189362	chr13:19872096:SNP	0.0031685
G	A	0	0	-0.4673915	-0.4655722	565	1	0	cg15509177	++++++++++++++++++++++++++++++++++++	0.4159	0.0282	93.1989285	62.4	3.47E-07	chr13:19842073:SNP	36	0	8.23E-245	1.49E-103	rs9551302	27749	0.0081229	0.0139329	0.0216299	chr13:19842073:SNP	0.0039974
C	T	0	0	-0.467416	-0.4656008	565	1	0	cg15509177	++++++++++++++++++++++++++++++++++++	0.4159	0.0282	93.212271	62.5	3.46E-07	chr13:19841252:SNP	36	0	8.55E-245	1.57E-103	rs1330737	27749	0.0081231	0.0139343	0.0216335	chr13:19841252:SNP	0.0039985
C	T	0	0	-0.3546746	-0.3527025	898	1	0	cg25793785	++++++++++++++++++++++++++++++++++++	0.3886	0.0269	50.3531655	30.5	0.04486	chr19:38209301:SNP	36	0	9.76E-245	9.98E-188	rs11083433	27749	0.0084363	0.0105567	0.012137	chr19:38209301:SNP	0.0011383
A	C	0	0	-0.4673602	-0.4654833	565	1	0	cg15509177	------------------------------------	0.4157	0.0286	93.1894875	62.4	3.48E-07	chr13:19837437:SNP	36	0	1.02E-244	1.55E-103	rs2275230	27749	0.0081238	0.013933	0.0216301	chr13:19837437:SNP	0.0039976
G	A	0	0	-0.4808378	-0.4771594	565	1	0	cg15509177	++++++++++++++++++++++++?+++++++++++	0.4427	0.0291	95.6691507	64.5	8.94E-08	chr13:19892355:SNP	35	0	1.02E-244	6.78E-99	rs9319345	27245	0.0080959	0.0142824	0.0227804	chr13:19892355:SNP	0.0042134
C	T	0	0	-0.4808378	-0.4771594	565	1	0	cg15509177	++++++++++++++++++++++++?+++++++++++	0.4427	0.0291	95.6691507	64.5	8.94E-08	chr13:19893653:SNP	35	0	1.02E-244	6.78E-99	rs9512570	27245	0.0080959	0.0142824	0.0227804	chr13:19893653:SNP	0.0042134
G	A	0	0	0.4790995	0.471849	293	1	0	cg07645761	-------?------------------??--------	0.2834	0.028	65.0218965	50.8	0.0004963	chr16:2892961:SNP	33	0	1.94E-244	3.70E-139	rs17659759	25719	0.0093894	0.0141316	0.0190787	chr16:2892961:SNP	0.0030476
A	C	0	0	-0.4646163	-0.4646163	887	1	0	cg25432232	?--??-????--?-??--?-??--?-???-???---	0.2656	0.0247	13.0058168	0	0.6018	chr19:57756968:SNP	16	2.02E-244	2.02E-244	2.02E-244	rs7507486	12072	0.0139155	0.0139155	0.0139155	chr19:57756968:SNP	0
T	C	0	0	-0.4713007	-0.4660823	344	1	0	cg09092052	------?-----------------?-----------	0.3374	0.0285	76.5661032	56.9	2.57E-05	chr15:45566718:SNP	34	0	2.04E-244	3.26E-120	rs12911861	26394	0.0087131	0.0139596	0.0202161	chr15:45566718:SNP	0.0034534
C	T	0	0	-0.3535745	-0.3514562	898	1	0	cg25793785	+++++++?++++++++++++++++++++++++++++	0.3909	0.0272	47.3760523	28.2	0.06345	chr19:38175632:SNP	35	0	2.06E-244	2.76E-193	rs73037060	26935	0.0085561	0.0105265	0.0119222	chr19:38175632:SNP	0.0010215
A	G	0	0	-0.481136	-0.4772248	565	1	0	cg15509177	------------------------?-----------	0.4433	0.0291	95.8661031	64.5	8.37E-08	chr13:19878517:SNP	35	0	2.26E-244	1.17E-98	rs9581802	27249	0.0080942	0.0142946	0.0228223	chr13:19878517:SNP	0.004225
T	C	0	0	-0.3546956	-0.3527996	898	1	0	cg25793785	------------------------------------	0.3887	0.0268	50.4688423	30.7	0.04384	chr19:38206502:SNP	36	0	3.16E-244	6.82E-187	rs10853710	27746	0.0084364	0.0105708	0.0121651	chr19:38206502:SNP	0.001147
A	C	0	0	0.4306144	0.4292031	187	1	0	cg04742556	++++++++++++++++++++++++?++++++?++++	0.185	0.016	42.4603811	22.3	0.1252	chr4:58039604:SNP	34	0	3.75E-244	2.04E-206	rs7676228	26494	0.0109161	0.012862	0.0140455	chr4:58039604:SNP	0.0011782
C	T	0	0	-0.4671755	-0.4653804	565	1	0	cg15509177	++++++++++++++++++++++++++++++++++++	0.4157	0.0285	93.4728055	62.6	3.17E-07	chr13:19832785:SNP	36	0	5.04E-244	6.62E-103	rs1824394	27749	0.0081213	0.0139498	0.0216891	chr13:19832785:SNP	0.0040145
A	G	0	0	-0.4932489	-0.4925072	499	1	0	cg13587180	------------------------------------	0.3939	0.0146	104.6532895	66.6	7.25E-09	chr4:42436216:SNP	36	0	7.34E-244	9.71E-92	rs4346679	27721	0.0081206	0.0147679	0.0242815	chr4:42436216:SNP	0.0047868
C	T	0	0	-0.481252	-0.4773257	565	1	0	cg15509177	++++++++++++++++++++++++?+++++++++++	0.4431	0.0292	96.1065922	64.6	7.72E-08	chr13:19878959:SNP	35	0	7.70E-244	3.30E-98	rs9512508	27247	0.0080948	0.0143133	0.0228813	chr13:19878959:SNP	0.0042421
A	G	0	0	-0.4708446	-0.4656988	344	1	0	cg09092052	------?-----------------?-----------	0.3374	0.0285	76.5959151	56.9	2.54E-05	chr15:45571668:SNP	34	0	8.39E-244	7.62E-120	rs12908818	26396	0.0087149	0.0139657	0.0202281	chr15:45571668:SNP	0.0034573
C	T	0	0	-0.4798303	-0.4757654	565	1	0	cg15509177	++++++++++++++++++++++++?+++++++++++	0.4426	0.0283	95.2625334	64.3	1.03E-07	chr13:19855905:SNP	35	0	9.15E-244	4.53E-99	rs9512385	27236	0.0081062	0.0142688	0.0227121	chr13:19855905:SNP	0.0041962
G	A	0	0	-0.4809916	-0.4767485	565	1	0	cg15509177	++++++++++++++++++++++++?+++++++++++	0.4434	0.0291	95.9044163	64.5	8.26E-08	chr13:19869044:SNP	35	0	9.63E-244	1.69E-98	rs9319331	27246	0.0080953	0.0142989	0.0228345	chr13:19869044:SNP	0.0042288
C	G	0	0	-0.3796371	-0.3800936	499	1	0	cg13587180	------------------------------------	0.4147	0.0166	59.6944034	41.4	0.005751	chr4:42375106:SNP	36	0	1.14E-243	4.61E-158	rs9637558	27733	0.0083097	0.0114017	0.0141726	chr4:42375106:SNP	0.0017769
C	T	0	0	-0.4853286	-0.483993	499	1	0	cg13587180	++++++++++++++++++++++++?+++++++++++	0.3956	0.0145	96.0122017	64.6	7.97E-08	chr4:42448902:SNP	35	0	1.32E-243	1.82E-97	rs4861194	27234	0.008203	0.0145203	0.0231643	chr4:42448902:SNP	0.0043541
T	C	0	0	-0.4821739	-0.4792221	915	1	0	cg26332114	--------------------------?---------	0.2857	0.0239	76.6474197	55.6	3.92E-05	chr19:57743334:SNP	35	0	2.28E-243	2.92E-122	rs758099	27141	0.0090961	0.0143842	0.0205057	chr19:57743334:SNP	0.0036779
T	C	0	0	0.3757471	0.3757471	898	1	0	cg25793785	++++++++++++++++++++++++++++++++++++	0.1606	0.0156	34.7570723	0	0.4798	chr19:37968486:SNP	36	3.21E-243	3.21E-243	3.21E-243	rs112199082	27742	0.0112818	0.0112818	0.0112818	chr19:37968486:SNP	0
C	T	0	0	0.3757507	0.3757507	898	1	0	cg25793785	------------------------------------	0.1606	0.0156	34.6390487	0	0.4854	chr19:37971818:SNP	36	3.33E-243	3.33E-243	3.33E-243	rs12459975	27744	0.0112823	0.0112823	0.0112823	chr19:37971818:SNP	0
G	A	0	0	-0.459205	-0.4583307	565	1	0	cg15509177	++++++++++++++++++++++++?+++++++++++	0.2836	0.0189	71.7185471	52.6	0.0001664	chr13:19894163:SNP	35	0	3.98E-243	1.31E-128	rs7990527	27229	0.0090231	0.0137641	0.0190331	chr13:19894163:SNP	0.0031996
A	G	0	0	-0.4806886	-0.4765561	565	1	0	cg15509177	------------------------?-----------	0.4434	0.029	96.1606223	64.6	7.58E-08	chr13:19863661:SNP	35	0	5.24E-243	6.73E-98	rs1411637	27250	0.0080938	0.0143149	0.0228913	chr13:19863661:SNP	0.0042447
T	C	0	0	-0.3543764	-0.3523921	898	1	0	cg25793785	------------------------------------	0.3883	0.0268	50.6210099	30.9	0.04254	chr19:38202001:SNP	36	0	6.81E-243	1.79E-185	rs7249622	27745	0.008436	0.0105878	0.012201	chr19:38202001:SNP	0.0011582
T	G	0	0	-0.4803014	-0.4763501	565	1	0	cg15509177	------------------------?-----------	0.4457	0.0292	96.0077385	64.6	7.98E-08	chr13:19885076:SNP	35	0	6.84E-243	6.37E-98	rs9512546	27244	0.0080991	0.0143122	0.02287	chr13:19885076:SNP	0.0042398
G	C	0	0	-0.4788587	-0.4744158	565	1	0	cg15509177	++++++++++++++++++++++++?+++++++++++	0.4415	0.0273	95.0830815	64.2	1.09E-07	chr13:19854711:SNP	35	0	8.87E-243	5.24E-99	rs9512380	27220	0.0081076	0.0142574	0.0226735	chr13:19854711:SNP	0.0041853
A	G	0	0	-0.4693758	-0.4642463	344	1	0	cg09092052	------?-----------------?-----------	0.3379	0.0283	76.4618146	56.8	2.65E-05	chr15:45561984:SNP	34	0	1.11E-242	1.74E-119	rs2413768	26396	0.0087163	0.0139547	0.0201958	chr15:45561984:SNP	0.0034476
C	T	0	0	-0.4796301	-0.4749145	565	1	0	cg15509177	++++++++++++++++++++++++?+++++++++++	0.4424	0.028	95.343228	64.3	9.98E-08	chr13:19864653:SNP	35	0	1.16E-242	8.03E-99	rs537745	27227	0.0081063	0.0142758	0.0227318	chr13:19864653:SNP	0.0042018
T	G	0	0	-0.4672283	-0.4648	565	1	0	cg15509177	------------------------?-----------	0.4146	0.0278	89.2113237	61.9	7.64E-07	chr13:19853575:SNP	35	0	1.69E-242	1.60E-104	rs7996005	27243	0.0082016	0.0139766	0.02152	chr13:19853575:SNP	0.0038706
T	C	0	0	-0.43877	-0.4359984	565	1	0	cg15509177	---?---?-?-----------?--?-?----?----	0.3791	0.025	51.5841849	45.7	0.004282	chr13:19919242:SNP	29	0	1.74E-242	8.31E-150	rs9507894	22853	0.0091361	0.0131109	0.0168315	chr13:19919242:SNP	0.0020739
A	T	0	0	-0.4582463	-0.4566218	565	1	0	cg15509177	--------------?---?--?-??-?--??-----	0.4408	0.0289	54.974487	50.9	0.001154	chr13:19813578:SNP	28	0	1.83E-242	5.11E-135	rs360230	21920	0.0091008	0.0137316	0.0185301	chr13:19813578:SNP	0.0024444
G	A	0	0	-0.470924	-0.4656374	344	1	0	cg09092052	++++++?+++++++++++++++++?+++++++++++	0.3376	0.0285	77.0295336	57.2	2.23E-05	chr15:45571386:SNP	34	0	1.85E-242	1.36E-118	rs7167146	26375	0.0087137	0.0140029	0.0203398	chr15:45571386:SNP	0.0034906
T	C	0	0	-0.4852103	-0.4838211	499	1	0	cg13587180	------------------------?-----------	0.3955	0.0146	96.4829277	64.8	6.79E-08	chr4:42448276:SNP	35	0	2.46E-242	1.64E-96	rs68047302	27234	0.0082021	0.0145535	0.0232755	chr4:42448276:SNP	0.0043863
T	C	0	0	0.4335935	0.4320366	187	1	0	cg04742556	++++++++++++++++++++++++++++++++++++	0.1828	0.018	47.463376	26.3	0.0778	chr4:58056390:SNP	36	0	2.89E-242	1.49E-195	rs79781195	27746	0.0107178	0.0129977	0.0145344	chr4:58056390:SNP	0.001492
A	T	0	0	-0.4978315	-0.4960825	898	1	0	cg25802888	------------------------?-?---------	0.2942	0.0267	80.6641982	59.1	7.20E-06	chr19:57737288:SNP	34	0	3.04E-242	1.15E-111	rs34269842	26630	0.0090699	0.0149251	0.0221703	chr19:57737288:SNP	0.0040911
T	C	0	0	0.4341038	0.4324877	187	1	0	cg04742556	++++++++++++++++++++++++++++++++++++	0.1832	0.018	47.6526572	26.6	0.07514	chr4:58056503:SNP	36	0	3.20E-242	7.51E-195	rs17497594	27750	0.0107072	0.0130124	0.014578	chr4:58056503:SNP	0.0015116
C	T	0	0	-0.4811904	-0.4770507	565	1	0	cg15509177	++++++++++++++++++++++++?+++++++++++	0.4433	0.0292	96.7123629	64.8	6.28E-08	chr13:19874908:SNP	35	0	3.25E-242	5.08E-97	rs9512483	27250	0.0080931	0.0143534	0.0230207	chr13:19874908:SNP	0.0042816
A	G	0	0	-0.4587351	-0.4571055	565	1	0	cg15509177	---------------------?--?-----------	0.2833	0.0186	68.5243478	51.8	0.0002755	chr13:19840279:SNP	34	0	3.84E-242	1.68E-130	rs59966705	26878	0.0090889	0.0137554	0.018873	chr13:19840279:SNP	0.0030608
T	C	0	0	-0.3540098	-0.3520084	898	1	0	cg25793785	------------------------------------	0.3883	0.0268	50.6661304	30.9	0.04216	chr19:38210009:SNP	36	0	3.85E-242	9.61E-185	rs16975299	27749	0.0084365	0.0105928	0.0122127	chr19:38210009:SNP	0.0011616
G	A	0	0	-0.4827092	-0.4810563	499	1	0	cg13587180	++++++++++++++++++++++++++++++?+++++	0.3958	0.0147	91.9105193	63	3.14E-07	chr4:42473630:SNP	35	0	4.48E-242	4.76E-101	rs10517028	26267	0.0083674	0.0144781	0.0226192	chr4:42473630:SNP	0.0042317
T	C	0	0	-0.4794418	-0.474772	565	1	0	cg15509177	------------------------?-----------	0.4422	0.028	95.5641403	64.4	9.27E-08	chr13:19864290:SNP	35	0	4.72E-242	2.46E-98	rs914038	27243	0.0081047	0.0142897	0.02278	chr13:19864290:SNP	0.0042153
C	T	0	0	-0.3542856	-0.3523118	898	1	0	cg25793785	++++++++++++++++++++++++++++++++++++	0.3883	0.0267	50.755408	31	0.04141	chr19:38205764:SNP	36	0	4.97E-242	2.33E-184	rs11666172	27745	0.0084371	0.0106044	0.0122351	chr19:38205764:SNP	0.0011684
T	C	0	0	-0.4606115	-0.4548528	344	1	0	cg09092052	------?-----------------?-----------	0.3421	0.0294	73.6574691	55.2	6.18E-05	chr15:45546378:SNP	34	0	4.99E-242	5.38E-124	rs8037583	26396	0.0087135	0.0136908	0.0194489	chr15:45546378:SNP	0.0032228
A	G	0	0	-0.5675218	-0.560487	898	1	0	cg25793785	------------------------------------	0.2084	0.0164	90.6550298	61.4	7.96E-07	chr19:38284289:SNP	36	0	5.37E-242	1.97E-106	rs241960	27734	0.0099992	0.0168715	0.0258993	chr19:38284289:SNP	0.005794
C	T	0	0	-0.3546606	-0.3526592	898	1	0	cg25793785	++++++++++++++++++++++++++++++++++++	0.3888	0.0271	50.8663155	31.2	0.0405	chr19:38211995:SNP	36	0	5.96E-242	6.00E-184	rs55950325	27730	0.0084372	0.0106166	0.0122619	chr19:38211995:SNP	0.0011766
C	A	0	0	0.429021	0.427557	187	1	0	cg04742556	------------------------?-----------	0.185	0.0159	44.9354181	24.3	0.09943	chr4:58044112:SNP	35	0	8.07E-242	1.47E-199	rs79038543	27250	0.0107704	0.0128749	0.0142345	chr4:58044112:SNP	0.0013236
A	G	0	0	-0.4240015	-0.4198898	565	1	0	cg15509177	---------------------?--?-?---------	0.3177	0.0308	57.557107	44.4	0.003668	chr13:19942096:SNP	33	0	8.88E-242	2.55E-152	rs2999219	26241	0.0089669	0.0126451	0.0161284	chr13:19942096:SNP	0.0021483
T	C	0	0	-0.5674665	-0.5604283	898	1	0	cg25793785	------------------------------------	0.2083	0.0164	90.7701075	61.4	7.66E-07	chr19:38283126:SNP	36	0	1.22E-241	3.83E-106	rs241959	27734	0.0099994	0.0168823	0.0259327	chr19:38283126:SNP	0.0058061
T	C	0	0	-0.4813697	-0.4772278	565	1	0	cg15509177	------------------------?-----------	0.4433	0.0292	97.0350288	65	5.63E-08	chr13:19873459:SNP	35	0	1.35E-241	1.87E-96	rs4435097	27250	0.0080933	0.0143773	0.0230981	chr13:19873459:SNP	0.0043039
G	A	0	0	-0.8940241	-0.880188	748	1	0	cg21098323	++++++?+++++?++++++?++++?++++++++?++	0.1357	0.013	124.3711386	75.9	1.87E-13	chr19:54614590:SNP	31	0	1.40E-241	1.16E-68	rs16985368	23479	0.0123143	0.0265181	0.0510516	chr19:54614590:SNP	0.0150507
G	C	0	0	-0.4924272	-0.4914374	499	1	0	cg13587180	++++++++++++++++++++++++++++++++++++	0.3945	0.0147	105.2582368	66.7	5.88E-09	chr4:42435446:SNP	36	0	1.63E-241	1.81E-90	rs4507394	27729	0.0081181	0.0148079	0.0244143	chr4:42435446:SNP	0.0048256
G	C	0	0	-0.5675193	-0.5604577	898	1	0	cg25793785	++++++++++++++++++++++++++++++++++++	0.2085	0.0165	90.8583046	61.5	7.45E-07	chr19:38281363:SNP	36	0	1.71E-241	5.43E-106	rs241957	27733	0.0099979	0.0168884	0.025954	chr19:38281363:SNP	0.0058136
G	A	0	0	-0.5672033	-0.5600135	898	1	0	cg25793785	++++++++++++++++++++++++++++++++++++	0.2085	0.0162	90.7921502	61.5	7.61E-07	chr19:38275473:SNP	36	0	2.07E-241	4.39E-106	rs241953	27736	0.0099951	0.0168779	0.025928	chr19:38275473:SNP	0.0058036
G	A	0	0	-0.8937384	-0.8800714	748	1	0	cg21098323	++++++?+++++?++++++?++++?++++++++?++	0.1357	0.013	124.4931992	75.9	1.79E-13	chr19:54614270:SNP	31	0	2.66E-241	1.71E-68	rs16985367	23479	0.0123139	0.0265299	0.0510998	chr19:54614270:SNP	0.0150691
C	T	0	0	-0.4822276	-0.4806934	499	1	0	cg13587180	++++++++++++++++++++++++++++++?+++++	0.3953	0.0147	91.9277667	63	3.13E-07	chr4:42475070:SNP	35	0	2.88E-241	1.27E-100	rs6447163	26265	0.0083755	0.0144917	0.0226453	chr4:42475070:SNP	0.004241
G	C	0	0	-0.4796119	-0.4748946	565	1	0	cg15509177	++++++++++++++++++++++++?+++++++++++	0.4422	0.028	95.9530073	64.6	8.13E-08	chr13:19863986:SNP	35	0	3.12E-241	1.26E-97	rs682115	27242	0.0081046	0.0143179	0.0228724	chr13:19863986:SNP	0.0042418
G	C	0	0	0.3750835	0.3750881	898	1	0	cg25793785	------------------------------------	0.1612	0.0151	35.1697578	0.5	0.4602	chr19:37948116:SNP	36	9.53E-243	4.26E-241	1.98E-240	rs17243355	27744	0.011273	0.0113119	0.0113276	chr19:37948116:SNP	2.25E-05
G	C	0	0	-0.3528715	-0.3507982	898	1	0	cg25793785	++++++++++++++++++++++++++++++++++++	0.389	0.0269	50.4608648	30.6	0.04391	chr19:38197084:SNP	36	0	4.43E-241	9.40E-185	rs2891657	27727	0.0084434	0.0105798	0.0121731	chr19:38197084:SNP	0.0011483
C	T	0	0	-0.4552046	-0.4546476	565	1	0	cg15509177	++++++++++++++++++++++++?+++++++++++	0.2901	0.0192	72.1375803	52.9	0.0001476	chr13:19884488:SNP	35	0	4.51E-241	1.42E-126	rs73162210	27217	0.0089649	0.013712	0.0190208	chr13:19884488:SNP	0.003193
C	T	0	0	-0.3550801	-0.3530935	898	1	0	cg25793785	++++++++++++++++++++++++++++++++++++	0.3883	0.027	51.143217	31.6	0.0383	chr19:38184262:SNP	36	0	5.92E-241	2.98E-182	rs17246792	27748	0.0084408	0.0106518	0.012334	chr19:38184262:SNP	0.0011981
C	A	0	0	-0.4698248	-0.4645015	344	1	0	cg09092052	++++++?+++++++++++++++++?+++++++++++	0.3382	0.0284	77.1349255	57.2	2.16E-05	chr15:45557456:SNP	34	0	6.07E-241	1.03E-117	rs11632419	26396	0.0087143	0.014013	0.0203691	chr15:45557456:SNP	0.0034994
G	A	0	0	-0.4698248	-0.4645015	344	1	0	cg09092052	++++++?+++++++++++++++++?+++++++++++	0.3382	0.0284	77.1349255	57.2	2.16E-05	chr15:45558083:SNP	34	0	6.07E-241	1.03E-117	rs11854365	26396	0.0087143	0.014013	0.0203691	chr15:45558083:SNP	0.0034994
C	G	0	0	-0.4701289	-0.4648871	344	1	0	cg09092052	------?-----------------?-----------	0.3366	0.0285	77.1812777	57.2	2.13E-05	chr15:45570413:SNP	34	0	6.12E-241	1.39E-117	rs7165039	26390	0.0087197	0.0140247	0.0203938	chr15:45570413:SNP	0.0035075
A	G	0	0	-0.8937267	-0.8798348	748	1	0	cg21098323	------?-----?------?----?--------?--	0.1357	0.013	124.6310727	75.9	1.69E-13	chr19:54614833:SNP	31	0	6.77E-241	2.45E-68	rs7247732	23479	0.0123146	0.0265453	0.0511596	chr19:54614833:SNP	0.0150929
A	C	0	0	0.3767383	0.3767383	898	1	0	cg25793785	++++++++++++++++++++++++?+++++++++++	0.1603	0.0162	33.6515685	0	0.4846	chr19:37984650:SNP	35	1.11E-240	1.11E-240	1.11E-240	rs12461941	27257	0.0113716	0.0113716	0.0113716	chr19:37984650:SNP	0
A	G	0	0	-0.4698451	-0.4645277	344	1	0	cg09092052	------?-----------------?-----------	0.3381	0.0284	77.2517182	57.3	2.08E-05	chr15:45557468:SNP	34	0	1.42E-240	2.34E-117	rs2271438	26396	0.008715	0.0140246	0.0204015	chr15:45557468:SNP	0.0035092
T	C	0	0	-0.4820545	-0.47895	915	1	0	cg26332114	--------------------------?---------	0.2858	0.024	77.5232818	56.1	3.02E-05	chr19:57743766:SNP	35	0	2.09E-240	1.62E-119	rs2074859	27138	0.0090954	0.0144651	0.0207384	chr19:57743766:SNP	0.0037529
C	T	0	0	-0.478929	-0.4742627	565	1	0	cg15509177	++++++++++++++++++++++++?+++++++++++	0.4422	0.028	95.9260994	64.6	8.20E-08	chr13:19858036:SNP	35	0	2.19E-240	2.50E-97	rs527363	27236	0.008108	0.0143242	0.0228756	chr13:19858036:SNP	0.0042437
G	C	0	0	-0.5054869	-0.5054443	898	1	0	cg25802888	++++?+++++++++++++++++++?+?+++++++++	0.2872	0.0237	79.0870649	59.5	7.31E-06	chr19:57743067:SNP	33	0	2.22E-240	3.12E-109	rs2361127	26126	0.0092112	0.0152661	0.0227653	chr19:57743067:SNP	0.0041743
C	G	0	0	-0.4675231	-0.4649027	565	1	0	cg15509177	------------------------?-----------	0.415	0.0287	90.1372576	62.3	5.64E-07	chr13:19871870:SNP	35	0	2.46E-240	1.27E-102	rs1330729	27247	0.0081988	0.014043	0.0217357	chr13:19871870:SNP	0.0039327
T	C	0	0	-0.458795	-0.4571277	565	1	0	cg15509177	---------------------?--?-----------	0.2836	0.0188	69.1114808	52.3	0.000233	chr13:19839589:SNP	34	0	2.51E-240	1.70E-128	rs73157999	26880	0.009084	0.0138084	0.0190244	chr13:19839589:SNP	0.003108
G	A	0	0	-0.4783516	-0.4739284	565	1	0	cg15509177	++++++++++++++++++++++++?+++++++++++	0.4418	0.0277	95.976097	64.6	8.06E-08	chr13:19834577:SNP	35	0	2.90E-240	4.07E-97	rs590837	27256	0.008103	0.0143178	0.0228733	chr13:19834577:SNP	0.0042417
T	C	0	0	-0.4792842	-0.4745264	565	1	0	cg15509177	------------------------?-----------	0.4421	0.0279	96.1520421	64.6	7.60E-08	chr13:19858933:SNP	35	0	3.00E-240	4.46E-97	rs360213	27245	0.0081056	0.0143363	0.0229227	chr13:19858933:SNP	0.0042566
A	C	0	0	-0.355178	-0.3531815	898	1	0	cg25793785	------------------------------------	0.3883	0.0269	51.3266798	31.8	0.03691	chr19:38183232:SNP	36	0	3.22E-240	4.09E-181	rs7258385	27748	0.0084397	0.0106709	0.0123766	chr19:38183232:SNP	0.0012114
G	A	0	0	-0.8937134	-0.8798372	748	1	0	cg21098323	++++++?+++++?++++++?++++?++++++++?++	0.1356	0.0128	124.9508056	76	1.50E-13	chr19:54614095:SNP	31	0	3.34E-240	5.72E-68	rs80269846	23477	0.0123171	0.026584	0.0513009	chr19:54614095:SNP	0.01515
G	A	0	0	-0.4690068	-0.466777	565	1	0	cg15509177	++++++++++++++++++++++++?+++++++++++	0.4167	0.0294	91.1747212	62.7	4.01E-07	chr13:19876225:SNP	35	0	3.59E-240	3.42E-101	rs2199193	27221	0.0081896	0.0141044	0.0219612	chr13:19876225:SNP	0.0039964
C	T	0	0	-0.4622034	-0.4564484	344	1	0	cg09092052	++++++?+++++++++++++++++?+++++++++++	0.3415	0.0295	74.7780382	55.9	4.42E-05	chr15:45549423:SNP	34	0	4.20E-240	3.49E-121	rs2413774	26396	0.0087136	0.0137943	0.019745	chr15:45549423:SNP	0.0033117
C	G	0	0	0.3764561	0.3764561	898	1	0	cg25793785	++++++++++++++++++++++++?+++++++++++	0.1604	0.0158	33.2850954	0	0.5025	chr19:37988288:SNP	35	5.53E-240	5.53E-240	5.53E-240	rs1128327	27251	0.0113797	0.0113797	0.0113797	chr19:37988288:SNP	0
A	G	0	0	-0.4812391	-0.4767258	565	1	0	cg15509177	------------------------?-----------	0.443	0.0287	97.4636406	65.1	4.87E-08	chr13:19861674:SNP	35	0	6.79E-240	1.67E-95	rs1831443	27248	0.0080964	0.0144135	0.0232089	chr13:19861674:SNP	0.0043364
T	C	0	0	-0.4623307	-0.4566556	344	1	0	cg09092052	------?-----------------?-----------	0.3415	0.0296	74.9162559	56	4.24E-05	chr15:45548959:SNP	34	0	6.95E-240	8.24E-121	rs11854325	26396	0.0087135	0.0138069	0.0197814	chr15:45548959:SNP	0.0033227
T	A	0	0	-0.4788558	-0.4744398	565	1	0	cg15509177	++++++++++++++++++++++++?+++++++++++	0.4421	0.0279	96.326151	64.7	7.16E-08	chr13:19854540:SNP	35	0	7.50E-240	1.32E-96	rs9551322	27240	0.0081038	0.0143456	0.022959	chr13:19854540:SNP	0.0042665
T	G	0	0	-0.4339834	-0.4297447	344	1	0	cg09092052	-------?----------------?-----------	0.3509	0.0247	66.8293431	50.6	0.000444	chr15:45608582:SNP	34	0	8.28E-240	1.56E-134	rs12909409	26430	0.0086815	0.0129954	0.0175811	chr15:45608582:SNP	0.002662
T	C	0	0	-0.4622196	-0.4564966	344	1	0	cg09092052	------?-----------------?-----------	0.3415	0.0295	74.9337953	56	4.21E-05	chr15:45547605:SNP	34	0	1.01E-239	1.01E-120	rs12904150	26396	0.0087127	0.0138069	0.019784	chr15:45547605:SNP	0.0033234
G	T	0	0	-0.3542627	-0.3522969	898	1	0	cg25793785	++++++++++++++++++++++++++++++++++++	0.3883	0.0268	51.2180296	31.7	0.03773	chr19:38201712:SNP	36	0	1.03E-239	4.07E-181	rs7253081	27745	0.0084357	0.0106555	0.0123446	chr19:38201712:SNP	0.0012023
G	A	0	0	0.3769201	0.3769265	898	1	0	cg25793785	------------------------?-----------	0.1601	0.0162	34.0585054	0.2	0.4649	chr19:37979728:SNP	35	2.78E-240	1.05E-239	1.83E-239	rs12151218	27253	0.0113866	0.0114007	0.0114062	chr19:37979728:SNP	7.90E-06
C	A	0	0	-0.478388	-0.4740017	565	1	0	cg15509177	++++++++++++++++++++++++?+++++++++++	0.442	0.0279	96.2569401	64.7	7.33E-08	chr13:19837500:SNP	35	0	1.09E-239	1.36E-96	rs530754	27257	0.0081023	0.0143373	0.0229384	chr13:19837500:SNP	0.0042602
T	C	0	0	-0.4619727	-0.4561934	344	1	0	cg09092052	------?-----------------?-----------	0.3415	0.0296	74.8302344	55.9	4.35E-05	chr15:45547280:SNP	34	0	1.11E-239	6.76E-121	rs12899942	26390	0.0087137	0.0137988	0.0197589	chr15:45547280:SNP	0.0033159
G	A	0	0	-0.4619727	-0.4561934	344	1	0	cg09092052	++++++?+++++++++++++++++?+++++++++++	0.3415	0.0296	74.8302344	55.9	4.35E-05	chr15:45547324:SNP	34	0	1.11E-239	6.76E-121	rs12899058	26390	0.0087137	0.0137988	0.0197589	chr15:45547324:SNP	0.0033159
C	G	0	0	0.367237	0.3654038	647	1	0	cg17932096	++++++++++++++++++++++++?+??++++++++	0.2224	0.0207	35.1568101	9	0.3209	chr4:58032290:SNP	33	4.97E-276	1.15E-239	4.73E-229	rs12501536	25970	0.0103448	0.011053	0.0113653	chr4:58032290:SNP	0.0003537
C	A	0	0	-0.4783453	-0.4739869	565	1	0	cg15509177	++++++++++++++++++++++++?+++++++++++	0.4423	0.0276	96.2816591	64.7	7.27E-08	chr13:19846768:SNP	35	0	1.16E-239	1.50E-96	rs2611316	27253	0.0081013	0.0143377	0.0229414	chr13:19846768:SNP	0.0042609
C	T	0	0	-0.471459	-0.4694065	565	1	0	cg15509177	++++++++++++++?+++?++?++?+?+++++++++	0.4421	0.0284	74.2296066	59.6	1.29E-05	chr13:19819770:SNP	31	0	1.19E-239	9.86E-110	rs1903194	24617	0.0085613	0.0141994	0.0211834	chr13:19819770:SNP	0.0033982
G	A	0	0	-0.3549087	-0.3528664	898	1	0	cg25793785	++++++++++++++++++++++++++++++++++++	0.3883	0.0269	51.3139978	31.8	0.037	chr19:38179212:SNP	36	0	1.20E-239	8.33E-181	rs62108305	27744	0.0084426	0.0106742	0.0123779	chr19:38179212:SNP	0.0012114
G	A	0	0	-0.3549087	-0.3529386	898	1	0	cg25793785	++++++++++++++++++++++++++++++++++++	0.3884	0.0269	51.3596059	31.9	0.03666	chr19:38180680:SNP	36	0	1.21E-239	1.44E-180	rs11671953	27745	0.0084408	0.0106764	0.0123861	chr19:38180680:SNP	0.0012142
G	A	0	0	-0.4622856	-0.456552	344	1	0	cg09092052	++++++?+++++++++++++++++?+++++++++++	0.3415	0.0295	74.9870749	56	4.15E-05	chr15:45548035:SNP	34	0	1.27E-239	1.36E-120	rs9920290	26396	0.0087124	0.0138115	0.0197975	chr15:45548035:SNP	0.0033274
C	T	0	0	-0.4783348	-0.4739773	565	1	0	cg15509177	++++++++++++++++++++++++?+++++++++++	0.4423	0.0276	96.3281982	64.7	7.16E-08	chr13:19841948:SNP	35	0	1.67E-239	1.94E-96	rs2611310	27257	0.008102	0.0143421	0.0229545	chr13:19841948:SNP	0.0042648
T	C	0	0	-0.4905464	-0.4881442	818	1	0	cg23371413	--------------------------?---------	0.2856	0.0239	81.1283879	58.1	1.00E-05	chr19:57743334:SNP	35	0	1.73E-239	1.67E-113	rs758099	27141	0.0090797	0.0147713	0.0216653	chr19:57743334:SNP	0.0040496
C	G	0	0	-0.4626368	-0.4567781	344	1	0	cg09092052	------?-----------------?-----------	0.3411	0.0294	75.0412422	56	4.08E-05	chr15:45551491:SNP	34	0	2.18E-239	1.76E-120	rs12915314	26383	0.0087169	0.0138251	0.0198221	chr15:45551491:SNP	0.0033352
C	T	0	0	-0.4623358	-0.4565768	344	1	0	cg09092052	++++++?+++++++++++++++++?+++++++++++	0.3415	0.0295	75.0569067	56	4.06E-05	chr15:45549265:SNP	34	0	2.22E-239	2.23E-120	rs10519018	26396	0.0087131	0.0138192	0.0198176	chr15:45549265:SNP	0.0033335
C	A	0	0	-0.4623358	-0.4565768	344	1	0	cg09092052	++++++?+++++++++++++++++?+++++++++++	0.3415	0.0295	75.0569067	56	4.06E-05	chr15:45549442:SNP	34	0	2.22E-239	2.23E-120	rs2413773	26396	0.0087131	0.0138192	0.0198176	chr15:45549442:SNP	0.0033335
G	A	0	0	-0.4622416	-0.4564353	344	1	0	cg09092052	++++++?+++++++++++++++++?+++++++++++	0.3414	0.0295	74.9930704	56	4.14E-05	chr15:45549602:SNP	34	0	2.31E-239	1.65E-120	rs4533219	26396	0.008714	0.0138154	0.0198027	chr15:45549602:SNP	0.0033291
A	G	0	0	-0.4672258	-0.4645252	565	1	0	cg15509177	------------------------?-----------	0.4145	0.0278	90.2998351	62.3	5.35E-07	chr13:19859366:SNP	35	0	2.35E-239	4.66E-102	rs7988886	27245	0.0082018	0.0140605	0.021783	chr13:19859366:SNP	0.0039471
T	C	0	0	-0.4237176	-0.419273	565	1	0	cg15509177	---------------------?--?-?---------	0.3183	0.0312	57.9670432	44.8	0.003303	chr13:19940381:SNP	33	0	2.40E-239	4.53E-150	rs3002089	26245	0.0089648	0.0126911	0.0162396	chr13:19940381:SNP	0.0021819
G	A	0	0	-0.35518	-0.3530921	898	1	0	cg25793785	++++++++++++++++++++++++++++++++++++	0.3883	0.027	51.4393306	32	0.03607	chr19:38173414:SNP	36	0	2.54E-239	3.53E-180	rs28431170	27746	0.0084433	0.0106883	0.0124091	chr19:38173414:SNP	0.0012208
D	I	0	0	-0.4481752	-0.4455969	565	1	0	cg15509177	-------?-?--------------?------?----	0.3821	0.0288	64.7199626	52.1	0.0003616	chr13:19877501:INDEL	32	0	2.70E-239	2.93E-130	chr13:19877501:D	24275	0.0088402	0.0134893	0.0184559	chr13:19877501:INDEL	0.0027621
G	A	0	0	-0.4784379	-0.4740292	565	1	0	cg15509177	++++++++++++++++++++++++?+++++++++++	0.4421	0.028	96.4162399	64.7	6.95E-08	chr13:19837438:SNP	35	0	2.72E-239	2.80E-96	rs508914	27257	0.0081032	0.0143501	0.0229788	chr13:19837438:SNP	0.004272
A	G	0	0	-0.4584675	-0.4567716	565	1	0	cg15509177	---------------------?--?-----------	0.2832	0.0188	69.2567921	52.4	0.0002235	chr13:19837734:SNP	34	0	2.89E-239	1.15E-127	rs2297749	26872	0.0090884	0.0138285	0.0190737	chr13:19837734:SNP	0.0031237
C	T	0	0	-0.4838259	-0.4821284	499	1	0	cg13587180	++++++++++++++++++++++++++++++?+++++	0.3949	0.0149	93.3577858	63.6	1.94E-07	chr4:42474963:SNP	35	0	3.26E-239	2.54E-98	rs17630592	26268	0.0083727	0.0145977	0.02299	chr4:42474963:SNP	0.0043429
T	G	0	0	-0.4689984	-0.4637162	344	1	0	cg09092052	------?-----------------?-----------	0.3381	0.0282	77.4817119	57.4	1.94E-05	chr15:45559268:SNP	34	0	4.06E-239	2.60E-116	rs11639420	26394	0.0087131	0.0140431	0.0204577	chr15:45559268:SNP	0.0035259
T	C	0	0	-0.4338846	-0.4295941	344	1	0	cg09092052	-------?----------------?-----------	0.351	0.0247	66.9661382	50.7	0.0004273	chr15:45609360:SNP	34	0	4.21E-239	6.62E-134	rs12910764	26430	0.0086823	0.0130102	0.0176188	chr15:45609360:SNP	0.0026732
A	G	0	0	-0.4619195	-0.455986	344	1	0	cg09092052	------?-----------------?-----------	0.3415	0.0295	74.9519372	56	4.19E-05	chr15:45547399:SNP	34	0	4.87E-239	1.70E-120	rs12898818	26393	0.0087132	0.0138113	0.0197901	chr15:45547399:SNP	0.0033253
T	C	0	0	-0.4784753	-0.4741933	565	1	0	cg15509177	------------------------?-----------	0.4423	0.028	96.582898	64.8	6.57E-08	chr13:19838583:SNP	35	0	5.18E-239	6.02E-96	rs561809	27248	0.0081041	0.0143636	0.0230211	chr13:19838583:SNP	0.0042844
T	C	0	0	-0.4621893	-0.4563365	344	1	0	cg09092052	------?-----------------?-----------	0.3419	0.0296	75.1534802	56.1	3.94E-05	chr15:45547037:SNP	34	0	9.64E-239	6.16E-120	rs11629807	26380	0.0087155	0.0138306	0.0198485	chr15:45547037:SNP	0.0033429
G	T	0	0	-0.4707617	-0.465315	344	1	0	cg09092052	++++++?+++++++++++++++++?+++++++++++	0.3376	0.0287	78.1545968	57.8	1.58E-05	chr15:45570781:SNP	34	0	1.02E-238	3.43E-115	rs6493143	26395	0.0087133	0.0141034	0.0206359	chr15:45570781:SNP	0.0035795
G	C	0	0	-0.3551825	-0.3530808	898	1	0	cg25793785	++++++++++++++++++++++++++++++++++++	0.3882	0.0269	51.5758647	32.1	0.03508	chr19:38169655:SNP	36	0	1.18E-238	2.97E-179	rs11673497	27747	0.008443	0.0107031	0.0124416	chr19:38169655:SNP	0.0012308
C	T	0	0	-0.4782092	-0.473896	565	1	0	cg15509177	++++++++++++++++++++++++?+++++++++++	0.4423	0.0276	96.6635891	64.8	6.39E-08	chr13:19845901:SNP	35	0	1.27E-238	9.73E-96	rs609798	27252	0.0081018	0.0143664	0.0230339	chr13:19845901:SNP	0.0042875
C	T	0	0	-0.4628455	-0.4569403	344	1	0	cg09092052	++++++?+++++++++++++++++?+++++++++++	0.3416	0.0294	75.4586496	56.3	3.60E-05	chr15:45551756:SNP	34	0	1.34E-238	1.84E-119	rs8039354	26396	0.0087101	0.0138531	0.0199168	chr15:45551756:SNP	0.0033631
G	A	0	0	-0.4556284	-0.4539253	565	1	0	cg15509177	+++++++++++++++++++++?++?+++++++++++	0.2832	0.0181	68.555156	51.9	0.0002731	chr13:19911651:SNP	34	0	1.80E-238	1.78E-128	rs1856013	26857	0.0090953	0.0137653	0.0188948	chr13:19911651:SNP	0.0030677
C	G	0	0	-0.4628114	-0.4568721	344	1	0	cg09092052	------?-----------------?-----------	0.3416	0.0294	75.4952393	56.3	3.56E-05	chr15:45551842:SNP	34	0	1.84E-238	2.37E-119	rs8039540	26396	0.0087094	0.013855	0.0199247	chr15:45551842:SNP	0.0033654
G	A	0	0	-0.4627351	-0.4568093	344	1	0	cg09092052	++++++?+++++++++++++++++?+++++++++++	0.3416	0.0295	75.4710357	56.3	3.58E-05	chr15:45550791:SNP	34	0	1.97E-238	2.33E-119	rs11632724	26396	0.0087104	0.013854	0.0199207	chr15:45550791:SNP	0.0033642
G	A	0	0	-0.4620172	-0.4560897	344	1	0	cg09092052	++++++?+++++++++++++++++?+++++++++++	0.3422	0.0293	75.1835684	56.1	3.91E-05	chr15:45546602:SNP	34	0	2.00E-238	9.09E-120	rs9921025	26374	0.008715	0.0138324	0.0198553	chr15:45546602:SNP	0.0033449
G	A	0	0	-0.4628282	-0.4568843	344	1	0	cg09092052	++++++?+++++++++++++++++?+++++++++++	0.3416	0.0294	75.5121517	56.3	3.54E-05	chr15:45552081:SNP	34	0	2.09E-238	2.68E-119	rs8040185	26394	0.0087097	0.013857	0.01993	chr15:45552081:SNP	0.003367
T	C	0	0	-0.4627423	-0.4568427	344	1	0	cg09092052	------?-----------------?-----------	0.3415	0.0294	75.4767053	56.3	3.58E-05	chr15:45550657:SNP	34	0	2.14E-238	2.54E-119	rs11637838	26396	0.0087113	0.013856	0.0199243	chr15:45550657:SNP	0.0033654
C	G	0	0	-0.3559959	-0.3542179	898	1	0	cg25793785	-------------------------------?----	0.3881	0.0271	49.2177546	30.9	0.04423	chr19:38197572:SNP	35	0	2.74E-238	4.85E-182	rs34991303	27020	0.0085475	0.0107459	0.0123731	chr19:38197572:SNP	0.00116
T	G	0	0	-0.4611305	-0.4551597	344	1	0	cg09092052	------?-----------------?-----------	0.3413	0.0298	74.8068028	55.9	4.38E-05	chr15:45547121:SNP	34	0	3.14E-238	2.58E-120	rs11629859	26380	0.0087218	0.0138098	0.0197713	chr15:45547121:SNP	0.0033204
G	A	0	0	0.3644953	0.3624455	647	1	0	cg17932096	--------------------------??--------	0.2234	0.0208	36.5236486	9.6	0.3083	chr4:58031601:SNP	34	3.04E-277	3.76E-238	1.01E-226	rs56366028	26457	0.0102449	0.0109987	0.0113388	chr4:58031601:SNP	0.0003866
A	G	0	0	-0.46292	-0.4569724	344	1	0	cg09092052	------?-----------------?-----------	0.3416	0.0295	75.6766271	56.4	3.37E-05	chr15:45551423:SNP	34	0	4.80E-238	7.45E-119	rs12911186	26396	0.008709	0.0138703	0.0199717	chr15:45551423:SNP	0.0033794
C	T	0	0	-0.4629265	-0.4569841	344	1	0	cg09092052	++++++?+++++++++++++++++?+++++++++++	0.3416	0.0294	75.6844276	56.4	3.36E-05	chr15:45550838:SNP	34	0	5.56E-238	8.08E-119	rs11632651	26396	0.0087095	0.0138725	0.019975	chr15:45550838:SNP	0.0033805
T	C	0	0	-0.4629265	-0.4569841	344	1	0	cg09092052	------?-----------------?-----------	0.3416	0.0294	75.6844276	56.4	3.36E-05	chr15:45550905:SNP	34	0	5.56E-238	8.08E-119	rs11637920	26396	0.0087095	0.0138725	0.019975	chr15:45550905:SNP	0.0033805
C	T	0	0	-0.4629265	-0.4569841	344	1	0	cg09092052	++++++?+++++++++++++++++?+++++++++++	0.3416	0.0294	75.6844276	56.4	3.36E-05	chr15:45551045:SNP	34	0	5.56E-238	8.08E-119	rs11632777	26396	0.0087095	0.0138725	0.019975	chr15:45551045:SNP	0.0033805
C	T	0	0	-0.4629265	-0.4569841	344	1	0	cg09092052	++++++?+++++++++++++++++?+++++++++++	0.3416	0.0294	75.6844276	56.4	3.36E-05	chr15:45551056:SNP	34	0	5.56E-238	8.08E-119	rs11632778	26396	0.0087095	0.0138725	0.019975	chr15:45551056:SNP	0.0033805
A	G	0	0	-0.4629265	-0.4569841	344	1	0	cg09092052	------?-----------------?-----------	0.3416	0.0294	75.6844276	56.4	3.36E-05	chr15:45551140:SNP	34	0	5.56E-238	8.08E-119	rs11632752	26396	0.0087095	0.0138725	0.019975	chr15:45551140:SNP	0.0033805
G	A	0	0	-0.4629265	-0.4569841	344	1	0	cg09092052	++++++?+++++++++++++++++?+++++++++++	0.3416	0.0294	75.6844276	56.4	3.36E-05	chr15:45551264:SNP	34	0	5.56E-238	8.08E-119	rs11632920	26396	0.0087095	0.0138725	0.019975	chr15:45551264:SNP	0.0033805
C	T	0	0	-0.4629265	-0.4569841	344	1	0	cg09092052	++++++?+++++++++++++++++?+++++++++++	0.3416	0.0294	75.6844276	56.4	3.36E-05	chr15:45551592:SNP	34	0	5.56E-238	8.08E-119	rs8039138	26396	0.0087095	0.0138725	0.019975	chr15:45551592:SNP	0.0033805
A	G	0	0	-0.48165	-0.4785937	915	1	0	cg26332114	--------------------------?---------	0.2856	0.024	78.1978443	56.5	2.46E-05	chr19:57744372:SNP	35	0	6.47E-238	2.92E-117	rs4801205	27132	0.0090972	0.0145305	0.0209229	chr19:57744372:SNP	0.0038125
C	A	0	0	-0.463222	-0.4573319	344	1	0	cg09092052	++++++?+++++++++++++++++?+++++++++++	0.3417	0.0294	75.834524	56.5	3.21E-05	chr15:45554267:SNP	34	0	7.79E-238	1.75E-118	rs1060896	26394	0.0087103	0.0138874	0.0200165	chr15:45554267:SNP	0.003393
A	G	0	0	-0.4645142	-0.4585207	344	1	0	cg09092052	------?-----------------?-----------	0.3407	0.0295	76.2219394	56.7	2.85E-05	chr15:45553140:SNP	34	0	8.13E-238	6.26E-118	rs2413771	26393	0.008711	0.013924	0.0201202	chr15:45553140:SNP	0.0034242
G	A	0	0	-0.3551507	-0.3530355	898	1	0	cg25793785	++++++++++++++++++++++++++++++++++++	0.388	0.027	51.7274932	32.3	0.03401	chr19:38165302:SNP	36	0	1.43E-237	5.30E-178	rs11668796	27745	0.0084474	0.0107263	0.0124846	chr19:38165302:SNP	0.0012434
G	T	0	0	0.3675166	0.3657425	647	1	0	cg17932096	-------?------------------??--------	0.222	0.0211	35.0382573	8.7	0.3259	chr4:58031184:SNP	33	1.84E-272	1.57E-237	1.30E-227	rs73818645	25640	0.0104208	0.0111134	0.0114102	chr4:58031184:SNP	0.0003455
G	A	0	0	-0.4263352	-0.4223258	565	1	0	cg15509177	+++++++++++++++++++++?++?+?++++?++++	0.3176	0.0314	55.680562	44.3	0.00421	chr13:19940788:SNP	32	0	1.87E-237	3.11E-150	rs2999214	25523	0.0090922	0.0128348	0.0163309	chr13:19940788:SNP	0.0021369
G	C	0	0	-0.517433	-0.5117564	293	1	0	cg07624705	++++?+++++++++++++++++++++++++++++++	0.1543	0.0222	56.3788166	39.7	0.009285	chr19:19359500:SNP	35	0	2.29E-237	6.26E-161	rs10423874	27234	0.0115437	0.0155555	0.0191417	chr19:19359500:SNP	0.003106
C	T	0	0	-0.4741315	-0.4744189	796	1	0	cg22711741	++++?++?+?++++++++++++++?+?+++++++++	0.2839	0.0251	59.125563	49.3	0.001173	chr19:57751972:SNP	31	0	2.31E-237	9.06E-135	rs55736291	23877	0.0097371	0.0144207	0.0191904	chr19:57751972:SNP	0.0028959
T	A	0	0	0.3751721	0.3751853	898	1	0	cg25793785	------------------------------------	0.161	0.0151	35.5497741	1.5	0.4423	chr19:37935558:SNP	36	1.41E-242	2.45E-237	3.37E-235	rs75098734	27744	0.0112796	0.0114049	0.0114568	chr19:37935558:SNP	7.28E-05
T	C	0	0	-0.4611379	-0.4551104	344	1	0	cg09092052	------?-----------------?-----------	0.3413	0.0298	75.1120512	56.1	3.99E-05	chr15:45547114:SNP	34	0	3.68E-237	2.43E-119	rs11629858	26380	0.0087225	0.0138397	0.0198536	chr15:45547114:SNP	0.0033452
G	A	0	0	-0.4348623	-0.430451	344	1	0	cg09092052	+++++++?++++++++++++++++?+++++++++++	0.3493	0.0246	67.7587215	51.3	0.0003421	chr15:45609773:SNP	34	0	4.15E-237	2.35E-131	rs1719250	26434	0.0086845	0.0130913	0.0178318	chr15:45609773:SNP	0.002737
T	C	0	0	-0.5654558	-0.5577204	898	1	0	cg25793785	------------------------------------	0.2081	0.0164	91.717261	61.8	5.63E-07	chr19:38264891:SNP	36	0	5.96E-237	2.99E-103	rs241947	27731	0.0100008	0.0169676	0.026207	chr19:38264891:SNP	0.0059063
C	T	0	0	0.3748881	0.3748881	898	1	0	cg25793785	------------------------?-----------	0.1601	0.0133	31.7490613	0	0.5784	chr19:37906510:SNP	35	6.91E-237	6.91E-237	6.91E-237	rs111462350	27216	0.0114068	0.0114068	0.0114068	chr19:37906510:SNP	0
C	T	0	0	-0.4756247	-0.4734025	499	1	0	cg13587180	+++++++?++++++++++++++++?+++++++++++	0.3958	0.0146	88.4762752	62.7	5.79E-07	chr4:42489040:SNP	34	0	6.97E-237	1.42E-100	rs12645213	26462	0.0083327	0.0144045	0.0223408	chr4:42489040:SNP	0.0040261
C	T	0	0	-0.4702956	-0.4652122	344	1	0	cg09092052	++++++??++++++++++++++++?+++++++++++	0.3403	0.0285	74.0593607	56.8	3.50E-05	chr15:45565253:SNP	33	0	7.66E-237	4.52E-117	rs7162022	25569	0.0088346	0.0141565	0.0204464	chr15:45565253:SNP	0.0034331
G	A	0	0	-0.4802164	-0.476062	565	1	0	cg15509177	++++++++++++++++++++++++?+++++++++++	0.4432	0.0288	98.7125317	65.6	3.18E-08	chr13:19835713:SNP	35	0	1.27E-236	7.00E-93	rs4771000	27252	0.0080911	0.0144934	0.023491	chr13:19835713:SNP	0.0044159
C	A	0	0	-0.4613965	-0.4554745	344	1	0	cg09092052	++++++?+++++++++++++++++?+++++++++++	0.3414	0.0297	75.4859187	56.3	3.57E-05	chr15:45547242:SNP	34	0	1.73E-236	2.39E-118	rs12898652	26365	0.0087212	0.0138707	0.0199492	chr15:45547242:SNP	0.0033737
T	G	0	0	-0.4817823	-0.479757	499	1	0	cg13587180	------------------------------?-----	0.3965	0.0145	93.74184	63.7	1.71E-07	chr4:42475352:SNP	35	0	1.95E-236	6.28E-97	rs10000708	26278	0.0083639	0.0146117	0.0230602	chr4:42475352:SNP	0.0043619
C	A	0	0	-0.4803157	-0.4762038	565	1	0	cg15509177	++++++++++++++++++++++++?+++++++++++	0.4433	0.0285	98.7775219	65.6	3.11E-08	chr13:19843505:SNP	35	0	2.25E-236	1.03E-92	rs9512330	27254	0.0080949	0.0145054	0.0235175	chr13:19843505:SNP	0.0044246
A	G	0	0	-0.4586406	-0.4571384	565	1	0	cg15509177	---------------------?--?-----------	0.2839	0.0184	70.3754837	53.1	0.000162	chr13:19839759:SNP	34	0	2.48E-236	4.62E-124	rs41481249	26879	0.0090784	0.013926	0.0193605	chr13:19839759:SNP	0.0032129
T	A	0	0	-0.4797865	-0.4756604	565	1	0	cg15509177	++++++++++++++++++++++++?+++++++++++	0.4465	0.029	98.4919246	65.5	3.43E-08	chr13:19864077:SNP	35	0	2.60E-236	5.51E-93	rs7332826	27247	0.0080974	0.0144909	0.0234566	chr13:19864077:SNP	0.0044078
C	G	0	0	-0.4801578	-0.4760072	565	1	0	cg15509177	------------------------?-----------	0.4434	0.0286	98.8424326	65.6	3.04E-08	chr13:19838826:SNP	35	0	2.92E-236	1.27E-92	rs9512296	27252	0.008091	0.014503	0.0235215	chr13:19838826:SNP	0.0044246
A	G	0	0	-0.4801578	-0.4760072	565	1	0	cg15509177	------------------------?-----------	0.4434	0.0286	98.8424326	65.6	3.04E-08	chr13:19839220:SNP	35	0	2.92E-236	1.27E-92	rs9581710	27252	0.008091	0.014503	0.0235215	chr13:19839220:SNP	0.0044246
T	C	0	0	0.3786693	0.3787005	898	1	0	cg25793785	++++++++++++++++++++++++?+++++++++++	0.1585	0.0149	34.4069777	1.2	0.4483	chr19:37909470:SNP	35	3.76E-240	3.53E-236	1.49E-234	rs12462271	27257	0.0114426	0.0115403	0.0115796	chr19:37909470:SNP	5.55E-05
G	A	0	0	-0.4621605	-0.4563493	344	1	0	cg09092052	++++++?+++++++++++++++++?+++++++++++	0.3415	0.0295	76.021657	56.6	3.03E-05	chr15:45549862:SNP	34	0	4.04E-236	2.60E-117	rs2413772	26396	0.0087129	0.0139082	0.0200718	chr15:45549862:SNP	0.0034099
A	G	0	0	0.3671521	0.365123	647	1	0	cg17932096	++++++++++++++++++++++++?+??++++++++	0.2222	0.0208	35.551777	10	0.3046	chr4:58032992:SNP	33	2.98E-276	4.41E-236	3.23E-224	rs7676099	25982	0.0103382	0.0111288	0.0114857	chr4:58032992:SNP	0.0003974
C	A	0	0	0.3674771	0.3654309	647	1	0	cg17932096	------------------------?-??--------	0.2225	0.0208	35.5982636	10.1	0.3027	chr4:58032848:SNP	33	1.15E-276	5.10E-236	5.68E-224	rs7654584	25984	0.0103395	0.0111397	0.0115022	chr4:58032848:SNP	0.0004027
C	G	0	0	-0.4795801	-0.4753001	565	1	0	cg15509177	------------------------?-----------	0.4426	0.0286	98.5837126	65.5	3.32E-08	chr13:19836630:SNP	35	0	5.15E-236	8.26E-93	rs9512286	27254	0.0080942	0.0144891	0.0234692	chr13:19836630:SNP	0.0044104
G	A	0	0	-0.4619176	-0.4559575	344	1	0	cg09092052	++++++?+++++++++++++++++?+++++++++++	0.342	0.0295	75.9234757	56.5	3.12E-05	chr15:45546660:SNP	34	0	6.95E-236	2.26E-117	rs9921035	26359	0.0087173	0.0139033	0.020056	chr15:45546660:SNP	0.0034053
A	C	0	0	-0.354661	-0.3524495	898	1	0	cg25793785	------------------------------------	0.3878	0.0269	51.9589759	32.6	0.03243	chr19:38164208:SNP	36	0	1.21E-235	5.96E-176	rs55913702	27744	0.0084475	0.0107526	0.0125407	chr19:38164208:SNP	0.0012607
A	G	0	0	0.3675918	0.3654668	647	1	0	cg17932096	++++++++++++++++++++++++?+??++++++++	0.2221	0.0207	35.6483415	10.2	0.3007	chr4:58033115:SNP	33	9.95E-277	1.54E-235	2.12E-223	rs7676319	25974	0.0103416	0.0111523	0.0115207	chr4:58033115:SNP	0.0004085
G	A	0	0	0.4269066	0.4254749	187	1	0	cg04742556	-------?----------------?-----------	0.186	0.0159	43.2275045	23.7	0.1096	chr4:58049193:SNP	34	0	1.84E-235	3.99E-196	rs4865196	26460	0.0109083	0.0129856	0.0142891	chr4:58049193:SNP	0.0012718
A	T	0	0	0.3671364	0.365104	647	1	0	cg17932096	++++++++++++++++++++++++?+??++++++++	0.2223	0.0208	35.5959365	10.1	0.3028	chr4:58032426:SNP	33	6.00E-276	1.90E-235	2.02E-223	rs34892607	25972	0.0103435	0.0111434	0.0115058	chr4:58032426:SNP	0.0004028
A	G	0	0	0.3671364	0.365104	647	1	0	cg17932096	++++++++++++++++++++++++?+??++++++++	0.2223	0.0208	35.5959365	10.1	0.3028	chr4:58032601:SNP	33	6.00E-276	1.90E-235	2.02E-223	rs12501656	25972	0.0103435	0.0111434	0.0115058	chr4:58032601:SNP	0.0004028
T	A	0	0	-0.3541746	-0.351985	898	1	0	cg25793785	++++++++++++++++++++++++++++++++++++	0.3878	0.0273	51.899972	32.6	0.03283	chr19:38164269:SNP	36	0	3.21E-235	9.38E-176	rs55871826	27712	0.0084503	0.0107482	0.0125306	chr19:38164269:SNP	0.0012571
G	A	0	0	-0.4771177	-0.4742327	915	1	0	cg26332114	+++++++?++++++++++++++++?+?+++++++++	0.286	0.0241	69.3135294	53.8	0.0001449	chr19:57742703:SNP	33	0	3.21E-235	2.49E-123	rs758097	25854	0.0093262	0.0144812	0.020201	chr19:57742703:SNP	0.0033927
A	G	0	0	-0.5067849	-0.5060793	898	1	0	cg25802888	------------------------?-?----?----	0.2861	0.0258	80.3650909	60.2	4.86E-06	chr19:57741072:SNP	33	0	5.32E-235	2.08E-105	rs57362463	25904	0.0092544	0.0154609	0.0232416	chr19:57741072:SNP	0.0043293
T	C	0	0	-0.4767702	-0.4714478	565	1	0	cg15509177	---------------------?--?-----------	0.4415	0.0276	92.9661714	64.5	1.29E-07	chr13:19832285:SNP	34	0	1.09E-234	1.87E-95	rs577178	26913	0.008164	0.0144125	0.0229993	chr13:19832285:SNP	0.0041705
T	C	0	0	0.367431	0.3652947	647	1	0	cg17932096	++++++++++++++++++++++++?+??++++++++	0.2222	0.0207	35.7463436	10.5	0.2967	chr4:58032970:SNP	33	1.54E-276	1.61E-234	4.90E-222	rs7677407	25981	0.0103406	0.0111714	0.0115513	chr4:58032970:SNP	0.0004194
G	C	0	0	-0.4768442	-0.4715116	565	1	0	cg15509177	+++++++++++++++++++++?++?+++++++++++	0.4415	0.0276	93.0786592	64.5	1.24E-07	chr13:19832377:SNP	34	0	1.65E-234	2.85E-95	rs694865	26913	0.0081634	0.0144201	0.0230254	chr13:19832377:SNP	0.0041777
C	T	0	0	-0.4801141	-0.4760634	565	1	0	cg15509177	++++++++++++++++++++++++?+++++++++++	0.4432	0.0285	99.471208	65.8	2.45E-08	chr13:19843135:SNP	35	0	1.66E-234	2.56E-91	rs9512327	27236	0.0080976	0.0145593	0.0236904	chr13:19843135:SNP	0.0044749
G	A	0	0	-0.4820046	-0.4780098	565	1	0	cg15509177	++++++++++++++++++++++++?++++++?++++	0.4428	0.0294	94.4572408	65.1	7.77E-08	chr13:19888248:SNP	34	0	2.49E-234	1.51E-93	rs9285353	26510	0.0082075	0.0146244	0.0234927	chr13:19888248:SNP	0.0043222
T	C	0	0	0.3835952	0.3776934	942	1	0	cg27108629	+??+++++++++++++++++++++++++++++++++	0.3886	0.0254	53.3677935	38.2	0.01387	chr12:34361445:SNP	34	0	3.77E-234	1.01E-166	rs11053160	26405	0.0086191	0.0115598	0.0139388	chr12:34361445:SNP	0.0015833
T	C	0	0	0.3817503	0.3755551	942	1	0	cg27108629	+??+++++++++++++++++++++++++++++++++	0.3914	0.0248	52.8312561	37.5	0.01567	chr12:34366701:SNP	34	0	4.76E-234	1.94E-168	rs9668303	26371	0.0086199	0.0114968	0.0138	chr12:34366701:SNP	0.0015419
C	G	0	0	-0.4800601	-0.4758203	565	1	0	cg15509177	------------------------?-----------	0.4432	0.0284	99.6860616	65.9	2.28E-08	chr13:19841999:SNP	35	0	5.05E-234	5.21E-91	rs7994436	27255	0.0080932	0.0145671	0.0237287	chr13:19841999:SNP	0.0044847
C	A	0	0	-0.4767638	-0.4714221	565	1	0	cg15509177	+++++++++++++++++++++?++?+++++++++++	0.4415	0.0276	93.2602129	64.6	1.17E-07	chr13:19832449:SNP	34	0	5.56E-234	7.02E-95	rs2611308	26913	0.0081633	0.0144337	0.02307	chr13:19832449:SNP	0.0041902
C	T	0	0	-0.4136005	-0.4137538	796	1	0	cg22711741	?++??+????++?++?++++??++?+???++??+++	0.2763	0.0264	18.4957216	2.7	0.4235	chr19:57756974:SNP	19	0	6.24E-234	8.14E-231	rs7507587	15233	0.012409	0.0126694	0.0127507	chr19:57756974:SNP	8.30E-05
C	T	0	0	0.3830829	0.3830829	864	1	0	cg24729221	?--??--???--?--?--?-??----?-?--??---	0.2952	0.0258	18.8362993	0	0.5325	chr7:63508289:SNP	21	0	7.78E-234	7.78E-234	rs1964420	16825	0.0117327	0.0117327	0.0117327	chr7:63508289:SNP	0
C	T	0	0	0.3830829	0.3830829	864	1	0	cg24729221	?--??--???--?--?--?-??----?-?--??---	0.2952	0.0258	18.8362993	0	0.5325	chr7:63508284:SNP	21	7.78E-234	7.78E-234	7.78E-234	rs3925691	16825	0.0117327	0.0117327	0.0117327	chr7:63508284:SNP	0
C	T	0	0	-0.4758718	-0.4728845	898	1	0	cg25793785	++++++++++++++++++++++++++++++++++++	0.2494	0.0181	74.0637214	52.7	0.0001282	chr19:38290977:SNP	36	0	9.40E-234	4.85E-124	rs856309	27727	0.0094937	0.0144856	0.0200896	chr19:38290977:SNP	0.0036656
A	G	0	0	-0.4357322	-0.4312907	344	1	0	cg09092052	-------?----------------?-----------	0.3505	0.025	69.1024877	52.2	0.0002336	chr15:45606611:SNP	34	0	1.08E-233	5.23E-127	rs11855414	26431	0.0086797	0.0132133	0.0181754	chr15:45606611:SNP	0.0028396
G	C	0	0	-0.5020884	-0.5008853	898	1	0	cg25802888	+++++++?++++++++++++++++?+?+++++++++	0.285	0.0243	78.4569356	59.2	8.92E-06	chr19:57747361:SNP	33	0	1.10E-233	1.07E-107	rs1544493	25836	0.0092895	0.0153456	0.0227758	chr19:57747361:SNP	0.0041904
C	T	0	0	-0.5693242	-0.5672119	887	1	0	cg25432232	++++?++?+?++++?++++++?++?+?+++?+++++	0.2865	0.0253	70.7494693	61.8	8.76E-06	chr19:57751972:SNP	28	0	1.11E-233	3.12E-101	rs55736291	20810	0.0101717	0.0173779	0.0266533	chr19:57751972:SNP	0.0047744
C	A	0	0	-0.4830539	-0.4806945	915	1	0	cg26332114	++++++++++++++++++++++++?+?+++++++++	0.286	0.0241	76.5590371	56.9	2.57E-05	chr19:57745135:SNP	34	0	1.30E-233	6.31E-114	rs12459716	26620	0.0091786	0.0147294	0.021294	chr19:57745135:SNP	0.0038294
A	G	0	0	-0.4779753	-0.4746382	565	1	0	cg15509177	------------------------?-----------	0.4476	0.0293	99.2373401	65.7	2.66E-08	chr13:19861903:SNP	35	0	1.39E-233	6.02E-91	rs7332299	27257	0.0080973	0.0145446	0.0236341	chr13:19861903:SNP	0.0044585
A	G	0	0	-0.4693731	-0.4649841	344	1	0	cg09092052	-------?-?--------------------------	0.3413	0.0295	77.467135	57.4	1.95E-05	chr15:45575489:SNP	34	0	1.40E-233	5.77E-113	rs12911111	25484	0.0088522	0.0142489	0.0207803	chr15:45575489:SNP	0.0036389
T	C	0	0	-0.4901811	-0.4874387	818	1	0	cg23371413	--------------------------?---------	0.2857	0.024	83.0052042	59	5.58E-06	chr19:57743766:SNP	35	0	1.64E-233	2.26E-108	rs2074859	27138	0.0090791	0.0149392	0.022165	chr19:57743766:SNP	0.0042103
T	C	0	0	-0.4830586	-0.4806324	915	1	0	cg26332114	------------------------?-?---------	0.286	0.0241	76.5996504	56.9	2.54E-05	chr19:57745672:SNP	34	0	1.68E-233	7.82E-114	rs1544491	26607	0.0091776	0.014731	0.0213031	chr19:57745672:SNP	0.0038321
T	C	0	0	0.3803916	0.3803868	898	1	0	cg25793785	+++++++?++++++++++++++++++++++++++++	0.1566	0.0157	34.2419527	0.7	0.4561	chr19:37955292:SNP	35	7.12E-236	1.74E-233	1.39E-232	rs12462524	26922	0.0115994	0.0116589	0.0116819	chr19:37955292:SNP	3.39E-05
A	G	0	0	-0.4898799	-0.4872323	818	1	0	cg23371413	--------------------------?---------	0.2855	0.024	83.0371565	59.1	5.52E-06	chr19:57744372:SNP	35	0	3.92E-233	4.11E-108	rs4801205	27132	0.0090811	0.0149451	0.0221784	chr19:57744372:SNP	0.0042149
T	C	0	0	-0.4829827	-0.4803639	915	1	0	cg26332114	------------------------?-?---------	0.2861	0.0241	76.6621863	57	2.49E-05	chr19:57746072:SNP	34	0	4.41E-233	1.42E-113	rs1544492	26595	0.0091793	0.0147361	0.0213244	chr19:57746072:SNP	0.0038388
A	G	0	0	-0.3546941	-0.3524558	898	1	0	cg25793785	------------------------------------	0.3875	0.0269	52.493278	33.3	0.02903	chr19:38150755:SNP	36	0	6.12E-233	2.24E-172	rs6508739	27742	0.0084496	0.0108156	0.0126728	chr19:38150755:SNP	0.001301
C	G	0	0	-0.4926599	-0.4909442	818	1	0	cg23371413	------------------------?-?---------	0.2863	0.0254	80.6906031	59.1	7.14E-06	chr19:57740719:SNP	34	0	7.11E-233	2.20E-107	rs1008073	26626	0.0091532	0.0150674	0.0223812	chr19:57740719:SNP	0.0041692
I	D	0	0	-0.448019	-0.4452751	565	1	0	cg15509177	+++++++?+?++++++++++++++?++++++?++++	0.3827	0.0292	66.4105557	53.3	0.0002218	chr13:19877878:INDEL	32	0	8.97E-233	9.79E-124	chr13:19877878:I	24274	0.0088399	0.0136688	0.0189374	chr13:19877878:INDEL	0.0029005
T	C	0	0	-0.4734844	-0.4723325	499	1	0	cg13587180	-------?----------------?-----------	0.4059	0.0148	89.9401104	63.3	3.56E-07	chr4:42462087:SNP	34	0	1.70E-232	1.08E-96	rs10938193	26453	0.0083257	0.0145081	0.0226914	chr4:42462087:SNP	0.0041255
G	A	0	0	0.3977425	0.3949673	499	1	0	cg13587180	-----?------------------------------	0.254	0.0175	49.7067995	31.6	0.04007	chr4:42468796:SNP	35	0	1.96E-232	1.23E-176	rs10021360	27122	0.0096011	0.0121334	0.0140364	chr4:42468796:SNP	0.0015112
T	C	0	0	-0.5536874	-0.546012	898	1	0	cg25793785	------------------------------------	0.2101	0.017	90.176901	61.2	9.28E-07	chr19:38171508:SNP	36	0	5.70E-232	7.02E-103	rs35273320	27741	0.0099782	0.0167904	0.0257088	chr19:38171508:SNP	0.0057201
A	G	0	0	-0.4581592	-0.4567456	565	1	0	cg15509177	--------------?---?--?-??-?--??-----	0.4455	0.0308	57.6553637	53.2	0.0005307	chr13:19816302:SNP	28	0	7.32E-232	3.66E-123	rs1599138	21912	0.0090905	0.0140487	0.0194117	chr13:19816302:SNP	0.0026723
T	C	0	0	-0.949668	-0.9356946	748	1	0	cg21098323	------?-----?-----??---??--?-----?--	0.1242	0.0134	115.1002926	76.5	7.54E-13	chr19:54612403:SNP	28	0	7.32E-232	1.49E-64	rs11667012	21863	0.013131	0.0287804	0.0559772	chr19:54612403:SNP	0.0160641
T	C	0	0	-0.5651463	-0.5568252	898	1	0	cg25793785	------------------------------------	0.208	0.0161	93.5699019	62.6	3.07E-07	chr19:38259082:SNP	36	0	8.05E-232	2.90E-99	rs856302	27735	0.0099961	0.0171285	0.0267237	chr19:38259082:SNP	0.0060935
A	G	0	0	0.3985258	0.3956545	499	1	0	cg13587180	+++++?++++++++++++++++++++++++++++++	0.2544	0.0175	50.1358303	32.2	0.03671	chr4:42456681:SNP	35	0	9.08E-232	7.50E-175	rs4552508	27140	0.0095868	0.0121721	0.0141365	chr4:42456681:SNP	0.0015479
A	G	0	0	-0.4680256	-0.4659467	565	1	0	cg15509177	---------------------?----?---------	0.4156	0.028	89.6484744	63.2	3.92E-07	chr13:19818869:SNP	34	0	1.82E-231	2.42E-96	rs9551276	26797	0.0082717	0.0143441	0.0224711	chr13:19818869:SNP	0.004044
G	A	0	0	0.4119707	0.4099829	187	1	0	cg04742556	------------------------?-??-----?--	0.3983	0.0318	56.5854168	45.2	0.003337	chr4:58066825:SNP	32	0	2.09E-231	2.50E-144	rs2215473	24847	0.0088229	0.0126229	0.0161047	chr4:58066825:SNP	0.0020894
T	A	0	0	-0.4356641	-0.4343311	565	1	0	cg15509177	+++++++++++++++++++++?++?+?+++++++++	0.3542	0.026	68.5931454	53.3	0.0001788	chr13:19827246:SNP	33	0	2.71E-231	1.64E-121	rs67850279	26290	0.0086705	0.0133758	0.0185856	chr13:19827246:SNP	0.0028751
C	T	0	0	-0.4679368	-0.4658502	565	1	0	cg15509177	+++++++++++++++++++++?++++?+++++++++	0.4156	0.0281	89.7282672	63.2	3.82E-07	chr13:19818506:SNP	34	0	3.66E-231	3.96E-96	rs9553817	26795	0.0082721	0.0143506	0.0224923	chr13:19818506:SNP	0.0040501
T	C	0	0	-0.4913161	-0.4893225	818	1	0	cg23371413	------------------------?-?---------	0.286	0.0241	80.5270784	59	7.52E-06	chr19:57746072:SNP	34	0	3.76E-231	5.04E-107	rs1544492	26595	0.0091625	0.0150741	0.0223584	chr19:57746072:SNP	0.0041632
A	G	0	0	-0.4680958	-0.4660293	565	1	0	cg15509177	---------------------?----?---------	0.4155	0.028	89.7874234	63.2	3.75E-07	chr13:19822416:SNP	34	0	3.96E-231	4.74E-96	rs9553828	26796	0.008273	0.0143572	0.0225094	chr13:19822416:SNP	0.0040552
G	C	0	0	-0.4847017	-0.4832521	915	1	0	cg26332114	++++?+++++++++++++++++++?+?+++++++++	0.2872	0.0236	74.4734581	57	3.08E-05	chr19:57743067:SNP	33	0	4.15E-231	3.88E-112	rs2361127	26126	0.0092551	0.0148885	0.0215394	chr19:57743067:SNP	0.0038014
G	A	0	0	-0.4797587	-0.4755528	565	1	0	cg15509177	++++++++++++++++++++++++?++++++?++++	0.4419	0.0279	94.7053017	65.2	7.14E-08	chr13:19847155:SNP	34	0	4.75E-231	4.12E-92	rs9507773	26525	0.0082124	0.0146531	0.0235685	chr13:19847155:SNP	0.0043449
G	C	0	0	-0.4681107	-0.4661538	565	1	0	cg15509177	+++++++++++++++++++++?++++?+++++++++	0.415	0.0287	89.9349683	63.3	3.57E-07	chr13:19828741:SNP	34	0	4.85E-231	7.91E-96	rs7338067	26797	0.0082694	0.0143638	0.0225367	chr13:19828741:SNP	0.0040624
T	G	0	0	-0.4995217	-0.4977857	898	1	0	cg25802888	------?----------------??-?--?------	0.2843	0.0249	69.2759041	56.7	6.07E-05	chr19:57741386:SNP	31	0	5.55E-231	8.87E-114	rs62131293	24537	0.0095421	0.0153404	0.0220345	chr19:57741386:SNP	0.0037515
T	C	0	0	-0.4678408	-0.4657429	565	1	0	cg15509177	---------------------?----?---------	0.4156	0.028	89.7562255	63.2	3.79E-07	chr13:19822194:SNP	34	0	5.74E-231	5.05E-96	rs9551280	26797	0.0082726	0.0143534	0.0225004	chr13:19822194:SNP	0.0040525
C	A	0	0	-0.4914973	-0.4895998	818	1	0	cg23371413	++++++++++++++++++++++++?+?+++++++++	0.2859	0.0241	80.6514666	59.1	7.23E-06	chr19:57745135:SNP	34	0	5.94E-231	8.54E-107	rs12459716	26620	0.0091617	0.0150891	0.022391	chr19:57745135:SNP	0.0041737
T	C	0	0	0.3860278	0.3860278	864	1	0	cg24729221	?++??++???++?++?++?+??++?+?+?++??+++	0.2951	0.0273	15.7614266	0	0.6731	chr7:63512758:SNP	20	7.48E-231	7.48E-231	7.48E-231	rs13226136	16330	0.0118997	0.0118997	0.0118997	chr7:63512758:SNP	0
G	A	0	0	-0.4679373	-0.4658151	565	1	0	cg15509177	+++++++++++++++++++++?++++?+++++++++	0.4156	0.028	89.8238968	63.3	3.70E-07	chr13:19820848:SNP	34	0	7.62E-231	6.51E-96	rs56205043	26796	0.0082728	0.0143595	0.0225182	chr13:19820848:SNP	0.0040576
T	C	0	0	-0.4678957	-0.4658338	565	1	0	cg15509177	---------------------?----?---------	0.4151	0.0287	89.893314	63.3	3.62E-07	chr13:19827269:SNP	34	0	8.85E-231	8.55E-96	rs111358857	26797	0.008271	0.0143621	0.0225304	chr13:19827269:SNP	0.0040608
A	T	0	0	-0.4680167	-0.466047	565	1	0	cg15509177	---------------------?----?---------	0.4151	0.0287	90.0121903	63.3	3.48E-07	chr13:19829180:SNP	34	0	9.94E-231	1.28E-95	rs2880525	26797	0.0082699	0.0143703	0.0225574	chr13:19829180:SNP	0.0040684
G	A	0	0	-0.4680167	-0.466047	565	1	0	cg15509177	+++++++++++++++++++++?++++?+++++++++	0.4151	0.0287	90.0121903	63.3	3.48E-07	chr13:19829557:SNP	34	0	9.94E-231	1.28E-95	rs2343062	26797	0.0082699	0.0143703	0.0225574	chr13:19829557:SNP	0.0040684
C	G	0	0	0.3841343	0.3780647	942	1	0	cg27108629	+??+++++++++++++++++++++++++++++++++	0.3886	0.0264	54.2601347	39.2	0.01128	chr12:34399035:SNP	34	0	1.28E-230	7.13E-162	rs10506121	26419	0.008617	0.0116602	0.0141685	chr12:34399035:SNP	0.0016519
A	G	0	0	-0.4668206	-0.4648443	565	1	0	cg15509177	---------------------?----?---------	0.4147	0.0286	89.5110459	63.1	4.11E-07	chr13:19827778:SNP	34	0	1.93E-230	4.98E-96	rs2199190	26781	0.0082768	0.0143422	0.0224506	chr13:19827778:SNP	0.0040393
A	G	0	0	-0.4678601	-0.4657617	565	1	0	cg15509177	---------------------?----?---------	0.4157	0.028	90.0062412	63.3	3.48E-07	chr13:19818263:SNP	34	0	2.32E-230	1.64E-95	rs9553813	26797	0.0082724	0.0143731	0.0225628	chr13:19818263:SNP	0.0040703
A	T	0	0	0.3843485	0.3781938	942	1	0	cg27108629	+??+++++++++++++++++++++++++++++++++	0.3891	0.0255	54.4025055	39.3	0.01091	chr12:34391920:SNP	34	0	2.48E-230	2.54E-161	rs55912961	26414	0.0086141	0.0116715	0.0142009	chr12:34391920:SNP	0.0016618
T	C	0	0	-0.491389	-0.4895279	818	1	0	cg23371413	------------------------?-?---------	0.286	0.0241	80.8887772	59.2	6.71E-06	chr19:57745672:SNP	34	0	2.57E-230	3.62E-106	rs1544491	26607	0.0091602	0.015108	0.0224533	chr19:57745672:SNP	0.004193
T	C	0	0	-0.4674266	-0.4642209	898	1	0	cg25793785	------------------?-----------------	0.2508	0.0186	69.3013245	50.9	0.00033	chr19:38456034:SNP	35	0	3.92E-230	4.95E-127	rs1643472	27303	0.0095648	0.0143327	0.0194956	chr19:38456034:SNP	0.0033666
C	G	0	0	-0.4935172	-0.4918849	818	1	0	cg23371413	------------------------?-?---------	0.2862	0.0254	81.9792942	59.7	4.75E-06	chr19:57741441:SNP	34	0	4.09E-230	1.94E-104	rs12460654	26628	0.0091538	0.0151874	0.0227401	chr19:57741441:SNP	0.0042824
D	I	0	0	0.3853852	0.3853852	864	1	0	cg24729221	?++??++???++?++?++?+??++?+?+?++??+++	0.2948	0.0258	17.1044915	0	0.5828	chr7:63502790:INDEL	20	4.87E-230	4.87E-230	4.87E-230	chr7:63502790:D	16334	0.0119011	0.0119011	0.0119011	chr7:63502790:INDEL	0
T	A	0	0	0.3846285	0.3784914	942	1	0	cg27108629	-??---------------------------------	0.3889	0.0254	54.6179294	39.6	0.01038	chr12:34405606:SNP	34	0	1.00E-229	2.78E-160	rs11615602	26427	0.0086146	0.0116963	0.0142579	chr12:34405606:SNP	0.0016787
D	I	0	0	0.3849241	0.3849241	864	1	0	cg24729221	?++??++???++?++?++?+??++?+?+?++??+++	0.2955	0.0262	16.9965426	0	0.5901	chr7:63515794:INDEL	20	1.66E-229	1.66E-229	1.66E-229	chr7:63515794:D	16334	0.0119008	0.0119008	0.0119008	chr7:63515794:INDEL	0
C	T	0	0	-0.5537886	-0.5453065	898	1	0	cg25793785	++++++++++++++++++++++++++++++++++++	0.2102	0.0169	90.9342001	61.5	7.27E-07	chr19:38059282:SNP	36	0	1.73E-229	3.51E-101	rs2045909	27744	0.0099813	0.0168601	0.0259326	chr19:38059282:SNP	0.0058015
A	C	0	0	0.3975321	0.3947613	499	1	0	cg13587180	+++++?++++++++++++++++++++++++++++++	0.2555	0.0179	50.553262	32.7	0.03368	chr4:42453303:SNP	35	0	2.01E-229	1.32E-171	rs13139219	27149	0.0095743	0.0122072	0.0142356	chr4:42453303:SNP	0.0015836
G	A	0	0	-0.5534026	-0.5448538	898	1	0	cg25793785	++++++++++++++++++++++++++++++++++++	0.2102	0.017	90.7982299	61.5	7.59E-07	chr19:38045476:SNP	36	0	2.13E-229	2.55E-101	rs2385124	27743	0.0099823	0.0168494	0.0258965	chr19:38045476:SNP	0.0057886
G	A	0	0	-0.4784098	-0.4735295	565	1	0	cg15509177	+++++++++++++++++++++?++?+?+++++++++	0.4415	0.0283	90.8888407	64.8	1.50E-07	chr13:19827071:SNP	33	0	2.15E-229	1.32E-92	rs2774476	26296	0.008252	0.0146438	0.023438	chr13:19827071:SNP	0.0041902
T	C	0	0	0.3848784	0.3786064	942	1	0	cg27108629	+??+++++++++++++++++++++++++++++++++	0.3887	0.0252	54.754244	39.7	0.01005	chr12:34417080:SNP	34	0	2.20E-229	8.28E-160	rs6488214	26428	0.0086116	0.0117086	0.0142885	chr12:34417080:SNP	0.0016882
A	G	0	0	0.3740016	0.3740439	898	1	0	cg25793785	++++++++++++++++++++++++++++++++++++	0.1604	0.0165	36.22409	3.4	0.4113	chr19:37878856:SNP	36	1.51E-240	2.30E-229	1.05E-224	rs3826849	27740	0.0112922	0.011568	0.0116871	chr19:37878856:SNP	0.0001625
A	G	0	0	0.3846021	0.3784009	942	1	0	cg27108629	+??+++++++++++++++++++++++++++++++++	0.3892	0.0255	54.7099037	39.7	0.01016	chr12:34408459:SNP	34	0	2.51E-229	8.32E-160	rs7977194	26428	0.0086124	0.0117037	0.0142784	chr12:34408459:SNP	0.001685
C	G	0	0	-0.5536809	-0.545144	898	1	0	cg25793785	------------------------------------	0.2102	0.017	90.9630799	61.5	7.20E-07	chr19:38069192:SNP	36	0	2.66E-229	4.33E-101	rs11883392	27746	0.0099808	0.0168619	0.0259395	chr19:38069192:SNP	0.0058039
G	A	0	0	-0.498551	-0.4966012	898	1	0	cg25802888	+++++++?++++++++++++++++?+?+++++++++	0.2859	0.0241	78.8066905	59.4	7.99E-06	chr19:57742703:SNP	33	0	2.90E-229	1.68E-105	rs758097	25854	0.0092799	0.0153617	0.0228537	chr19:57742703:SNP	0.0042135
T	C	0	0	0.3865461	0.3802808	942	1	0	cg27108629	+??++++++++++++++++++++?+++++++?++++	0.3886	0.0257	49.4561103	37.3	0.01898	chr12:34419200:SNP	32	0	2.95E-229	2.67E-166	rs11053178	25197	0.0088156	0.0117637	0.014064	chr12:34419200:SNP	0.0015058
G	A	0	0	-0.5535506	-0.5450908	898	1	0	cg25793785	++++++++++++++++++++++++++++++++++++	0.2102	0.017	90.9944169	61.5	7.13E-07	chr19:38074558:SNP	36	0	3.03E-229	5.06E-101	rs10425671	27746	0.0099784	0.0168624	0.0259422	chr19:38074558:SNP	0.0058047
A	C	0	0	0.3844162	0.3781367	942	1	0	cg27108629	+??+++++++++++++++++++++++++++++++++	0.3888	0.0256	54.5549567	39.5	0.01053	chr12:34380350:SNP	34	0	3.36E-229	3.00E-160	rs10844844	26422	0.0086206	0.0116988	0.0142515	chr12:34380350:SNP	0.0016763
T	C	0	0	0.3842533	0.3780116	942	1	0	cg27108629	+??+++++++++++++++++++++++++++++++++	0.3886	0.0255	54.5580876	39.5	0.01052	chr12:34364517:SNP	34	0	3.52E-229	3.54E-160	rs10844840	26414	0.0086185	0.0116954	0.0142487	chr12:34364517:SNP	0.0016756
A	T	0	0	-0.4769561	-0.4737537	898	1	0	cg25793785	------------------------------------	0.2488	0.0182	75.7812719	53.8	7.80E-05	chr19:38300020:SNP	36	0	3.58E-229	5.26E-119	rs241946	27744	0.0094976	0.0146579	0.020564	chr19:38300020:SNP	0.00383
G	A	0	0	-0.4768796	-0.4736645	898	1	0	cg25793785	++++++++++++++++++++++++++++++++++++	0.2489	0.0181	75.8274082	53.8	7.70E-05	chr19:38302583:SNP	36	0	5.38E-229	7.41E-119	rs241944	27745	0.0094963	0.0146608	0.0205737	chr19:38302583:SNP	0.0038333
G	A	0	0	-0.4946112	-0.4928166	898	1	0	cg25802888	+++++++?++++++++++++++++?+?+++++++++	0.293	0.0275	78.6872233	59.3	8.29E-06	chr19:57737730:SNP	33	0	5.51E-229	2.30E-105	rs8108642	25852	0.0092267	0.015254	0.0226882	chr19:57737730:SNP	0.0041542
T	C	0	0	-0.4722111	-0.4703683	565	1	0	cg15509177	--------------?---?--?--?-?---------	0.4407	0.0298	78.1466553	61.6	3.64E-06	chr13:19825354:SNP	31	0	6.52E-229	1.42E-99	rs9551287	24596	0.0085585	0.0145615	0.0222938	chr13:19825354:SNP	0.0036968
C	A	0	0	0.2983094	0.2983094	428	1	0	cg11534293	-------?-?--------------?-?---------	0.3696	0.0259	28.6725992	0	0.5863	chr1:153182116:SNP	32	6.70E-229	6.70E-229	6.70E-229	rs1410858	24387	0.0092352	0.0092352	0.0092352	chr1:153182116:SNP	0
G	A	0	0	-0.47379	-0.4688711	565	1	0	cg15509177	+++++++?+++++++++++++?++?+?+++++++++	0.4424	0.029	83.5544256	62.9	1.03E-06	chr13:19917266:SNP	32	0	6.71E-229	1.04E-97	rs4771118	25509	0.0083795	0.0145155	0.0225852	chr13:19917266:SNP	0.0038632
A	G	0	0	-0.5535449	-0.5451728	898	1	0	cg25793785	------------------------------------	0.2102	0.0169	91.1940168	61.6	6.68E-07	chr19:38085595:SNP	36	0	7.59E-229	1.39E-100	rs2291000	27746	0.0099786	0.0168797	0.0259996	chr19:38085595:SNP	0.0058254
A	G	0	0	-0.4780045	-0.4731203	565	1	0	cg15509177	---------------------?--?-?---------	0.4411	0.0278	90.9445741	64.8	1.48E-07	chr13:19827975:SNP	33	0	1.06E-228	2.83E-92	rs2611303	26303	0.0082551	0.0146535	0.0234613	chr13:19827975:SNP	0.0041974
C	G	0	0	-0.4397133	-0.4349989	344	1	0	cg09092052	-------?----------------?-----------	0.3495	0.0253	71.9548085	54.1	0.0001022	chr15:45601412:SNP	34	0	1.10E-228	1.25E-119	rs11636114	26431	0.0086716	0.0134733	0.0189079	chr15:45601412:SNP	0.0030583
G	A	0	0	0.3842735	0.3779862	942	1	0	cg27108629	-??---------------------------------	0.3887	0.0255	54.6634715	39.6	0.01027	chr12:34369243:SNP	34	0	1.12E-228	1.36E-159	rs11053164	26420	0.0086182	0.0117076	0.0142758	chr12:34369243:SNP	0.0016838
T	C	0	0	-0.5603981	-0.552594	898	1	0	cg25793785	------------------------------------	0.2093	0.0158	93.722585	62.7	2.92E-07	chr19:38225009:SNP	36	0	1.16E-228	1.19E-97	rs11668558	27746	0.0099791	0.0171165	0.0267219	chr19:38225009:SNP	0.0060892
T	C	0	0	-0.4784358	-0.473483	565	1	0	cg15509177	---------------------?--?-?---------	0.441	0.0279	91.1340854	64.9	1.38E-07	chr13:19830269:SNP	33	0	1.29E-228	4.38E-92	rs2611307	26303	0.0082541	0.0146676	0.0235071	chr13:19830269:SNP	0.0042099
T	C	0	0	0.384251	0.377951	942	1	0	cg27108629	+??+++++++++++++++++++++++++++++++++	0.3886	0.0255	54.6699131	39.6	0.01025	chr12:34378708:SNP	34	0	1.32E-228	1.54E-159	rs7312938	26423	0.0086182	0.0117084	0.0142775	chr12:34378708:SNP	0.0016842
G	A	0	0	-0.5541288	-0.5459266	898	1	0	cg25793785	++++++++++++++++++++++++++++++++++++	0.2108	0.0172	91.6400899	61.8	5.78E-07	chr19:38176556:SNP	36	0	1.35E-228	5.83E-100	rs62108304	27748	0.009972	0.0169124	0.0261096	chr19:38176556:SNP	0.0058644
T	C	0	0	-0.5544032	-0.5464004	898	1	0	cg25793785	------------------------------------	0.2106	0.0172	91.7981765	61.9	5.49E-07	chr19:38183390:SNP	36	0	1.47E-228	1.10E-99	rs2160640	27748	0.0099737	0.0169285	0.026159	chr19:38183390:SNP	0.0058827
C	A	0	0	0.3842569	0.3779565	942	1	0	cg27108629	-??---------------------------------	0.3887	0.0255	54.6881115	39.7	0.01021	chr12:34374879:SNP	34	0	1.49E-228	1.89E-159	rs7961508	26423	0.0086179	0.01171	0.0142817	chr12:34374879:SNP	0.0016855
T	A	0	0	0.3842569	0.3779565	942	1	0	cg27108629	-??---------------------------------	0.3887	0.0255	54.6881115	39.7	0.01021	chr12:34375620:SNP	34	0	1.49E-228	1.89E-159	rs6488211	26423	0.0086179	0.01171	0.0142817	chr12:34375620:SNP	0.0016855
T	C	0	0	0.3841067	0.3778081	942	1	0	cg27108629	+??+++++++++++++++++++++++++++++++++	0.3887	0.0254	54.6464109	39.6	0.01031	chr12:34363843:SNP	34	0	1.66E-228	1.58E-159	rs12372557	26412	0.0086189	0.0117066	0.0142726	chr12:34363843:SNP	0.0016827
C	A	0	0	0.3847111	0.3784262	942	1	0	cg27108629	-??---------------------------------	0.3892	0.0254	54.9283221	39.9	0.009646	chr12:34409705:SNP	34	0	2.18E-228	1.19E-158	rs10844848	26428	0.0086122	0.0117287	0.0143349	chr12:34409705:SNP	0.0017019
A	G	0	0	-0.4784332	-0.4734528	565	1	0	cg15509177	---------------------?--?-?---------	0.4412	0.0279	91.2576328	64.9	1.33E-07	chr13:19831333:SNP	33	0	2.75E-228	7.66E-92	rs546999	26303	0.008254	0.0146772	0.0235386	chr13:19831333:SNP	0.0042186
C	T	0	0	0.3846904	0.3783957	942	1	0	cg27108629	-??---------------------------------	0.3893	0.0254	54.9501283	39.9	0.009597	chr12:34413330:SNP	34	0	3.05E-228	1.67E-158	rs11615231	26428	0.0086124	0.0117316	0.014341	chr12:34413330:SNP	0.0017037
T	C	0	0	-0.4698758	-0.4674693	898	1	0	cg25793785	------------------?-----------------	0.2496	0.0187	70.8746078	52	0.0002118	chr19:38422754:SNP	35	0	3.20E-228	1.08E-122	rs8111400	27288	0.0095689	0.0144939	0.0199467	chr19:38422754:SNP	0.0035193
T	C	0	0	-0.553971	-0.5457154	898	1	0	cg25793785	------------------------------------	0.2107	0.017	91.7416527	61.8	5.59E-07	chr19:38167971:SNP	36	0	3.46E-228	1.10E-99	rs11672077	27747	0.0099722	0.0169212	0.0261392	chr19:38167971:SNP	0.005875
A	C	0	0	0.3836735	0.3774856	942	1	0	cg27108629	+??+++++++++++++++++++++++++++++++++	0.3888	0.0255	54.6998857	39.7	0.01018	chr12:34385898:SNP	34	0	4.74E-228	6.01E-159	rs11053166	26422	0.0086167	0.0117083	0.0142828	chr12:34385898:SNP	0.0016859
G	C	0	0	-0.4765675	-0.4734436	898	1	0	cg25793785	++++++++++++++++++++++++++++++++++++	0.2494	0.0188	76.0979476	54	7.12E-05	chr19:38308016:SNP	36	0	4.95E-228	6.39E-118	rs241941	27746	0.0094944	0.0146852	0.0206431	chr19:38308016:SNP	0.0038573
A	G	0	0	0.37313	0.3718384	864	1	0	cg24729221	+++++++?++++++++++?++?++++++++++++++	0.2968	0.0223	44.5573149	28.2	0.06911	chr7:63519305:SNP	33	0	5.19E-228	2.98E-179	rs4467830	26144	0.0093868	0.0115342	0.0130703	chr7:63519305:SNP	0.001157
G	A	0	0	-0.4819135	-0.4777357	565	1	0	cg15509177	++++++++++++++++++++++++?++++++?++++	0.4426	0.0289	97.1348378	66	3.10E-08	chr13:19833926:SNP	34	0	5.24E-228	1.36E-88	rs9507743	26530	0.0082046	0.0148192	0.02415	chr13:19833926:SNP	0.0045071
C	T	0	0	-0.4765067	-0.4733584	898	1	0	cg25793785	++++++++++++++++++++++++++++++++++++	0.2494	0.0188	76.0916947	54	7.13E-05	chr19:38306885:SNP	36	0	5.94E-228	6.63E-118	rs241943	27746	0.0094947	0.0146852	0.0206419	chr19:38306885:SNP	0.0038569
T	C	0	0	-0.4765405	-0.4734103	898	1	0	cg25793785	------------------------------------	0.2494	0.0188	76.1332623	54	7.04E-05	chr19:38307904:SNP	36	0	6.82E-228	8.47E-118	rs241942	27746	0.0094945	0.0146887	0.0206528	chr19:38307904:SNP	0.0038607
T	C	0	0	0.3844163	0.3781404	942	1	0	cg27108629	+??+++++++++++++++++++++++++++++++++	0.3892	0.0254	54.9515726	39.9	0.009594	chr12:34408165:SNP	34	0	6.89E-228	3.16E-158	rs7976632	26426	0.0086137	0.0117329	0.0143435	chr12:34408165:SNP	0.0017042
G	A	0	0	-0.4367119	-0.4350764	565	1	0	cg15509177	+++++++++++++++++++++?++?+?+++++++++	0.349	0.0256	69.3997053	53.9	0.0001413	chr13:19829127:SNP	33	0	7.83E-228	1.43E-118	rs4614564	26286	0.0086981	0.0135011	0.0188639	chr13:19829127:SNP	0.0029576
T	C	0	0	0.3788752	0.3776445	864	1	0	cg24729221	++++++++++++++++++?++?++++++++++++++	0.2944	0.0229	48.6206012	32.1	0.03902	chr7:63496480:SNP	34	0	9.06E-228	6.74E-170	rs1347878	26909	0.0092553	0.0117206	0.0136364	chr7:63496480:SNP	0.0013968
A	G	0	0	-0.5538766	-0.5456438	898	1	0	cg25793785	------------------------------------	0.2107	0.017	91.9502177	61.9	5.22E-07	chr19:38172019:SNP	36	0	1.16E-227	3.16E-99	rs11670655	27747	0.0099712	0.0169386	0.0261959	chr19:38172019:SNP	0.0058954
A	T	0	0	-0.4365697	-0.4347443	565	1	0	cg15509177	---------------------?--?-?---------	0.3498	0.025	69.3385279	53.8	0.0001438	chr13:19821587:SNP	33	0	1.38E-227	1.20E-118	rs1854786	26286	0.0087001	0.0134982	0.0188516	chr13:19821587:SNP	0.0029542
T	C	0	0	-0.4365697	-0.4347443	565	1	0	cg15509177	---------------------?--?-?---------	0.3498	0.025	69.3385279	53.8	0.0001438	chr13:19822102:SNP	33	0	1.38E-227	1.20E-118	rs9551279	26286	0.0087001	0.0134982	0.0188516	chr13:19822102:SNP	0.0029542
G	T	0	0	-0.476534	-0.4732869	898	1	0	cg25793785	++++++++++++++++++++++++++++++++++++	0.249	0.0181	76.3328805	54.1	6.64E-05	chr19:38310660:SNP	36	0	3.91E-227	3.68E-117	rs241937	27745	0.0094957	0.0147096	0.0207096	chr19:38310660:SNP	0.0038803
C	G	0	0	0.3777534	0.3778039	898	1	0	cg25793785	++++++++++++++++++++++++++++++++++++	0.1604	0.0147	37.040546	5.5	0.375	chr19:37934472:SNP	36	2.21E-245	4.50E-227	2.56E-219	rs75832502	27741	0.0112916	0.0117436	0.0119499	chr19:37934472:SNP	0.0002708
A	G	0	0	-0.5529228	-0.5436587	898	1	0	cg25793785	------------------------------------	0.2091	0.017	90.8878015	61.5	7.38E-07	chr19:38034722:SNP	36	0	5.83E-227	2.75E-100	rs10417204	27748	0.010016	0.0169033	0.0260095	chr19:38034722:SNP	0.0058348
T	C	0	0	-0.4379834	-0.4346302	565	1	0	cg15509177	-------?-?----------??----?---------	0.3846	0.0307	61.2214731	51	0.0006533	chr13:19917967:SNP	31	0	6.56E-227	4.34E-127	rs9512690	23801	0.0089495	0.0135149	0.0182634	chr13:19917967:SNP	0.0026256
G	T	0	0	0.3782104	0.3770071	864	1	0	cg24729221	------------------?--?--------------	0.2939	0.0231	48.6457102	32.2	0.03882	chr7:63506636:SNP	34	0	9.18E-227	4.05E-169	rs6959059	26954	0.0092558	0.0117269	0.0136441	chr7:63506636:SNP	0.0013994
C	A	0	0	-0.5557293	-0.5477797	898	1	0	cg25793785	++++++++++++++++++++++++++++++++++++	0.2102	0.017	92.978977	62.4	3.73E-07	chr19:38223167:SNP	36	0	1.07E-226	1.21E-97	rs4482404	27739	0.0099753	0.0170414	0.0264999	chr19:38223167:SNP	0.0060075
C	G	0	0	0.3841958	0.3777751	942	1	0	cg27108629	+??+++++++++++++++++++++++++++++++++	0.389	0.0254	55.0082897	40	0.009466	chr12:34371846:SNP	34	0	1.26E-226	2.39E-157	rs11053165	26397	0.0086241	0.0117544	0.0143757	chr12:34371846:SNP	0.0017129
C	T	0	0	-0.5126553	-0.510296	499	1	0	cg13587180	++++++++++++++++++++++++?+++++++++++	0.383	0.0163	115.5676097	70.6	8.13E-11	chr4:42407428:SNP	35	0	1.48E-226	1.23E-75	rs13105589	27246	0.0081953	0.0158803	0.0278562	chr4:42407428:SNP	0.0057161
G	A	0	0	-0.4778068	-0.4728674	565	1	0	cg15509177	+++++++++++++++++++++?++?+?+++++++++	0.4411	0.0278	91.6876428	65.1	1.15E-07	chr13:19827895:SNP	33	0	1.79E-226	1.16E-90	rs2774473	26292	0.0082588	0.0147182	0.0236634	chr13:19827895:SNP	0.0042541
C	T	0	0	-0.5532685	-0.5448963	898	1	0	cg25793785	++++++++++++++++++++++++++++++++++++	0.2101	0.0175	91.831835	61.9	5.43E-07	chr19:38165455:SNP	36	0	1.99E-226	7.72E-99	rs34351186	27713	0.0099931	0.0169619	0.0262195	chr19:38165455:SNP	0.0059089
T	A	0	0	-0.5527367	-0.5434645	898	1	0	cg25793785	++++++++++++++++++++++++++++++++++++	0.2092	0.017	91.0683675	61.6	6.96E-07	chr19:38030441:SNP	36	0	2.04E-226	7.43E-100	rs1038085	27748	0.0100148	0.0169177	0.026058	chr19:38030441:SNP	0.0058522
A	G	0	0	-0.4762132	-0.4729749	898	1	0	cg25793785	------------------------------------	0.2489	0.018	76.4727806	54.2	6.38E-05	chr19:38316236:SNP	36	0	2.26E-226	1.42E-116	rs12462485	27745	0.0094962	0.0147249	0.0207486	chr19:38316236:SNP	0.0038938
G	T	0	0	-0.5119635	-0.5093617	499	1	0	cg13587180	++++++++++++++++++++++++?+++++++++++	0.3817	0.0165	114.9644814	70.4	1.01E-10	chr4:42401416:SNP	35	0	2.36E-226	4.32E-76	rs3103222	27254	0.008202	0.0158583	0.0277334	chr4:42401416:SNP	0.0056838
C	G	0	0	-0.5563301	-0.5484312	898	1	0	cg25793785	------------------------------------	0.2102	0.0172	93.4423342	62.5	3.20E-07	chr19:38233500:SNP	36	0	2.42E-226	5.66E-97	rs111516408	27745	0.0099716	0.0170752	0.026622	chr19:38233500:SNP	0.0060508
C	A	0	0	-0.4364455	-0.4347604	565	1	0	cg15509177	+++++++++++++++++++++?++?+?+++++++++	0.349	0.0257	69.7305663	54.1	0.0001282	chr13:19826933:SNP	33	0	2.43E-226	2.84E-117	rs67587195	26285	0.0087001	0.0135361	0.0189581	chr13:19826933:SNP	0.0029851
C	A	0	0	0.3840939	0.3777632	942	1	0	cg27108629	-??---------------------------------	0.389	0.0254	55.1720866	40.2	0.009106	chr12:34387092:SNP	34	0	2.56E-226	1.26E-156	rs11053167	26417	0.0086163	0.0117621	0.0144054	chr12:34387092:SNP	0.0017225
A	C	0	0	-0.4397802	-0.4353172	565	1	0	cg15509177	-------?-?----?------?--?-?---------	0.3672	0.0359	55.5026027	47.8	0.002164	chr13:19926644:SNP	30	0	3.64E-226	3.73E-135	rs7995105	22781	0.009287	0.0135588	0.0177742	chr13:19926644:SNP	0.0024036
A	G	0	0	-0.4668522	-0.4634953	898	1	0	cg25793785	------------------?-----------------	0.2509	0.0186	70.3123134	51.6	0.0002483	chr19:38456823:SNP	35	0	4.25E-226	3.51E-123	rs1643470	27314	0.0095641	0.0144386	0.0197786	chr19:38456823:SNP	0.0034626
A	C	0	0	0.386689	0.3802795	942	1	0	cg27108629	+??+++++++++++++?++++++?+++++++?++++	0.3889	0.0258	48.7203007	38.4	0.01678	chr12:34469250:SNP	31	0	4.75E-226	4.90E-160	rs11053216	25078	0.0088333	0.0118476	0.0143454	chr12:34469250:SNP	0.0015341
C	T	0	0	-0.5553395	-0.5471334	898	1	0	cg25793785	++++++++++++++++++++++++++++++++++++	0.2103	0.0172	93.0958517	62.4	3.59E-07	chr19:38218700:SNP	36	0	5.31E-226	2.63E-97	rs12982288	27739	0.0099734	0.0170477	0.0265282	chr19:38218700:SNP	0.0060172
A	G	0	0	-0.5539054	-0.5455437	898	1	0	cg25793785	------------------------------------	0.2107	0.017	92.5642929	62.2	4.27E-07	chr19:38157778:SNP	36	0	5.48E-226	6.75E-98	rs2927741	27744	0.009974	0.0169987	0.0263782	chr19:38157778:SNP	0.0059623
G	C	0	0	-0.4237193	-0.4191381	565	1	0	cg15509177	+++++++++++++++++++++?++?+?+++++++++	0.3185	0.0314	61.3861069	47.9	0.001347	chr13:19942741:SNP	33	0	6.41E-226	3.12E-134	rs35220645	26282	0.0089582	0.013062	0.0171847	chr13:19942741:SNP	0.0024655
T	C	0	0	-0.4775147	-0.4724797	565	1	0	cg15509177	---------------------?--?-?---------	0.4409	0.0279	91.7254074	65.1	1.13E-07	chr13:19827805:SNP	33	0	6.55E-226	1.83E-90	rs2611302	26293	0.0082596	0.0147246	0.0236756	chr13:19827805:SNP	0.0042577
G	T	0	0	-0.5526261	-0.5438671	898	1	0	cg25793785	++++++++++++++++++++++++++++++++++++	0.2102	0.0169	92.0416485	62	5.07E-07	chr19:38043260:SNP	36	0	7.47E-226	1.65E-98	rs4803228	27750	0.0099757	0.0169516	0.0262336	chr19:38043260:SNP	0.0059096
A	G	0	0	-0.4741199	-0.4709753	898	1	0	cg25793785	------------------------------------	0.2481	0.0179	76.0182253	54	7.28E-05	chr19:38346685:SNP	36	0	1.51E-225	8.89E-117	rs4802134	27739	0.0095026	0.0146897	0.0206391	chr19:38346685:SNP	0.0038564
G	A	0	0	-0.5528584	-0.543547	898	1	0	cg25793785	++++++++++++++++++++++++++++++++++++	0.2092	0.0171	91.4604546	61.7	6.13E-07	chr19:38030265:SNP	36	0	1.52E-225	4.65E-99	rs2385125	27740	0.0100148	0.0169533	0.0261703	chr19:38030265:SNP	0.0058932
A	G	0	0	-0.5538464	-0.5455149	898	1	0	cg25793785	------------------------------------	0.2105	0.017	92.7333649	62.3	4.04E-07	chr19:38138339:SNP	36	0	1.92E-225	1.80E-97	rs2972456	27746	0.0099769	0.0170186	0.0264341	chr19:38138339:SNP	0.0059833
T	A	0	0	-0.5537304	-0.5454465	898	1	0	cg25793785	++++++++++++++++++++++++++++++++++++	0.2105	0.0171	92.7201768	62.3	4.06E-07	chr19:38134580:SNP	36	0	2.23E-225	1.93E-97	rs2972459	27743	0.0099779	0.0170189	0.0264329	chr19:38134580:SNP	0.0059831
T	C	0	0	-0.4706993	-0.4678462	898	1	0	cg25793785	------------------?-----------------	0.2501	0.0186	71.9256034	52.7	0.0001568	chr19:38426435:SNP	35	0	2.32E-225	1.03E-119	rs697433	27293	0.0095643	0.0145981	0.0202329	chr19:38426435:SNP	0.0036163
C	T	0	0	-0.5544973	-0.5462642	898	1	0	cg25793785	++++++++++++++++++++++++++++++++++++	0.2106	0.017	93.1424124	62.4	3.54E-07	chr19:38197599:SNP	36	0	2.43E-225	5.23E-97	rs35415221	27746	0.009969	0.0170458	0.0265296	chr19:38197599:SNP	0.0060166
G	T	0	0	-0.552862	-0.5435258	898	1	0	cg25793785	++++++++++++++++++++++++++++++++++++	0.2093	0.0171	91.5513158	61.8	5.95E-07	chr19:38030003:SNP	36	0	2.44E-225	6.96E-99	rs2199644	27743	0.010014	0.0169604	0.0261941	chr19:38030003:SNP	0.0059017
T	A	0	0	-0.5548257	-0.5466453	898	1	0	cg25793785	++++++++++++++++++++++++++++++++++++	0.2105	0.017	93.2870149	62.5	3.37E-07	chr19:38205309:SNP	36	0	2.57E-225	8.10E-97	rs118097513	27747	0.0099694	0.0170586	0.0265718	chr19:38205309:SNP	0.006032
T	C	0	0	-0.5548306	-0.5466531	898	1	0	cg25793785	------------------------------------	0.2105	0.0169	93.2931379	62.5	3.37E-07	chr19:38205722:SNP	36	0	2.60E-225	8.29E-97	rs34607899	27747	0.0099693	0.0170591	0.0265735	chr19:38205722:SNP	0.0060326
A	G	0	0	-0.5548694	-0.5466752	898	1	0	cg25793785	------------------------------------	0.2105	0.017	93.3048963	62.5	3.35E-07	chr19:38207632:SNP	36	0	2.61E-225	8.39E-97	rs11668434	27749	0.0099691	0.0170598	0.0265761	chr19:38207632:SNP	0.0060335
T	C	0	0	-0.3864389	-0.3854829	344	1	0	cg09092052	------------------------------------	0.2351	0.0297	49.0105464	28.6	0.05826	chr15:45579948:SNP	36	0	3.13E-225	5.34E-175	rs1706824	27725	0.009785	0.0120317	0.013702	chr15:45579948:SNP	0.0013962
G	C	0	0	-0.5417309	-0.539461	293	1	0	cg07624705	++++?++++++++++++++++?+??+++++++++++	0.1614	0.0232	59.2896586	47.7	0.001635	chr19:19467085:SNP	32	0	3.88E-225	3.64E-132	rs756997	25893	0.0115785	0.0168412	0.0221447	chr19:19467085:SNP	0.0039669
C	T	0	0	0.3791676	0.3779519	864	1	0	cg24729221	------------------?--?--------------	0.2938	0.023	49.2003967	32.9	0.03459	chr7:63509260:SNP	34	0	3.88E-225	3.35E-166	rs4621679	26965	0.0092558	0.0117991	0.0137997	chr7:63509260:SNP	0.001449
G	C	0	0	-0.5550035	-0.547018	898	1	0	cg25793785	++++++++++++++++++++++++++++++++++++	0.2105	0.017	93.5145145	62.6	3.13E-07	chr19:38211567:SNP	36	0	5.00E-225	2.11E-96	rs35214625	27749	0.0099702	0.0170813	0.0266389	chr19:38211567:SNP	0.0060566
C	G	0	0	-0.5124145	-0.5099587	499	1	0	cg13587180	------------------------?-----------	0.3832	0.0164	116.210124	70.7	6.43E-11	chr4:42408441:SNP	35	0	5.11E-225	9.61E-75	rs34097186	27237	0.0081959	0.0159244	0.0280132	chr4:42408441:SNP	0.005762
T	C	0	0	-0.5534397	-0.5451989	898	1	0	cg25793785	------------------------------------	0.2107	0.017	92.8634094	62.3	3.87E-07	chr19:38143400:SNP	36	0	5.53E-225	4.17E-97	rs2972454	27744	0.0099747	0.0170262	0.0264653	chr19:38143400:SNP	0.0059941
T	C	0	0	-0.4674616	-0.4664684	565	1	0	cg15509177	--------------?---?--?--?-?---?-----	0.4423	0.0293	70.9961393	59.2	2.21E-05	chr13:19818469:SNP	30	0	5.55E-225	9.23E-104	rs521244	23145	0.0088275	0.0145675	0.021611	chr13:19818469:SNP	0.0034376
C	T	0	0	-0.563342	-0.5547959	898	1	0	cg25793785	++++++++++++++++++++++++++++++++++++	0.2093	0.016	96.0995977	63.6	1.33E-07	chr19:38246996:SNP	36	0	5.73E-225	6.85E-94	rs7254828	27718	0.0099813	0.0173265	0.0274057	chr19:38246996:SNP	0.0063376
T	G	0	0	0.3603842	0.3595939	647	1	0	cg17932096	+++++++?+?++++++++++++++?+??++++++++	0.2167	0.0216	31.1759342	3.8	0.4068	chr4:58030045:SNP	31	5.77E-239	7.19E-225	1.96E-221	rs73242666	23716	0.0109173	0.0112328	0.0113452	chr4:58030045:SNP	0.0001473
A	G	0	0	-0.5546495	-0.5468534	898	1	0	cg25793785	------------------------------------	0.2093	0.0175	93.1871185	62.4	3.48E-07	chr19:38228211:SNP	36	0	9.70E-225	1.64E-96	rs62108355	27724	0.0099931	0.0170872	0.0266064	chr19:38228211:SNP	0.0060505
A	C	0	0	-0.5598331	-0.5515537	898	1	0	cg25793785	------------------------------------	0.2098	0.0159	95.2677999	63.3	1.75E-07	chr19:38223994:SNP	36	0	1.13E-224	1.52E-94	rs3112435	27745	0.0099704	0.0172367	0.0271387	chr19:38223994:SNP	0.0062381
G	A	0	0	-0.5244256	-0.5180938	293	1	0	cg07624705	+++++++++++++++++++++++?++++++++++++	0.1547	0.026	60.6068239	43.9	0.003328	chr19:19378671:SNP	35	0	1.14E-224	1.16E-142	rs998732	27231	0.0115687	0.0161912	0.0206218	chr19:19378671:SNP	0.0037088
C	T	0	0	-0.5548592	-0.5464992	898	1	0	cg25793785	++++++++++++++++++++++++++++++++++++	0.2106	0.0169	93.5109449	62.6	3.13E-07	chr19:38191688:SNP	36	0	1.21E-224	2.36E-96	rs62108339	27744	0.0099706	0.0170799	0.0266388	chr19:38191688:SNP	0.0060564
A	C	0	0	-0.5548773	-0.5465115	898	1	0	cg25793785	------------------------------------	0.2106	0.0169	93.518089	62.6	3.13E-07	chr19:38192798:SNP	36	0	1.22E-224	2.40E-96	rs34782935	27746	0.0099704	0.0170803	0.0266405	chr19:38192798:SNP	0.0060569
C	T	0	0	-0.5537135	-0.5453878	898	1	0	cg25793785	++++++++++++++++++++++++++++++++++++	0.2106	0.017	93.1471849	62.4	3.53E-07	chr19:38142937:SNP	36	0	1.86E-224	1.28E-96	rs2385116	27744	0.0099748	0.0170522	0.0265465	chr19:38142937:SNP	0.0060236
T	C	0	0	-0.5537135	-0.5453878	898	1	0	cg25793785	------------------------------------	0.2106	0.017	93.1471849	62.4	3.53E-07	chr19:38143773:SNP	36	0	1.86E-224	1.28E-96	rs2972453	27744	0.0099748	0.0170522	0.0265465	chr19:38143773:SNP	0.0060236
T	C	0	0	-0.5622189	-0.5532857	898	1	0	cg25793785	------------------------------------	0.209	0.0159	95.7283062	63.4	1.50E-07	chr19:38245770:SNP	36	0	1.90E-224	3.39E-94	rs11665877	27736	0.0099835	0.0172996	0.0273058	chr19:38245770:SNP	0.0063021
A	G	0	0	-0.4766883	-0.4719722	565	1	0	cg15509177	-------?----------------?-----------	0.4409	0.0279	95.4866396	65.4	5.47E-08	chr13:19854434:SNP	34	0	1.91E-224	5.70E-89	rs3002074	26443	0.0082378	0.0147572	0.0238364	chr13:19854434:SNP	0.0044274
T	C	0	0	-0.5549448	-0.5465562	898	1	0	cg25793785	------------------------------------	0.2105	0.0171	93.6273765	62.6	3.02E-07	chr19:38184933:SNP	36	0	2.12E-224	4.11E-96	rs12983298	27746	0.0099724	0.017091	0.0266769	chr19:38184933:SNP	0.0060705
T	C	0	0	-0.4706297	-0.4679185	898	1	0	cg25793785	------------------?-----------------	0.2502	0.0185	72.3499067	53	0.0001388	chr19:38421949:SNP	35	0	2.26E-224	2.21E-118	rs8110417	27293	0.0095611	0.0146328	0.0203455	chr19:38421949:SNP	0.0036541
T	C	0	0	-0.5552043	-0.5470309	898	1	0	cg25793785	------------------------------------	0.2103	0.0172	93.7777039	62.7	2.87E-07	chr19:38212070:SNP	36	0	2.30E-224	6.64E-96	rs35015599	27740	0.0099721	0.0171072	0.0267189	chr19:38212070:SNP	0.0060861
C	T	0	0	-0.5117841	-0.5093267	499	1	0	cg13587180	++++++++++++++++++++++++?+++++++++++	0.383	0.0162	116.3115553	70.8	6.20E-11	chr4:42403561:SNP	35	0	2.33E-224	1.73E-74	rs55934419	27236	0.008193	0.0159283	0.0280278	chr4:42403561:SNP	0.0057654
G	A	0	0	-0.4774814	-0.4723471	565	1	0	cg15509177	+++++++++++++++++++++?++?+?+++++++++	0.4391	0.0277	92.3180069	65.3	9.23E-08	chr13:19825153:SNP	33	0	2.54E-224	2.70E-89	rs628555	26287	0.0082607	0.014773	0.0238317	chr13:19825153:SNP	0.0043012
C	T	0	0	-0.4226245	-0.4189032	344	1	0	cg09092052	++++++??++++++++++++++++?+++++++++++	0.3744	0.0246	64.8578832	50.7	0.0005196	chr15:45548635:SNP	33	0	2.68E-224	5.25E-126	rs12908581	25584	0.0087328	0.0131022	0.0176997	chr15:45548635:SNP	0.002621
G	A	0	0	-0.5563452	-0.5481767	898	1	0	cg25793785	++++++++++++++++++++++++++++++++++++	0.2101	0.0171	94.2077881	62.8	2.49E-07	chr19:38236974:SNP	36	0	2.74E-224	2.03E-95	rs57308437	27736	0.0099728	0.0171459	0.0268433	chr19:38236974:SNP	0.0061316
T	C	0	0	-0.5622355	-0.5533017	898	1	0	cg25793785	------------------------------------	0.209	0.0158	95.8622296	63.5	1.44E-07	chr19:38243723:SNP	36	0	3.81E-224	6.15E-94	rs36020184	27733	0.0099838	0.0173118	0.0273449	chr19:38243723:SNP	0.0063164
A	G	0	0	-0.5552392	-0.5471336	898	1	0	cg25793785	------------------------------------	0.2104	0.017	93.9476541	62.7	2.71E-07	chr19:38208355:SNP	36	0	4.57E-224	1.46E-95	rs112936061	27745	0.0099729	0.0171219	0.0267694	chr19:38208355:SNP	0.0061046
A	T	0	0	-0.4773706	-0.4722945	565	1	0	cg15509177	---------------------?--?-?---------	0.4391	0.0277	92.454526	65.4	8.81E-08	chr13:19826522:SNP	33	0	5.71E-224	5.22E-89	rs2343065	26287	0.0082602	0.0147831	0.0238653	chr13:19826522:SNP	0.0043104
A	G	0	0	-0.5620461	-0.553069	898	1	0	cg25793785	------------------------------------	0.2089	0.0158	95.8078228	63.5	1.47E-07	chr19:38243456:SNP	36	0	6.77E-224	6.30E-94	rs36092052	27729	0.0099867	0.0173143	0.0273373	chr19:38243456:SNP	0.0063145
A	G	0	0	-0.4749594	-0.4716463	898	1	0	cg25793785	------------------------------------	0.2486	0.0178	76.9363339	54.5	5.57E-05	chr19:38353292:SNP	36	0	8.36E-224	1.42E-114	rs11668384	27742	0.0094974	0.0147683	0.020877	chr19:38353292:SNP	0.0039383
G	C	0	0	-0.4749594	-0.4716463	898	1	0	cg25793785	++++++++++++++++++++++++++++++++++++	0.2486	0.0178	76.9363339	54.5	5.57E-05	chr19:38355130:SNP	36	0	8.36E-224	1.42E-114	rs4803536	27742	0.0094974	0.0147683	0.020877	chr19:38355130:SNP	0.0039383
G	A	0	0	-0.4749594	-0.4716463	898	1	0	cg25793785	++++++++++++++++++++++++++++++++++++	0.2486	0.0178	76.9363339	54.5	5.57E-05	chr19:38355546:SNP	36	0	8.36E-224	1.42E-114	rs8103882	27742	0.0094974	0.0147683	0.020877	chr19:38355546:SNP	0.0039383
C	A	0	0	-0.4752007	-0.471824	898	1	0	cg25793785	++++++++++++++++++++++++++++++++++++	0.2487	0.0178	77.0448475	54.6	5.39E-05	chr19:38348718:SNP	36	0	9.33E-224	1.98E-114	rs11083438	27742	0.0094949	0.0147755	0.0209008	chr19:38348718:SNP	0.0039464
G	A	0	0	-0.5534778	-0.5451113	898	1	0	cg25793785	++++++++++++++++++++++++++++++++++++	0.2105	0.017	93.3275499	62.5	3.33E-07	chr19:38146773:SNP	36	0	9.39E-224	3.75E-96	rs1871197	27739	0.0099759	0.0170706	0.0266007	chr19:38146773:SNP	0.0060437
C	A	0	0	-0.4579038	-0.4560752	565	1	0	cg15509177	+++++++++++++++++++++?++?+?+++++++++	0.2836	0.0185	69.7318091	54.1	0.0001281	chr13:19825994:SNP	33	0	9.40E-224	1.76E-115	rs66489554	26266	0.0091995	0.0142824	0.0200467	chr13:19825994:SNP	0.0033353
C	A	0	0	-0.5622132	-0.5532887	898	1	0	cg25793785	++++++++++++++++++++++++++++++++++++	0.209	0.0159	96.0722349	63.6	1.34E-07	chr19:38246774:SNP	36	0	1.15E-223	1.56E-93	rs12981237	27735	0.0099836	0.0173302	0.0274042	chr19:38246774:SNP	0.0063379
A	G	0	0	0.3962896	0.3941344	499	1	0	cg13587180	+++++?++++++++++++++++++++++?+++++++	0.2556	0.0178	49.2717001	33	0.03408	chr4:42478626:SNP	34	0	1.56E-223	3.39E-166	rs6812080	26644	0.0096599	0.0123488	0.0144231	chr4:42478626:SNP	0.0015866
G	A	0	0	-0.4363827	-0.4345636	565	1	0	cg15509177	+++++++++++++++++++++?++?+?+++++++++	0.3474	0.0249	70.3045	54.5	0.0001082	chr13:19823680:SNP	33	0	1.59E-223	5.32E-115	rs57984674	26269	0.0087141	0.0136158	0.019145	chr13:19823680:SNP	0.0030405
T	C	0	0	-0.5553967	-0.5470015	898	1	0	cg25793785	------------------------------------	0.2102	0.0172	94.0708971	62.8	2.61E-07	chr19:38219241:SNP	36	0	1.60E-223	2.51E-95	rs12972712	27739	0.0099752	0.0171387	0.0268107	chr19:38219241:SNP	0.0061204
G	C	0	0	0.3788297	0.3776607	864	1	0	cg24729221	------------------?--?--------------	0.2941	0.023	49.479053	33.3	0.03263	chr7:63498814:SNP	34	0	1.64E-223	3.93E-164	rs1821956	26963	0.009254	0.0118332	0.0138751	chr7:63498814:SNP	0.0014733
C	G	0	0	-0.4852998	-0.4827888	915	1	0	cg26332114	------------------------?-?---------	0.2864	0.0254	81.1185717	59.3	6.24E-06	chr19:57740719:SNP	34	0	1.80E-223	6.98E-103	rs1008073	26626	0.0091667	0.0151286	0.0225331	chr19:57740719:SNP	0.004219
A	G	0	0	-0.4753365	-0.4717911	898	1	0	cg25793785	------------------------------------	0.2492	0.0183	77.160056	54.6	5.21E-05	chr19:38340163:SNP	36	0	2.07E-223	3.53E-114	rs6508745	27717	0.009494	0.014786	0.0209303	chr19:38340163:SNP	0.0039566
G	A	0	0	-0.5106972	-0.5084546	499	1	0	cg13587180	++++++++++++++++++++++++?+++++++++++	0.3836	0.0162	116.3512612	70.8	6.11E-11	chr4:42402992:SNP	35	0	2.19E-223	4.60E-74	rs66671329	27233	0.0081969	0.0159359	0.0280506	chr4:42402992:SNP	0.0057733
A	G	0	0	-0.5522561	-0.5440622	898	1	0	cg25793785	------------------------------------	0.2112	0.0174	93.3245953	62.5	3.33E-07	chr19:38170960:SNP	36	0	2.40E-223	6.07E-96	rs11667454	27747	0.0099652	0.0170534	0.0265715	chr19:38170960:SNP	0.0060304
T	C	0	0	-0.5522561	-0.5440622	898	1	0	cg25793785	------------------------------------	0.2112	0.0174	93.3245953	62.5	3.33E-07	chr19:38171110:SNP	36	0	2.40E-223	6.07E-96	rs11667457	27747	0.0099652	0.0170534	0.0265715	chr19:38171110:SNP	0.0060304
A	G	0	0	-0.4747455	-0.4715455	898	1	0	cg25793785	------------------------------------	0.2486	0.0178	77.0870324	54.6	5.32E-05	chr19:38359605:SNP	36	0	2.41E-223	4.78E-114	rs6508748	27742	0.0094968	0.0147805	0.0209165	chr19:38359605:SNP	0.0039518
C	T	0	0	-0.4747455	-0.4715455	898	1	0	cg25793785	++++++++++++++++++++++++++++++++++++	0.2486	0.0178	77.0870324	54.6	5.32E-05	chr19:38359649:SNP	36	0	2.41E-223	4.78E-114	rs8105694	27742	0.0094968	0.0147805	0.0209165	chr19:38359649:SNP	0.0039518
C	T	0	0	0.3788657	0.3776848	864	1	0	cg24729221	------------------?--?--------------	0.2939	0.0228	49.5560665	33.4	0.0321	chr7:63502235:SNP	34	0	3.27E-223	1.08E-163	rs6975985	26968	0.0092531	0.011842	0.0138953	chr7:63502235:SNP	0.0014799
G	T	0	0	-0.4233154	-0.41833	565	1	0	cg15509177	+++++++++++++++++++++?++?+?+++++++++	0.3184	0.0317	61.7216848	48.2	0.001231	chr13:19942499:SNP	33	0	3.34E-223	3.16E-132	rs11840441	26257	0.0089693	0.0131167	0.0173001	chr13:19942499:SNP	0.0024999
T	C	0	0	0.3788879	0.3777089	864	1	0	cg24729221	++++++++++++++++++?++?++++++++++++++	0.2941	0.023	49.5720123	33.4	0.032	chr7:63500864:SNP	34	0	3.34E-223	1.25E-163	rs1946853	26968	0.0092524	0.011843	0.0138988	chr7:63500864:SNP	0.0014811
T	C	0	0	-0.4584399	-0.4567497	565	1	0	cg15509177	---------------------?--?-?---------	0.2837	0.0183	70.201223	54.4	0.0001116	chr13:19829652:SNP	33	0	3.88E-223	2.31E-114	rs58967853	26266	0.009194	0.0143234	0.0201697	chr13:19829652:SNP	0.003373
G	A	0	0	0.3839883	0.3775112	942	1	0	cg27108629	-??---------------------------------	0.3879	0.0256	55.7838488	40.8	0.007871	chr12:34377803:SNP	34	0	4.23E-223	5.94E-153	rs10844843	26414	0.0086225	0.0118396	0.0145757	chr12:34377803:SNP	0.0017726
C	T	0	0	-0.4745529	-0.471354	898	1	0	cg25793785	++++++++++++++++++++++++++++++++++++	0.2489	0.0182	77.072747	54.6	5.35E-05	chr19:38366554:SNP	36	0	4.44E-223	5.84E-114	rs8112364	27735	0.0094984	0.0147834	0.0209161	chr19:38366554:SNP	0.0039518
D	I	0	0	0.3786001	0.3786001	864	1	0	cg24729221	?++??++???++?++?++?+??++?+?+?++??+++	0.2972	0.0248	16.1302997	0	0.6486	chr7:63519328:INDEL	20	5.06E-223	5.06E-223	5.06E-223	chr7:63519328:D	16305	0.0118758	0.0118758	0.0118758	chr7:63519328:INDEL	0
T	G	0	0	0.3737928	0.3689359	942	1	0	cg27108629	+??+++++++++++?+?++++++?++++++?+++++	0.3912	0.0261	41.6322503	30.3	0.06058	chr12:34529010:SNP	30	0	5.64E-223	1.95E-175	rs11053258	23082	0.0092204	0.0115739	0.0132368	chr12:34529010:SNP	0.001131
A	G	0	0	-0.4581059	-0.4562519	565	1	0	cg15509177	---------------------?--?-?---------	0.2838	0.0183	70.1355741	54.4	0.0001138	chr13:19825894:SNP	33	0	9.79E-223	2.52E-114	rs67698001	26265	0.0091975	0.0143208	0.0201585	chr13:19825894:SNP	0.0033696
T	C	0	0	-0.4345238	-0.4300887	344	1	0	cg09092052	------??----------------?-----------	0.35	0.0248	67.3872736	52.5	0.0002535	chr15:45611414:SNP	33	0	1.21E-222	8.45E-121	rs1706798	25570	0.008829	0.0135024	0.0185925	chr15:45611414:SNP	0.0028852
C	A	0	0	-0.4581769	-0.4563357	565	1	0	cg15509177	+++++++++++++++++++++?++?+?+++++++++	0.2837	0.0183	70.2103002	54.4	0.0001113	chr13:19824808:SNP	33	0	1.50E-222	4.18E-114	rs9553842	26266	0.0091981	0.0143295	0.0201813	chr13:19824808:SNP	0.0033766
C	T	0	0	-0.4581769	-0.4563357	565	1	0	cg15509177	+++++++++++++++++++++?++?+?+++++++++	0.2837	0.0183	70.2103002	54.4	0.0001113	chr13:19826054:SNP	33	0	1.50E-222	4.18E-114	rs67453056	26266	0.0091981	0.0143295	0.0201813	chr13:19826054:SNP	0.0033766
G	T	0	0	0.4557673	0.4547991	187	1	0	cg04742556	-------?------?---------?-??-----?--	0.3999	0.0279	63.4710453	54.3	0.0002242	chr4:58064706:SNP	30	0	2.10E-222	1.71E-116	rs10028413	22812	0.0090762	0.014286	0.0198648	chr4:58064706:SNP	0.0029921
G	C	0	0	-0.4745088	-0.4716018	898	1	0	cg25793785	++++++++++++++++++++++++++++++++++++	0.2491	0.018	77.5247043	54.9	4.68E-05	chr19:38378539:SNP	36	0	2.44E-222	8.70E-113	rs10422056	27741	0.009492	0.0148159	0.0210246	chr19:38378539:SNP	0.0039891
C	A	0	0	-0.5241912	-0.5179196	293	1	0	cg07624705	+++++++++++++++++++++++?++++++++++++	0.1547	0.026	61.2046292	44.4	0.002863	chr19:19378245:SNP	35	0	2.86E-222	8.60E-140	rs72999059	27231	0.0115693	0.0162736	0.0208263	chr19:19378245:SNP	0.0037925
G	T	0	0	-0.4753165	-0.4719011	898	1	0	cg25793785	++++++++++++++++++++++++++++++++++++	0.2486	0.0179	77.5811276	54.9	4.60E-05	chr19:38349270:SNP	36	0	3.11E-222	6.84E-113	rs11083439	27742	0.0094967	0.0148289	0.0210505	chr19:38349270:SNP	0.0039983
G	A	0	0	-0.4753273	-0.4719071	898	1	0	cg25793785	++++++++++++++++++++++++++++++++++++	0.2486	0.0179	77.5767506	54.9	4.61E-05	chr19:38351229:SNP	36	0	3.26E-222	6.93E-113	rs12610891	27742	0.0094977	0.0148298	0.0210515	chr19:38351229:SNP	0.0039987
T	C	0	0	-0.4711818	-0.4686204	898	1	0	cg25793785	------------------?-----------------	0.25	0.0185	73.2718825	53.6	0.0001063	chr19:38414432:SNP	35	0	3.89E-222	1.17E-115	rs6508752	27268	0.0095645	0.0147291	0.020612	chr19:38414432:SNP	0.0037446
A	C	0	0	-0.4584456	-0.4568672	565	1	0	cg15509177	---------------------?--?-?---------	0.2841	0.0183	70.6334856	54.7	9.82E-05	chr13:19828327:SNP	33	0	4.19E-222	4.18E-113	rs73157983	26263	0.0091894	0.0143607	0.0202838	chr13:19828327:SNP	0.0034077
I	D	0	0	-0.3131005	-0.3124231	35	1	0	cg00805880	+++++++?+?++?+++++++?+++?++++++?++++	0.3812	0.0323	30.4930583	4.9	0.3897	chr1:203043577:INDEL	30	3.82E-240	5.91E-222	2.10E-217	chr1:203043577:I	22669	0.0094614	0.0098237	0.0099485	chr1:203043577:INDEL	0.0001409
A	G	0	0	-0.4794118	-0.4747135	565	1	0	cg15509177	------------------?--?--?-?---------	0.4418	0.0276	90.0136866	65.6	1.16E-07	chr13:19823103:SNP	32	0	6.33E-222	1.25E-87	rs2765182	25868	0.0083203	0.0149278	0.0241594	chr13:19823103:SNP	0.004274
C	T	0	0	-0.4586106	-0.4569414	565	1	0	cg15509177	+++++++++++++++++++++?++?+?+++++++++	0.2839	0.0184	70.7172419	54.7	9.58E-05	chr13:19831278:SNP	33	0	6.36E-222	6.21E-113	rs55949840	26270	0.0091889	0.014369	0.0203068	chr13:19831278:SNP	0.0034148
A	T	0	0	-0.4670615	-0.4635452	898	1	0	cg25793785	------------------?-----------------	0.2506	0.0184	71.5936051	52.5	0.0001725	chr19:38445328:SNP	35	0	6.76E-222	6.89E-119	rs353406	27306	0.0095681	0.0145775	0.0201475	chr19:38445328:SNP	0.0035879
A	G	0	0	-0.4713934	-0.468795	898	1	0	cg25793785	------------------?-----------------	0.2499	0.0187	73.4625665	53.7	0.0001005	chr19:38411981:SNP	35	0	7.17E-222	2.98E-115	rs1823051	27292	0.009561	0.0147435	0.0206581	chr19:38411981:SNP	0.00376
G	C	0	0	0.3825624	0.3759025	942	1	0	cg27108629	-??--------------------?------------	0.3903	0.0254	53.0664882	39.7	0.01104	chr12:34431486:SNP	33	0	7.61E-222	4.04E-155	rs7977186	25887	0.0086945	0.0118227	0.0144184	chr12:34431486:SNP	0.0016687
C	A	0	0	-0.4648055	-0.4630057	565	1	0	cg15509177	+++++++?+?++++++++++++++?++++++?++++	0.2828	0.0201	64.8962132	52.2	0.0003437	chr13:19857738:SNP	32	0	7.94E-222	1.20E-119	rs58780459	24276	0.0095468	0.0145629	0.0199854	chr13:19857738:SNP	0.0032355
G	A	0	0	-0.3870593	-0.3858577	344	1	0	cg09092052	++++++++++++++++++++++++++++++++++++	0.235	0.0296	49.8573104	29.8	0.04946	chr15:45555066:SNP	36	0	8.58E-222	5.89E-170	rs12913645	27750	0.0097779	0.0121373	0.0139285	chr15:45555066:SNP	0.0014784
T	C	0	0	0.3834152	0.3766042	942	1	0	cg27108629	+??++++++++++++++++++++?++++++++++++	0.3893	0.0257	53.3091848	40	0.01043	chr12:34419696:SNP	33	0	9.12E-222	1.55E-154	rs11053180	25919	0.0086909	0.0118469	0.0144782	chr12:34419696:SNP	0.0016865
G	A	0	0	-0.4674738	-0.46389	898	1	0	cg25793785	++++++++++++++++++?+++++++++++++++++	0.2508	0.0185	71.8171079	52.7	0.0001618	chr19:38453353:SNP	35	0	9.72E-222	1.85E-118	rs353413	27301	0.0095643	0.0145936	0.0202024	chr19:38453353:SNP	0.0036063
T	C	0	0	-0.4743988	-0.4714425	898	1	0	cg25793785	------------------------------------	0.2491	0.0179	77.7378682	55	4.39E-05	chr19:38377564:SNP	36	0	1.22E-221	3.93E-112	rs7253969	27742	0.0094918	0.0148346	0.0210821	chr19:38377564:SNP	0.0040087
G	A	0	0	-0.4230872	-0.4183572	565	1	0	cg15509177	+++++++++++++++++++++?++?+?+++++++++	0.3189	0.0317	62.2919973	48.6	0.001055	chr13:19942476:SNP	33	0	1.48E-221	6.24E-130	rs28404067	26257	0.0089618	0.0131666	0.0174452	chr13:19942476:SNP	0.0025435
C	G	0	0	-0.4859059	-0.483529	915	1	0	cg26332114	------------------------?-?---------	0.2863	0.0254	82.0895037	59.8	4.59E-06	chr19:57741441:SNP	34	0	1.69E-221	9.83E-101	rs12460654	26628	0.0091677	0.0152198	0.0228053	chr19:57741441:SNP	0.0043051
C	T	0	0	-0.5124968	-0.5100206	499	1	0	cg13587180	++++++++++++++++++++++++?+++++++++++	0.3833	0.0164	118.139471	71.2	3.17E-11	chr4:42411457:SNP	35	0	1.80E-221	2.23E-72	rs1141790	27239	0.0081976	0.0160546	0.028484	chr4:42411457:SNP	0.0058995
T	C	0	0	0.3834264	0.3764647	942	1	0	cg27108629	+??++++++++++++++++++++?++++++++++++	0.3894	0.0256	53.3896834	40.1	0.01023	chr12:34441574:SNP	33	0	2.38E-221	3.83E-154	rs10466832	25919	0.0086892	0.0118538	0.0144973	chr12:34441574:SNP	0.0016922
G	A	0	0	-0.5115861	-0.5087438	499	1	0	cg13587180	++++++++++++++++++++++++?+++++++++++	0.3836	0.0158	117.5658832	71.1	3.92E-11	chr4:42405797:SNP	35	0	2.44E-221	7.58E-73	rs2068938	27247	0.0081957	0.0160192	0.0283392	chr4:42405797:SNP	0.0058573
G	C	0	0	-0.5558975	-0.5475819	898	1	0	cg25793785	++++++++++++++++++++++++++++++++++++	0.21	0.0172	95.2688195	63.3	1.75E-07	chr19:38230720:SNP	36	0	2.80E-221	3.66E-93	rs3752365	27745	0.0099748	0.0172445	0.0271512	chr19:38230720:SNP	0.0062441
T	G	0	0	-0.4833551	-0.4806774	818	1	0	cg23371413	------?----------------??-?--?------	0.2841	0.0249	66.9492497	55.2	0.0001228	chr19:57741386:SNP	31	0	3.01E-221	2.94E-113	rs62131293	24537	0.0095765	0.0151386	0.0213712	chr19:57741386:SNP	0.003555
A	C	0	0	-0.471364	-0.4687395	898	1	0	cg25793785	------------------?-----------------	0.2499	0.0187	73.6706794	53.8	9.46E-05	chr19:38415124:SNP	35	0	3.34E-221	1.34E-114	rs4803566	27291	0.0095609	0.0147642	0.0207164	chr19:38415124:SNP	0.0037798
G	A	0	0	-0.4737149	-0.469898	344	1	0	cg09092052	++++++??+?+++++++++++++++++++++?++++	0.3423	0.0295	73.6107253	57.9	2.53E-05	chr15:45568362:SNP	32	0	4.88E-221	3.72E-106	rs11639483	23899	0.0091163	0.0148062	0.021647	chr15:45568362:SNP	0.0037115
T	A	0	0	-0.5182276	-0.512106	293	1	0	cg07624705	++++++++++++++++++++++++++++++++++++	0.1553	0.0258	63.2751221	44.7	0.002377	chr19:19371370:SNP	36	0	5.07E-221	2.50E-138	rs56135441	27742	0.0114498	0.0161368	0.0206996	chr19:19371370:SNP	0.0038564
G	A	0	0	-0.4225223	-0.4178292	565	1	0	cg15509177	+++++++++++++++++++++?++?+?+++++++++	0.3193	0.0317	62.4292415	48.7	0.001016	chr13:19943770:SNP	33	0	5.25E-221	2.65E-129	rs4112696	26305	0.0089521	0.0131665	0.0174648	chr13:19943770:SNP	0.0025495
A	G	0	0	-0.5223585	-0.516297	293	1	0	cg07624705	------------------------------------	0.1544	0.026	63.9477168	45.3	0.002004	chr19:19368264:SNP	36	0	7.61E-221	6.72E-137	rs55765017	27748	0.01148	0.0162754	0.0209748	chr19:19368264:SNP	0.0039693
T	C	0	0	0.3836278	0.3767313	942	1	0	cg27108629	+??++++++++++++++++++++?++++++++++++	0.3894	0.0256	53.5774442	40.3	0.009784	chr12:34435551:SNP	33	0	8.80E-221	3.36E-153	rs11524949	25917	0.0086903	0.0118776	0.0145501	chr12:34435551:SNP	0.0017075
T	C	0	0	0.3839084	0.3769092	942	1	0	cg27108629	+??+++++++++++++?++++++?++++++++++++	0.3896	0.0252	52.1880309	40.6	0.01001	chr12:34467703:SNP	32	0	8.89E-221	3.39E-151	rs11053214	25806	0.0087071	0.0118833	0.0146582	chr12:34467703:SNP	0.0016838
T	A	0	0	-0.467177	-0.463568	898	1	0	cg25793785	++++++++++++++++++?+++++++++++++++++	0.2509	0.0184	71.9765077	52.8	0.0001546	chr19:38443559:SNP	35	0	1.16E-220	1.19E-117	rs353409	27292	0.0095703	0.0146194	0.0202598	chr19:38443559:SNP	0.0036261
G	T	0	0	0.3833735	0.3764927	942	1	0	cg27108629	-??--------------------?------------	0.3894	0.0256	53.5342695	40.2	0.009885	chr12:34419666:SNP	33	0	1.24E-220	3.29E-153	rs11053179	25919	0.0086912	0.0118741	0.01454	chr12:34419666:SNP	0.0017045
A	C	0	0	0.3837292	0.3768779	942	1	0	cg27108629	+??++++++++++++++++++++?++++++++++++	0.3894	0.0256	53.67335	40.4	0.009563	chr12:34444626:SNP	33	0	1.34E-220	9.12E-153	rs34287388	25917	0.0086895	0.0118871	0.0145748	chr12:34444626:SNP	0.0017147
T	C	0	0	0.3732127	0.3682814	942	1	0	cg27108629	+??+++++++++++?+?++++++?++++++?+++++	0.3898	0.026	41.7807809	30.6	0.05876	chr12:34563863:SNP	30	0	1.67E-220	6.17E-173	rs7486383	23033	0.0092403	0.0116186	0.0133126	chr12:34563863:SNP	0.0011492
T	C	0	0	0.3833759	0.3764758	942	1	0	cg27108629	+??++++++++++++++++++++?++++++++++++	0.3893	0.0256	53.5753921	40.3	0.009789	chr12:34426879:SNP	33	0	2.04E-220	5.67E-153	rs10844851	25919	0.0086914	0.0118794	0.0145515	chr12:34426879:SNP	0.0017078
G	C	0	0	0.3833759	0.3764758	942	1	0	cg27108629	-??--------------------?------------	0.3893	0.0256	53.5753921	40.3	0.009789	chr12:34427785:SNP	33	0	2.04E-220	5.67E-153	rs11053184	25919	0.0086914	0.0118794	0.0145515	chr12:34427785:SNP	0.0017078
T	C	0	0	0.3834085	0.376478	942	1	0	cg27108629	+??+++++++++++++?++++++?++++++++++++	0.3893	0.0249	52.1708546	40.6	0.01005	chr12:34464905:SNP	32	0	2.10E-220	7.59E-151	rs12809868	25807	0.0087088	0.0118798	0.0146563	chr12:34464905:SNP	0.0016828
A	C	0	0	0.3744317	0.3692498	942	1	0	cg27108629	+??+++++++++++?+?++++++?++++++?+++++	0.3914	0.0262	42.1553492	31.2	0.05438	chr12:34545407:SNP	30	0	2.20E-220	8.84E-172	rs11053271	23082	0.0092193	0.0116523	0.0134015	chr12:34545407:SNP	0.0011776
G	C	0	0	-0.4713151	-0.4689542	898	1	0	cg25793785	++++++++++++++++++?+++++++++++++++++	0.2501	0.019	74.0070116	54.1	8.58E-05	chr19:38406469:SNP	35	0	2.34E-220	1.57E-113	rs8102871	27292	0.009562	0.0147995	0.0208135	chr19:38406469:SNP	0.0038127
A	C	0	0	0.3833924	0.3763636	942	1	0	cg27108629	+??++++++++++++++++++++?++++++++++++	0.3895	0.0255	53.5821864	40.3	0.009773	chr12:34452563:SNP	33	0	2.47E-220	5.48E-153	rs7970900	25919	0.0086903	0.0118781	0.0145514	chr12:34452563:SNP	0.0017079
G	C	0	0	-0.4800097	-0.47734	915	1	0	cg26332114	+++++++?++++++++++++++++?+?+++++++++	0.285	0.0243	74.832506	57.2	2.76E-05	chr19:57747361:SNP	33	0	2.49E-220	3.83E-107	rs1544493	25836	0.0093356	0.0150651	0.0218315	chr19:57747361:SNP	0.0039022
T	C	0	0	-0.5118065	-0.5092549	499	1	0	cg13587180	------------------------?-----------	0.3825	0.0165	118.3837049	71.3	2.90E-11	chr4:42412409:SNP	35	0	2.72E-220	7.37E-72	rs35631273	27238	0.0081998	0.0160738	0.0285508	chr4:42412409:SNP	0.0059199
T	C	0	0	-0.5231408	-0.5172583	293	1	0	cg07624705	-----------------------?------------	0.1547	0.026	61.6024891	44.8	0.002588	chr19:19387356:SNP	35	0	2.89E-220	1.57E-137	rs2010506	27231	0.0115668	0.0163274	0.0209572	chr19:19387356:SNP	0.0038465
A	G	0	0	-0.5519697	-0.5439162	898	1	0	cg25793785	------------------------------------	0.2058	0.0176	92.7819963	62.3	3.98E-07	chr19:38109301:SNP	36	0	3.34E-220	5.70E-95	rs4802066	27731	0.0100705	0.0171713	0.0266961	chr19:38109301:SNP	0.0060993
T	G	0	0	-0.5527762	-0.5441299	898	1	0	cg25793785	------------------------------------	0.211	0.0171	94.7013689	63	2.12E-07	chr19:38210451:SNP	36	0	3.53E-220	2.18E-93	rs17306508	27749	0.009966	0.017179	0.0269655	chr19:38210451:SNP	0.0061741
C	T	0	0	0.3105413	0.3108021	864	1	0	cg24729221	-------?----------?--?--?-----------	0.3617	0.0189	34.9519197	11.3	0.2857	chr7:63512736:SNP	32	2.94E-258	3.61E-220	1.31E-203	rs12538693	25661	0.0090461	0.0098127	0.0101994	chr7:63512736:SNP	0.0003386
A	G	0	0	0.3834036	0.3765252	942	1	0	cg27108629	+??++++++++++++++++++++?++++++++++++	0.3892	0.0254	53.6541621	40.4	0.009607	chr12:34460983:SNP	33	0	3.67E-220	1.72E-152	rs55685431	25919	0.0086932	0.0118879	0.0145758	chr12:34460983:SNP	0.0017145
T	C	0	0	-0.4850008	-0.4822207	818	1	0	cg23371413	------------------------?-?---------	0.292	0.0273	83.0435521	60.3	3.39E-06	chr19:57742248:SNP	34	0	3.81E-220	2.49E-99	rs2302060	26649	0.0091105	0.0152256	0.0229263	chr19:57742248:SNP	0.0043349
T	A	0	0	-0.4273263	-0.4224864	565	1	0	cg15509177	+++++++?+?+++++++++++?++?+?++++?++++	0.3389	0.043	52.8306039	45.1	0.004398	chr13:19942002:SNP	30	0	3.91E-220	1.38E-138	rs2999217	23320	0.0093606	0.0133399	0.0170525	chr13:19942002:SNP	0.002196
T	C	0	0	-0.4737768	-0.4710066	898	1	0	cg25793785	------------------------------------	0.2492	0.0184	78.0430811	55.2	4.01E-05	chr19:38373177:SNP	36	0	4.01E-220	7.60E-111	rs6508749	27725	0.0094979	0.0148723	0.0211785	chr19:38373177:SNP	0.0040425
A	T	0	0	-0.4742645	-0.4714589	915	1	0	cg26332114	------------------------?-?---------	0.2942	0.0267	79.4256768	58.5	1.06E-05	chr19:57737288:SNP	34	0	4.35E-220	1.32E-103	rs34269842	26630	0.0091166	0.0148878	0.0219422	chr19:57737288:SNP	0.004026
A	G	0	0	0.3834344	0.3765359	942	1	0	cg27108629	+??++++++++++++++++++++?++++++++++++	0.3892	0.0254	53.679518	40.4	0.009549	chr12:34461771:SNP	33	0	4.42E-220	2.15E-152	rs11053210	25919	0.0086925	0.0118905	0.0145816	chr12:34461771:SNP	0.0017163
A	G	0	0	0.3836431	0.376724	942	1	0	cg27108629	+??++++++++++++++++++++?++++++++++++	0.3894	0.0256	53.7631708	40.5	0.00936	chr12:34456440:SNP	33	0	5.60E-220	3.60E-152	rs7485339	25916	0.0086903	0.0118992	0.0146005	chr12:34456440:SNP	0.0017222
A	G	0	0	-0.4582007	-0.456434	565	1	0	cg15509177	---------------------?--?-?---------	0.2838	0.0184	71.1212993	55	8.49E-05	chr13:19823310:SNP	33	0	6.08E-220	2.46E-111	rs66495233	26268	0.009195	0.0144181	0.0204363	chr13:19823310:SNP	0.0034548
A	G	0	0	0.3833459	0.3764417	942	1	0	cg27108629	+??++++++++++++++++++++?++++++++++++	0.3891	0.0254	53.7110147	40.4	0.009477	chr12:34459095:SNP	33	0	8.01E-220	3.96E-152	rs7305306	25919	0.0086931	0.0118945	0.0145912	chr12:34459095:SNP	0.001719
C	G	0	0	-0.4257705	-0.4212449	565	1	0	cg15509177	-------?-?-----------?--?-?----?----	0.3173	0.0319	50.8827333	43	0.007243	chr13:19938963:SNP	30	0	1.06E-219	2.97E-143	rs2812728	23315	0.0095222	0.013314	0.0167074	chr13:19938963:SNP	0.0020872
T	A	0	0	-0.4738278	-0.4709842	898	1	0	cg25793785	++++++++++++++++++++++++++++++++++++	0.2493	0.0187	78.2767013	55.3	3.74E-05	chr19:38376485:SNP	36	0	1.14E-219	2.46E-110	rs10408510	27741	0.0094928	0.0148871	0.0212305	chr19:38376485:SNP	0.0040601
T	C	0	0	0.3836511	0.3767199	942	1	0	cg27108629	+??++++++++++++++++++++?++++++++++++	0.3895	0.0255	53.843196	40.6	0.009182	chr12:34444478:SNP	33	0	1.19E-219	9.74E-152	rs35391785	25919	0.00869	0.0119081	0.0146218	chr12:34444478:SNP	0.0017284
A	T	0	0	0.3836511	0.3767199	942	1	0	cg27108629	+??++++++++++++++++++++?++++++++++++	0.3895	0.0255	53.843196	40.6	0.009182	chr12:34448958:SNP	33	0	1.19E-219	9.74E-152	rs7963280	25919	0.00869	0.0119081	0.0146218	chr12:34448958:SNP	0.0017284
A	T	0	0	0.3836511	0.3767199	942	1	0	cg27108629	+??++++++++++++++++++++?++++++++++++	0.3895	0.0255	53.843196	40.6	0.009182	chr12:34453903:SNP	33	0	1.19E-219	9.74E-152	rs11053201	25919	0.00869	0.0119081	0.0146218	chr12:34453903:SNP	0.0017284
T	C	0	0	0.3836739	0.3767495	942	1	0	cg27108629	+??++++++++++++++++++++?++++++++++++	0.3895	0.0256	53.8794672	40.6	0.009103	chr12:34441949:SNP	33	0	1.72E-219	1.54E-151	rs11053197	25919	0.0086905	0.0119133	0.0146324	chr12:34441949:SNP	0.0017315
A	C	0	0	-0.4813679	-0.4787532	499	1	0	cg13587180	------------------------?-----?-----	0.3968	0.0143	95.8039666	65.6	4.91E-08	chr4:42480582:SNP	34	0	1.82E-219	7.27E-86	rs9997536	25767	0.0084431	0.0151397	0.0245116	chr4:42480582:SNP	0.0046787
A	G	0	0	-0.5220735	-0.5159959	293	1	0	cg07624705	------------------------------------	0.1545	0.0261	64.2781309	45.5	0.001841	chr19:19368310:SNP	36	0	1.96E-219	2.25E-135	rs56144632	27746	0.0114798	0.0163187	0.0210828	chr19:19368310:SNP	0.0040145
A	G	0	0	0.3835978	0.3766486	942	1	0	cg27108629	+??++++++++++++++++++++?++++++++++++	0.3895	0.0255	53.8938183	40.6	0.009072	chr12:34457075:SNP	33	0	2.32E-219	2.02E-151	rs28692887	25919	0.0086899	0.0119137	0.0146353	chr12:34457075:SNP	0.0017323
T	G	0	0	0.3835978	0.3766486	942	1	0	cg27108629	+??++++++++++++++++++++?++++++++++++	0.3895	0.0255	53.8938183	40.6	0.009072	chr12:34457171:SNP	33	0	2.32E-219	2.02E-151	rs28624237	25919	0.0086899	0.0119137	0.0146353	chr12:34457171:SNP	0.0017323
G	T	0	0	0.383778	0.3766957	942	1	0	cg27108629	-??-------------?------?------------	0.3895	0.0252	52.476552	40.9	0.009335	chr12:34466116:SNP	32	0	2.56E-219	1.79E-149	rs11053212	25807	0.0087066	0.0119164	0.0147385	chr12:34466116:SNP	0.0017065
C	T	0	0	-0.3306432	-0.3294494	898	1	0	cg25793785	++++++?+++++++++++++++++++++++++++++	0.4291	0.0261	47.7133329	28.7	0.05947	chr19:38334361:SNP	35	0	3.35E-219	1.18E-171	rs73025613	26872	0.0084361	0.0104246	0.0118387	chr19:38334361:SNP	0.0010183
T	C	0	0	0.3836317	0.3766013	942	1	0	cg27108629	+??+++++++++++++?++++++?++++++++++++	0.3893	0.0249	52.4964004	40.9	0.009291	chr12:34465196:SNP	32	0	3.89E-219	3.48E-149	rs55972212	25807	0.0087086	0.0119184	0.0147474	chr12:34465196:SNP	0.0017086
G	C	0	0	-0.4931236	-0.49206	818	1	0	cg23371413	++++?+++++++++++++++++++?+?+++++++++	0.2871	0.0237	81.8200658	60.9	3.05E-06	chr19:57743067:SNP	33	0	3.93E-219	8.46E-97	rs2361127	26126	0.0092375	0.0155725	0.0236191	chr19:57743067:SNP	0.0044419
T	C	0	0	0.3743332	0.3690885	942	1	0	cg27108629	+??+++++++++++?+?++++++?++++++?+++++	0.3914	0.0262	42.3667464	31.6	0.05203	chr12:34548865:SNP	30	0	4.92E-219	5.14E-170	rs35030191	23082	0.0092189	0.0116834	0.0134682	chr12:34548865:SNP	0.0011964
G	C	0	0	0.3743332	0.3690885	942	1	0	cg27108629	-??-----------?-?------?------?-----	0.3914	0.0262	42.3667464	31.6	0.05203	chr12:34549828:SNP	30	0	4.92E-219	5.14E-170	rs34997501	23082	0.0092189	0.0116834	0.0134682	chr12:34549828:SNP	0.0011964
T	C	0	0	0.3836191	0.3766535	942	1	0	cg27108629	+??++++++++++++++++++++?++++++++++++	0.3894	0.0255	53.9547213	40.7	0.00894	chr12:34432062:SNP	33	0	5.01E-219	4.61E-151	rs7489270	25919	0.008691	0.011923	0.0146537	chr12:34432062:SNP	0.0017376
A	C	0	0	-0.4667455	-0.4633928	898	1	0	cg25793785	------------------?-----------------	0.2507	0.0186	72.4781734	53.1	0.0001338	chr19:38442334:SNP	35	0	5.29E-219	7.61E-116	rs353412	27282	0.0095703	0.0146696	0.0204011	chr19:38442334:SNP	0.0036739
T	C	0	0	0.3164047	0.3165021	35	1	0	cg00805880	++++++++++++++++-+++++++++++++++++++	0.4408	0.0324	46.6750526	25	0.08969	chr1:203036757:SNP	36	2.60999999998972e-313	5.37E-219	4.23E-177	rs2275354	27729	0.0083619	0.0100196	0.0111512	chr1:203036757:SNP	0.0008502
A	G	0	0	-0.4931899	-0.4914504	818	1	0	cg23371413	------------------------?-?----?----	0.286	0.0257	80.8554544	60.4	4.16E-06	chr19:57741072:SNP	33	0	5.53E-219	3.70E-98	rs57362463	25904	0.0092827	0.0155585	0.0234549	chr19:57741072:SNP	0.0044001
T	C	0	0	0.4876446	0.4876431	187	1	0	cg04742556	+++++++?++++++?+?+?++++??++++++++?++	0.1095	0.0119	30.2878895	7.6	0.3496	chr4:58035352:SNP	29	2.60E-243	6.28E-219	3.01E-208	rs4865194	23003	0.0146388	0.0154399	0.0158349	chr4:58035352:SNP	0.0005153
C	A	0	0	-0.4472077	-0.4421518	344	1	0	cg09092052	+++++++?+?++++++++++++++?+++++++++++	0.349	0.0247	71.1955293	55.1	8.31E-05	chr15:45594836:SNP	33	0	9.55E-219	1.78E-112	rs11070452	24997	0.0089187	0.0140055	0.0198428	chr15:45594836:SNP	0.0032613
A	G	0	0	-0.3876683	-0.3864942	344	1	0	cg09092052	------------------------------------	0.2355	0.0295	50.6782374	30.9	0.04205	chr15:45552853:SNP	36	0	1.17E-218	4.16E-165	rs12901747	27717	0.0097768	0.012245	0.0141563	chr15:45552853:SNP	0.0015597
A	G	0	0	0.3774359	0.3761913	864	1	0	cg24729221	++++++++++++++++++?++?++++++++++++++	0.2959	0.0219	50.336967	34.4	0.02718	chr7:63514815:SNP	34	0	1.86E-218	5.88E-158	rs1347879	26964	0.0092405	0.0119241	0.0140952	chr7:63514815:SNP	0.0015454
C	T	0	0	0.3776917	0.3764305	864	1	0	cg24729221	------------------?--?--------------	0.2957	0.0219	50.4392866	34.6	0.02659	chr7:63522596:SNP	34	0	2.06E-218	1.23E-157	rs1814044	26955	0.0092375	0.0119329	0.0141192	chr7:63522596:SNP	0.0015535
T	C	0	0	-0.4814431	-0.4771824	565	1	0	cg15509177	------------------?--?--?-?---------	0.4424	0.0291	92.7570311	66.6	4.49E-08	chr13:19830267:SNP	32	0	2.11E-218	1.53E-83	rs9553853	25855	0.0083089	0.0151271	0.0248616	chr13:19830267:SNP	0.0044604
G	T	0	0	0.3145005	0.3147737	35	1	0	cg00805880	----------------+-------------------	0.4429	0.033	46.3090506	24.4	0.0957	chr1:203031315:SNP	36	0.00E+00	2.21E-218	1.37E-177	rs11579055	27724	0.0083655	0.0099791	0.0110686	chr1:203031315:SNP	0.0008243
A	C	0	0	0.3763273	0.3751382	864	1	0	cg24729221	++++++++++++++++++?++?++++++++++++++	0.2958	0.022	50.1261396	34.2	0.02844	chr7:63506608:SNP	34	0	2.24E-218	1.90E-158	rs6979758	26963	0.0092376	0.0118929	0.0140317	chr7:63506608:SNP	0.0015257
T	G	0	0	0.3666148	0.3654448	864	1	0	cg24729221	+++++++?+?++++++++?++?++?+++++++++++	0.3053	0.0249	39.6969468	24.4	0.1109	chr7:63512854:SNP	31	4.54000000002376e-313	2.68E-218	1.04E-179	rs10949865	24205	0.0096926	0.0115877	0.0128255	chr7:63512854:SNP	0.0009561
A	G	0	0	0.3742954	0.3690206	942	1	0	cg27108629	+??+++++++++++?+?++++++?++++++?+++++	0.3916	0.0261	42.4708556	31.7	0.05091	chr12:34547952:SNP	30	0	2.69E-218	4.18E-169	rs34080094	23079	0.0092204	0.0117011	0.0135034	chr12:34547952:SNP	0.0012061
A	G	0	0	-0.5218514	-0.5156965	293	1	0	cg07624705	------------------------------------	0.1545	0.026	64.6162984	45.8	0.001687	chr19:19366643:SNP	36	0	2.88E-218	6.11E-134	rs17216041	27750	0.0114767	0.0163531	0.0211881	chr19:19366643:SNP	0.0040585
A	G	0	0	0.3146179	0.3149357	35	1	0	cg00805880	++++++++++++++++-+++++++++++++++++++	0.4428	0.0331	46.4062471	24.6	0.09408	chr1:203032153:SNP	36	0.00E+00	4.71E-218	5.74E-177	rs4950913	27725	0.008366	0.0099918	0.0110924	chr1:203032153:SNP	0.0008315
G	T	0	0	0.3547794	0.3514147	942	1	0	cg27108629	-??------------------?--?-?------?--	0.3895	0.0231	39.7368544	27	0.08833	chr12:34329491:SNP	30	0	4.93E-218	3.22E-178	rs7978391	23833	0.0090962	0.0111497	0.0124639	chr12:34329491:SNP	0.0009355
T	G	0	0	0.3937021	0.390914	499	1	0	cg13587180	+++++?++++++++++++++++++++++++++++++	0.2559	0.0178	52.0888335	34.7	0.02435	chr4:42479590:SNP	35	0	7.51E-218	1.19E-158	rs13116032	27128	0.0095756	0.0124081	0.01467	chr4:42479590:SNP	0.0017309
T	A	0	0	-0.4784957	-0.4738095	565	1	0	cg15509177	++++++++++++++++++?++?++?+?+++++++++	0.4394	0.0276	91.224864	66	7.64E-08	chr13:19824282:SNP	32	0	7.61E-218	6.46E-85	rs501307	25837	0.008327	0.0150396	0.0245042	chr13:19824282:SNP	0.0043689
C	T	0	0	-0.43215	-0.427771	344	1	0	cg09092052	+++++++?+?++++++++++++++?+++++++++++	0.3523	0.0249	66.7438533	52.1	0.0003048	chr15:45613769:SNP	33	0	8.08E-218	6.32E-119	rs2015295	24995	0.0089361	0.013579	0.0186385	chr15:45613769:SNP	0.0029017
G	A	0	0	0.374994	0.3740337	864	1	0	cg24729221	------------------?--?--------------	0.2939	0.0213	49.6871634	33.6	0.03123	chr7:63518993:SNP	34	0	8.68E-218	3.68E-159	rs7783518	26949	0.0092651	0.0118741	0.0139502	chr7:63518993:SNP	0.0014955
T	G	0	0	0.3743038	0.3689977	942	1	0	cg27108629	+??+++++++++++?+?++++++?++++++?+++++	0.3915	0.0262	42.5844962	31.9	0.04971	chr12:34553389:SNP	30	0	1.10E-217	2.96E-168	rs35750335	23082	0.0092196	0.011717	0.0135383	chr12:34553389:SNP	0.001216
T	G	0	0	0.3743022	0.3689945	942	1	0	cg27108629	+??+++++++++++?+?++++++?++++++?+++++	0.3914	0.0262	42.5864385	31.9	0.04969	chr12:34555246:SNP	30	0	1.17E-217	3.14E-168	rs12829284	23081	0.0092198	0.0117176	0.0135392	chr12:34555246:SNP	0.0012163
C	T	0	0	0.3763874	0.3750709	864	1	0	cg24729221	------------------?--?--------------	0.2958	0.0217	50.2947918	34.4	0.02743	chr7:63521247:SNP	34	0	1.61E-217	1.94E-157	rs1898827	26967	0.009238	0.0119144	0.0140794	chr7:63521247:SNP	0.0015408
C	T	0	0	0.3770431	0.3758806	864	1	0	cg24729221	------------------?--?--------------	0.2959	0.0219	50.5097861	34.7	0.02619	chr7:63509183:SNP	34	0	1.83E-217	1.17E-156	rs1036611	26966	0.0092378	0.0119417	0.0141394	chr7:63509183:SNP	0.0015599
G	A	0	0	-0.4867526	-0.4840752	818	1	0	cg23371413	+++++++?++++++++++++++++?+?+++++++++	0.2859	0.0241	78.5218219	59.2	8.74E-06	chr19:57742703:SNP	33	0	1.85E-217	8.12E-101	rs758097	25854	0.0093061	0.0153792	0.0228354	chr19:57742703:SNP	0.0042116
T	C	0	0	0.3828188	0.3757966	942	1	0	cg27108629	+??+++++++++++++?++++++?++++++++++++	0.3895	0.0255	52.6743208	41.1	0.008899	chr12:34473553:SNP	32	0	1.89E-217	1.37E-147	rs11519398	25804	0.0087081	0.0119394	0.0147965	chr12:34473553:SNP	0.0017226
G	T	0	0	0.3762084	0.3749913	864	1	0	cg24729221	------------------?--?--------------	0.2958	0.022	50.3055599	34.4	0.02737	chr7:63506589:SNP	34	0	2.30E-217	3.14E-157	rs6959038	26963	0.0092378	0.0119161	0.0140822	chr7:63506589:SNP	0.0015417
C	T	0	0	0.3769969	0.3758743	864	1	0	cg24729221	------------------?--?--------------	0.2959	0.0214	50.561154	34.7	0.0259	chr7:63497556:SNP	34	0	2.99E-217	2.59E-156	rs4717966	26954	0.0092377	0.0119474	0.0141536	chr7:63497556:SNP	0.0015644
G	A	0	0	-0.5221783	-0.5160145	293	1	0	cg07624705	++++++++++++++++++++++++++++++++++++	0.1544	0.026	65.016492	46.2	0.001522	chr19:19367190:SNP	36	0	3.77E-217	1.75E-132	rs56278919	27750	0.0114768	0.0164057	0.0213195	chr19:19367190:SNP	0.0041134
G	C	0	0	-0.4889714	-0.4868445	818	1	0	cg23371413	+++++++?++++++++++++++++?+?+++++++++	0.2849	0.0243	79.3403976	59.7	6.74E-06	chr19:57747361:SNP	33	0	4.56E-217	2.03E-99	rs1544493	25836	0.0093182	0.0154813	0.0231033	chr19:57747361:SNP	0.0042966
T	G	0	0	0.3741471	0.368788	942	1	0	cg27108629	+??+++++++++++?+?++++++?++++++?+++++	0.3914	0.0262	42.6783711	32	0.04874	chr12:34559297:SNP	30	0	6.86E-217	2.31E-167	rs11053280	23082	0.0092202	0.011732	0.013569	chr12:34559297:SNP	0.0012246
T	C	0	0	0.3839368	0.3768598	942	1	0	cg27108629	+??++++++++++++++++++++?++++++++++++	0.3898	0.0257	54.5063867	41.3	0.007827	chr12:34456593:SNP	33	0	8.01E-217	3.54E-148	rs11053203	25889	0.0086947	0.0119906	0.0148099	chr12:34456593:SNP	0.0017828
G	A	0	0	0.3726405	0.3726405	864	1	0	cg24729221	?--??--???--?--?--?-??--?-?-?--??---	0.3013	0.0255	16.4757312	0	0.6253	chr7:63524258:SNP	20	8.02E-217	8.02E-217	8.02E-217	rs1837341	16334	0.0118564	0.0118564	0.0118564	chr7:63524258:SNP	0
G	A	0	0	-0.4232366	-0.4181198	565	1	0	cg15509177	+++++++?+?+++++++++++?++?+?+++++++++	0.3179	0.0321	54.2816473	44.7	0.004276	chr13:19939129:SNP	31	0	8.45E-217	3.30E-137	rs9554081	24043	0.0093818	0.0133042	0.0169753	chr13:19939129:SNP	0.0022433
T	C	0	0	0.3833962	0.3762499	942	1	0	cg27108629	+??+++++++++++++?++++++?++++++++++++	0.3895	0.0255	52.9503242	41.5	0.008321	chr12:34479165:SNP	32	0	9.63E-217	1.62E-146	rs7489067	25802	0.0087079	0.0119735	0.0148737	chr12:34479165:SNP	0.0017446
T	C	0	0	0.3738462	0.3685193	942	1	0	cg27108629	+??+++++++++++?+?++++++?++++++?+++++	0.3908	0.026	42.6534702	32	0.04899	chr12:34561898:SNP	30	0	1.01E-216	2.79E-167	rs11053283	23082	0.0092204	0.011728	0.0135615	chr12:34561898:SNP	0.0012224
G	A	0	0	-0.444743	-0.4437216	565	1	0	cg15509177	+++?+++???++?++?++++??++++?++++?++++	0.3829	0.037	48.1114116	48	0.003617	chr13:19881389:SNP	26	0	1.13E-216	1.56E-128	rs9512529	20853	0.0095815	0.0141229	0.0184391	chr13:19881389:SNP	0.0022518
G	C	0	0	0.3738366	0.368504	942	1	0	cg27108629	-??-----------?-?------?------?-----	0.3908	0.0259	42.6623016	32	0.0489	chr12:34562109:SNP	30	0	1.24E-216	3.44E-167	rs11053284	23081	0.0092208	0.01173	0.0135649	chr12:34562109:SNP	0.0012233
A	G	0	0	0.3738366	0.368504	942	1	0	cg27108629	+??+++++++++++?+?++++++?++++++?+++++	0.3908	0.0259	42.6623016	32	0.0489	chr12:34562902:SNP	30	0	1.24E-216	3.44E-167	rs11522824	23081	0.0092208	0.01173	0.0135649	chr12:34562902:SNP	0.0012233
C	T	0	0	-0.4472455	-0.4421577	344	1	0	cg09092052	+++++++?+?++++++++++++++?+++++++++++	0.3488	0.0245	71.8763728	55.5	6.78E-05	chr15:45591121:SNP	33	0	1.50E-216	2.54E-110	rs9921008	24997	0.0089224	0.0140772	0.0200408	chr15:45591121:SNP	0.0033207
C	T	0	0	0.3737435	0.3684305	942	1	0	cg27108629	-??-----------?-?------?------?-----	0.3906	0.0259	42.6531935	32	0.049	chr12:34561151:SNP	30	0	1.68E-216	4.63E-167	rs11053282	23063	0.0092241	0.0117312	0.0135668	chr12:34561151:SNP	0.0012233
C	G	0	0	-0.466245	-0.4635243	565	1	0	cg15509177	---------------------?--?-?---------	0.4123	0.027	90.21031	64.5	1.89E-07	chr13:19823692:SNP	33	0	2.92E-216	3.19E-87	rs58024439	26288	0.0083545	0.0147674	0.0235519	chr13:19823692:SNP	0.0042448
G	T	0	0	0.314837	0.3151523	35	1	0	cg00805880	----------------+-------------------	0.4429	0.0331	46.8101188	25.2	0.08755	chr1:203032038:SNP	36	5.99e-310	3.02E-216	3.27E-174	rs11579558	27728	0.0083658	0.0100408	0.0111887	chr1:203032038:SNP	0.0008609
A	G	0	0	-0.5160601	-0.509316	293	1	0	cg07624705	------------------------------------	0.1556	0.026	64.0923371	45.4	0.001931	chr19:19366927:SNP	36	0	3.63E-216	5.80E-134	rs56044734	27748	0.0114412	0.0162299	0.0209511	chr19:19366927:SNP	0.0039617
A	G	0	0	-0.4876743	-0.4855316	915	1	0	cg26332114	------------------------?-?----?----	0.2861	0.0257	79.7982183	59.9	5.83E-06	chr19:57741072:SNP	33	0	3.87E-216	2.57E-98	rs57362463	25904	0.0092929	0.015473	0.0231736	chr19:57741072:SNP	0.0043142
A	G	0	0	-0.4661933	-0.4634598	565	1	0	cg15509177	---------------------?--?-?---------	0.4119	0.0275	90.2464847	64.5	1.87E-07	chr13:19824471:SNP	33	0	4.08E-216	4.04E-87	rs9551285	26289	0.0083552	0.0147704	0.0235634	chr13:19824471:SNP	0.004248
T	C	0	0	-0.4661933	-0.4634598	565	1	0	cg15509177	---------------------?--?-?---------	0.4119	0.0275	90.2464847	64.5	1.87E-07	chr13:19824964:SNP	33	0	4.08E-216	4.04E-87	rs9553844	26289	0.0083552	0.0147704	0.0235634	chr13:19824964:SNP	0.004248
T	C	0	0	0.3833512	0.3761323	942	1	0	cg27108629	+??+++++++++++++?++++++?++++++++++++	0.3896	0.0255	53.108827	41.6	0.008005	chr12:34482933:SNP	32	0	4.81E-216	1.08E-145	rs7306435	25805	0.0087057	0.0119893	0.0149145	chr12:34482933:SNP	0.0017563
T	G	0	0	0.3130565	0.3133183	35	1	0	cg00805880	++++++++++++++++-+++++++?+++++++++++	0.4424	0.0335	44.1926655	23.1	0.1132	chr1:203026214:SNP	35	4.20E-300	5.11E-216	1.69E-178	rs10753933	27233	0.0084548	0.0099877	0.0109894	chr1:203026214:SNP	0.0007598
G	A	0	0	0.3829012	0.3758536	942	1	0	cg27108629	-??-------------?------?------------	0.3896	0.0255	53.0318419	41.5	0.008157	chr12:34474285:SNP	32	0	5.68E-216	1.10E-145	rs11524950	25805	0.0087084	0.0119824	0.0148976	chr12:34474285:SNP	0.0017512
C	T	0	0	-0.4811523	-0.4766561	565	1	0	cg15509177	++++++++++++++++++?++?++?+?+++++++++	0.4422	0.0289	93.6054249	66.9	3.34E-08	chr13:19827291:SNP	32	0	6.17E-216	6.16E-82	rs1854784	25868	0.0083108	0.0151973	0.0250947	chr13:19827291:SNP	0.0045236
G	T	0	0	0.3771779	0.3759217	864	1	0	cg24729221	------------------?--?--------------	0.2958	0.0218	50.8654958	35.1	0.02425	chr7:63512908:SNP	34	0	7.10E-216	1.34E-154	rs12668280	26966	0.0092383	0.0119873	0.0142396	chr7:63512908:SNP	0.0015917
T	C	0	0	-0.4660754	-0.4633102	565	1	0	cg15509177	---------------------?--?-?---------	0.4119	0.0276	90.3000657	64.6	1.84E-07	chr13:19825358:SNP	33	0	7.79E-216	5.78E-87	rs9551288	26288	0.0083558	0.0147753	0.023579	chr13:19825358:SNP	0.0042525
A	G	0	0	-0.4651999	-0.4631765	565	1	0	cg15509177	--------------?---?--?-??-?---?-----	0.4421	0.0293	68.8112094	59.3	2.72E-05	chr13:19815338:SNP	29	0	8.01E-216	7.78E-100	rs1459624	22638	0.0089249	0.0147714	0.0219334	chr13:19815338:SNP	0.0034207
A	G	0	0	0.3834531	0.3762706	942	1	0	cg27108629	+??++++++++++++++++++++?++++++++++++	0.3893	0.0256	54.6193826	41.4	0.007616	chr12:34435009:SNP	33	0	8.69E-216	2.51E-147	rs7296061	25915	0.0086911	0.0120009	0.0148345	chr12:34435009:SNP	0.0017903
A	G	0	0	-0.5225926	-0.515817	293	1	0	cg07624705	-----------------------?------------	0.155	0.0259	62.4947456	45.6	0.002059	chr19:19375372:SNP	35	0	9.50E-216	2.39E-133	rs72999053	27225	0.0115697	0.0164531	0.021266	chr19:19375372:SNP	0.0039727
T	A	0	0	0.3771413	0.3760079	864	1	0	cg24729221	------------------?--?--------------	0.2958	0.0214	50.9488893	35.2	0.02381	chr7:63497155:SNP	34	0	1.06E-215	3.90E-154	rs6959359	26960	0.0092363	0.011995	0.01426	chr7:63497155:SNP	0.0015984
C	G	0	0	0.3771427	0.3760039	864	1	0	cg24729221	++++++++++++++++++?++?++++++++++++++	0.2958	0.0214	50.963419	35.2	0.02374	chr7:63497147:SNP	34	0	1.16E-215	4.58E-154	rs6973557	26959	0.0092358	0.0119959	0.0142633	chr7:63497147:SNP	0.0015995
G	A	0	0	-0.4660611	-0.4633988	565	1	0	cg15509177	+++++++++++++++++++++?++?+?+++++++++	0.4119	0.0275	90.4343144	64.6	1.75E-07	chr13:19826644:SNP	33	0	1.20E-215	9.82E-87	rs7333887	26289	0.0083544	0.0147846	0.0236102	chr13:19826644:SNP	0.004261
T	C	0	0	0.3831381	0.3757891	942	1	0	cg27108629	+??+++++++++++++?++++++?++++++++++++	0.3896	0.0255	53.1194828	41.6	0.007984	chr12:34482900:SNP	32	0	1.33E-215	1.80E-145	rs7306334	25805	0.0087059	0.0119907	0.0149178	chr12:34482900:SNP	0.0017573
C	A	0	0	0.3771245	0.3758232	864	1	0	cg24729221	------------------?--?--------------	0.2961	0.0218	50.9420183	35.2	0.02385	chr7:63519992:SNP	34	0	1.43E-215	3.30E-154	rs2861504	26967	0.0092349	0.0119927	0.014256	chr7:63519992:SNP	0.0015974
T	C	0	0	0.3834732	0.3762625	942	1	0	cg27108629	+??+++++++++++++?++++++?++++++++++++	0.3896	0.0255	53.2675143	41.8	0.0077	chr12:34482279:SNP	32	0	1.74E-215	6.49E-145	rs73103774	25802	0.0087062	0.0120091	0.01496	chr12:34482279:SNP	0.0017692
C	G	0	0	0.3771253	0.3758563	864	1	0	cg24729221	++++++++++++++++++?++?++++++++++++++	0.2959	0.0217	50.9499083	35.2	0.02381	chr7:63520843:SNP	34	0	1.77E-215	4.34E-154	rs7810753	26968	0.0092372	0.0119964	0.0142616	chr7:63520843:SNP	0.0015989
A	G	0	0	0.3771253	0.3758563	864	1	0	cg24729221	++++++++++++++++++?++?++++++++++++++	0.2959	0.0217	50.9499083	35.2	0.02381	chr7:63520910:SNP	34	0	1.77E-215	4.34E-154	rs7793587	26968	0.0092372	0.0119964	0.0142616	chr7:63520910:SNP	0.0015989
D	I	0	0	0.381913	0.3819214	898	1	0	cg25793785	+++++++?+?++++++++++++++?++++++?++++	0.1583	0.0156	31.2380809	0.8	0.4543	chr19:37913790:INDEL	32	8.14E-218	1.99E-215	1.54E-214	chr19:37913790:D	24276	0.0121234	0.0121914	0.0122165	chr19:37913790:INDEL	3.67E-05
A	T	0	0	-0.4810467	-0.4765612	565	1	0	cg15509177	------------------?--?--?-?---------	0.4422	0.029	93.7784825	66.9	3.14E-08	chr13:19826898:SNP	32	0	2.07E-215	1.40E-81	rs2343063	25868	0.0083121	0.015213	0.0251451	chr13:19826898:SNP	0.0045376
D	I	0	0	-0.3921592	-0.3921592	344	1	0	cg09092052	?--??--???--?--?----??--?-?-?--??---	0.2389	0.035	19.5654477	0	0.4854	chr15:45553543:INDEL	21	2.15E-215	2.15E-215	2.15E-215	chr15:45553543:D	16769	0.0125192	0.0125192	0.0125192	chr15:45553543:INDEL	0
G	A	0	0	-0.4691245	-0.4681953	565	1	0	cg15509177	++++++++++++++?+++?++?++?+?+++?+++++	0.4436	0.03	75.0152392	61.3	6.06E-06	chr13:19819407:SNP	30	0	3.03E-215	5.24E-94	rs1854785	23146	0.0088172	0.0149517	0.0228077	chr13:19819407:SNP	0.0037577
C	T	0	0	0.3770939	0.3758201	864	1	0	cg24729221	------------------?--?--------------	0.2959	0.0218	51.0009878	35.3	0.02354	chr7:63515631:SNP	34	0	3.26E-215	9.14E-154	rs10282465	26969	0.009237	0.0120026	0.0142756	chr7:63515631:SNP	0.0016033
A	G	0	0	-0.4213772	-0.4160196	565	1	0	cg15509177	-------?-------------?--?-?---------	0.3177	0.0316	59.1861245	47.6	0.001681	chr13:19939456:SNP	32	0	3.84E-215	2.33E-129	rs28455098	25485	0.0091208	0.0132887	0.0174137	chr13:19939456:SNP	0.0024559
T	C	0	0	0.3770827	0.3758074	864	1	0	cg24729221	++++++++++++++++++?++?++++++++++++++	0.2959	0.0218	51.0158674	35.3	0.02347	chr7:63516135:SNP	34	0	3.96E-215	1.15E-153	rs10807674	26969	0.009237	0.0120046	0.0142798	chr7:63516135:SNP	0.0016047
G	A	0	0	0.3770827	0.3758074	864	1	0	cg24729221	------------------?--?--------------	0.2959	0.0218	51.0158674	35.3	0.02347	chr7:63517279:SNP	34	0	3.96E-215	1.15E-153	rs10238001	26969	0.009237	0.0120046	0.0142798	chr7:63517279:SNP	0.0016047
A	G	0	0	-0.2900944	-0.2894512	428	1	0	cg11534293	------------------------------------	0.4136	0.022	40.0796846	12.7	0.255	chr1:153226033:SNP	36	3.52E-259	4.26E-215	3.79E-198	rs11586275	27741	0.0084354	0.0092468	0.0096596	chr1:153226033:SNP	0.0003767
G	A	0	0	0.3771921	0.3759257	864	1	0	cg24729221	------------------?--?--------------	0.2958	0.0217	51.0457989	35.4	0.02332	chr7:63520745:SNP	34	0	4.30E-215	1.50E-153	rs10250989	26968	0.0092378	0.0120094	0.0142895	chr7:63520745:SNP	0.0016076
A	G	0	0	-0.5525917	-0.5439756	898	1	0	cg25793785	------------------------------------	0.2065	0.0175	95.3615539	63.3	1.70E-07	chr19:38108849:SNP	36	0	4.64E-215	1.95E-90	rs4273159	27737	0.0100572	0.0173793	0.0274021	chr19:38108849:SNP	0.0063545
A	C	0	0	0.3829282	0.3757334	942	1	0	cg27108629	+??+++++++++++++?++++++?++++++++++++	0.3889	0.0256	53.154704	41.7	0.007916	chr12:34482333:SNP	32	0	4.82E-215	7.51E-145	rs34107854	25767	0.0087142	0.0120047	0.014942	chr12:34482333:SNP	0.0017634
A	C	0	0	0.3833089	0.3760214	942	1	0	cg27108629	+??+++++++++++++?++++++?++++++++++++	0.3896	0.0255	53.3150726	41.9	0.007611	chr12:34481100:SNP	32	0	4.97E-215	1.53E-144	rs11053222	25805	0.0087061	0.0120142	0.0149731	chr12:34481100:SNP	0.0017729
A	T	0	0	0.3833089	0.3760214	942	1	0	cg27108629	+??+++++++++++++?++++++?++++++++++++	0.3896	0.0255	53.3150726	41.9	0.007611	chr12:34481947:SNP	32	0	4.97E-215	1.53E-144	rs11053223	25805	0.0087061	0.0120142	0.0149731	chr12:34481947:SNP	0.0017729
T	C	0	0	-0.4760359	-0.4721741	915	1	0	cg26332114	------------------------?-?---------	0.2921	0.0274	81.2132996	59.4	6.06E-06	chr19:57742248:SNP	34	0	5.19E-215	1.12E-99	rs2302060	26649	0.0091273	0.0150871	0.0224624	chr19:57742248:SNP	0.0041918
G	T	0	0	0.3745088	0.3729161	864	1	0	cg24729221	-------?----------?--?--------------	0.2953	0.0219	47.252038	32.3	0.04025	chr7:63506445:SNP	33	0	5.49E-215	9.38E-161	rs10949863	26156	0.0093877	0.0119162	0.0138621	chr7:63506445:SNP	0.0014056
G	C	0	0	-0.5162366	-0.5095617	293	1	0	cg07624705	++++++++++++++++++++++++++++++++++++	0.1556	0.026	64.5206327	45.8	0.00173	chr19:19367319:SNP	36	0	6.06E-215	2.56E-132	rs55762233	27749	0.0114406	0.0162843	0.0210902	chr19:19367319:SNP	0.0040196
T	C	0	0	0.3801157	0.3801449	898	1	0	cg25793785	++++++++++++++++++++++++?+++++++++++	0.1548	0.0142	36.7249237	7.4	0.3437	chr19:38001933:SNP	35	8.18E-239	6.17E-215	5.44E-205	rs77490848	27253	0.0115187	0.0121487	0.0124419	chr19:38001933:SNP	0.0003769
C	G	0	0	-0.4227379	-0.417428	565	1	0	cg15509177	-------?-------------?--?-?---------	0.3181	0.0319	59.8393981	48.2	0.00141	chr13:19942496:SNP	32	0	6.32E-215	7.03E-128	rs2999220	25511	0.0091034	0.0133405	0.0175722	chr13:19942496:SNP	0.0025032
T	A	0	0	-0.3222181	-0.321522	898	1	0	cg25793785	++++++++++++++++++?+++++?+++++++++++	0.4395	0.0293	45.1614502	26.9	0.07714	chr19:38440967:SNP	34	9.49001292531866e-319	6.51E-215	3.53E-171	rs3865514	26773	0.0084421	0.0102758	0.0115532	chr19:38440967:SNP	0.000905
A	G	0	0	0.3155937	0.3156205	35	1	0	cg00805880	++++++++++++++++-+++++++++++++++++++	0.4424	0.0327	47.2222056	25.9	0.08129	chr1:203034906:SNP	36	1.31000000000011e-311	6.71E-215	3.93E-172	rs3737883	27748	0.0083634	0.0100875	0.0112839	chr1:203034906:SNP	0.0008904
G	C	0	0	0.3833449	0.3760687	942	1	0	cg27108629	-??-------------?------?------------	0.3896	0.0255	53.3682958	41.9	0.007512	chr12:34478477:SNP	32	0	7.57E-215	2.80E-144	rs7311284	25805	0.0087063	0.0120209	0.0149883	chr12:34478477:SNP	0.0017772
A	G	0	0	0.3773882	0.3761809	864	1	0	cg24729221	++++++++++++++++++?++?++++++++++++++	0.2958	0.0218	51.1756312	35.5	0.02266	chr7:63510134:SNP	34	0	9.01E-215	6.45E-153	rs2011824	26966	0.0092385	0.0120266	0.0143269	chr7:63510134:SNP	0.0016194
C	T	0	0	0.3769418	0.3757711	864	1	0	cg24729221	------------------?--?--------------	0.2958	0.0214	51.1097465	35.4	0.02299	chr7:63495571:SNP	34	0	1.07E-214	5.02E-153	rs2053338	26963	0.0092361	0.0120156	0.0143047	chr7:63495571:SNP	0.0016127
A	C	0	0	0.3832938	0.3759794	942	1	0	cg27108629	+??+++++++++++++?++++++?++++++++++++	0.3896	0.0255	53.3948135	41.9	0.007463	chr12:34486850:SNP	32	0	1.29E-214	4.31E-144	rs7138091	25805	0.0087065	0.0120246	0.0149962	chr12:34486850:SNP	0.0017794
T	C	0	0	0.3767535	0.375579	864	1	0	cg24729221	++++++++++++++++++?++?++++++++++++++	0.2961	0.0219	51.0936346	35.4	0.02307	chr7:63501912:SNP	34	0	1.30E-214	5.26E-153	rs4717969	26969	0.0092351	0.0120119	0.0142986	chr7:63501912:SNP	0.0016109
A	G	0	0	0.3774484	0.3762658	864	1	0	cg24729221	++++++++++++++++++?++?++++++++++++++	0.2957	0.0218	51.2398783	35.6	0.02235	chr7:63510149:SNP	34	0	1.36E-214	1.37E-152	rs981084	26966	0.0092384	0.0120344	0.0143446	chr7:63510149:SNP	0.0016251
T	C	0	0	-0.4648071	-0.4627129	565	1	0	cg15509177	--------------?---?--?-??-?---?-----	0.4422	0.029	69.1032338	59.5	2.48E-05	chr13:19814912:SNP	29	0	1.74E-214	7.51E-99	rs1475325	22638	0.0089247	0.014803	0.022026	chr13:19814912:SNP	0.0034451
T	C	0	0	0.3739499	0.368629	942	1	0	cg27108629	+??+++++++++++?+?++++++?++++++?+++++	0.3911	0.0259	43.0266261	32.6	0.04527	chr12:34563643:SNP	30	0	1.86E-214	3.23E-164	rs7486337	23046	0.009229	0.0117939	0.0136928	chr12:34563643:SNP	0.0012581
T	C	0	0	0.3772847	0.3760781	864	1	0	cg24729221	++++++++++++++++++?++?++++++++++++++	0.2958	0.0218	51.2246733	35.6	0.02242	chr7:63507399:SNP	34	0	1.89E-214	1.48E-152	rs6460107	26966	0.0092381	0.0120325	0.01434	chr7:63507399:SNP	0.0016237
T	G	0	0	0.3845027	0.3771917	942	1	0	cg27108629	+??++++++++++++++++++++?++++++++++++	0.3893	0.0255	55.1971889	42	0.006614	chr12:34438838:SNP	33	0	2.11E-214	5.09E-145	rs11053193	25908	0.008693	0.0120695	0.0149946	chr12:34438838:SNP	0.0018368
T	C	0	0	0.3834698	0.3762287	942	1	0	cg27108629	+??+++++++++++++?++++++?++++++++++++	0.3895	0.0255	53.5518579	42.1	0.00718	chr12:34480890:SNP	32	0	2.40E-214	2.00E-143	rs11053221	25805	0.0087054	0.0120402	0.0150383	chr12:34480890:SNP	0.0017914
T	C	0	0	-0.9262718	-0.9133421	748	1	0	cg21098323	------??----?-----------?--?-----?--	0.1298	0.015	137.4844016	78.9	4.76E-16	chr19:54632066:SNP	30	0	2.44E-214	2.36E-53	rs8107970	22904	0.0127067	0.0292296	0.0602406	chr19:54632066:SNP	0.0184538
A	T	0	0	0.3804824	0.3792998	864	1	0	cg24729221	++++++++++++++++++?++?+++++++++?++++	0.2944	0.0233	49.0204259	34.7	0.02764	chr7:63508087:SNP	33	0	2.77E-214	1.11E-154	rs6957535	26235	0.0093744	0.0121403	0.0143605	chr7:63508087:SNP	0.001564
T	G	0	0	0.3874145	0.3838771	499	1	0	cg13587180	++++++++++++++++++++++++++++++++++++	0.2372	0.0144	51.395408	31.9	0.03639	chr4:42460301:SNP	36	0	3.02E-214	1.37E-162	rs13105468	27738	0.0097094	0.0122879	0.0142576	chr4:42460301:SNP	0.0016106
T	A	0	0	0.377064	0.3758393	864	1	0	cg24729221	------------------?--?--------------	0.2959	0.0218	51.2262666	35.6	0.02241	chr7:63506812:SNP	34	0	3.45E-214	2.19E-152	rs7779829	26966	0.0092377	0.0120322	0.0143398	chr7:63506812:SNP	0.0016237
C	G	0	0	0.3152788	0.3154952	35	1	0	cg00805880	++++++++++++++++-+++++++?+++++++++++	0.4416	0.033	45.1292315	24.7	0.09607	chr1:203028711:SNP	35	8.14E-305	3.69E-214	6.30E-174	rs4590732	27229	0.0084483	0.0101011	0.0112136	chr1:203028711:SNP	0.0008283
C	G	0	0	0.3769342	0.3757552	864	1	0	cg24729221	++++++++++++++++++?++?++++++++++++++	0.296	0.0218	51.2361959	35.6	0.02236	chr7:63505004:SNP	34	0	3.70E-214	2.66E-152	rs6949981	26969	0.0092353	0.0120304	0.0143388	chr7:63505004:SNP	0.0016237
T	C	0	0	-0.2899209	-0.2892756	428	1	0	cg11534293	------------------------------------	0.4135	0.022	40.2031757	12.9	0.2507	chr1:153225688:SNP	36	6.95E-259	4.88E-214	1.01E-196	rs11205250	27742	0.0084352	0.0092642	0.0096891	chr1:153225688:SNP	0.0003859
C	A	0	0	0.3770892	0.3758295	864	1	0	cg24729221	------------------?--?--------------	0.2959	0.0219	51.267003	35.6	0.02221	chr7:63510083:SNP	34	0	5.13E-214	3.66E-152	rs10257979	26964	0.0092378	0.0120368	0.0143514	chr7:63510083:SNP	0.0016273
C	G	0	0	-0.3874159	-0.3863143	344	1	0	cg09092052	------?-----------------------------	0.2355	0.0299	48.7091219	30.2	0.04896	chr15:45571398:SNP	35	0	5.15E-214	1.54E-163	rs1719231	26885	0.0099228	0.0123726	0.0142156	chr15:45571398:SNP	0.0015097
T	A	0	0	-0.4777966	-0.4728893	565	1	0	cg15509177	+++++++?++++++++++++++++?++++++?++++	0.4424	0.0291	94.6800832	66.2	4.09E-08	chr13:19849715:SNP	33	0	5.32E-214	2.41E-83	rs144054050	25709	0.0083493	0.0151459	0.0247034	chr13:19849715:SNP	0.0045697
A	C	0	0	0.3104799	0.3107163	864	1	0	cg24729221	+++++++?++++++++++?++?++?+++++++++++	0.3618	0.0188	35.7668733	13.3	0.2544	chr7:63510451:SNP	32	2.93E-258	7.06E-214	1.56E-194	rs981085	25663	0.0090443	0.0099547	0.0104351	chr7:63510451:SNP	0.0004083
A	G	0	0	0.3770138	0.3758351	864	1	0	cg24729221	++++++++++++++++++?++?++++++++++++++	0.296	0.0218	51.3430695	35.7	0.02185	chr7:63505193:SNP	34	0	8.91E-214	9.66E-152	rs6973547	26969	0.0092353	0.0120438	0.0143687	chr7:63505193:SNP	0.0016332
C	T	0	0	-0.4909176	-0.4906301	887	1	0	cg25432232	?++??+????++?+??++++??++?+???+???+++	0.2783	0.0286	19.9378163	19.8	0.223	chr19:57756974:SNP	17	4.24E-292	9.63E-214	7.25E-189	rs7507587	12510	0.0134401	0.0157237	0.0167479	chr19:57756974:SNP	0.0007857
A	G	0	0	-0.5518402	-0.5430741	898	1	0	cg25793785	------------------------------------	0.2065	0.0176	95.6785708	63.4	1.53E-07	chr19:38099700:SNP	36	0	1.13E-213	1.31E-89	rs6508738	27737	0.0100575	0.0174072	0.027494	chr19:38099700:SNP	0.0063882
G	A	0	0	-0.400571	-0.3977592	565	1	0	cg15509177	+++++++?+?++++?+++++??+??+?+++++++++	0.3533	0.0335	41.7727435	35.4	0.03465	chr13:19933372:SNP	28	0	1.42E-213	2.11E-155	rs4771142	21560	0.0097491	0.0127524	0.0150832	chr13:19933372:SNP	0.0014822
A	T	0	0	-0.3761146	-0.375367	344	1	0	cg09092052	-------?----------------?-----------	0.2364	0.0308	44.2531078	25.4	0.09123	chr15:45596909:SNP	34	0.00E+00	1.52E-213	8.81E-173	rs4580098	26439	0.0100091	0.0120354	0.0134222	chr15:45596909:SNP	0.0011768
C	T	0	0	0.377094	0.3759184	864	1	0	cg24729221	------------------?--?--------------	0.2962	0.022	51.4122143	35.8	0.02152	chr7:63504167:SNP	34	0	1.58E-213	2.36E-151	rs6460106	26956	0.0092368	0.0120535	0.0143905	chr7:63504167:SNP	0.0016399
T	G	0	0	0.3831797	0.3756826	942	1	0	cg27108629	+??+++++++++++++?++++++?++++++++++++	0.3891	0.0255	53.5072438	42.1	0.00726	chr12:34466395:SNP	32	0	1.71E-213	3.16E-143	rs11053213	25785	0.0087122	0.0120469	0.0150376	chr12:34466395:SNP	0.0017908
T	C	0	0	0.3832313	0.375837	942	1	0	cg27108629	+??+++++++++++++?++++++?++++++++++++	0.3897	0.0254	53.6305519	42.2	0.007042	chr12:34484596:SNP	32	0	1.76E-213	8.52E-143	rs7314510	25805	0.0087066	0.0120522	0.0150626	chr12:34484596:SNP	0.0017982
A	G	0	0	-0.9443553	-0.9294047	748	1	0	cg21098323	------??----?-----??---??--?-----?--	0.1236	0.0134	113.4036067	77.1	6.89E-13	chr19:54609836:SNP	27	0	2.84E-213	1.62E-58	rs62143393	21100	0.0134245	0.0298186	0.0585533	chr19:54609836:SNP	0.0167069
C	T	0	0	-0.4485249	-0.4409809	565	1	0	cg15509177	+++++++++++++++++++++?++++++++++++++	0.2942	0.0319	76.8637496	55.8	3.68E-05	chr13:19945191:SNP	35	0	2.87E-213	9.15E-109	rs4359305	27405	0.0089548	0.0141484	0.020244	chr13:19945191:SNP	0.0035813
G	T	0	0	-0.4653752	-0.4625989	565	1	0	cg15509177	+++++++++++++++++++++?++?+?+++++++++	0.4126	0.0279	91.0291453	64.8	1.43E-07	chr13:19826194:SNP	33	0	3.60E-213	3.24E-85	rs9551291	26247	0.0083628	0.0148454	0.0237893	chr13:19826194:SNP	0.0043128
C	G	0	0	0.3768293	0.3756228	864	1	0	cg24729221	++++++++++++++++++?++?++++++++++++++	0.2961	0.0218	51.4365546	35.8	0.0214	chr7:63505545:SNP	34	0	4.13E-213	4.84E-151	rs11979814	26969	0.0092356	0.012056	0.0143954	chr7:63505545:SNP	0.0016417
A	G	0	0	-0.5522731	-0.543545	898	1	0	cg25793785	------------------------------------	0.2064	0.0174	96.1220896	63.6	1.32E-07	chr19:38123839:SNP	36	0	4.71E-213	6.13E-89	rs7253174	27742	0.0100574	0.017448	0.027621	chr19:38123839:SNP	0.0064348
C	G	0	0	0.376873	0.3757006	864	1	0	cg24729221	++++++++++++++++++?++?++++++++++++++	0.296	0.0218	51.4759323	35.9	0.02122	chr7:63498270:SNP	34	0	5.24E-213	7.73E-151	rs4717967	26961	0.0092359	0.0120614	0.0144069	chr7:63498270:SNP	0.0016453
C	T	0	0	-0.3766203	-0.3758957	344	1	0	cg09092052	+++++++?++++++++++++++++?+++++++++++	0.2366	0.0308	44.5281549	25.9	0.08676	chr15:45594766:SNP	34	2.67999999999999e-310	5.24E-213	2.23E-171	rs1719238	26438	0.0100018	0.0120677	0.0134958	chr15:45594766:SNP	0.0012038
G	T	0	0	0.3768479	0.3756752	864	1	0	cg24729221	------------------?--?--------------	0.2961	0.0219	51.4911895	35.9	0.02114	chr7:63499475:SNP	34	0	5.68E-213	9.20E-151	rs6959256	26963	0.0092349	0.0120616	0.0144096	chr7:63499475:SNP	0.0016463
C	G	0	0	0.3169972	0.317105	35	1	0	cg00805880	++++++++++++++++++++++++?+++++++++++	0.4403	0.0335	45.7639662	25.7	0.08569	chr1:203039602:SNP	35	3.81E-308	5.68E-213	4.95E-171	rs871298	27225	0.008448	0.0101811	0.0113709	chr1:203039602:SNP	0.0008755
C	A	0	0	-0.4651406	-0.4626372	565	1	0	cg15509177	+++++++?++++++++++++++++?++++++?++++	0.4123	0.0279	88.6993943	63.9	3.15E-07	chr13:19854442:SNP	33	0	5.70E-213	1.21E-87	rs9551320	25718	0.0084558	0.0148537	0.0234381	chr13:19854442:SNP	0.0042391
G	A	0	0	0.3310328	0.3277031	942	1	0	cg27108629	------------------------------------	0.3693	0.0262	48.575146	27.9	0.06328	chr12:33846524:SNP	36	0	7.13E-213	8.07E-171	rs11052844	27729	0.0085613	0.0105239	0.0118819	chr12:33846524:SNP	0.0010374
T	C	0	0	0.3768949	0.3756882	864	1	0	cg24729221	++++++++++++++++++?++?++++++++++++++	0.2961	0.0218	51.5244031	36	0.02099	chr7:63505154:SNP	34	0	8.36E-213	1.37E-150	rs6973779	26969	0.0092355	0.0120668	0.0144198	chr7:63505154:SNP	0.0016494
C	G	0	0	0.3737063	0.3686247	942	1	0	cg27108629	+??+++++++++++?+?++++?+?++++++?+++++	0.3922	0.0249	41.4792678	32.5	0.04851	chr12:34528110:SNP	29	0	9.27E-213	1.23E-162	rs34984417	22736	0.0092825	0.0118412	0.0137511	chr12:34528110:SNP	0.0012247
A	G	0	0	-0.3873424	-0.3863166	344	1	0	cg09092052	------?-----------------------------	0.2356	0.03	48.9556813	30.5	0.04661	chr15:45579822:SNP	35	0	1.11E-212	1.06E-161	rs1719237	26864	0.0099277	0.0124118	0.0142946	chr15:45579822:SNP	0.0015365
G	A	0	0	-0.470126	-0.4671336	915	1	0	cg26332114	+++++++?++++++++++++++++?+?+++++++++	0.293	0.0275	75.3411741	57.5	2.36E-05	chr19:57737730:SNP	33	0	1.40E-212	9.76E-103	rs8108642	25852	0.009278	0.0150119	0.0218443	chr19:57737730:SNP	0.0038997
G	C	0	0	-0.4271498	-0.4220586	565	1	0	cg15509177	+++++++?+?+++++++++++?++?+?++++?++++	0.3161	0.0327	52.8310647	45.1	0.004397	chr13:19941574:SNP	30	0	1.72E-212	4.59E-134	rs2992955	23320	0.0095155	0.0135663	0.0173349	chr13:19941574:SNP	0.0022696
A	T	0	0	-0.2900731	-0.289392	428	1	0	cg11534293	------------------------------------	0.4135	0.0218	40.4857584	13.5	0.241	chr1:153226587:SNP	36	3.46E-259	2.15E-212	3.06E-194	rs11585095	27746	0.0084346	0.0093041	0.0097566	chr1:153226587:SNP	0.0004068
C	A	0	0	-0.3878161	-0.3867369	344	1	0	cg09092052	++++++?+++++++++++++++++++++++++++++	0.2352	0.03	49.1949432	30.9	0.04444	chr15:45561868:SNP	35	0	3.21E-212	1.08E-160	rs2413769	26882	0.0099227	0.012439	0.0143573	chr15:45561868:SNP	0.0015595
G	T	0	0	-0.4460728	-0.4405925	344	1	0	cg09092052	+++++++?+?++++++++++++++?+++++++++++	0.3491	0.025	72.9377187	56.1	4.92E-05	chr15:45596546:SNP	33	0	3.71E-212	9.83E-107	rs9920634	24995	0.0089183	0.0141733	0.0203276	chr15:45596546:SNP	0.0034059
T	G	0	0	-0.5182607	-0.5115416	293	1	0	cg07624705	-----------------------??-----------	0.1556	0.0262	59.9116959	44.9	0.00283	chr19:19380596:SNP	34	0	3.80E-212	1.01E-132	rs72999063	26748	0.0116443	0.0164561	0.0211402	chr19:19380596:SNP	0.0038047
G	T	0	0	0.3879022	0.3842798	499	1	0	cg13587180	------------------------------------	0.2359	0.0146	51.7129245	32.3	0.03411	chr4:42468919:SNP	36	0	4.09E-212	2.99E-160	rs78166400	27726	0.009733	0.012363	0.0143806	chr4:42468919:SNP	0.00165
A	G	0	0	-0.422694	-0.4173288	565	1	0	cg15509177	-------?-------------?--?-?---------	0.3182	0.0317	60.6296603	48.9	0.001137	chr13:19942554:SNP	32	0	4.16E-212	1.19E-124	rs34210923	25513	0.0091012	0.0134265	0.0178002	chr13:19942554:SNP	0.0025706
G	A	0	0	0.3108284	0.3110826	864	1	0	cg24729221	-------?----------?--?--?-----------	0.3616	0.0189	36.1028007	14.1	0.2422	chr7:63522237:SNP	32	5.16E-259	4.74E-212	1.59E-191	rs1837342	25665	0.0090412	0.0100097	0.0105294	chr7:63522237:SNP	0.0004368
C	T	0	0	0.3543732	0.3506485	942	1	0	cg27108629	-??------------------?--?-?------?--	0.3891	0.0233	40.5174864	28.4	0.07582	chr12:34331779:SNP	30	0	5.03E-212	7.58E-171	rs11524504	23820	0.0091032	0.0112834	0.0127186	chr12:34331779:SNP	0.0010051
T	G	0	0	0.3103353	0.3105819	864	1	0	cg24729221	+++++++?++++++++++?++?++?+++++++++++	0.3617	0.0187	36.0067145	13.9	0.2457	chr7:63518759:SNP	32	4.13E-258	5.08E-212	7.24E-192	rs13228852	25669	0.0090428	0.0099943	0.0105032	chr7:63518759:SNP	0.0004287
A	G	0	0	0.3308652	0.3275353	942	1	0	cg27108629	++++++++++++++++++++++++++++++++++++	0.3694	0.0262	48.7420209	28.2	0.06131	chr12:33848520:SNP	36	0	5.40E-212	1.41E-169	rs10844687	27732	0.0085592	0.0105405	0.0119198	chr12:33848520:SNP	0.0010496
A	G	0	0	0.3106207	0.3108862	864	1	0	cg24729221	+++++++?++++++++++?++?++?+++++++++++	0.3615	0.0188	36.0502412	14	0.2441	chr7:63511130:SNP	32	2.07E-258	5.58E-212	1.25E-191	rs6973454	25667	0.0090458	0.010005	0.0105194	chr7:63511130:SNP	0.0004327
C	T	0	0	-0.314538	-0.3127081	35	1	0	cg00805880	++++++++++++?+++++++++++++++++++++++	0.3829	0.0275	42.8062805	20.6	0.143	chr1:203045583:SNP	35	1.57E-288	9.13E-212	8.32E-183	rs6682652	26859	0.0086648	0.0100688	0.010909	chr1:203045583:SNP	0.0006901
T	C	0	0	-0.5178737	-0.5113969	293	1	0	cg07624705	-----------------------??-----------	0.1557	0.0262	60.0622545	45.1	0.002723	chr19:19391851:SNP	34	0	1.42E-211	5.98E-132	rs6511027	26745	0.0116408	0.0164738	0.021187	chr19:19391851:SNP	0.0038238
C	A	0	0	-0.4713014	-0.4685396	898	1	0	cg25793785	++++++++++++++++++?+++++?+++++++++++	0.2491	0.0188	72.8327341	54.7	7.89E-05	chr19:38390348:SNP	34	0	1.52E-211	6.65E-108	rs7255551	26799	0.0096773	0.0150943	0.0213584	chr19:38390348:SNP	0.0038932
T	C	0	0	-0.552343	-0.5435215	898	1	0	cg25793785	------------------------------------	0.2063	0.0174	96.8845836	63.9	1.02E-07	chr19:38123793:SNP	36	0	1.71E-211	1.25E-87	rs7254170	27745	0.0100555	0.017512	0.0278348	chr19:38123793:SNP	0.0065125
D	I	0	0	-0.4729852	-0.4680583	344	1	0	cg09092052	------??-?--------------?------?----	0.3398	0.029	71.9218453	58.3	2.67E-05	chr15:45569181:INDEL	31	0	1.87E-211	2.20E-101	chr15:45569181:D	23415	0.0092293	0.0150821	0.0221263	chr15:45569181:INDEL	0.0037492
T	C	0	0	-0.4695867	-0.466244	565	1	0	cg15509177	-------?-?-----------?----?---------	0.4135	0.0298	84.3459682	63.2	7.91E-07	chr13:19830015:SNP	32	0	3.34E-211	1.04E-88	rs59338147	24537	0.0086432	0.0150327	0.0235167	chr13:19830015:SNP	0.0041733
A	G	0	0	0.3810622	0.3811228	898	1	0	cg25793785	++++++++++++++++++++++++?+++++++++++	0.1543	0.0139	37.3081764	8.9	0.3195	chr19:38004356:SNP	35	1.72E-239	3.56E-211	2.94E-199	rs17303301	27257	0.011531	0.012289	0.0126529	chr19:38004356:SNP	0.0004586
G	T	0	0	-0.4238945	-0.4181085	565	1	0	cg15509177	+++++++?+?+++++++++++?++?+?+++++++++	0.3165	0.0312	55.7439048	46.2	0.002921	chr13:19941889:SNP	31	0	3.96E-211	1.07E-130	rs3002069	24045	0.0093785	0.0134831	0.0174265	chr13:19941889:SNP	0.0023767
A	C	0	0	0.3018346	0.2995056	942	1	0	cg27108629	++++++++++++++++++++++++?+++++++++++	0.3834	0.026	40.5566689	16.2	0.2036	chr12:33773501:SNP	35	3.93E-270	7.73E-211	1.78E-190	rs3941052	27232	0.0085955	0.0096651	0.0102531	chr12:33773501:SNP	0.0005055
A	G	0	0	0.3743399	0.3690502	942	1	0	cg27108629	+??+++++++++++?+?++++?+?++++++?+++++	0.3913	0.0249	41.9093123	33.2	0.04422	chr12:34534338:SNP	29	0	7.89E-211	7.77E-160	rs34167298	22738	0.0092841	0.0119096	0.0138961	chr12:34534338:SNP	0.0012642
A	C	0	0	-0.4582878	-0.4564716	565	1	0	cg15509177	---------------------?-??-?---------	0.2837	0.018	70.2870656	55.9	7.01E-05	chr13:19822315:SNP	32	0	9.63E-211	6.87E-105	rs9553827	25757	0.0092931	0.0147338	0.0210704	chr13:19822315:SNP	0.0035492
G	A	0	0	-0.302951	-0.3025045	898	1	0	cg25793785	++++++++++++++++++?+++++++++++++++++	0.4686	0.027	43.4478839	21.7	0.1285	chr19:38442270:SNP	35	9.22E-289	1.00E-210	1.19E-177	rs8113820	27294	0.0083422	0.0097645	0.0106603	chr19:38442270:SNP	0.0006858
C	G	0	0	-0.5177706	-0.5109534	293	1	0	cg07624705	-----------------------??-----------	0.1558	0.0262	60.2173356	45.2	0.002617	chr19:19381728:SNP	34	0	1.10E-210	3.14E-131	rs2074302	26748	0.0116408	0.0164946	0.0212418	chr19:19381728:SNP	0.0038456
T	A	0	0	-0.5558819	-0.5471921	898	1	0	cg25793785	+++++++?++++++++++++++++++++++++++++	0.209	0.0184	93.5084545	63.6	1.85E-07	chr19:38235850:SNP	35	0	1.26E-210	4.26E-88	rs2909106	26919	0.010158	0.0176669	0.0279369	chr19:38235850:SNP	0.0064033
T	C	0	0	0.3148794	0.3151696	35	1	0	cg00805880	++++++++++++++++-+++++++?+++++++++++	0.4412	0.0332	45.7025251	25.6	0.08665	chr1:203030685:SNP	35	7.50E-304	1.41E-210	4.15E-169	rs2270543	27236	0.008451	0.0101769	0.0113598	chr1:203030685:SNP	0.0008716
T	G	0	0	-0.5377545	-0.5327048	293	1	0	cg07624705	---------------------?-?------------	0.1649	0.0255	69.4602682	52.5	0.0002109	chr19:19497195:SNP	34	0	1.49E-210	1.39E-113	rs2965186	26851	0.0112796	0.0172022	0.0237419	chr19:19497195:SNP	0.0048386
C	G	0	0	0.4814836	0.4737806	293	1	0	cg07645761	++++++??++++++++++++++++?+??++++++++	0.2823	0.0276	67.2087958	55.4	0.0001136	chr16:2903850:SNP	31	0	1.49E-210	7.11E-110	rs112285893	24328	0.0096503	0.0152995	0.0216196	chr16:2903850:SNP	0.0036405
G	T	0	0	-0.4257376	-0.4257376	565	1	0	cg15509177	?++??++???++?+??++????+??+???????+++	0.3296	0.0266	10.1891582	0	0.6784	chr13:19921994:SNP	14	2.07E-210	2.07E-210	2.07E-210	rs2992943	10800	0.0137527	0.0137527	0.0137527	chr13:19921994:SNP	0
D	I	0	0	0.3815204	0.3815402	898	1	0	cg25793785	+++++++?+?++++++++++++++?++++++?++++	0.1582	0.0154	31.6996134	2.2	0.4314	chr19:37912817:INDEL	32	3.37E-217	2.20E-210	8.27E-208	chr19:37912817:D	24276	0.0121283	0.0123258	0.012402	chr19:37912817:INDEL	0.0001078
G	A	0	0	0.38166	0.3816628	898	1	0	cg25793785	------------------------?-----------	0.1536	0.0138	37.4109563	9.1	0.3153	chr19:38011353:SNP	35	1.68E-239	2.35E-210	3.47E-198	rs35014847	27255	0.0115487	0.0123306	0.0127073	chr19:38011353:SNP	0.0004744
C	G	0	0	-0.289109	-0.288321	428	1	0	cg11534293	------------------------?-----------	0.4122	0.0214	38.6983963	12.1	0.2658	chr1:153224594:SNP	35	6.08E-252	2.39E-210	5.84E-195	rs1329096	27242	0.0085276	0.0093151	0.009706	chr1:153224594:SNP	0.0003566
T	C	0	0	0.3743193	0.3688233	942	1	0	cg27108629	+??+++++++++++?+?++++?+?++++++?+++++	0.392	0.0253	41.9685521	33.3	0.04366	chr12:34547255:SNP	29	0	3.03E-210	2.26E-159	rs11053273	22725	0.0092841	0.0119189	0.0139158	chr12:34547255:SNP	0.0012696
T	C	0	0	-0.4527367	-0.450691	499	1	0	cg13587180	------------------------?-----------	0.4206	0.0139	97.1561799	65	5.41E-08	chr4:42433232:SNP	35	0	4.08E-210	1.62E-83	rs11733756	27247	0.0081829	0.0145691	0.0233828	chr4:42433232:SNP	0.0044126
T	C	0	0	0.3921104	0.3891552	499	1	0	cg13587180	+++++++?++++++++++++++++?+++++++++++	0.2348	0.0146	48.0119492	31.3	0.0442	chr4:42446162:SNP	34	0	4.42E-210	7.70E-161	rs10034439	26486	0.0099729	0.012581	0.0145097	chr4:42446162:SNP	0.0015605
C	G	0	0	-0.4257013	-0.4257013	565	1	0	cg15509177	?--??--???--?-??--????-??-???????---	0.3292	0.0264	10.0571334	0	0.6893	chr13:19921992:SNP	14	4.86E-210	4.86E-210	4.86E-210	rs2992942	10799	0.0137638	0.0137638	0.0137638	chr13:19921992:SNP	0
I	D	0	0	-0.465367	-0.4599148	344	1	0	cg09092052	++++++??+?++++++++++++++?++++++?++++	0.3441	0.0301	70.0714195	57.2	4.75E-05	chr15:45550471:INDEL	31	0	8.26E-210	1.86E-103	chr15:45550471:I	23415	0.0092247	0.0148782	0.0215463	chr15:45550471:INDEL	0.0035797
G	A	0	0	0.3745902	0.3691144	942	1	0	cg27108629	-??-----------?-?----?-?------?-----	0.3922	0.0252	42.1263163	33.5	0.04219	chr12:34537541:SNP	29	0	8.84E-210	1.84E-158	rs11053266	22738	0.0092829	0.0119417	0.0139663	chr12:34537541:SNP	0.0012836
T	C	0	0	0.3745902	0.3691144	942	1	0	cg27108629	+??+++++++++++?+?++++?+?++++++?+++++	0.3922	0.0252	42.1263163	33.5	0.04219	chr12:34539712:SNP	29	0	8.84E-210	1.84E-158	rs7489132	22738	0.0092829	0.0119417	0.0139663	chr12:34539712:SNP	0.0012836
I	D	0	0	0.3806685	0.3794205	864	1	0	cg24729221	-------?-?--------?--?--?------?----	0.2952	0.0231	40.9415938	29.2	0.06968	chr7:63522248:INDEL	30	4.94065645841247e-324	8.92E-210	1.44E-163	chr7:63522248:I	23497	0.0098931	0.0122752	0.0139668	chr7:63522248:INDEL	0.0012288
G	C	0	0	0.3745153	0.3690311	942	1	0	cg27108629	-??-----------?-?----?-?------?-----	0.3923	0.0251	42.1091522	33.5	0.04234	chr12:34547020:SNP	29	0	1.11E-209	1.77E-158	rs11053272	22737	0.0092844	0.0119418	0.0139628	chr12:34547020:SNP	0.0012825
T	C	0	0	-0.5276604	-0.5214371	293	1	0	cg07624705	-----------------------??-----------	0.1548	0.0259	62.3290302	47.1	0.001509	chr19:19429915:SNP	34	0	1.24E-209	3.05E-126	rs57436187	26741	0.011689	0.0168756	0.0220777	chr19:19429915:SNP	0.0041797
G	C	0	0	-0.5387663	-0.5335382	293	1	0	cg07624705	+++++++++++++++++++++++?++++++++++++	0.1648	0.0256	73.2379178	53.6	0.0001073	chr19:19509104:SNP	35	0	1.30E-209	1.13E-110	rs56291054	27236	0.0111893	0.0172681	0.0241025	chr19:19509104:SNP	0.005119
T	C	0	0	-0.5387663	-0.5335382	293	1	0	cg07624705	-----------------------?------------	0.1648	0.0256	73.2379178	53.6	0.0001073	chr19:19509701:SNP	35	0	1.30E-209	1.13E-110	rs34487417	27236	0.0111893	0.0172681	0.0241025	chr19:19509701:SNP	0.005119
A	G	0	0	0.3019963	0.299639	942	1	0	cg27108629	++++++++++++++++++++++++?+++++++++++	0.3834	0.026	40.7829463	16.6	0.1968	chr12:33774620:SNP	35	2.06E-270	1.33E-209	1.38E-188	rs717712	27233	0.0085956	0.0096982	0.0103104	chr12:33774620:SNP	0.0005229
T	C	0	0	-0.50813	-0.5003642	293	1	0	cg07624705	------------------------------------	0.1571	0.0248	64.521228	45.8	0.001729	chr19:19370917:SNP	36	0	1.66E-209	2.13E-129	rs4808934	27701	0.0113892	0.0161986	0.0209956	chr19:19370917:SNP	0.0039828
G	A	0	0	-0.4797242	-0.4775608	818	1	0	cg23371413	+++++++?++++++++++++++++?+?+++++++++	0.2929	0.0275	80.2857942	60.1	4.99E-06	chr19:57737730:SNP	33	0	1.73E-209	9.66E-95	rs8108642	25852	0.0092592	0.0154611	0.0232306	chr19:57737730:SNP	0.0043268
C	T	0	0	0.3314881	0.3279994	942	1	0	cg27108629	------------------------------------	0.3693	0.0261	49.3960781	29.1	0.0541	chr12:33864999:SNP	36	0	1.86E-209	8.24E-166	rs11052862	27739	0.0085585	0.0106198	0.0120788	chr12:33864999:SNP	0.0010994
T	C	0	0	0.3733394	0.3675524	942	1	0	cg27108629	+??+++++++++++?+?++++++?++++++?+++++	0.392	0.0261	43.8238276	33.8	0.03814	chr12:34557833:SNP	30	0	1.90E-209	3.44E-158	rs3924704	23077	0.0092192	0.0119007	0.0139318	chr12:34557833:SNP	0.0013269
T	C	0	0	-0.5392318	-0.5345868	293	1	0	cg07624705	-----------------------?------------	0.1639	0.0251	73.4048337	53.7	0.0001022	chr19:19560063:SNP	35	0	1.93E-209	5.06E-110	rs8110171	27198	0.0112073	0.0173092	0.0241961	chr19:19560063:SNP	0.005157
T	C	0	0	0.3748124	0.3694903	942	1	0	cg27108629	+??+++++++++++?+?++++?+?++++++?+++++	0.3915	0.0251	42.2093042	33.7	0.04143	chr12:34530810:SNP	29	0	1.95E-209	9.31E-158	rs11053261	22722	0.0092911	0.0119637	0.0140062	chr12:34530810:SNP	0.0012934
T	G	0	0	0.3748098	0.3694854	942	1	0	cg27108629	+??+++++++++++?+?++++?+?++++++?+++++	0.3915	0.0251	42.2123243	33.7	0.0414	chr12:34531359:SNP	29	0	2.11E-209	1.00E-157	rs7488438	22721	0.0092914	0.0119646	0.0140075	chr12:34531359:SNP	0.0012938
G	A	0	0	0.3825383	0.3750583	942	1	0	cg27108629	-??--------------------?------------	0.389	0.0259	55.8373842	42.7	0.005649	chr12:34425083:SNP	33	0	2.34E-209	2.93E-140	rs11494836	25905	0.0086953	0.0121464	0.0151726	chr12:34425083:SNP	0.0018886
T	C	0	0	-0.5103816	-0.5029121	293	1	0	cg07624705	------------------------------------	0.1564	0.0245	65.089723	46.2	0.001493	chr19:19372150:SNP	36	0	2.56E-209	4.51E-128	rs7257875	27738	0.0113992	0.0162884	0.0211992	chr19:19372150:SNP	0.0040668
C	G	0	0	-0.5103816	-0.5029121	293	1	0	cg07624705	------------------------------------	0.1564	0.0245	65.089723	46.2	0.001493	chr19:19372185:SNP	36	0	2.56E-209	4.51E-128	rs10422893	27738	0.0113992	0.0162884	0.0211992	chr19:19372185:SNP	0.0040668
C	A	0	0	-0.5261508	-0.5201903	293	1	0	cg07624705	+++++++++++++++++++++++??+++++++++++	0.1545	0.0262	62.2175291	47	0.001554	chr19:19426613:SNP	34	0	3.11E-209	5.65E-126	rs4808944	26742	0.011689	0.0168515	0.0220383	chr19:19426613:SNP	0.0041631
A	G	0	0	-0.5287394	-0.524617	293	1	0	cg07624705	---------------------?-??-----------	0.1636	0.0255	64.1364007	50.1	0.0006354	chr19:19448200:SNP	33	0	5.48E-209	8.13E-118	rs756999	26404	0.0114323	0.017005	0.0229133	chr19:19448200:SNP	0.0043858
A	G	0	0	0.3820563	0.3749937	942	1	0	cg27108629	+??++++?+++++++++++++++?++++++++++++	0.3888	0.0255	52.5867674	41	0.00909	chr12:34433455:SNP	32	0	9.14E-209	1.02E-143	rs11053189	25129	0.0088233	0.0121616	0.0149674	chr12:34433455:SNP	0.0017642
C	T	0	0	-0.3730964	-0.3692422	344	1	0	cg09092052	++++++++++++++++++++++++?+++++++++++	0.3714	0.0242	60.7529573	44	0.003208	chr15:45623782:SNP	35	0	9.92E-209	7.71E-132	rs1719245	27221	0.008546	0.0119761	0.0152704	chr15:45623782:SNP	0.0020365
T	C	0	0	0.3420141	0.3368236	942	1	0	cg27108629	++++++++++++++++++++++++++++++++++++	0.3877	0.0228	53.1451531	34.1	0.02531	chr12:34239938:SNP	36	0	1.16E-208	2.08E-156	rs11053107	27709	0.0084536	0.0109265	0.0128363	chr12:34239938:SNP	0.0013525
C	T	0	0	-0.5254954	-0.5197911	293	1	0	cg07624705	+++++++++++++++++++++++??+++++++++++	0.1535	0.0256	62.0133562	46.8	0.00164	chr19:19419984:SNP	34	0	1.50E-208	8.70E-126	rs113145184	26714	0.0117218	0.0168664	0.0220275	chr19:19419984:SNP	0.0041572
C	T	0	0	0.338061	0.3335054	942	1	0	cg27108629	------------------------------------	0.3927	0.023	52.5288014	33.4	0.02881	chr12:34164537:SNP	36	0	1.71E-208	1.78E-157	rs11053049	27747	0.0084249	0.0108232	0.0126442	chr12:34164537:SNP	0.0012978
C	T	0	0	0.3024167	0.3000262	942	1	0	cg27108629	------------------------?-----------	0.3822	0.0256	41.0164776	17.1	0.1899	chr12:33767783:SNP	35	6.37E-271	1.80E-208	8.06E-187	rs7978355	27254	0.0085994	0.0097373	0.0103741	chr12:33767783:SNP	0.0005414
A	G	0	0	0.3732538	0.3716144	864	1	0	cg24729221	+++++++?++++++++++?++?++++++++++++++	0.2964	0.0224	48.35642	33.8	0.03189	chr7:63515753:SNP	33	0	2.18E-208	1.08E-152	rs10238781	26167	0.0093839	0.012063	0.0141804	chr7:63515753:SNP	0.0015062
T	C	0	0	-0.5295462	-0.52564	293	1	0	cg07624705	---------------------?-??-----------	0.1629	0.0253	64.3614343	50.3	0.0005969	chr19:19443986:SNP	33	0	2.19E-208	5.56E-117	rs2011503	26400	0.0114511	0.017063	0.0230314	chr19:19443986:SNP	0.0044312
T	C	0	0	-0.446424	-0.4396378	565	1	0	cg15509177	-------?-?--------------?-?---------	0.3734	0.0355	71.3158996	56.5	5.13E-05	chr13:19933823:SNP	32	0	2.36E-208	4.66E-105	rs4771144	24387	0.0089146	0.0142724	0.0205082	chr13:19933823:SNP	0.0033569
A	G	0	0	-0.5120052	-0.5049095	293	1	0	cg07624705	------------------------------------	0.1563	0.0243	65.9127434	46.9	0.001204	chr19:19363630:SNP	36	0	2.52E-208	9.29E-126	rs10401714	27747	0.0113977	0.0163925	0.0214645	chr19:19363630:SNP	0.004177
T	C	0	0	-0.5262887	-0.5203198	293	1	0	cg07624705	-----------------------??-----------	0.1545	0.0262	62.6510715	47.3	0.001386	chr19:19413393:SNP	34	0	2.54E-208	1.49E-124	rs2315023	26733	0.0116783	0.0168929	0.0221715	chr19:19413393:SNP	0.0042168
T	C	0	0	0.3751471	0.3696598	942	1	0	cg27108629	+??+++++++++++?+?++++?+?++++++?+++++	0.3909	0.0249	42.4554378	34	0.03926	chr12:34535976:SNP	29	0	2.62E-208	3.24E-156	rs34418276	22723	0.0092916	0.012002	0.0140886	chr12:34535976:SNP	0.0013159
C	T	0	0	-0.447199	-0.4464126	704	1	0	cg19603903	++++?++?+?++++?+++++++++?+?+++?+++++	0.2856	0.0257	48.9577111	42.8	0.008433	chr19:57751972:SNP	29	0	3.28E-208	1.16E-133	rs55736291	21154	0.0103954	0.0144973	0.0181763	chr19:57751972:SNP	0.0023865
G	A	0	0	0.3379566	0.3333632	942	1	0	cg27108629	------------------------------------	0.3927	0.023	52.5737067	33.4	0.02854	chr12:34152440:SNP	36	0	3.36E-208	3.87E-157	rs11053044	27746	0.0084242	0.0108263	0.0126541	chr12:34152440:SNP	0.0013009
G	A	0	0	0.3421537	0.3368654	942	1	0	cg27108629	------------------------------------	0.3878	0.023	53.272408	34.3	0.02464	chr12:34235064:SNP	36	0	4.11E-208	9.84E-156	rs7302688	27708	0.0084554	0.0109424	0.0128697	chr12:34235064:SNP	0.0013626
G	A	0	0	0.3315575	0.3281048	942	1	0	cg27108629	------------------------------------	0.3693	0.0261	49.706002	29.6	0.05094	chr12:33862511:SNP	36	0	4.29E-208	8.45E-164	rs5007804	27737	0.0085597	0.0106583	0.0121562	chr12:33862511:SNP	0.0011234
T	C	0	0	0.3375961	0.3329448	942	1	0	cg27108629	++++++++++++++++++++++++++++++++++++	0.3931	0.0231	52.4366687	33.3	0.02937	chr12:34166764:SNP	36	0	4.37E-208	1.65E-157	rs10844774	27728	0.0084272	0.0108157	0.0126255	chr12:34166764:SNP	0.0012917
T	C	0	0	0.3750995	0.3695911	942	1	0	cg27108629	+??+++++++++++?+?++++?+?++++++?+++++	0.3909	0.0249	42.4955813	34.1	0.03891	chr12:34531568:SNP	29	0	5.06E-208	6.92E-156	rs7488451	22721	0.0092916	0.012008	0.0141019	chr12:34531568:SNP	0.0013196
G	T	0	0	0.3314117	0.3279454	942	1	0	cg27108629	------------------------------------	0.3693	0.0261	49.6723542	29.5	0.05128	chr12:33864055:SNP	36	0	5.15E-208	7.47E-164	rs11052861	27737	0.0085603	0.0106552	0.0121488	chr12:33864055:SNP	0.001121
A	T	0	0	-0.5262859	-0.5203916	293	1	0	cg07624705	-----------------------??-----------	0.1545	0.0262	62.6419899	47.3	0.001389	chr19:19425145:SNP	34	0	5.16E-208	2.20E-124	rs112253053	26741	0.011688	0.0169079	0.0221867	chr19:19425145:SNP	0.0042228
C	G	0	0	-0.4463593	-0.4385147	565	1	0	cg15509177	---------------------?--?-----------	0.2921	0.0295	73.9123734	55.4	5.72E-05	chr13:19946055:SNP	34	0	5.55E-208	2.12E-107	rs2342242	26905	0.0090528	0.0142488	0.0202763	chr13:19946055:SNP	0.0034981
G	A	0	0	-0.373562	-0.3728567	499	1	0	cg13587180	+++++++?+?++++++++++++++?+++++++++++	0.419	0.0181	55.0088029	41.8	0.006927	chr4:42369903:SNP	33	0	5.62E-208	1.63E-135	rs6837821	24998	0.0087711	0.0121155	0.0150777	chr4:42369903:SNP	0.0018533
A	C	0	0	0.3421231	0.3368307	942	1	0	cg27108629	++++++++++++++++++++++++++++++++++++	0.3879	0.0231	53.3012294	34.3	0.02449	chr12:34231001:SNP	36	0	5.80E-208	1.57E-155	rs10844802	27701	0.0084556	0.0109452	0.012877	chr12:34231001:SNP	0.0013648
T	A	0	0	0.3420675	0.336774	942	1	0	cg27108629	------------------------------------	0.3879	0.0231	53.2890174	34.3	0.02455	chr12:34230940:SNP	36	0	6.46E-208	1.57E-155	rs10844801	27701	0.0084562	0.0109446	0.0128749	chr12:34230940:SNP	0.001364
C	T	0	0	0.3313621	0.327897	942	1	0	cg27108629	------------------------------------	0.3694	0.0261	49.704012	29.6	0.05096	chr12:33863270:SNP	36	0	6.87E-208	1.21E-163	rs7960520	27739	0.0085591	0.0106568	0.0121549	chr12:33863270:SNP	0.0011231
G	A	0	0	-0.5396108	-0.5347674	293	1	0	cg07624705	+++++++++++++++++++++++?++++++++++++	0.1644	0.025	74.0512918	54.1	8.47E-05	chr19:19579557:SNP	35	0	7.23E-208	2.01E-108	rs4808962	27226	0.0112004	0.0173812	0.0243943	chr19:19579557:SNP	0.0052358
A	G	0	0	0.3809027	0.3809396	898	1	0	cg25793785	++++++++++++++++++++++++?+++++++++++	0.1542	0.0138	37.7380059	9.9	0.3023	chr19:38008262:SNP	35	2.93E-239	7.24E-208	1.32E-194	rs113572717	27255	0.0115317	0.0123814	0.0127996	chr19:38008262:SNP	0.0005183
G	A	0	0	-0.4354553	-0.4309603	344	1	0	cg09092052	+++++++?+?++++++++++++++?++++++?++++	0.3525	0.0255	66.8288075	53.6	0.0001962	chr15:45610536:SNP	32	0	8.93E-208	2.80E-110	rs8025079	24273	0.009053	0.0140103	0.0195162	chr15:45610536:SNP	0.0030766
G	A	0	0	-0.3726626	-0.3687311	344	1	0	cg09092052	++++++++++++++++++++++++?+++++++++++	0.3711	0.0239	60.8715871	44.1	0.003114	chr15:45622662:SNP	35	0	9.56E-208	5.08E-131	rs1617984	27222	0.0085464	0.0119881	0.015301	chr15:45622662:SNP	0.0020457
T	C	0	0	0.3378185	0.333216	942	1	0	cg27108629	++++++++++++++++++++++++++++++++++++	0.3927	0.0229	52.6356987	33.5	0.02818	chr12:34161084:SNP	36	0	9.84E-208	1.21E-156	rs11053047	27747	0.0084243	0.0108338	0.0126692	chr12:34161084:SNP	0.0013055
A	G	0	0	0.3421388	0.3368262	942	1	0	cg27108629	++++++++++++++++++++++++++++++++++++	0.3878	0.023	53.3681143	34.4	0.02414	chr12:34235603:SNP	36	0	9.86E-208	3.33E-155	rs10506120	27707	0.0084544	0.0109512	0.0128913	chr12:34235603:SNP	0.0013694
G	A	0	0	-0.4574724	-0.455766	565	1	0	cg15509177	+++++++?+++++++++++++?++?+?+++++++++	0.2835	0.0185	70.4304441	56	6.71E-05	chr13:19827899:SNP	32	0	1.10E-207	2.88E-103	rs2199191	25518	0.0093315	0.01482	0.0212007	chr13:19827899:SNP	0.0035927
A	G	0	0	0.3311435	0.3276261	942	1	0	cg27108629	++++++++++++++++++++++++++++++++++++	0.3694	0.0261	49.707267	29.6	0.05093	chr12:33854246:SNP	36	0	1.16E-207	1.80E-163	rs11052855	27734	0.0085574	0.0106539	0.0121533	chr12:33854246:SNP	0.0011229
A	T	0	0	0.3310875	0.3276207	942	1	0	cg27108629	++++++++++++++++++++++++++++++++++++	0.3694	0.026	49.7440255	29.6	0.05057	chr12:33854131:SNP	36	0	2.33E-207	4.18E-163	rs11052854	27738	0.0085594	0.0106616	0.0121651	chr12:33854131:SNP	0.0011262
G	A	0	0	-0.448856	-0.4406005	565	1	0	cg15509177	+++++++++++++++++++++?++?+++++++++++	0.2931	0.0302	75.0850979	56	4.02E-05	chr13:19947275:SNP	34	0	2.83E-207	1.43E-105	rs1815537	26892	0.00904	0.0143412	0.0205688	chr13:19947275:SNP	0.0035881
A	G	0	0	-0.462094	-0.4595939	565	1	0	cg15509177	---?-----------------?--?-?---------	0.2689	0.0198	70.7216154	56.2	6.14E-05	chr13:19924121:SNP	32	0	2.94E-207	6.83E-103	rs2342248	25842	0.0094044	0.01496	0.0214546	chr13:19924121:SNP	0.0036757
A	C	0	0	0.3380096	0.333422	942	1	0	cg27108629	++++++++++++++++++++++++++++++++++++	0.3927	0.023	52.7996615	33.7	0.02722	chr12:34154195:SNP	36	0	2.99E-207	8.35E-156	rs4001713	27744	0.0084258	0.0108532	0.0127108	chr12:34154195:SNP	0.0013181
C	T	0	0	-0.4480214	-0.4397766	565	1	0	cg15509177	+++++++++++++++++++++?++?+++++++++++	0.2934	0.0301	74.7803431	55.9	4.41E-05	chr13:19946949:SNP	34	0	3.09E-207	5.69E-106	rs1815538	26875	0.0090425	0.0143157	0.020491	chr13:19946949:SNP	0.0035641
A	C	0	0	-0.4471229	-0.4390445	565	1	0	cg15509177	---------------------?--?-----------	0.2923	0.0296	74.3921595	55.6	4.96E-05	chr13:19945673:SNP	34	0	3.26E-207	1.83E-106	rs2880313	26907	0.0090501	0.0142927	0.0204016	chr13:19945673:SNP	0.0035371
G	C	0	0	0.3381422	0.3335199	942	1	0	cg27108629	------------------------------------	0.3922	0.0229	52.7928396	33.7	0.02726	chr12:34152368:SNP	36	0	3.38E-207	8.05E-156	rs10844767	27731	0.0084298	0.0108578	0.0127152	chr12:34152368:SNP	0.0013189
G	C	0	0	0.337821	0.3332046	942	1	0	cg27108629	------------------------------------	0.3927	0.023	52.7581551	33.7	0.02746	chr12:34159851:SNP	36	0	3.48E-207	6.49E-156	rs10844770	27747	0.0084247	0.0108479	0.0126992	chr12:34159851:SNP	0.0013147
A	G	0	0	0.3307393	0.3272402	942	1	0	cg27108629	++++++++++++++++++++++++++++++++++++	0.3694	0.026	49.6985371	29.6	0.05102	chr12:33853823:SNP	36	0	3.74E-207	4.17E-163	rs11052853	27738	0.0085582	0.0106545	0.0121523	chr12:33853823:SNP	0.0011224
T	A	0	0	0.3310551	0.3275541	942	1	0	cg27108629	------------------------------------	0.3695	0.026	49.7945604	29.7	0.05007	chr12:33854254:SNP	36	0	3.95E-207	8.45E-163	rs11052856	27738	0.008558	0.0106654	0.0121755	chr12:33854254:SNP	0.0011297
T	A	0	0	-0.3980662	-0.394831	330	1	0	cg08679971	++++++++++++++++++?+++++?+++++++++++	0.4395	0.0292	71.0583427	53.6	0.0001329	chr19:38440967:SNP	34	0	4.04E-207	1.80E-109	rs3865514	26773	0.0083164	0.0128563	0.0179075	chr19:38440967:SNP	0.0027487
A	G	0	0	-0.4256177	-0.421765	565	1	0	cg15509177	---??--???--?--?----??--?-?----?----	0.3015	0.0358	35.3301205	34.9	0.04822	chr13:19939374:SNP	24	0	4.39E-207	1.83E-153	rs28496450	19844	0.0104998	0.0137345	0.0161286	chr13:19939374:SNP	0.00145
G	A	0	0	0.3419149	0.3366013	942	1	0	cg27108629	------------------------------------	0.388	0.023	53.4533385	34.5	0.02371	chr12:34230734:SNP	36	0	4.49E-207	1.72E-154	rs10844800	27701	0.0084551	0.0109615	0.0129129	chr12:34230734:SNP	0.0013759
A	G	0	0	-0.4470841	-0.4390068	565	1	0	cg15509177	---------------------?--?-----------	0.2924	0.0296	74.4319074	55.7	4.90E-05	chr13:19945628:SNP	34	0	4.63E-207	2.48E-106	rs2342247	26909	0.0090502	0.0142968	0.0204128	chr13:19945628:SNP	0.0035406
T	C	0	0	0.3422242	0.3369612	942	1	0	cg27108629	++++++++++++++++++++++++++++++++++++	0.3877	0.023	53.5734362	34.7	0.02311	chr12:34243271:SNP	36	0	4.71E-207	3.83E-154	rs4001689	27723	0.0084535	0.0109737	0.0129394	chr12:34243271:SNP	0.0013844
G	A	0	0	-0.2885114	-0.2877033	428	1	0	cg11534293	++++++++++++++++++++++++?+++++++++++	0.4126	0.0214	39.0692763	13	0.2525	chr1:153224608:SNP	35	5.55E-251	4.89E-207	1.37E-190	rs1329095	27249	0.0085264	0.0093699	0.0097976	chr1:153224608:SNP	0.0003846
A	C	0	0	-0.5395024	-0.534691	293	1	0	cg07624705	---------------------?-?------------	0.1635	0.0246	70.7448751	53.4	0.0001456	chr19:19494725:SNP	34	0	5.89E-207	1.17E-109	rs10406278	26881	0.0113113	0.0174173	0.0242489	chr19:19494725:SNP	0.0050381
T	C	0	0	0.3382114	0.3334364	942	1	0	cg27108629	++++++++++++++++++++++++++++++++++++	0.3924	0.0233	52.8692916	33.8	0.02683	chr12:34181011:SNP	36	0	5.89E-207	1.39E-155	rs11053063	27749	0.0084258	0.0108615	0.0127276	chr12:34181011:SNP	0.0013233
C	A	0	0	0.3378834	0.3332307	942	1	0	cg27108629	------------------------------------	0.3927	0.023	52.8239431	33.7	0.02709	chr12:34156997:SNP	36	0	6.15E-207	1.39E-155	rs2078568	27747	0.0084248	0.0108553	0.0127152	chr12:34156997:SNP	0.0013196
C	T	0	0	-0.4235504	-0.4178228	565	1	0	cg15509177	+++++++?+?+++++++++++?++?+?+++++++++	0.3166	0.0313	56.7661123	47.2	0.002227	chr13:19942021:SNP	31	0	6.64E-207	7.21E-126	rs2999218	24045	0.0093797	0.0136121	0.0177483	chr13:19942021:SNP	0.0024717
T	C	0	0	0.3379253	0.3332027	942	1	0	cg27108629	++++++++++++++++++++++++++++++++++++	0.3919	0.0233	52.7243619	33.6	0.02766	chr12:34175301:SNP	36	0	6.81E-207	6.85E-156	rs12372721	27714	0.0084334	0.0108556	0.0127041	chr12:34175301:SNP	0.0013149
G	A	0	0	-0.4448812	-0.4394928	344	1	0	cg09092052	+++++++?+?++++++++++++++?+++++++++++	0.3495	0.0257	74.5482722	57.1	3.01E-05	chr15:45598335:SNP	33	0	8.63E-207	8.71E-102	rs2899375	24997	0.0089153	0.014322	0.0207695	chr15:45598335:SNP	0.0035373
T	C	0	0	-0.4482526	-0.4400578	565	1	0	cg15509177	---------------------?--?-----------	0.2931	0.0302	75.0312019	56	4.09E-05	chr13:19948022:SNP	34	0	9.03E-207	2.37E-105	rs2999221	26878	0.0090439	0.0143412	0.020563	chr13:19948022:SNP	0.0035866
C	T	0	0	0.3378909	0.3331622	942	1	0	cg27108629	------------------------------------	0.3923	0.0233	52.8324993	33.8	0.02704	chr12:34175508:SNP	36	0	1.04E-206	1.80E-155	rs12367881	27748	0.0084267	0.0108592	0.0127202	chr12:34175508:SNP	0.0013209
C	T	0	0	0.3596796	0.3578158	647	1	0	cg17932096	-------?-?--------------?-??--------	0.2194	0.0214	33.0065513	9.1	0.3223	chr4:58030988:SNP	31	6.10E-239	1.10E-206	9.26E-198	rs73242667	23724	0.0108965	0.0116634	0.0119885	chr4:58030988:SNP	0.0003751
A	G	0	0	-0.4715602	-0.4664926	344	1	0	cg09092052	------??-?----------------?----?----	0.3419	0.0303	72.6080331	58.7	2.15E-05	chr15:45576108:SNP	31	0	1.15E-206	2.15E-98	rs1719235	23286	0.0092547	0.0152066	0.0223988	chr15:45576108:SNP	0.0038325
T	C	0	0	-0.3235967	-0.3219955	898	1	0	cg25793785	-------?----------------------------	0.4298	0.031	47.9862191	29.1	0.05641	chr19:38116793:SNP	35	2.60002046123956e-319	1.38E-206	2.37E-161	rs56374286	26940	0.0084706	0.0104983	0.0119551	chr19:38116793:SNP	0.001047
T	C	0	0	-0.5393386	-0.5342022	293	1	0	cg07624705	-----------------------?------------	0.1652	0.0255	74.7141857	54.5	6.97E-05	chr19:19543271:SNP	35	0	1.40E-206	6.61E-107	rs2060274	27236	0.0111753	0.0174174	0.0245575	chr19:19543271:SNP	0.0052979
G	A	0	0	-0.2909142	-0.2902026	428	1	0	cg11534293	++++++++++++++++++++++++++++++++++++	0.4134	0.0219	41.6467244	16	0.2039	chr1:153226983:SNP	36	5.40E-261	1.40E-206	5.95E-185	rs873233	27750	0.0084295	0.0094619	0.0100303	chr1:153226983:SNP	0.0004923
I	D	0	0	-0.4729841	-0.4679583	344	1	0	cg09092052	++++++??+?++++++++++++++?++++++?++++	0.3404	0.0293	73.7122314	59.3	1.52E-05	chr15:45568734:INDEL	31	0	1.64E-206	1.10E-96	chr15:45568734:I	23414	0.0092257	0.01526	0.0226683	chr15:45568734:INDEL	0.0039062
I	D	0	0	-0.3555858	-0.3531696	898	1	0	cg25793785	+++++++?+?++++++++++++++?++++++?++++	0.3926	0.0283	46.2629513	33	0.03832	chr19:38205802:INDEL	32	0	1.69E-206	8.62E-155	chr19:38205802:I	24276	0.0089899	0.0115172	0.0134161	chr19:38205802:INDEL	0.0012933
C	T	0	0	0.3855723	0.3827335	499	1	0	cg13587180	------------------------?-----------	0.2366	0.0146	50.4085727	32.6	0.0347	chr4:42481276:SNP	35	0	1.83E-206	7.08E-155	rs6447164	27257	0.0098094	0.0124823	0.0145434	chr4:42481276:SNP	0.0016472
C	A	0	0	0.338517	0.3336091	942	1	0	cg27108629	------------------------------------	0.3918	0.0227	52.9308642	33.9	0.02648	chr12:34091626:SNP	36	0	1.84E-206	3.82E-155	rs11053005	27742	0.0084357	0.0108803	0.0127574	chr12:34091626:SNP	0.0013309
T	C	0	0	-0.5366613	-0.5315811	293	1	0	cg07624705	-----------------------?------------	0.1658	0.0258	74.1677405	54.2	8.18E-05	chr19:19531370:SNP	35	0	1.85E-206	1.54E-107	rs11668203	27216	0.0111681	0.0173371	0.0243622	chr19:19531370:SNP	0.0052197
A	G	0	0	-0.5395997	-0.5345881	293	1	0	cg07624705	-----------------------?------------	0.1651	0.0254	74.8714024	54.6	6.65E-05	chr19:19512755:SNP	35	0	2.05E-206	1.61E-106	rs2965179	27236	0.0111778	0.017437	0.0246147	chr19:19512755:SNP	0.0053206
A	G	0	0	-0.5315373	-0.5277776	293	1	0	cg07624705	---------------------?-??-----------	0.1629	0.0253	65.5266096	51.2	0.0004306	chr19:19447470:SNP	33	0	2.35E-206	8.26E-114	rs1989867	26404	0.0114487	0.0172173	0.0234435	chr19:19447470:SNP	0.0045889
A	G	0	0	-0.539348	-0.5345038	293	1	0	cg07624705	-----------------------?------------	0.1651	0.0254	74.9741388	54.7	6.45E-05	chr19:19578591:SNP	35	0	3.15E-206	2.94E-106	rs754256	27236	0.0111713	0.0174422	0.024634	chr19:19578591:SNP	0.0053282
A	G	0	0	-0.5281585	-0.5238267	293	1	0	cg07624705	---------------------?-??-----------	0.1632	0.0252	64.6532369	50.5	0.0005502	chr19:19443033:SNP	33	0	3.30E-206	1.84E-115	rs1557723	26402	0.0114454	0.0170946	0.0231244	chr19:19443033:SNP	0.0044667
A	G	0	0	-0.5113728	-0.5042263	293	1	0	cg07624705	------------------------------------	0.1561	0.0247	66.3851937	47.3	0.001064	chr19:19361735:SNP	36	0	3.59E-206	1.21E-123	rs1064395	27750	0.0114004	0.0164565	0.0216233	chr19:19361735:SNP	0.0042428
A	G	0	0	0.3744913	0.368916	942	1	0	cg27108629	+??+++++++++++?+?++++?+?++++++?+++++	0.3922	0.0252	42.7757445	34.5	0.03658	chr12:34541192:SNP	29	0	3.60E-206	1.12E-153	rs12818141	22738	0.0092827	0.0120404	0.0141812	chr12:34541192:SNP	0.0013426
T	C	0	0	0.3744796	0.3689053	942	1	0	cg27108629	+??+++++++++++?+?++++?+?++++++?+++++	0.3923	0.0252	42.7739909	34.5	0.0366	chr12:34542195:SNP	29	0	3.72E-206	1.14E-153	rs73107361	22738	0.0092829	0.0120404	0.014181	chr12:34542195:SNP	0.0013425
G	A	0	0	0.3744796	0.3689053	942	1	0	cg27108629	-??-----------?-?----?-?------?-----	0.3923	0.0252	42.7739909	34.5	0.0366	chr12:34543101:SNP	29	0	3.72E-206	1.14E-153	rs56404399	22738	0.0092829	0.0120404	0.014181	chr12:34543101:SNP	0.0013425
C	T	0	0	-0.4543043	-0.4460286	565	1	0	cg15509177	+++++++++++++++++++++?++?++++++?++++	0.2896	0.0299	72.4265539	55.8	5.74E-05	chr13:19948811:SNP	33	0	4.01E-206	7.98E-106	rs1815536	26148	0.0091869	0.0145588	0.0207931	chr13:19948811:SNP	0.0035656
A	G	0	0	-0.5399699	-0.5350672	293	1	0	cg07624705	-----------------------?------------	0.1648	0.0254	74.9411948	54.6	6.52E-05	chr19:19525712:SNP	35	0	4.18E-206	3.14E-106	rs2916072	27230	0.0111907	0.0174659	0.0246659	chr19:19525712:SNP	0.0053422
C	G	0	0	0.3418742	0.3365549	942	1	0	cg27108629	++++++++++++++++++++++++++++++++++++	0.3878	0.0229	53.6977109	34.8	0.0225	chr12:34237911:SNP	36	0	4.59E-206	3.88E-153	rs10844807	27710	0.0084532	0.010987	0.0129691	chr12:34237911:SNP	0.0013936
C	G	0	0	-0.5397575	-0.5348467	293	1	0	cg07624705	-----------------------?------------	0.165	0.0255	75.0583998	54.7	6.30E-05	chr19:19530590:SNP	35	0	4.72E-206	4.98E-106	rs2916075	27233	0.0111795	0.0174609	0.0246799	chr19:19530590:SNP	0.0053466
A	G	0	0	0.3315687	0.3282169	942	1	0	cg27108629	++++++++++++++++++++++++?+++++++++++	0.3701	0.0262	48.0689172	29.3	0.05551	chr12:33839589:SNP	35	4.94065645841247e-323	5.34E-206	1.12E-162	rs2035660	27246	0.0086286	0.0107166	0.012199	chr12:33839589:SNP	0.0010933
C	T	0	0	0.3311441	0.3276111	942	1	0	cg27108629	------------------------------------	0.37	0.0259	50.0947089	30.1	0.04721	chr12:33855020:SNP	36	0	5.37E-206	4.80E-161	rs12370197	27735	0.0085558	0.0106968	0.0122457	chr12:33855020:SNP	0.001152
G	A	0	0	-0.4415238	-0.4339535	565	1	0	cg15509177	+++++++?+++++++++++++?++?+?+++++++++	0.3703	0.033	73.0823407	57.6	2.98E-05	chr13:19940985:SNP	32	0	5.40E-206	9.59E-102	rs2999215	25471	0.0087453	0.0141691	0.0206171	chr13:19940985:SNP	0.0033696
G	A	0	0	-0.5397033	-0.5346746	293	1	0	cg07624705	+++++++++++++++++++++++?++++++++++++	0.1649	0.0255	75.0880142	54.7	6.24E-05	chr19:19564673:SNP	35	0	5.83E-206	5.28E-106	rs147292290	27236	0.0111753	0.0174592	0.0246804	chr19:19564673:SNP	0.0053465
T	G	0	0	0.3378067	0.3331128	942	1	0	cg27108629	++++++++++++++++++++++++++++++++++++	0.3927	0.023	53.0286477	34	0.02594	chr12:34153711:SNP	36	0	6.10E-206	2.46E-154	rs34760282	27747	0.0084247	0.010878	0.0127643	chr12:34153711:SNP	0.0013347
T	C	0	0	-0.5398315	-0.5347333	293	1	0	cg07624705	-----------------------?------------	0.1652	0.0254	75.1322747	54.7	6.16E-05	chr19:19569023:SNP	35	0	6.53E-206	5.91E-106	rs75582668	27236	0.0111741	0.0174632	0.0246922	chr19:19569023:SNP	0.0053511
C	G	0	0	-0.5398315	-0.5347333	293	1	0	cg07624705	-----------------------?------------	0.1652	0.0254	75.1322747	54.7	6.16E-05	chr19:19570555:SNP	35	0	6.53E-206	5.91E-106	rs58074958	27236	0.0111741	0.0174632	0.0246922	chr19:19570555:SNP	0.0053511
G	A	0	0	-0.5224383	-0.5157884	293	1	0	cg07624705	+++++++++++++++++++++++??+++++++++++	0.1547	0.0263	62.3447318	47.1	0.001503	chr19:19380685:SNP	34	0	6.59E-206	4.40E-124	rs72999068	26747	0.0116722	0.0168447	0.0220516	chr19:19380685:SNP	0.0041691
C	T	0	0	0.3749348	0.3734532	864	1	0	cg24729221	------------------?--?--------------	0.2912	0.0234	51.9796745	36.5	0.01898	chr7:63505837:SNP	34	0	6.98E-206	7.73E-145	rs11769287	26968	0.0092885	0.012197	0.0146308	chr7:63505837:SNP	0.0017096
A	T	0	0	0.3386168	0.3335816	942	1	0	cg27108629	++++++++++++++++++++++++++++++++++++	0.3901	0.0235	52.9215363	33.9	0.02653	chr12:34087630:SNP	36	0	8.22E-206	8.86E-155	rs4931778	27676	0.0084497	0.0108967	0.0127764	chr12:34087630:SNP	0.0013346
A	G	0	0	0.3422247	0.3368267	942	1	0	cg27108629	++++++++++++++++++++++++++++++++++++	0.3879	0.0229	53.8642559	35	0.02171	chr12:34245150:SNP	36	0	9.83E-206	1.48E-152	rs10844815	27725	0.008452	0.0110048	0.0130075	chr12:34245150:SNP	0.0014056
T	C	0	0	0.3313841	0.3280399	942	1	0	cg27108629	++++++++++++++++++++++++?+++++++++++	0.3699	0.0262	48.0705564	29.3	0.0555	chr12:33841079:SNP	35	1.33397724377137e-322	1.04E-205	1.94E-162	rs1906539	27246	0.0086299	0.0107184	0.0122013	chr12:33841079:SNP	0.0010938
G	A	0	0	0.3382927	0.3333372	942	1	0	cg27108629	------------------------------------	0.3919	0.0228	53.039505	34	0.02588	chr12:34094272:SNP	36	0	1.19E-205	2.50E-154	rs1826144	27744	0.0084353	0.0108931	0.012783	chr12:34094272:SNP	0.0013389
T	C	0	0	-0.5395445	-0.5345123	293	1	0	cg07624705	-----------------------?------------	0.1649	0.0256	75.1612038	54.8	6.11E-05	chr19:19554725:SNP	35	0	1.30E-205	1.00E-105	rs80200208	27236	0.0111761	0.0174689	0.0247062	chr19:19554725:SNP	0.0053567
A	G	0	0	-0.5395445	-0.5345123	293	1	0	cg07624705	-----------------------?------------	0.1649	0.0256	75.1612038	54.8	6.11E-05	chr19:19558468:SNP	35	0	1.30E-205	1.00E-105	rs8105642	27236	0.0111761	0.0174689	0.0247062	chr19:19558468:SNP	0.0053567
A	G	0	0	-0.5395445	-0.5345123	293	1	0	cg07624705	-----------------------?------------	0.1649	0.0256	75.1612038	54.8	6.11E-05	chr19:19559989:SNP	35	0	1.30E-205	1.00E-105	rs8110250	27236	0.0111761	0.0174689	0.0247062	chr19:19559989:SNP	0.0053567
G	C	0	0	-0.4225764	-0.4169706	565	1	0	cg15509177	+++++++?+++++++++++++?++?+?+++++++++	0.3185	0.0319	62.4109249	50.3	0.000695	chr13:19942372:SNP	32	0	1.30E-205	1.35E-117	rs11839521	25483	0.0091048	0.0136273	0.0183302	chr13:19942372:SNP	0.002727
A	G	0	0	-0.5395073	-0.5343797	293	1	0	cg07624705	-----------------------?------------	0.1649	0.0255	75.1589959	54.8	6.11E-05	chr19:19562902:SNP	35	0	1.55E-205	9.98E-106	rs1560687	27236	0.0111756	0.0174678	0.0247043	chr19:19562902:SNP	0.0053559
T	G	0	0	0.3123236	0.3123206	35	1	0	cg00805880	++++++++++++++++-+++++++?+++++++++++	0.4403	0.034	45.8018074	25.8	0.0851	chr1:203022023:SNP	35	8.77E-298	1.67E-205	4.87E-165	rs4245712	27209	0.008468	0.0102099	0.0114074	chr1:203022023:SNP	0.0008825
T	C	0	0	0.3377676	0.3328073	942	1	0	cg27108629	++++++++++++++++++++++++++++++++++++	0.3924	0.0224	53.058489	34	0.02578	chr12:34098801:SNP	36	0	2.77E-205	5.53E-154	rs73103090	27744	0.0084288	0.0108856	0.0127776	chr12:34098801:SNP	0.0013381
G	C	0	0	-0.5393151	-0.5343166	293	1	0	cg07624705	+++++++++++++++++++++++?++++++++++++	0.1649	0.0255	75.2359173	54.8	5.97E-05	chr19:19550306:SNP	35	0	3.11E-205	2.05E-105	rs4808951	27236	0.011177	0.0174787	0.0247327	chr19:19550306:SNP	0.0053673
C	T	0	0	0.3382399	0.3332528	942	1	0	cg27108629	------------------------------------	0.3918	0.0228	53.1217268	34.1	0.02544	chr12:34097401:SNP	36	0	3.42E-205	8.37E-154	rs1912773	27744	0.0084355	0.0109026	0.0128031	chr12:34097401:SNP	0.001345
A	G	0	0	-0.3255845	-0.3241093	898	1	0	cg25793785	------------------------------------	0.4276	0.0305	51.5869944	32.2	0.035	chr19:38114251:SNP	36	0	3.71E-205	9.11E-154	rs8102818	27741	0.0083624	0.0106044	0.0123255	chr19:38114251:SNP	0.0012084
D	I	0	0	-0.893064	-0.8884864	748	1	0	cg21098323	?--??-????--?--?---???--?-?-?--???--	0.1206	0.0082	42.1668675	59.7	0.0006345	chr19:54614880:INDEL	18	0	3.87E-205	2.99E-100	chr19:54614880:D	13876	0.0169398	0.0290712	0.0420176	chr19:54614880:INDEL	0.0079615
G	C	0	0	-0.474143	-0.4705927	499	1	0	cg13587180	++++++++++++++++++++++++?+++++?+++++	0.3894	0.0159	97.8485342	66.3	2.43E-08	chr4:42477373:SNP	34	0	4.18E-205	5.47E-79	rs9790354	25754	0.008498	0.015399	0.0251974	chr4:42477373:SNP	0.0048941
A	G	0	0	0.3375111	0.3326926	942	1	0	cg27108629	++++++++++++++++++++++++++++++++++++	0.3923	0.0234	53.1132729	34.1	0.02548	chr12:34188151:SNP	36	0	4.63E-205	1.38E-153	rs28548399	27749	0.0084247	0.0108878	0.0127846	chr12:34188151:SNP	0.001341
T	C	0	0	-0.5116422	-0.5042868	293	1	0	cg07624705	------------------------------------	0.1559	0.0244	66.6935785	47.5	0.0009804	chr19:19358819:SNP	36	0	5.07E-205	1.67E-122	rs4808932	27742	0.0114073	0.016505	0.021737	chr19:19358819:SNP	0.0042897
G	A	0	0	-0.3812193	-0.3801295	499	1	0	cg13587180	++++++++++++++++++++++++?+++++++++++	0.4152	0.0157	67.5975761	49.7	0.0005291	chr4:42395461:SNP	35	0	5.57E-205	6.81E-116	rs62304264	27207	0.0083792	0.0124427	0.0166593	chr4:42395461:SNP	0.0024607
T	C	0	0	-0.539744	-0.5348426	293	1	0	cg07624705	-----------------------?------------	0.165	0.0255	75.4407399	54.9	5.62E-05	chr19:19512317:SNP	35	0	6.31E-205	6.07E-105	rs2965181	27234	0.0111811	0.0175092	0.0248091	chr19:19512317:SNP	0.0053979
T	C	0	0	0.3761427	0.3745668	864	1	0	cg24729221	++++++++++++++++++?++?++++++++++++++	0.2964	0.0222	53.0785641	37.8	0.01481	chr7:63513002:SNP	34	0	6.72E-205	2.48E-141	rs10807673	26949	0.0092397	0.012263	0.0148615	chr7:63513002:SNP	0.0017894
A	C	0	0	-0.5117124	-0.5043322	293	1	0	cg07624705	------------------------------------	0.1559	0.0244	66.7547925	47.6	0.0009646	chr19:19359058:SNP	36	0	7.02E-205	2.52E-122	rs8108777	27743	0.0114068	0.0165123	0.021756	chr19:19359058:SNP	0.0042976
D	I	0	0	-0.9384897	-0.9250638	748	1	0	cg21098323	------??-?--?------?----?------?-?--	0.1264	0.0143	120.3050159	77.6	9.61E-14	chr19:54622186:INDEL	28	0	7.15E-205	1.34E-54	chr19:54622186:D	20498	0.0135353	0.0302879	0.0603097	chr19:54622186:INDEL	0.0181145
A	G	0	0	-0.5222139	-0.5157679	293	1	0	cg07624705	-----------------------??-----------	0.1547	0.0264	62.6666179	47.3	0.00138	chr19:19390185:SNP	34	0	7.88E-205	9.22E-123	rs11555053	26748	0.0116706	0.0168887	0.0221624	chr19:19390185:SNP	0.0042138
A	G	0	0	0.3417934	0.3364531	942	1	0	cg27108629	++++++++++++++++++++++++++++++++++++	0.3884	0.0228	53.9702951	35.1	0.02122	chr12:34218768:SNP	36	0	8.23E-205	1.72E-151	rs151089678	27695	0.0084547	0.0110176	0.0130373	chr12:34218768:SNP	0.0014144
C	G	0	0	-0.5396326	-0.5350678	293	1	0	cg07624705	---------------------?-?------------	0.1638	0.0257	71.7395732	54	0.0001089	chr19:19482558:SNP	34	0	9.13E-205	6.88E-107	rs2905429	26861	0.0113035	0.0175235	0.0245729	chr19:19482558:SNP	0.0051633
A	G	0	0	0.3378374	0.3330558	942	1	0	cg27108629	++++++++++++++++++++++++++++++++++++	0.3924	0.0233	53.3081102	34.3	0.02445	chr12:34185318:SNP	36	0	1.00E-204	9.05E-153	rs11053066	27749	0.0084247	0.0109087	0.0128316	chr12:34185318:SNP	0.0013554
T	A	0	0	0.3383685	0.3334555	942	1	0	cg27108629	------------------------------------	0.392	0.023	53.3136541	34.4	0.02442	chr12:34142914:SNP	36	0	1.24E-204	7.80E-153	rs35056575	27733	0.0084353	0.0109242	0.0128491	chr12:34142914:SNP	0.0013593
A	T	0	0	-0.5119063	-0.5045175	293	1	0	cg07624705	------------------------------------	0.1563	0.0244	66.9965783	47.8	0.0009047	chr19:19363812:SNP	36	0	1.83E-204	1.20E-121	rs4808933	27748	0.0114022	0.0165353	0.0218259	chr19:19363812:SNP	0.0043267
T	A	0	0	-0.5119063	-0.5045175	293	1	0	cg07624705	++++++++++++++++++++++++++++++++++++	0.1563	0.0244	66.9965783	47.8	0.0009047	chr19:19364240:SNP	36	0	1.83E-204	1.20E-121	rs72999030	27748	0.0114022	0.0165353	0.0218259	chr19:19364240:SNP	0.0043267
G	A	0	0	-0.5119063	-0.5045175	293	1	0	cg07624705	++++++++++++++++++++++++++++++++++++	0.1563	0.0244	66.9965783	47.8	0.0009047	chr19:19364319:SNP	36	0	1.83E-204	1.20E-121	rs10407933	27748	0.0114022	0.0165353	0.0218259	chr19:19364319:SNP	0.0043267
A	G	0	0	-0.5303833	-0.5260172	293	1	0	cg07624705	---------------------?-??-----------	0.1638	0.0255	66.0170447	51.5	0.0003749	chr19:19451591:SNP	33	0	2.10E-204	3.26E-112	rs2965190	26404	0.0114208	0.0172425	0.0235614	chr19:19451591:SNP	0.0046332
G	A	0	0	-0.4466281	-0.4393582	565	1	0	cg15509177	+++++++?+?++++++++++++++?+?+++++++++	0.3737	0.0354	72.679132	57.3	3.38E-05	chr13:19938534:SNP	32	0	2.15E-204	2.09E-101	rs1336628	24386	0.0089107	0.0144022	0.0208909	chr13:19938534:SNP	0.0034674
A	C	0	0	-0.4488134	-0.4411565	565	1	0	cg15509177	-------?-?-----------?--?-?---------	0.3684	0.036	69.288102	56.7	6.04E-05	chr13:19927262:SNP	31	0	2.55E-204	3.81E-103	rs1977702	24039	0.009011	0.0144638	0.0208119	chr13:19927262:SNP	0.0033476
T	C	0	0	0.3381663	0.3331323	942	1	0	cg27108629	++++++++++++++++++++++++++++++++++++	0.3918	0.0228	53.3268342	34.4	0.02435	chr12:34086563:SNP	36	0	3.04E-204	1.43E-152	rs11519121	27743	0.0084355	0.0109242	0.0128526	chr12:34086563:SNP	0.0013602
G	C	0	0	-0.325552	-0.3241058	898	1	0	cg25793785	++++++++++++++++++++++++++++++++++++	0.4276	0.0306	51.8417661	32.5	0.03322	chr19:38107485:SNP	36	0	4.54E-204	3.13E-152	rs11083429	27740	0.0083629	0.0106328	0.0123871	chr19:38107485:SNP	0.0012271
A	C	0	0	-0.2879101	-0.287096	428	1	0	cg11534293	------------------------?-----------	0.413	0.0213	39.3897349	13.7	0.2414	chr1:153221604:SNP	35	7.08E-250	4.98E-204	1.04E-186	rs10494298	27249	0.0085276	0.0094195	0.0098794	chr1:153221604:SNP	0.0004091
T	C	0	0	-0.5225273	-0.5158728	293	1	0	cg07624705	-----------------------??-----------	0.1547	0.0263	62.9131046	47.5	0.001292	chr19:19383298:SNP	34	0	5.03E-204	6.64E-122	rs55822665	26747	0.0116734	0.0169258	0.0222548	chr19:19383298:SNP	0.0042507
C	G	0	0	-0.5397846	-0.5347229	293	1	0	cg07624705	-----------------------?------------	0.1651	0.0254	75.8335853	55.2	5.00E-05	chr19:19536208:SNP	35	0	5.30E-204	5.21E-104	rs2060275	27233	0.0111748	0.0175453	0.0249242	chr19:19536208:SNP	0.005443
A	G	0	0	-0.5388036	-0.5336311	293	1	0	cg07624705	-----------------------?------------	0.1653	0.0257	75.6080556	55	5.35E-05	chr19:19524105:SNP	35	0	5.75E-204	2.65E-104	rs2916070	27241	0.0111717	0.017511	0.0248432	chr19:19524105:SNP	0.0054103
T	G	0	0	-0.4597349	-0.4544156	898	1	0	cg25793785	------------------------------------	0.2488	0.0194	78.004612	55.1	4.06E-05	chr19:38033674:SNP	36	0	5.96E-204	4.86E-104	rs4803216	27742	0.0095234	0.0149121	0.0212248	chr19:38033674:SNP	0.0040593
T	C	0	0	0.3732677	0.3678555	942	1	0	cg27108629	+??+++++++++++?+?++++++?++++++?++?++	0.391	0.0268	41.2716051	32.2	0.0507	chr12:34516620:SNP	29	0	6.61E-204	9.78E-158	rs11053246	21958	0.0094637	0.0120729	0.0139494	chr12:34516620:SNP	0.0012553
A	G	0	0	0.338497	0.3333692	942	1	0	cg27108629	++++++++++++++++++++++++++++++++++++	0.3916	0.0228	53.489642	34.6	0.02352	chr12:34102780:SNP	36	0	6.62E-204	5.10E-152	rs1844526	27745	0.0084336	0.0109411	0.0128888	chr12:34102780:SNP	0.0013718
A	T	0	0	0.338497	0.3333692	942	1	0	cg27108629	++++++++++++++++++++++++++++++++++++	0.3916	0.0228	53.489642	34.6	0.02352	chr12:34103183:SNP	36	0	6.62E-204	5.10E-152	rs1844525	27745	0.0084336	0.0109411	0.0128888	chr12:34103183:SNP	0.0013718
A	T	0	0	0.455544	0.4571271	428	1	0	cg11534293	?++??++???++?++?++++??++?+?+?++??+++	0.3032	0.0138	30.8583466	35.2	0.05709	chr1:153216817:SNP	21	0	6.94E-204	1.81E-148	rs75437404	16767	0.0113775	0.0150036	0.0175546	chr1:153216817:SNP	0.0015183
C	A	0	0	-0.4819272	-0.4783275	898	1	0	cg25793785	++++++++++++++++++++++++?+++++++++++	0.2429	0.0158	81.8217868	58.4	8.07E-06	chr19:38358820:SNP	35	0	8.04E-204	1.10E-95	rs7250668	27215	0.0096485	0.0157019	0.0232194	chr19:38358820:SNP	0.0046406
A	G	0	0	0.3747728	0.3690053	942	1	0	cg27108629	+??+++++++++++?+?++++?+?++++++?+++++	0.3927	0.0253	43.2188029	35.2	0.03315	chr12:34553795:SNP	29	0	8.05E-204	1.20E-150	rs7309421	22718	0.0092877	0.0121132	0.0143358	chr12:34553795:SNP	0.0013843
T	C	0	0	0.3733133	0.3678962	942	1	0	cg27108629	+??+++++++++++?+?++++++?++++++?++?++	0.391	0.0268	41.3056343	32.2	0.05034	chr12:34509522:SNP	29	0	9.64E-204	1.69E-157	rs7979769	21958	0.0094643	0.0120791	0.0139618	chr12:34509522:SNP	0.0012587
T	C	0	0	0.3733133	0.3678962	942	1	0	cg27108629	+??+++++++++++?+?++++++?++++++?++?++	0.391	0.0268	41.3056343	32.2	0.05034	chr12:34511486:SNP	29	0	9.64E-204	1.69E-157	rs11053239	21958	0.0094643	0.0120791	0.0139618	chr12:34511486:SNP	0.0012587
T	G	0	0	0.3733133	0.3678962	942	1	0	cg27108629	+??+++++++++++?+?++++++?++++++?++?++	0.391	0.0268	41.3056343	32.2	0.05034	chr12:34511565:SNP	29	0	9.64E-204	1.69E-157	rs11053240	21958	0.0094643	0.0120791	0.0139618	chr12:34511565:SNP	0.0012587
T	C	0	0	0.3733133	0.3678962	942	1	0	cg27108629	+??+++++++++++?+?++++++?++++++?++?++	0.391	0.0268	41.3056343	32.2	0.05034	chr12:34514792:SNP	29	0	9.64E-204	1.69E-157	rs7488979	21958	0.0094643	0.0120791	0.0139618	chr12:34514792:SNP	0.0012587
A	T	0	0	0.3733133	0.3678962	942	1	0	cg27108629	+??+++++++++++?+?++++++?++++++?++?++	0.391	0.0268	41.3056343	32.2	0.05034	chr12:34518834:SNP	29	0	9.64E-204	1.69E-157	rs11053249	21958	0.0094643	0.0120791	0.0139618	chr12:34518834:SNP	0.0012587
T	C	0	0	0.3733133	0.3678962	942	1	0	cg27108629	+??+++++++++++?+?++++++?++++++?++?++	0.391	0.0268	41.3056343	32.2	0.05034	chr12:34519141:SNP	29	0	9.64E-204	1.69E-157	rs12809985	21958	0.0094643	0.0120791	0.0139618	chr12:34519141:SNP	0.0012587
T	C	0	0	0.3733133	0.3678962	942	1	0	cg27108629	+??+++++++++++?+?++++++?++++++?++?++	0.391	0.0268	41.3056343	32.2	0.05034	chr12:34519283:SNP	29	0	9.64E-204	1.69E-157	rs34061369	21958	0.0094643	0.0120791	0.0139618	chr12:34519283:SNP	0.0012587
T	C	0	0	0.3065471	0.3035846	942	1	0	cg27108629	++++++++++++++++++++++++?+++++++++++	0.376	0.0272	42.4880195	20	0.1506	chr12:33737099:SNP	35	5.33E-277	1.27E-203	3.88E-178	rs10844645	27250	0.00862	0.0099706	0.0107719	chr12:33737099:SNP	0.0006582
D	I	0	0	-0.4319645	-0.4291947	565	1	0	cg15509177	---?---?-?--?-------??--?-?----?----	0.3545	0.0255	49.1558994	47.1	0.003959	chr13:19918192:INDEL	27	0	1.30E-203	7.29E-124	chr13:19918192:D	21251	0.0096525	0.0140963	0.0182492	chr13:19918192:INDEL	0.0022842
A	G	0	0	0.3383422	0.3332573	942	1	0	cg27108629	++++++++++++++++++++++++++++++++++++	0.3918	0.0228	53.5286403	34.6	0.02333	chr12:34093228:SNP	36	0	1.59E-203	1.43E-151	rs11053010	27744	0.0084361	0.0109477	0.0129021	chr12:34093228:SNP	0.0013754
G	C	0	0	0.3120439	0.3123768	35	1	0	cg00805880	-------?-?------+--------------?----	0.4441	0.0364	40.0216692	20	0.156	chr1:203031369:SNP	33	4.36E-271	2.51E-203	4.57E-174	rs11579069	24763	0.0088705	0.0102668	0.0110941	chr1:203031369:SNP	0.0006607
G	A	0	0	-0.5391415	-0.5340177	293	1	0	cg07624705	+++++++++++++++++++++++?++++++++++++	0.1652	0.0254	75.7931168	55.1	5.06E-05	chr19:19545428:SNP	35	0	2.55E-203	7.65E-104	rs2965184	27231	0.0111765	0.0175518	0.0249148	chr19:19545428:SNP	0.0054397
A	G	0	0	-0.4233197	-0.4182838	565	1	0	cg15509177	---?---?-?-----------?--?-?----?----	0.312	0.0354	50.8418486	44.9	0.005202	chr13:19941546:SNP	29	0	2.79E-203	1.20E-128	rs2497055	22861	0.0096615	0.0137493	0.0175431	chr13:19941546:SNP	0.0022455
G	A	0	0	0.3145515	0.3145132	35	1	0	cg00805880	----------------+-------?-----------	0.4434	0.0329	46.9987944	27.7	0.06816	chr1:203034309:SNP	35	2.60E-303	2.81E-203	9.76E-160	rs7538696	27253	0.0084498	0.0103383	0.0116803	chr1:203034309:SNP	0.0009679
T	C	0	0	0.3737937	0.3684902	942	1	0	cg27108629	+??+++++++++++?+?++++++?++++++?++?++	0.3903	0.0271	41.4742222	32.5	0.04856	chr12:34521362:SNP	29	0	3.24E-203	2.11E-156	rs12371415	21926	0.0094714	0.0121145	0.0140292	chr12:34521362:SNP	0.0012765
A	G	0	0	0.3734677	0.3680605	942	1	0	cg27108629	+??+++++++++++?+?++++++?++++++?++?++	0.3911	0.0267	41.4437818	32.4	0.04888	chr12:34526289:SNP	29	0	3.51E-203	1.38E-156	rs6488222	21958	0.0094645	0.0121014	0.0140087	chr12:34526289:SNP	0.0012718
T	C	0	0	-0.4447946	-0.4376209	565	1	0	cg15509177	-------?-?--------------?-?---------	0.3721	0.0346	72.3464714	57.2	3.74E-05	chr13:19938660:SNP	32	0	3.71E-203	3.15E-101	rs2812729	24386	0.0089229	0.0143893	0.0208238	chr13:19938660:SNP	0.0034491
A	G	0	0	-0.4671946	-0.4635304	898	1	0	cg25793785	-------?----------?------------?----	0.2511	0.0191	69.298838	53.8	0.0001455	chr19:38445770:SNP	33	0	4.46E-203	1.28E-106	rs353405	25797	0.0098365	0.0152443	0.0213018	chr19:38445770:SNP	0.0037745
I	D	0	0	-0.4815856	-0.4751984	565	1	0	cg15509177	+++++++?+?++++++++++++++?++++++?++++	0.4408	0.0291	92.2847752	66.4	5.29E-08	chr13:19864436:INDEL	32	0	4.49E-203	3.55E-79	chr13:19864436:I	24276	0.0085866	0.0156281	0.0255618	chr13:19864436:INDEL	0.004735
A	G	0	0	0.382737	0.3752934	942	1	0	cg27108629	+??++++?+++++++++++++++?++++++++++++	0.3893	0.0253	54.0632749	42.7	0.006327	chr12:34420047:SNP	32	0	4.90E-203	1.78E-136	rs9737833	25132	0.0088261	0.0123436	0.0153926	chr12:34420047:SNP	0.001886
C	A	0	0	0.3734086	0.3679813	942	1	0	cg27108629	-??-----------?-?------?------?--?--	0.391	0.0268	41.4763218	32.5	0.04854	chr12:34522581:SNP	29	0	6.32E-203	2.69E-156	rs12368576	21958	0.0094644	0.0121065	0.0140196	chr12:34522581:SNP	0.0012749
T	G	0	0	0.3734086	0.3679813	942	1	0	cg27108629	+??+++++++++++?+?++++++?++++++?++?++	0.391	0.0268	41.4763218	32.5	0.04854	chr12:34523624:SNP	29	0	6.32E-203	2.69E-156	rs7965421	21958	0.0094644	0.0121065	0.0140196	chr12:34523624:SNP	0.0012749
T	C	0	0	0.3731418	0.3677491	942	1	0	cg27108629	+??+++++++++++?+?++++++?++++++?++?++	0.3913	0.0267	41.4480723	32.4	0.04883	chr12:34508121:SNP	29	0	6.37E-203	2.14E-156	rs35933036	21958	0.009461	0.0120989	0.0140051	chr12:34508121:SNP	0.0012713
C	G	0	0	0.3731418	0.3677491	942	1	0	cg27108629	+??+++++++++++?+?++++++?++++++?++?++	0.3913	0.0267	41.4480723	32.4	0.04883	chr12:34508298:SNP	29	0	6.37E-203	2.14E-156	rs12819543	21958	0.009461	0.0120989	0.0140051	chr12:34508298:SNP	0.0012713
A	G	0	0	0.3731418	0.3677491	942	1	0	cg27108629	+??+++++++++++?+?++++++?++++++?++?++	0.3913	0.0267	41.4480723	32.4	0.04883	chr12:34508906:SNP	29	0	6.37E-203	2.14E-156	rs11053237	21958	0.009461	0.0120989	0.0140051	chr12:34508906:SNP	0.0012713
G	C	0	0	0.385195	0.3822522	499	1	0	cg13587180	------------------------?-----------	0.236	0.0153	51.0768618	33.4	0.03019	chr4:42481884:SNP	35	0	1.19E-202	2.56E-150	rs7696785	27254	0.009819	0.0125846	0.0147508	chr4:42481884:SNP	0.0017177
T	C	0	0	-0.5168768	-0.511943	293	1	0	cg07624705	-----------------------??-?---------	0.1466	0.0279	56.2254509	43.1	0.00513	chr19:19394640:SNP	33	0	1.47E-202	4.31E-130	rs56212061	26098	0.0121221	0.0168581	0.0212991	chr19:19394640:SNP	0.0037171
A	G	0	0	-0.5454763	-0.5398026	293	1	0	cg07624705	-----------------------?-------?-?--	0.1647	0.0261	67.785848	52.8	0.000226	chr19:19629530:SNP	33	0	1.50E-202	1.67E-109	rs7245689	25389	0.0115825	0.017776	0.0245353	chr19:19629530:SNP	0.0050197
I	D	0	0	-0.4818548	-0.4752345	565	1	0	cg15509177	+++++++?+?++++++++++++++?++++++?++++	0.4406	0.029	92.6428857	66.5	4.67E-08	chr13:19864894:INDEL	32	0	1.68E-202	9.64E-79	chr13:19864894:I	24276	0.0085824	0.0156517	0.0256483	chr13:19864894:INDEL	0.004758
C	T	0	0	-0.5404195	-0.5359758	293	1	0	cg07624705	+++++++++++++++++++++?+?++++++++++++	0.1637	0.0255	72.7120175	54.6	8.18E-05	chr19:19478051:SNP	34	0	1.77E-202	2.50E-104	rs2965201	26889	0.0113073	0.0176532	0.0249145	chr19:19478051:SNP	0.0052968
C	A	0	0	0.3411915	0.3358678	942	1	0	cg27108629	------------------------------------	0.3887	0.0229	54.3552786	35.6	0.01952	chr12:34202399:SNP	36	0	1.80E-202	8.91E-149	rs11053072	27700	0.0084572	0.0110625	0.0131341	chr12:34202399:SNP	0.0014439
T	G	0	0	-0.4249218	-0.4194066	565	1	0	cg15509177	-------?-?-----------?--?-?----?----	0.3177	0.0323	54.6656896	47	0.00271	chr13:19939007:SNP	30	0	1.87E-202	5.78E-124	rs2812726	23318	0.0095194	0.0138146	0.0179442	chr13:19939007:SNP	0.0024464
T	G	0	0	-0.4469683	-0.437935	565	1	0	cg15509177	---?-----------------?--?-----------	0.2936	0.0303	72.14852	55.6	6.24E-05	chr13:19949885:SNP	33	0	1.87E-202	1.46E-104	rs2492386	26410	0.0091291	0.0144249	0.0205828	chr13:19949885:SNP	0.0034953
G	C	0	0	0.3412031	0.3358734	942	1	0	cg27108629	------------------------------------	0.3887	0.0229	54.3682271	35.6	0.01947	chr12:34202279:SNP	36	0	1.91E-202	9.82E-149	rs10844789	27702	0.0084567	0.0110634	0.0131365	chr12:34202279:SNP	0.0014447
T	C	0	0	0.3412031	0.3358734	942	1	0	cg27108629	++++++++++++++++++++++++++++++++++++	0.3887	0.0229	54.3682271	35.6	0.01947	chr12:34202412:SNP	36	0	1.91E-202	9.82E-149	rs11053073	27702	0.0084567	0.0110634	0.0131365	chr12:34202412:SNP	0.0014447
C	T	0	0	0.3104944	0.3107834	864	1	0	cg24729221	-------?----------?--?--?-----------	0.3619	0.0189	37.4355612	17.2	0.1976	chr7:63505146:SNP	32	3.10E-258	2.08E-202	9.69E-178	rs6950187	25668	0.0090452	0.0102379	0.010923	chr7:63505146:SNP	0.0005514
T	C	0	0	0.3798729	0.3737371	942	1	0	cg27108629	+??++++?++++++++++++++++?+++++++++++	0.3972	0.0254	54.2488156	42.9	0.006041	chr12:34357020:SNP	32	0	3.04E-202	1.17E-134	rs10844835	25126	0.0087897	0.0123168	0.0153817	chr12:34357020:SNP	0.0018858
A	G	0	0	-0.5516806	-0.5432796	898	1	0	cg25793785	-------?-?--------------------------	0.2106	0.0165	88.8565822	62.9	5.10E-07	chr19:38234114:SNP	34	0	3.06E-202	1.73E-86	rs34949193	25485	0.0103944	0.0179043	0.0279883	chr19:38234114:SNP	0.0063047
T	C	0	0	0.3417531	0.3363449	942	1	0	cg27108629	++++++++++++++++++++++++++++++++++++	0.3884	0.0228	54.5718134	35.9	0.01862	chr12:34207009:SNP	36	0	3.29E-202	3.95E-148	rs11053075	27697	0.0084562	0.0110854	0.0131849	chr12:34207009:SNP	0.0014597
T	C	0	0	-0.4266604	-0.4210661	565	1	0	cg15509177	-------?-?-----------?--?-?----?----	0.3142	0.0301	55.0296103	47.3	0.002458	chr13:19941709:SNP	30	0	3.47E-202	4.41E-123	rs2992956	23323	0.0095296	0.0138785	0.0180832	chr13:19941709:SNP	0.0024866
T	G	0	0	-0.4763462	-0.4724191	915	1	0	cg26332114	------?----------------??-?--?------	0.2843	0.0249	70.6523459	57.5	3.97E-05	chr19:57741386:SNP	31	0	3.80E-202	9.87E-99	rs62131293	24537	0.0095906	0.0155727	0.0225866	chr19:57741386:SNP	0.0039227
C	T	0	0	0.3747799	0.3730297	864	1	0	cg24729221	-------?----------?--?---------?----	0.2975	0.0232	47.3147056	34.5	0.03058	chr7:63512974:SNP	32	0	4.06E-202	3.02E-147	rs10949866	25456	0.0095021	0.0122973	0.0145029	chr7:63512974:SNP	0.0015431
C	T	0	0	0.3389986	0.3338292	942	1	0	cg27108629	------------------------------------	0.3916	0.0238	54.1813495	35.4	0.02027	chr12:34191391:SNP	36	0	4.92E-202	7.37E-149	rs11053067	27746	0.0084275	0.0110073	0.0130461	chr12:34191391:SNP	0.001421
A	C	0	0	0.373057	0.37154	864	1	0	cg24729221	+++++++?++++++++++?++?++?+++++++++++	0.299	0.0229	47.5604161	34.8	0.02898	chr7:63502692:SNP	32	0	4.93E-202	4.79E-146	rs6460105	25648	0.0094487	0.0122508	0.0144963	chr7:63502692:SNP	0.0015483
I	D	0	0	-0.4765784	-0.4706946	565	1	0	cg15509177	+++++++?+?+++++++++++?++?+?++++?++++	0.441	0.0306	81.3658292	64.4	7.30E-07	chr13:19910382:INDEL	30	0	4.95E-202	1.01E-83	chr13:19910382:I	23310	0.0087618	0.0155203	0.0245831	chr13:19910382:INDEL	0.0042261
G	T	0	0	-0.4510337	-0.4457777	344	1	0	cg09092052	+++++++?+?++++++++++++++?++++++?++++	0.3503	0.027	73.6322182	57.9	2.51E-05	chr15:45585103:SNP	32	0	5.57E-202	7.94E-98	rs77342224	24267	0.0090463	0.0147006	0.0214871	chr15:45585103:SNP	0.0036562
C	T	0	0	0.338246	0.3330837	942	1	0	cg27108629	------------------------------------	0.3916	0.0228	53.8644289	35	0.02171	chr12:34105558:SNP	36	0	5.89E-202	1.18E-149	rs11053017	27734	0.0084354	0.0109849	0.012982	chr12:34105558:SNP	0.0014002
C	A	0	0	0.4794431	0.470875	293	1	0	cg07645761	------??----------------?-??--------	0.2829	0.0276	69.3483823	56.7	5.93E-05	chr16:2903068:SNP	31	0	6.05E-202	1.30E-102	rs113609771	24342	0.0096431	0.0155296	0.0222911	chr16:2903068:SNP	0.0038441
A	G	0	0	-0.5408658	-0.5350777	293	1	0	cg07624705	-----------------------?---------?--	0.1656	0.0261	71.3215517	53.7	0.0001231	chr19:19637437:SNP	34	0	6.19E-202	9.02E-107	rs111406321	26100	0.0114021	0.0176475	0.0246429	chr19:19637437:SNP	0.0052
G	A	0	0	-0.5406586	-0.5352416	293	1	0	cg07624705	+++++++++++++++++++++++?+++++++++?++	0.1656	0.0261	71.4200245	53.8	0.0001196	chr19:19638743:SNP	34	0	6.64E-202	1.68E-106	rs45631651	26097	0.0113967	0.0176543	0.0246653	chr19:19638743:SNP	0.0052091
T	C	0	0	-0.5405356	-0.5351024	293	1	0	cg07624705	-----------------------?---------?--	0.1656	0.0261	71.3871459	53.8	0.0001207	chr19:19637781:SNP	34	0	6.74E-202	1.50E-106	rs75453386	26097	0.0113966	0.01765	0.0246537	chr19:19637781:SNP	0.0052045
A	G	0	0	-0.5405356	-0.5351024	293	1	0	cg07624705	-----------------------?---------?--	0.1656	0.0261	71.3871459	53.8	0.0001207	chr19:19638218:SNP	34	0	6.74E-202	1.50E-106	rs75525243	26097	0.0113966	0.01765	0.0246537	chr19:19638218:SNP	0.0052045
G	A	0	0	0.3383742	0.3334209	942	1	0	cg27108629	------------------------------------	0.3917	0.0228	53.9326722	35.1	0.02139	chr12:34132394:SNP	36	0	7.50E-202	2.80E-149	rs1490113	27719	0.0084387	0.0109989	0.0130034	chr12:34132394:SNP	0.0014064
C	T	0	0	-0.4271612	-0.4211596	565	1	0	cg15509177	+++++++?+?+++++++++++?++?+?++++?++++	0.3116	0.0329	54.7443917	47	0.002654	chr13:19941835:SNP	30	0	7.61E-202	8.64E-124	rs3002068	23322	0.0095626	0.0138935	0.0180517	chr13:19941835:SNP	0.0024769
C	T	0	0	-0.431696	-0.4271961	344	1	0	cg09092052	++++++??+?++++++++++++++?+++++++++++	0.3536	0.0252	67.1021237	53.8	0.0001811	chr15:45613749:SNP	32	0	9.13E-202	9.25E-107	rs2002035	24134	0.0090872	0.0140954	0.0196699	chr15:45613749:SNP	0.0031241
T	G	0	0	0.3743588	0.3677286	942	1	0	cg27108629	+??+++?+++++++?+?++++++?+++++?++++++	0.3911	0.0263	43.412413	35.5	0.03174	chr12:34474792:SNP	29	0	9.52E-202	1.94E-150	rs11053218	22975	0.0092425	0.0121338	0.01433	chr12:34474792:SNP	0.0013896
C	T	0	0	-0.5410973	-0.5349923	293	1	0	cg07624705	+++++++++++++++++++++++?+++++++++?++	0.1649	0.0251	71.1850687	53.6	0.0001281	chr19:19642032:SNP	34	0	1.07E-201	5.40E-107	rs55927782	26108	0.0114167	0.0176551	0.0246272	chr19:19642032:SNP	0.0051952
G	A	0	0	0.3381573	0.3329852	942	1	0	cg27108629	------------------------------------	0.3912	0.023	53.8683632	35	0.02169	chr12:34106060:SNP	36	0	1.09E-201	1.91E-149	rs1817760	27729	0.0084386	0.010989	0.0129877	chr12:34106060:SNP	0.0014015
T	C	0	0	-0.4790423	-0.4731396	898	1	0	cg25793785	------------------------------------	0.2393	0.0186	84.104406	58.4	6.36E-06	chr19:38067999:SNP	36	0	1.55E-201	1.11E-95	rs7256747	27724	0.0096053	0.0156203	0.0230813	chr19:38067999:SNP	0.0047167
A	G	0	0	-0.5413628	-0.5355052	293	1	0	cg07624705	-----------------------?---------?--	0.1654	0.026	71.6197228	53.9	0.0001128	chr19:19630002:SNP	34	0	1.61E-201	3.96E-106	rs78883953	26111	0.0114	0.0176799	0.0247415	chr19:19630002:SNP	0.0052386
T	C	0	0	-0.5411272	-0.5354198	293	1	0	cg07624705	-----------------------?---------?--	0.1655	0.026	71.5656067	53.9	0.0001146	chr19:19639448:SNP	34	0	1.77E-201	3.90E-106	rs74950305	26100	0.0114034	0.017679	0.0247299	chr19:19639448:SNP	0.0052343
T	C	0	0	0.3415244	0.3360682	942	1	0	cg27108629	++++++++++++++++++++++++++++++++++++	0.3887	0.023	54.6910667	36	0.01814	chr12:34211659:SNP	36	0	1.99E-201	2.65E-147	rs10844791	27693	0.0084561	0.011098	0.0132135	chr12:34211659:SNP	0.0014685
C	T	0	0	-0.5409604	-0.5352411	293	1	0	cg07624705	+++++++++++++++++++++++?+++++++++?++	0.1656	0.0261	71.5651694	53.9	0.0001146	chr19:19636702:SNP	34	0	2.02E-201	4.16E-106	rs78176666	26100	0.0114014	0.0176756	0.0247256	chr19:19636702:SNP	0.0052324
T	C	0	0	-0.5414471	-0.5355921	293	1	0	cg07624705	-----------------------?---------?--	0.1654	0.026	71.6746364	54	0.000111	chr19:19630948:SNP	34	0	2.03E-201	5.41E-106	rs7250233	26111	0.0114005	0.0176873	0.0247615	chr19:19630948:SNP	0.0052465
A	G	0	0	0.3729545	0.3674751	942	1	0	cg27108629	+??+++++++++++?+?++++++?++++++?++?++	0.3912	0.0266	41.6852362	32.8	0.04641	chr12:34520209:SNP	29	0	2.41E-201	2.00E-154	rs11053250	21957	0.0094631	0.0121377	0.0140883	chr12:34520209:SNP	0.0012943
A	G	0	0	-0.5414395	-0.5356218	293	1	0	cg07624705	-----------------------?---------?--	0.1655	0.026	71.680477	54	0.0001108	chr19:19633908:SNP	34	0	2.42E-201	6.08E-106	rs76095338	26110	0.0114022	0.0176917	0.0247671	chr19:19633908:SNP	0.0052489
A	T	0	0	0.3380297	0.3328747	942	1	0	cg27108629	++++++++++++++++++++++++++++++++++++	0.3919	0.0228	53.9539251	35.1	0.02129	chr12:34085979:SNP	36	0	2.51E-201	6.28E-149	rs113991966	27740	0.0084368	0.0109953	0.0130057	chr12:34085979:SNP	0.0014072
D	I	0	0	0.5101335	0.5101335	187	1	0	cg04742556	?++??++???++?++?++?+??++?+?+?++??+++	0.1152	0.0074	17.799603	0	0.5359	chr4:58052483:INDEL	20	2.54E-201	2.54E-201	2.54E-201	chr4:58052483:D	16331	0.0168507	0.0168507	0.0168507	chr4:58052483:INDEL	0
A	G	0	0	0.3414932	0.3360365	942	1	0	cg27108629	++++++++++++++++++++++++++++++++++++	0.3888	0.023	54.7297503	36	0.01799	chr12:34212112:SNP	36	0	2.58E-201	4.19E-147	rs7310499	27693	0.0084551	0.0111001	0.0132213	chr12:34212112:SNP	0.0014711
T	C	0	0	0.3727692	0.3673183	942	1	0	cg27108629	+??+++++++++++?+?++++++?++++++?++?++	0.3919	0.027	41.6629589	32.8	0.04663	chr12:34509026:SNP	29	0	2.74E-201	1.71E-154	rs7979240	21954	0.0094613	0.0121342	0.0140781	chr12:34509026:SNP	0.0012918
A	G	0	0	0.3415085	0.3360433	942	1	0	cg27108629	++++++++++++++++++++++++++++++++++++	0.3885	0.0235	54.683175	36	0.01817	chr12:34205487:SNP	36	0	2.77E-201	3.04E-147	rs11053074	27697	0.0084586	0.0111012	0.0132155	chr12:34205487:SNP	0.0014689
A	G	0	0	0.3397999	0.3386313	864	1	0	cg24729221	+++++++?+++++++++++++?++?+++++++++++	0.3147	0.0281	43.258301	26	0.08838	chr7:63564929:SNP	33	4.04E-295	2.96E-201	1.91E-162	rs10949875	26084	0.0092548	0.0111875	0.0125108	chr7:63564929:SNP	0.0010085
G	A	0	0	0.3307851	0.3273393	942	1	0	cg27108629	------------------------?-----------	0.3701	0.0263	48.859581	30.4	0.04752	chr12:33832578:SNP	35	1.60077269252564e-321	3.04E-201	8.89E-157	rs12819557	27239	0.0086288	0.0108148	0.0124	chr12:33832578:SNP	0.0011548
G	C	0	0	0.3084185	0.3087716	864	1	0	cg24729221	-------?----------?--?--?-----------	0.3631	0.0177	37.2972449	16.9	0.2019	chr7:63480876:SNP	32	2.00E-255	3.32E-201	4.20E-177	rs10949860	25660	0.0090344	0.0102023	0.0108696	chr7:63480876:SNP	0.0005382
G	A	0	0	-0.5414826	-0.5356118	293	1	0	cg07624705	+++++++++++++++++++++++?+++++++++?++	0.1654	0.026	71.7476391	54	0.0001086	chr19:19626734:SNP	34	0	3.38E-201	8.97E-106	rs80007081	26109	0.0114017	0.0176978	0.0247892	chr19:19626734:SNP	0.0052574
T	C	0	0	-0.5414826	-0.5356118	293	1	0	cg07624705	-----------------------?---------?--	0.1654	0.026	71.7476391	54	0.0001086	chr19:19626769:SNP	34	0	3.38E-201	8.97E-106	rs17684164	26109	0.0114017	0.0176978	0.0247892	chr19:19626769:SNP	0.0052574
C	G	0	0	0.3330327	0.3283298	942	1	0	cg27108629	+++++++++++++++++++++++?++++++++++++	0.3913	0.024	50.1247551	32.2	0.03679	chr12:34010996:SNP	35	0	3.40E-201	1.33E-154	rs11052964	27226	0.0085283	0.0108488	0.012573	chr12:34010996:SNP	0.0012246
C	T	0	0	-0.4537339	-0.4490518	565	1	0	cg15509177	++++++++++++++?+++?+++++++?+++?+++++	0.2438	0.0318	57.8759785	46.4	0.002382	chr13:19972156:SNP	32	0	3.50E-201	5.11E-123	rs9512948	23959	0.0103032	0.0148382	0.0192357	chr13:19972156:SNP	0.0029899
G	A	0	0	-0.4350829	-0.4345103	499	1	0	cg13587180	++++++++++++++++++++++++?+?+++++++++	0.4092	0.0204	87.3000338	62.2	8.52E-07	chr4:42512619:SNP	34	0	3.88E-201	5.73E-86	rs12651087	26577	0.0083695	0.0143593	0.0221411	chr4:42512619:SNP	0.0039728
T	G	0	0	0.3730129	0.3675034	942	1	0	cg27108629	+??+++++++++++?+?++++++?++++++?++?++	0.3913	0.0267	41.7472966	32.9	0.04579	chr12:34505145:SNP	29	0	4.23E-201	4.24E-154	rs78007223	21958	0.0094606	0.0121461	0.0141056	chr12:34505145:SNP	0.0012995
G	C	0	0	0.3730129	0.3675034	942	1	0	cg27108629	-??-----------?-?------?------?--?--	0.3913	0.0267	41.7472966	32.9	0.04579	chr12:34505275:SNP	29	0	4.23E-201	4.24E-154	rs34559105	21958	0.0094606	0.0121461	0.0141056	chr12:34505275:SNP	0.0012995
A	C	0	0	-0.4242476	-0.4234766	499	1	0	cg13587180	-------?----------------?-?---------	0.4036	0.0216	76.8996078	58.4	1.46E-05	chr4:42519515:SNP	33	0	4.40E-201	6.13E-95	rs13353762	25815	0.0085399	0.0139966	0.0205224	chr4:42519515:SNP	0.0034262
T	A	0	0	0.3730111	0.3675024	942	1	0	cg27108629	-??-----------?-?------?------?--?--	0.3913	0.0267	41.7478244	32.9	0.04579	chr12:34507437:SNP	29	0	4.58E-201	4.52E-154	rs11053234	21958	0.0094613	0.0121471	0.0141068	chr12:34507437:SNP	0.0012998
A	G	0	0	0.3730111	0.3675024	942	1	0	cg27108629	+??+++++++++++?+?++++++?++++++?++?++	0.3913	0.0267	41.7478244	32.9	0.04579	chr12:34507899:SNP	29	0	4.58E-201	4.52E-154	rs11053235	21958	0.0094613	0.0121471	0.0141068	chr12:34507899:SNP	0.0012998
A	G	0	0	0.3728191	0.3671756	942	1	0	cg27108629	+??+++++++++++?+?++++++?++++++?++?++	0.3912	0.0267	41.6995385	32.9	0.04627	chr12:34500605:SNP	29	0	5.78E-201	3.17E-154	rs12369042	21957	0.0094626	0.0121394	0.0140924	chr12:34500605:SNP	0.0012955
A	G	0	0	0.3384	0.3332137	942	1	0	cg27108629	++++++++++++++++++++++++++++++++++++	0.3915	0.0231	54.1223622	35.3	0.02053	chr12:34106255:SNP	36	0	5.80E-201	2.42E-148	rs2220547	27730	0.0084366	0.0110166	0.013046	chr12:34106255:SNP	0.0014198
C	G	0	0	0.3733695	0.3677327	942	1	0	cg27108629	+??+++++++++++?+?++++++?++++++?++?++	0.3914	0.0269	41.8012305	33	0.04526	chr12:34502842:SNP	29	0	6.17E-201	7.11E-154	rs12367521	21958	0.0094645	0.0121587	0.0141295	chr12:34502842:SNP	0.0013056
G	C	0	0	0.373035	0.3675154	942	1	0	cg27108629	-??-----------?-?------?------?--?--	0.3913	0.0267	41.7884642	33	0.04539	chr12:34507962:SNP	29	0	7.71E-201	9.02E-154	rs11053236	21956	0.0094621	0.0121544	0.0141217	chr12:34507962:SNP	0.0013038
G	A	0	0	0.3723105	0.3667843	942	1	0	cg27108629	-??-----------?-?------?------?--?--	0.3907	0.0271	41.5840848	32.7	0.04743	chr12:34522934:SNP	29	0	8.38E-201	2.02E-154	rs7295940	21956	0.0094699	0.0121314	0.0140642	chr12:34522934:SNP	0.0012866
G	A	0	0	0.34079	0.3354302	942	1	0	cg27108629	------------------------------------	0.389	0.0226	54.7210713	36	0.01802	chr12:34199349:SNP	36	0	1.08E-200	1.35E-146	rs7965503	27704	0.0084539	0.0110974	0.0132173	chr12:34199349:SNP	0.00147
A	C	0	0	0.3990253	0.3986581	898	1	0	cg25793785	++++++++++++++++++++++++++++++++++++	0.1955	0.0154	51.147232	31.6	0.03827	chr19:38113043:SNP	36	7.7200227490924e-319	1.16E-200	2.04E-150	rs75499934	27708	0.0104529	0.0131903	0.0152754	chr19:38113043:SNP	0.0018375
A	G	0	0	-0.5422527	-0.5364483	293	1	0	cg07624705	-----------------------?---------?--	0.1654	0.026	72.1780012	54.3	9.57E-05	chr19:19614289:SNP	34	0	1.23E-200	7.35E-105	rs79370636	26111	0.0114001	0.0177505	0.0249344	chr19:19614289:SNP	0.0053145
T	C	0	0	-0.5422527	-0.5364483	293	1	0	cg07624705	-----------------------?---------?--	0.1654	0.026	72.1780012	54.3	9.57E-05	chr19:19615905:SNP	34	0	1.23E-200	7.35E-105	rs78010159	26111	0.0114001	0.0177505	0.0249344	chr19:19615905:SNP	0.0053145
T	C	0	0	-0.5422527	-0.5364483	293	1	0	cg07624705	-----------------------?---------?--	0.1654	0.026	72.1780012	54.3	9.57E-05	chr19:19617017:SNP	34	0	1.23E-200	7.35E-105	rs34667451	26111	0.0114001	0.0177505	0.0249344	chr19:19617017:SNP	0.0053145
T	G	0	0	0.3728086	0.3672189	942	1	0	cg27108629	+??+++++++++++?+?++++++?++++++?++?++	0.3909	0.0269	41.7332787	32.9	0.04593	chr12:34574877:SNP	29	0	1.27E-200	9.05E-154	rs12815782	21940	0.0094689	0.0121512	0.0141132	chr12:34574877:SNP	0.0013004
T	C	0	0	0.3382847	0.3330452	942	1	0	cg27108629	++++++++++++++++++++++++++++++++++++	0.3916	0.0228	54.2075065	35.4	0.02016	chr12:34105719:SNP	36	0	1.28E-200	7.28E-148	rs1817761	27734	0.0084343	0.0110206	0.0130629	chr12:34105719:SNP	0.0014253
C	A	0	0	0.3414041	0.3358807	942	1	0	cg27108629	------------------------------------	0.3887	0.0231	54.8450641	36.2	0.01754	chr12:34209213:SNP	36	0	1.33E-200	2.20E-146	rs923532	27696	0.0084561	0.0111149	0.0132508	chr12:34209213:SNP	0.0014801
G	A	0	0	-0.5423957	-0.5365614	293	1	0	cg07624705	+++++++++++++++++++++++?+++++++++?++	0.1654	0.026	72.2104869	54.3	9.48E-05	chr19:19621780:SNP	34	0	1.38E-200	8.72E-105	rs11085264	26109	0.0114021	0.0177565	0.02495	chr19:19621780:SNP	0.0053207
T	C	0	0	0.3829022	0.3794008	499	1	0	cg13587180	++++++++++++++++++++++++++++++++++++	0.2365	0.015	53.3280458	34.4	0.02435	chr4:42482309:SNP	36	0	1.97E-200	3.98E-147	rs9790507	27736	0.0097288	0.0125604	0.0148234	chr4:42482309:SNP	0.0018077
G	A	0	0	-0.5281842	-0.5235547	293	1	0	cg07624705	+++++++++++++++++++++?+??+++++++++++	0.1622	0.0247	66.0035749	51.5	0.0003763	chr19:19435876:SNP	33	0	1.98E-200	3.13E-110	rs4239639	26404	0.0114794	0.0173329	0.0236775	chr19:19435876:SNP	0.0046797
T	C	0	0	0.3376164	0.3323779	942	1	0	cg27108629	++++++++++++++++++++++++++++++++++++	0.3908	0.0228	53.94358	35.1	0.02134	chr12:34104372:SNP	36	0	2.03E-200	2.16E-148	rs11053016	27707	0.0084435	0.011004	0.0130136	chr12:34104372:SNP	0.0014088
C	T	0	0	-0.434783	-0.434205	499	1	0	cg13587180	++++++++++++++++++++++++?+?+++++++++	0.4093	0.0204	87.5342726	62.3	7.89E-07	chr4:42510813:SNP	34	0	2.35E-200	2.14E-85	rs13139149	26580	0.0083699	0.0143775	0.0222015	chr4:42510813:SNP	0.0039901
G	C	0	0	-0.5113615	-0.5035714	293	1	0	cg07624705	++++++++++++++++++++++++?+++++++++++	0.1564	0.0247	65.040241	47.7	0.001057	chr19:19372968:SNP	35	0	2.67E-200	1.42E-119	rs10403273	27256	0.0114974	0.0166767	0.0219939	chr19:19372968:SNP	0.0042726
C	T	0	0	-0.3109276	-0.30881	35	1	0	cg00805880	++++++++++++++++++++++++++++++++++++	0.3893	0.0428	46.7661013	25.2	0.08825	chr1:203045097:SNP	36	4.75E-292	2.70E-200	1.67E-164	rs11580190	27726	0.0085132	0.0102269	0.0113751	chr1:203045097:SNP	0.0008886
C	T	0	0	-0.4444131	-0.4369796	565	1	0	cg15509177	+++++++?+?++++++++++++++?+?+++++++++	0.3729	0.0334	73.3245943	57.7	2.76E-05	chr13:19932079:SNP	32	0	2.99E-200	1.33E-98	rs9512749	24384	0.008915	0.0144732	0.0210866	chr13:19932079:SNP	0.0035247
G	A	0	0	0.271148	0.2706214	942	1	0	cg27108629	------------------------?-----------	0.3709	0.0277	35.3218389	3.7	0.4056	chr12:33732869:SNP	35	5.43E-212	3.28E-200	1.42E-196	rs10772096	27249	0.0087259	0.0089642	0.0090652	chr12:33732869:SNP	0.0001049
G	A	0	0	-0.5412568	-0.5353649	293	1	0	cg07624705	+++++++++++++++++++++++?+++++++++?++	0.1654	0.026	72.0512618	54.2	9.94E-05	chr19:19627653:SNP	34	0	3.43E-200	7.89E-105	rs56330647	26111	0.0114009	0.0177345	0.0248923	chr19:19627653:SNP	0.0052979
T	C	0	0	-0.882286	-0.8632228	748	1	0	cg21098323	-------------------?----?--?-----?--	0.139	0.0129	162.1117006	80.9	1.08E-19	chr19:54631378:SNP	32	0	3.58E-200	1.83E-45	rs171703	24525	0.0119222	0.0285965	0.062346	chr19:54631378:SNP	0.0195333
A	G	0	0	0.2636741	0.2636741	428	1	0	cg11534293	+++++++?++++++++++++++++?++++++?++++	0.4504	0.0187	31.4220516	0	0.4957	chr1:153204261:SNP	33	5.23E-200	5.23E-200	5.23E-200	rs35778435	25737	0.0087385	0.0087385	0.0087385	chr1:153204261:SNP	0
T	C	0	0	0.3377401	0.3326968	942	1	0	cg27108629	++++++++++++++++++++++++++++++++++++	0.3926	0.0231	54.2791429	35.5	0.01985	chr12:34140827:SNP	36	0	5.24E-200	4.23E-147	rs4931748	27744	0.0084317	0.0110261	0.0130762	chr12:34140827:SNP	0.0014297
G	A	0	0	-0.5424865	-0.5366605	293	1	0	cg07624705	+++++++++++++++++++++++?+++++++++?++	0.1653	0.026	72.4514696	54.5	8.83E-05	chr19:19621752:SNP	34	0	6.22E-200	4.21E-104	rs11670687	26109	0.011404	0.017789	0.0250375	chr19:19621752:SNP	0.0053552
A	G	0	0	0.3732744	0.3675907	942	1	0	cg27108629	+??+++++++++++?+?++++++?++++++?++?++	0.3919	0.027	41.996997	33.3	0.04339	chr12:34508279:SNP	29	0	6.50E-200	1.54E-152	rs34977002	21958	0.0094596	0.0121854	0.0141884	chr12:34508279:SNP	0.0013229
T	G	0	0	-0.5403985	-0.5354398	293	1	0	cg07624705	---------------------?-?------------	0.1645	0.0251	73.884425	55.3	5.77E-05	chr19:19491053:SNP	34	0	6.80E-200	1.46E-101	rs2905434	26853	0.0112809	0.0177503	0.025257	chr19:19491053:SNP	0.0054272
G	A	0	0	-0.4450363	-0.4374283	565	1	0	cg15509177	+++++++?+?++++++++++++++?+?+++++++++	0.3706	0.0345	73.4159924	57.8	2.69E-05	chr13:19939951:SNP	32	0	7.36E-200	2.37E-98	rs2785519	24387	0.0089279	0.0145024	0.0211435	chr13:19939951:SNP	0.0035421
A	C	0	0	0.372983	0.367282	942	1	0	cg27108629	+??+++++++++++?+?++++++?++++++?++?++	0.3916	0.0271	41.9289295	33.2	0.04403	chr12:34501117:SNP	29	0	7.44E-200	1.14E-152	rs11053231	21954	0.0094635	0.0121769	0.0141712	chr12:34501117:SNP	0.0013174
A	G	0	0	0.3386264	0.3334333	942	1	0	cg27108629	++++++++++++++++++++++++++++++++++++	0.3914	0.0234	54.4636877	35.7	0.01907	chr12:34122573:SNP	36	0	8.27E-200	1.17E-146	rs7967467	27722	0.008438	0.011056	0.0131305	chr12:34122573:SNP	0.0014456
C	T	0	0	-0.4405446	-0.4375105	499	1	0	cg13587180	++++++++++++++++++++++++++++++++++++	0.4351	0.0151	100.7488336	65.3	2.77E-08	chr4:42429147:SNP	36	0	8.49E-200	4.25E-79	rs13117811	27714	0.0081275	0.0145074	0.0233953	chr4:42429147:SNP	0.0045263
G	A	0	0	0.3435573	0.3381697	942	1	0	cg27108629	-------------------------------?----	0.3873	0.0232	52.6879559	35.5	0.02139	chr12:34241477:SNP	35	0	9.99E-200	1.44E-147	rs10844811	26995	0.0085697	0.0112154	0.0132801	chr12:34241477:SNP	0.0014338
T	A	0	0	0.3801522	0.3740785	942	1	0	cg27108629	-??----?-?--------------------------	0.3875	0.0269	52.4775024	40.9	0.009333	chr12:34395908:SNP	32	0	9.99E-200	4.08E-137	rs4537847	24169	0.00901	0.0124063	0.0152524	chr12:34395908:SNP	0.0018317
G	C	0	0	0.3304718	0.326613	942	1	0	cg27108629	-----------------------?------------	0.3694	0.0264	48.8767551	30.4	0.04735	chr12:33872836:SNP	35	3.25984513126054e-320	1.09E-199	4.91E-156	rs11052868	27230	0.0086384	0.0108331	0.0124181	chr12:33872836:SNP	0.0011588
A	G	0	0	0.33047	0.3266103	942	1	0	cg27108629	+++++++++++++++++++++++?++++++++++++	0.3694	0.0263	48.8774873	30.4	0.04735	chr12:33871423:SNP	35	3.59976229559932e-320	1.21E-199	5.20E-156	rs3862406	27230	0.0086389	0.0108342	0.012419	chr12:33871423:SNP	0.001159
G	A	0	0	0.33047	0.3266103	942	1	0	cg27108629	-----------------------?------------	0.3694	0.0263	48.8774873	30.4	0.04735	chr12:33872464:SNP	35	3.59976229559932e-320	1.21E-199	5.20E-156	rs11052865	27230	0.0086389	0.0108342	0.012419	chr12:33872464:SNP	0.001159
C	A	0	0	-0.4697938	-0.462633	565	1	0	cg15509177	+++??++?+?+++++++++++?+??+?++++?++++	0.4236	0.0285	65.6580004	60.4	2.78E-05	chr13:19921663:SNP	27	0	1.33E-199	5.02E-93	rs7985962	21819	0.0090931	0.015348	0.0229629	chr13:19921663:SNP	0.0034674
A	T	0	0	0.3304804	0.3266228	942	1	0	cg27108629	+++++++++++++++++++++++?++++++++++++	0.3694	0.0263	48.889966	30.5	0.04723	chr12:33872381:SNP	35	3.49996103513939e-320	1.35E-199	6.16E-156	rs11052864	27229	0.008639	0.010836	0.0124224	chr12:33872381:SNP	0.00116
C	T	0	0	-0.4194709	-0.4141818	330	1	0	cg08679971	++++++?+++++++++++++++++++++++++++++	0.4292	0.026	84.3226845	59.7	3.68E-06	chr19:38334361:SNP	35	0	1.38E-199	9.65E-93	rs73025613	26872	0.0082801	0.0137412	0.0205353	chr19:38334361:SNP	0.0036
A	G	0	0	0.3304563	0.3265855	942	1	0	cg27108629	+++++++++++++++++++++++?++++++++++++	0.3694	0.0264	48.9141628	30.5	0.047	chr12:33876913:SNP	35	3.82011557364452e-320	1.89E-199	9.11E-156	rs11052871	27229	0.0086389	0.0108388	0.0124283	chr12:33876913:SNP	0.0011619
G	T	0	0	-0.5358633	-0.5305075	293	1	0	cg07624705	+++++++?+++++++++++++++?++++++++++++	0.1649	0.0259	71.7050339	54	0.00011	chr19:19565482:SNP	34	0	1.93E-199	8.68E-105	rs113841472	26455	0.011344	0.017607	0.0246492	chr19:19565482:SNP	0.0051979
A	G	0	0	-0.5074805	-0.5044485	499	1	0	cg13587180	-------?-?--------------?-----------	0.3799	0.0164	109.7236193	70.8	1.91E-10	chr4:42398903:SNP	33	0	2.16E-199	1.68E-66	rs2242335	24996	0.0085916	0.0167441	0.0294594	chr4:42398903:SNP	0.0060078
G	A	0	0	-0.3774721	-0.3729698	344	1	0	cg09092052	++++++++++++++++++++++++?+++++++++++	0.3702	0.0242	64.8343432	47.6	0.001116	chr15:45615578:SNP	35	0	2.28E-199	1.17E-118	rs1617634	27195	0.0085474	0.0123807	0.0162989	chr15:45615578:SNP	0.0023477
T	A	0	0	0.2825957	0.2824561	400	1	0	cg10742917	------------------------?------?----	0.4678	0.0334	37.8004313	12.7	0.2592	chr7:56188123:SNP	34	3.73E-239	2.39E-199	9.10E-183	rs816416	26511	0.0085574	0.0093766	0.0098022	chr7:56188123:SNP	0.0003671
G	C	0	0	0.338212	0.3329325	942	1	0	cg27108629	------------------------------------	0.3914	0.023	54.4703482	35.7	0.01904	chr12:34111092:SNP	36	0	2.48E-199	2.34E-146	rs11053020	27734	0.0084355	0.0110527	0.0131281	chr12:34111092:SNP	0.0014452
T	C	0	0	0.338212	0.3329325	942	1	0	cg27108629	++++++++++++++++++++++++++++++++++++	0.3914	0.023	54.4703482	35.7	0.01904	chr12:34111157:SNP	36	0	2.48E-199	2.34E-146	rs11053021	27734	0.0084355	0.0110527	0.0131281	chr12:34111157:SNP	0.0014452
C	T	0	0	0.310422	0.3108276	864	1	0	cg24729221	-------?----------?--?--?-----------	0.3626	0.0191	37.9895012	18.4	0.1809	chr7:63499793:SNP	32	1.50E-258	2.84E-199	7.28E-173	rs7793885	25667	0.0090375	0.0103204	0.0110752	chr7:63499793:SNP	0.0005978
G	T	0	0	0.3383327	0.3331001	942	1	0	cg27108629	------------------------------------	0.3915	0.023	54.5271883	35.8	0.0188	chr12:34114272:SNP	36	0	2.87E-199	4.00E-146	rs11612493	27734	0.0084365	0.0110601	0.0131434	chr12:34114272:SNP	0.0014498
A	T	0	0	0.2897099	0.289996	864	1	0	cg24729221	+++++++?++++++++++?++?++?+++++++++++	0.3873	0.0212	34.637303	10.5	0.2984	chr7:63542938:SNP	32	6.14E-231	3.29E-199	2.12E-185	rs7779587	25664	0.0089289	0.0096303	0.0099766	chr7:63542938:SNP	0.0003037
A	C	0	0	0.3979728	0.3977197	898	1	0	cg25793785	++++++++++++++++++++++++++++++++++++	0.1965	0.0168	51.5157226	32.1	0.03551	chr19:38217894:SNP	36	5.64000638010075e-319	3.41E-199	2.30E-148	rs73039018	27720	0.0104231	0.0132082	0.0153415	chr19:38217894:SNP	0.0018688
T	A	0	0	-0.4407533	-0.4376462	499	1	0	cg13587180	++++++++++++++++++++++++++++++++++++	0.435	0.0152	101.2176104	65.4	2.36E-08	chr4:42430052:SNP	36	0	3.92E-199	1.67E-78	rs13105200	27735	0.0081251	0.0145363	0.0234972	chr4:42430052:SNP	0.0045558
C	T	0	0	0.346457	0.3414922	942	1	0	cg27108629	------------------------?-?------?--	0.3876	0.023	48.0087872	33.3	0.03434	chr12:34294699:SNP	33	0	3.99E-199	2.14E-151	rs7958755	25445	0.0088113	0.0113428	0.0132193	chr12:34294699:SNP	0.0013024
T	C	0	0	0.338214	0.3329388	942	1	0	cg27108629	++++++++++++++++++++++++++++++++++++	0.3915	0.0229	54.5451693	35.8	0.01873	chr12:34125215:SNP	36	0	4.48E-199	5.55E-146	rs10844756	27746	0.0084349	0.0110601	0.0131453	chr12:34125215:SNP	0.0014506
C	G	0	0	0.3731262	0.3674757	942	1	0	cg27108629	+??+++++++++++?+?++++++?++++++?++?++	0.3911	0.0269	42.1249672	33.5	0.0422	chr12:34576419:SNP	29	0	5.33E-199	2.51E-151	rs9705909	21952	0.0094653	0.0122098	0.0142402	chr12:34576419:SNP	0.0013365
T	C	0	0	0.3302891	0.326387	942	1	0	cg27108629	+++++++++++++++++++++++?++++++++++++	0.3695	0.0263	48.9792508	30.6	0.0464	chr12:33876852:SNP	35	7.31019529586708e-320	5.79E-199	3.19E-155	rs11052870	27229	0.0086383	0.0108455	0.0124441	chr12:33876852:SNP	0.0011668
G	T	0	0	0.373124	0.3674758	942	1	0	cg27108629	-??-----------?-?------?------?--?--	0.3912	0.0269	42.1356193	33.5	0.0421	chr12:34576841:SNP	29	0	6.37E-199	3.13E-151	rs12371010	21951	0.0094659	0.0122122	0.0142447	chr12:34576841:SNP	0.0013377
C	T	0	0	0.3731354	0.3674811	942	1	0	cg27108629	-??-----------?-?------?------?--?--	0.3912	0.0269	42.1489778	33.6	0.04198	chr12:34577419:SNP	29	0	7.25E-199	3.78E-151	rs9706341	21951	0.0094658	0.0122141	0.0142491	chr12:34577419:SNP	0.0013389
G	A	0	0	-0.4823841	-0.4764447	565	1	0	cg15509177	+++++++?+?++++++++++++++?++++++?++++	0.4424	0.0308	94.937189	67.3	2.09E-08	chr13:19851949:SNP	32	0	7.44E-199	2.82E-75	rs9581738	24275	0.0085799	0.0158362	0.0262758	chr13:19851949:SNP	0.0049323
T	C	0	0	0.3383191	0.3330445	942	1	0	cg27108629	++++++++++++++++++++++++++++++++++++	0.3919	0.0228	54.6467295	36	0.01832	chr12:34081932:SNP	36	0	7.56E-199	1.69E-145	rs7308662	27739	0.0084361	0.01107	0.0131716	chr12:34081932:SNP	0.0014584
T	C	0	0	0.3802058	0.3738202	942	1	0	cg27108629	+??++++?+?++++++++++++++++++++++++++	0.3885	0.0254	52.744668	41.2	0.008748	chr12:34408306:SNP	32	0	8.36E-199	5.36E-136	rs7976775	24170	0.009003	0.0124268	0.0153181	chr12:34408306:SNP	0.0018514
T	A	0	0	0.3302299	0.3263026	942	1	0	cg27108629	-----------------------?------------	0.3694	0.0264	48.9978065	30.6	0.04622	chr12:33877396:SNP	35	9.9000874113669e-320	9.43E-199	4.83E-155	rs11052873	27229	0.0086386	0.0108486	0.0124492	chr12:33877396:SNP	0.0011683
T	G	0	0	0.3382097	0.3330185	942	1	0	cg27108629	++++++++++++++++++++++++++++++++++++	0.3915	0.023	54.6602859	36	0.01827	chr12:34131766:SNP	36	0	1.09E-198	2.41E-145	rs11053029	27742	0.0084358	0.0110736	0.0131743	chr12:34131766:SNP	0.0014594
G	A	0	0	0.3989481	0.3988614	898	1	0	cg25793785	------------------------------------	0.197	0.0166	52.004525	32.7	0.03213	chr19:38133211:SNP	36	4.1995579896506e-321	1.16E-198	1.37E-146	rs7248397	27732	0.0104137	0.013264	0.0154732	chr19:38133211:SNP	0.0019206
C	T	0	0	-0.5358497	-0.5304792	293	1	0	cg07624705	+++++++?+++++++++++++++?+++++++++?++	0.1638	0.0264	66.1933264	51.7	0.0003566	chr19:19632970:SNP	33	0	1.32E-198	1.26E-109	rs148001625	25291	0.0116452	0.0176434	0.0240886	chr19:19632970:SNP	0.0048477
C	G	0	0	0.3471141	0.34203	942	1	0	cg27108629	++++++++++++++++++++++++?+?++++++?++	0.389	0.0234	48.4259539	33.9	0.03142	chr12:34297617:SNP	33	0	2.73E-198	1.01E-149	rs10844827	25499	0.0088015	0.0113849	0.0133193	chr12:34297617:SNP	0.0013334
A	G	0	0	0.2908871	0.2894207	942	1	0	cg27108629	++++++++++++++++++++++++?+++++++++++	0.3479	0.0269	38.8404892	12.5	0.2607	chr12:33734935:SNP	35	2.42E-239	2.73E-198	6.79E-184	rs2200155	27257	0.008805	0.0096337	0.0100585	chr12:33734935:SNP	0.0003914
A	G	0	0	0.4228392	0.4210542	187	1	0	cg04742556	+++++++?++++++++++++++++?+++++++++++	0.179	0.0164	48.2052322	31.5	0.04249	chr4:58043462:SNP	34	1.03999830318291e-318	2.76E-198	1.78E-150	rs73242669	26431	0.011079	0.0140154	0.0161838	chr4:58043462:SNP	0.00195
A	G	0	0	0.3731117	0.3673982	942	1	0	cg27108629	+??+++++++++++?+?++++++?++++++?++?++	0.3913	0.0269	42.2680136	33.8	0.0409	chr12:34568359:SNP	29	0	3.00E-198	2.39E-150	rs11494843	21958	0.0094641	0.0122305	0.0142867	chr12:34568359:SNP	0.0013496
T	C	0	0	0.3731117	0.3673982	942	1	0	cg27108629	+??+++++++++++?+?++++++?++++++?++?++	0.3913	0.0269	42.2680136	33.8	0.0409	chr12:34569707:SNP	29	0	3.00E-198	2.39E-150	rs7485598	21958	0.0094641	0.0122305	0.0142867	chr12:34569707:SNP	0.0013496
T	C	0	0	-0.5421406	-0.536405	293	1	0	cg07624705	-----------------------?---------?--	0.1654	0.026	73.0504051	54.8	7.40E-05	chr19:19604206:SNP	34	0	3.01E-198	2.18E-102	rs11671253	26111	0.0113994	0.0178567	0.0252343	chr19:19604206:SNP	0.0054322
A	T	0	0	0.3298011	0.3258719	942	1	0	cg27108629	+++++++++++++++++++++++?++++++++++++	0.3697	0.0263	49.0093788	30.6	0.04612	chr12:33880177:SNP	35	5.9800223575687e-319	3.07E-198	1.35E-154	rs77757774	27220	0.008638	0.0108484	0.0124513	chr12:33880177:SNP	0.0011691
A	T	0	0	0.3981772	0.3978929	898	1	0	cg25793785	++++++++++++++++++++++++++++++++++++	0.1958	0.0156	51.6360025	32.2	0.03465	chr19:38113042:SNP	36	3.70999822249942e-318	3.19E-198	2.63E-147	rs78644049	27721	0.0104419	0.0132466	0.0154051	chr19:38113042:SNP	0.0018892
D	I	0	0	-0.4871205	-0.4847815	499	1	0	cg13587180	-------?-?--------------?------?----	0.394	0.015	95.8988913	67.7	1.49E-08	chr4:42433518:INDEL	32	0	3.22E-198	2.94E-73	chr4:42433518:D	24276	0.0086976	0.0161395	0.0269062	chr4:42433518:INDEL	0.0051489
T	C	0	0	-0.4474091	-0.4415152	344	1	0	cg09092052	-------?-?-----------?--?-----------	0.3496	0.0268	74.8607131	58.6	1.71E-05	chr15:45585769:SNP	32	0	3.31E-198	2.19E-94	rs8043055	24650	0.0089891	0.0146994	0.0217074	chr15:45585769:SNP	0.0037118
T	C	0	0	-0.4584256	-0.4567232	565	1	0	cg15509177	---?----------?------?--?-?---------	0.268	0.0202	66.7649397	55.1	0.0001298	chr13:19925984:SNP	31	0	3.44E-198	1.06E-100	rs4569114	24569	0.0096694	0.0152064	0.0215192	chr13:19925984:SNP	0.003604
A	G	0	0	-0.383523	-0.3826376	565	1	0	cg15509177	------------------------?-----------	0.1673	0.0275	40.3392812	15.7	0.2103	chr13:20147751:SNP	35	4.63E-249	3.51E-198	1.54E-177	rs9551724	27232	0.0113783	0.01274	0.0134998	chr13:20147751:SNP	0.0008557
A	G	0	0	0.3733969	0.3678299	942	1	0	cg27108629	+??+++++++++++?+?++++++?++++++?++?++	0.3916	0.0268	42.3129658	33.8	0.0405	chr12:34567390:SNP	29	0	3.52E-198	5.55E-150	rs6488227	21904	0.0094729	0.0122471	0.0143152	chr12:34567390:SNP	0.0013564
C	T	0	0	0.2908709	0.2893988	942	1	0	cg27108629	------------------------?-----------	0.3478	0.0269	38.8581051	12.5	0.26	chr12:33734170:SNP	35	2.64E-239	3.88E-198	1.06E-183	rs1384591	27255	0.0088052	0.0096367	0.0100633	chr12:33734170:SNP	0.0003929
A	G	0	0	0.3384466	0.3331638	942	1	0	cg27108629	++++++++++++++++++++++++++++++++++++	0.3914	0.0229	54.8727255	36.2	0.01743	chr12:34126580:SNP	36	0	4.58E-198	1.87E-144	rs7955247	27746	0.0084352	0.0110961	0.0132246	chr12:34126580:SNP	0.001475
A	G	0	0	0.440596	0.4385306	565	1	0	cg15509177	+++++++?+?++++?+++??+?+??+??+??+++++	0.5499	0.0363	43.0481591	46.6	0.006835	chr13:19812124:SNP	24	0	7.54E-198	4.96E-122	rs9512192	18083	0.0100207	0.0146134	0.0187554	chr13:19812124:SNP	0.002152
G	T	0	0	-0.4354632	-0.4341397	499	1	0	cg13587180	+++++++?++++++++++++++++?+++++++++++	0.4009	0.0209	87.4527051	62.3	8.10E-07	chr4:42500835:SNP	34	0	7.78E-198	8.28E-85	rs13104844	26455	0.0084205	0.0144676	0.022315	chr4:42500835:SNP	0.0040338
A	G	0	0	0.3382535	0.3329138	942	1	0	cg27108629	++++++++++++++++++++++++++++++++++++	0.3914	0.0229	54.883147	36.2	0.01739	chr12:34115322:SNP	36	0	9.45E-198	3.02E-144	rs4931783	27741	0.008435	0.0110967	0.0132268	chr12:34115322:SNP	0.0014757
T	G	0	0	0.3339359	0.3288172	942	1	0	cg27108629	+++++++++++++++++++++++?++++++++++++	0.3911	0.0228	51.0956858	33.5	0.03007	chr12:34044479:SNP	35	0	1.01E-197	9.65E-150	rs4931770	27227	0.0085259	0.010961	0.0128128	chr12:34044479:SNP	0.0012977
A	G	0	0	0.3401417	0.3389814	864	1	0	cg24729221	+++++++?+++++++++++++?++?+++++++++++	0.3159	0.0282	44.155245	27.5	0.07465	chr7:63561350:SNP	33	1.03E-296	1.10E-197	7.82E-157	rs7785462	26086	0.009239	0.0113008	0.0127485	chr7:63561350:SNP	0.0010852
C	T	0	0	0.3299666	0.3260127	942	1	0	cg27108629	-----------------------?------------	0.3695	0.0264	49.1859035	30.9	0.04452	chr12:33882535:SNP	35	3.12002455348747e-319	1.34E-197	1.23E-153	rs2129428	27229	0.0086385	0.0108709	0.0124968	chr12:33882535:SNP	0.0011829
A	G	0	0	0.3299666	0.3260127	942	1	0	cg27108629	+++++++++++++++++++++++?++++++++++++	0.3695	0.0264	49.1859035	30.9	0.04452	chr12:33883546:SNP	35	3.12002455348747e-319	1.34E-197	1.23E-153	rs2129892	27229	0.0086385	0.0108709	0.0124968	chr12:33883546:SNP	0.0011829
A	G	0	0	0.399152	0.3990979	898	1	0	cg25793785	++++++++++++++++++++++++++++++++++++	0.1968	0.0169	52.2676718	33	0.03042	chr19:38181325:SNP	36	3.88829663277061e-321	1.41E-197	3.74E-145	rs111806452	27746	0.0104185	0.0133086	0.0155586	chr19:38181325:SNP	0.0019522
D	I	0	0	-0.5778539	-0.5751006	898	1	0	cg25793785	?--??--???--?--?----??--?-?-?--??---	0.2098	0.0166	39.3347481	49.2	0.006056	chr19:38277111:INDEL	21	0	1.44E-197	4.95E-116	chr19:38277111:D	16769	0.0128318	0.0191782	0.0252369	chr19:38277111:INDEL	0.0034326
C	T	0	0	-0.4278486	-0.426509	499	1	0	cg13587180	+++++++?++++++++++++++++?+?+++++++++	0.4104	0.0202	80.105344	60.1	5.28E-06	chr4:42523909:SNP	33	0	1.84E-197	8.03E-90	rs13143829	25818	0.008505	0.0142269	0.0212904	chr4:42523909:SNP	0.0036411
A	C	0	0	-0.4613315	-0.4559437	898	1	0	cg25793785	------------------------------------	0.2483	0.0193	81.1412111	56.9	1.58E-05	chr19:38030682:SNP	36	0	2.07E-197	6.50E-97	rs1038084	27747	0.0095255	0.0152107	0.0220831	chr19:38030682:SNP	0.0043573
G	A	0	0	0.2910353	0.2895016	942	1	0	cg27108629	------------------------?-----------	0.3483	0.0267	39.0116087	12.8	0.2546	chr12:33734783:SNP	35	1.15E-239	2.16E-197	1.51E-182	rs2218650	27257	0.0088035	0.0096585	0.0101011	chr12:33734783:SNP	0.0004051
T	C	0	0	-0.4487305	-0.4416067	565	1	0	cg15509177	-------?-?--------------?-?----?----	0.3727	0.0363	71.1079566	57.8	3.45E-05	chr13:19939089:SNP	31	0	2.68E-197	3.85E-97	rs9512773	23660	0.0090514	0.0147367	0.0214542	chr13:19939089:SNP	0.0035356
A	G	0	0	0.3340269	0.3288912	942	1	0	cg27108629	+++++++++++++++++++++++?++++++++++++	0.3911	0.0229	51.2144489	33.6	0.02933	chr12:34044557:SNP	35	0	2.76E-197	4.10E-149	rs4931771	27227	0.0085266	0.0109756	0.0128436	chr12:34044557:SNP	0.0013069
A	G	0	0	0.32994	0.3259663	942	1	0	cg27108629	+++++++++++++++++++++++?++++++++++++	0.3695	0.0263	49.2479459	31	0.04397	chr12:33882665:SNP	35	3.60000932842224e-319	2.92E-197	3.17E-153	rs2171289	27229	0.0086386	0.0108787	0.0125128	chr12:33882665:SNP	0.0011878
A	G	0	0	-0.4500748	-0.4417731	565	1	0	cg15509177	---------------------?--?-?----?----	0.2903	0.0298	70.1548233	55.8	7.30E-05	chr13:19945324:SNP	32	0	3.79E-197	1.34E-101	rs7335742	25546	0.0092935	0.0147479	0.0210318	chr13:19945324:SNP	0.0035397
G	A	0	0	0.3302264	0.3262954	942	1	0	cg27108629	-----------------------?------------	0.3695	0.0265	49.3537431	31.1	0.04304	chr12:33886682:SNP	35	1.16001672987066e-319	3.82E-197	8.24E-153	rs7301952	27230	0.0086394	0.010893	0.0125409	chr12:33886682:SNP	0.0011963
C	T	0	0	0.3347154	0.3295584	942	1	0	cg27108629	-----------------------?------------	0.3904	0.0224	51.4866636	34	0.02769	chr12:34055611:SNP	35	0	4.12E-197	2.84E-148	rs7975714	27226	0.0085233	0.0110028	0.012907	chr12:34055611:SNP	0.0013266
G	C	0	0	0.366762	0.3687164	818	1	0	cg23371413	------------------------?-?---------	0.4207	0.0244	62.3578022	47.1	0.001498	chr19:57738035:SNP	34	0	4.23E-197	2.54E-115	rs8111990	26643	0.0085032	0.0123105	0.0160679	chr19:57738035:SNP	0.0022179
A	G	0	0	0.3670446	0.3690363	818	1	0	cg23371413	++++++++++++++++++++++++?+?+++++++++	0.4212	0.0246	62.538864	47.2	0.001428	chr19:57739247:SNP	34	0	4.55E-197	5.60E-115	rs2361128	26648	0.008498	0.0123222	0.0161047	chr19:57739247:SNP	0.0022289
C	T	0	0	-0.4500478	-0.4417509	565	1	0	cg15509177	+++++++++++++++++++++?++?+?++++?++++	0.2903	0.0298	70.1781173	55.8	7.24E-05	chr13:19945327:SNP	32	0	4.56E-197	1.60E-101	rs7322479	25547	0.0092934	0.0147502	0.0210385	chr13:19945327:SNP	0.0035417
G	A	0	0	0.2911957	0.2896576	942	1	0	cg27108629	------------------------?-----------	0.3478	0.0269	39.0900982	13	0.2518	chr12:33735871:SNP	35	9.38E-240	5.79E-197	6.85E-182	rs10844644	27249	0.0088067	0.0096743	0.0101251	chr12:33735871:SNP	0.0004118
C	T	0	0	0.3341523	0.3291352	942	1	0	cg27108629	-----------------------?------------	0.3907	0.0232	51.3676731	33.8	0.0284	chr12:34022919:SNP	35	0	6.32E-197	2.93E-148	rs10844729	27229	0.0085291	0.0109939	0.0128859	chr12:34022919:SNP	0.0013191
A	C	0	0	-0.3984284	-0.3984284	898	1	0	cg25802888	?--??-????--?-??--?-??--?-???--??---	0.265	0.0234	10.8987447	0	0.8157	chr19:57756968:SNP	17	6.34E-197	6.34E-197	6.34E-197	rs7507486	13544	0.0133085	0.0133085	0.0133085	chr19:57756968:SNP	0
C	T	0	0	0.3021112	0.299244	942	1	0	cg27108629	------------------------?-----------	0.3822	0.0259	42.8364935	20.6	0.1423	chr12:33752794:SNP	35	2.44E-270	6.69E-197	4.36E-171	rs1873012	27248	0.0086001	0.0099961	0.0108352	chr12:33752794:SNP	0.0006821
A	T	0	0	0.3348865	0.3297766	942	1	0	cg27108629	+++++++++++++++++++++++?++++++++++++	0.3903	0.0224	51.5800777	34.1	0.02715	chr12:34058647:SNP	35	0	6.77E-197	7.41E-148	rs11052990	27226	0.0085244	0.0110162	0.012932	chr12:34058647:SNP	0.001334
A	G	0	0	-0.4536937	-0.453116	565	1	0	cg15509177	--------------?---?--?-??-?---------	0.2846	0.0179	64.6570506	55.1	0.0001573	chr13:19818288:SNP	30	0	7.36E-197	2.13E-99	rs9553814	24073	0.0096158	0.0151378	0.021439	chr13:19818288:SNP	0.003461
C	T	0	0	0.3456672	0.3406454	942	1	0	cg27108629	------------------------?-?------?--	0.388	0.0227	48.337116	33.8	0.03202	chr12:34294737:SNP	33	0	7.69E-197	9.07E-149	rs7958856	25437	0.0088093	0.0113809	0.0133068	chr12:34294737:SNP	0.0013285
C	A	0	0	-0.5418017	-0.5362253	293	1	0	cg07624705	+++++++++++++++++++++++?+++++++++?++	0.1654	0.0259	73.5496482	55.1	6.38E-05	chr19:19585788:SNP	34	0	8.85E-197	6.70E-101	rs56280531	26112	0.0113996	0.017918	0.0254073	chr19:19585788:SNP	0.0055001
G	A	0	0	-0.3484319	-0.3463701	428	1	0	cg11534293	++++++++++++++++++++++++?+++++++++++	0.3692	0.0221	55.9696564	39.3	0.01021	chr1:153200839:SNP	35	0	9.23E-197	3.71E-134	rs737302	27257	0.0085868	0.0115745	0.0141353	chr1:153200839:SNP	0.0016911
C	T	0	0	0.3730267	0.3672785	942	1	0	cg27108629	-??-----------?-?------?------?--?--	0.3913	0.0267	42.527912	34.2	0.03864	chr12:34575004:SNP	29	0	9.59E-197	2.03E-148	rs11522826	21950	0.0094658	0.0122737	0.0143772	chr12:34575004:SNP	0.0013747
T	G	0	0	0.3474209	0.3422397	942	1	0	cg27108629	++++++++++++++++++++++++?+?++++++?++	0.388	0.0232	48.8014826	34.4	0.02898	chr12:34304916:SNP	33	0	9.75E-197	1.30E-147	rs10844829	25497	0.0088045	0.0114372	0.0134273	chr12:34304916:SNP	0.0013648
A	C	0	0	0.3348311	0.3297043	942	1	0	cg27108629	+++++++++++++++++++++++?++++++++++++	0.3903	0.0224	51.600834	34.1	0.02703	chr12:34055645:SNP	35	0	1.01E-196	1.11E-147	rs7960878	27226	0.0085246	0.0110187	0.0129376	chr12:34055645:SNP	0.0013357
G	A	0	0	0.3348311	0.3297043	942	1	0	cg27108629	-----------------------?------------	0.3903	0.0224	51.600834	34.1	0.02703	chr12:34055895:SNP	35	0	1.01E-196	1.11E-147	rs7295324	27226	0.0085246	0.0110187	0.0129376	chr12:34055895:SNP	0.0013357
T	C	0	0	-0.44019	-0.4372007	499	1	0	cg13587180	------------------------------------	0.4352	0.0153	102.427651	65.8	1.56E-08	chr4:42431550:SNP	36	0	1.06E-196	1.37E-76	rs7665008	27750	0.0081209	0.014612	0.0237659	chr4:42431550:SNP	0.0046342
C	T	0	0	-0.3860177	-0.3861411	700	1	0	cg19495714	++++++?+++++++++++++++++?+++++++++++	0.323	0.0211	61.4141618	46.3	0.001919	chr14:105229646:SNP	34	0	1.07E-196	2.62E-117	rs7158655	26384	0.0090085	0.0129056	0.0167652	chr14:105229646:SNP	0.0024078
C	G	0	0	0.3344671	0.3293026	942	1	0	cg27108629	+++++++++++++++++++++++?++++++++++++	0.3903	0.0235	51.4449625	33.9	0.02794	chr12:34020109:SNP	35	0	1.08E-196	5.55E-148	rs10844728	27229	0.0085324	0.0110061	0.0129103	chr12:34020109:SNP	0.001326
G	A	0	0	0.3301675	0.3262201	942	1	0	cg27108629	-----------------------?------------	0.3695	0.0265	49.4361347	31.2	0.04233	chr12:33887897:SNP	35	1.71999073286713e-319	1.17E-196	3.15E-152	rs11052879	27230	0.0086402	0.010904	0.0125629	chr12:33887897:SNP	0.0012029
D	I	0	0	0.3706064	0.3676083	647	1	0	cg17932096	+++++++?+?++++++++++++++?+??+++?++++	0.2221	0.0219	33.9602394	14.6	0.2407	chr4:58032178:INDEL	30	2.34E-248	1.28E-196	1.13E-181	chr4:58032178:D	23003	0.0110108	0.0122887	0.0128941	chr4:58032178:INDEL	0.0006335
C	A	0	0	-0.4348944	-0.4335414	499	1	0	cg13587180	+++++++?++++++++++++++++?+++++++++++	0.4022	0.0204	87.7993787	62.4	7.23E-07	chr4:42504438:SNP	34	0	1.43E-196	6.40E-84	rs28716104	26425	0.0084215	0.0144946	0.0224061	chr4:42504438:SNP	0.0040602
A	T	0	0	-0.4627455	-0.4579373	898	1	0	cg25793785	------------------------------------	0.2498	0.0195	82.7861728	57.7	9.56E-06	chr19:38080945:SNP	36	0	1.78E-196	1.81E-94	rs12981750	27746	0.0094877	0.0153139	0.0224414	chr19:38080945:SNP	0.0044785
A	G	0	0	0.3347171	0.3295987	942	1	0	cg27108629	+++++++++++++++++++++++?++++++++++++	0.39	0.0224	51.6213278	34.1	0.02691	chr12:34050729:SNP	35	0	1.79E-196	1.98E-147	rs4931775	27226	0.0085258	0.0110222	0.0129444	chr12:34050729:SNP	0.0013376
C	T	0	0	0.3291092	0.3255174	942	1	0	cg27108629	------------------------?-----------	0.371	0.0254	49.5202339	31.3	0.04162	chr12:33841914:SNP	35	1.18000168524494e-318	2.25E-196	2.53E-151	rs4931757	27245	0.0086239	0.0108885	0.0125605	chr12:33841914:SNP	0.0012048
G	A	0	0	-0.5417286	-0.5360634	293	1	0	cg07624705	+++++++++++++++++++++++?+++++++++?++	0.1653	0.026	73.6157948	55.2	6.25E-05	chr19:19590721:SNP	34	0	2.31E-196	1.22E-100	rs4808204	26112	0.0114029	0.0179318	0.0254375	chr19:19590721:SNP	0.0055123
A	T	0	0	-0.5417286	-0.5360634	293	1	0	cg07624705	-----------------------?---------?--	0.1653	0.026	73.6157948	55.2	6.25E-05	chr19:19592232:SNP	34	0	2.31E-196	1.22E-100	rs75667002	26112	0.0114029	0.0179318	0.0254375	chr19:19592232:SNP	0.0055123
G	A	0	0	0.3663285	0.3663285	864	1	0	cg24729221	?--??--???--?--?--?-??--?-?-?--??---	0.2725	0.0265	13.9038171	0	0.7893	chr7:63511162:SNP	20	2.42E-196	2.42E-196	2.42E-196	rs2861503	16287	0.0122546	0.0122546	0.0122546	chr7:63511162:SNP	0
I	D	0	0	0.3662947	0.3662947	864	1	0	cg24729221	?--??--???--?--?--?-??--?-?-?--??---	0.2724	0.0265	13.8659906	0	0.7914	chr7:63511154:INDEL	20	2.63E-196	2.63E-196	2.63E-196	chr7:63511154:I	16287	0.0122546	0.0122546	0.0122546	chr7:63511154:INDEL	0
G	T	0	0	-0.4403011	-0.4358781	565	1	0	cg15509177	+++++++?+?++?+++++++??++++?++++?++++	0.3832	0.0319	61.2996271	54.3	0.0002772	chr13:19918045:SNP	29	0	3.03E-196	3.80E-104	rs9512691	22197	0.0092802	0.0145849	0.0203169	chr13:19918045:SNP	0.0030257
I	D	0	0	0.3807318	0.3792171	864	1	0	cg24729221	-------?-?--------?--?--?------?----	0.2947	0.023	43.4443308	33.2	0.0414	chr7:63522415:INDEL	30	9.88131291682493e-324	3.09E-196	2.08E-145	chr7:63522415:I	23497	0.0098976	0.0126892	0.0148274	chr7:63522415:INDEL	0.0014877
T	C	0	0	0.3299059	0.325953	942	1	0	cg27108629	+++++++++++++++++++++++?++++++++++++	0.3695	0.0264	49.4772909	31.3	0.04198	chr12:33885547:SNP	35	4.24002196604499e-319	3.09E-196	8.57E-152	rs1486879	27229	0.0086387	0.0109069	0.0125712	chr12:33885547:SNP	0.0012057
G	C	0	0	0.3021045	0.2992386	942	1	0	cg27108629	------------------------?-----------	0.3818	0.0259	42.9459274	20.8	0.1398	chr12:33754496:SNP	35	3.39E-270	3.22E-196	3.89E-170	rs10844651	27250	0.0086022	0.0100135	0.0108655	chr12:33754496:SNP	0.0006908
G	A	0	0	0.3992689	0.3991433	898	1	0	cg25793785	------------------------------------	0.1969	0.0168	52.6711654	33.5	0.02797	chr19:38176842:SNP	36	1.51184087627421e-321	3.55E-196	3.76E-143	rs35205379	27748	0.0104148	0.0133581	0.0156732	chr19:38176842:SNP	0.0019963
A	G	0	0	0.3470077	0.3417499	942	1	0	cg27108629	++++++++++++++++++++++++?+?++++++?++	0.388	0.0232	48.8279979	34.5	0.02882	chr12:34284940:SNP	33	0	3.67E-196	3.48E-147	rs4625565	25499	0.0088022	0.0114377	0.0134311	chr12:34284940:SNP	0.0013663
G	C	0	0	0.3983448	0.3982154	898	1	0	cg25793785	------------------------------------	0.1968	0.0164	52.4735552	33.3	0.02915	chr19:38113678:SNP	36	3.7000576217051e-320	3.69E-196	1.35E-143	rs147792366	27739	0.0104134	0.0133276	0.0156122	chr19:38113678:SNP	0.0019734
A	G	0	0	0.3301248	0.3261865	942	1	0	cg27108629	+++++++++++++++++++++++?++++++++++++	0.3694	0.0264	49.5260592	31.3	0.04157	chr12:33896874:SNP	35	2.95999669079949e-319	3.92E-196	1.43E-151	rs12371545	27227	0.0086423	0.0109177	0.0125888	chr12:33896874:SNP	0.0012105
T	C	0	0	0.4032095	0.3990636	499	1	0	cg13587180	+++++++?++++++++++++++++?+?+++++++++	0.2567	0.0157	54.2689223	41	0.008289	chr4:42402721:SNP	33	0	4.33E-196	3.79E-131	rs3103223	25834	0.0097571	0.0133584	0.016547	chr4:42402721:SNP	0.0022184
G	T	0	0	-0.4429256	-0.4352896	565	1	0	cg15509177	+++++++?+++++++++++++?++?+?++++?++++	0.3695	0.0332	72.4195345	58.6	2.29E-05	chr13:19940714:SNP	31	0	4.70E-196	5.22E-95	rs2812725	24749	0.0088724	0.0145723	0.0214178	chr13:19940714:SNP	0.0035026
G	T	0	0	-0.4465144	-0.4394818	565	1	0	cg15509177	+++++++?+?++++++++++++++?+?++++?++++	0.3701	0.0341	70.5742697	57.5	4.07E-05	chr13:19938964:SNP	31	0	4.90E-196	3.19E-97	rs2812727	23655	0.0090709	0.0147134	0.0213391	chr13:19938964:SNP	0.0035049
A	G	0	0	0.3299148	0.3259185	942	1	0	cg27108629	+++++++++++++++++++++++?++++++++++++	0.3696	0.0264	49.5260235	31.3	0.04157	chr12:33887104:SNP	35	4.00000487529532e-319	5.16E-196	1.64E-151	rs1994496	27229	0.0086386	0.010912	0.0125834	chr12:33887104:SNP	0.0012095
A	G	0	0	0.3346431	0.3294598	942	1	0	cg27108629	+++++++++++++++++++++++?++++++++++++	0.3908	0.0228	51.7080735	34.2	0.02642	chr12:34047536:SNP	35	0	6.31E-196	7.66E-147	rs1843734	27222	0.0085268	0.0110331	0.0129678	chr12:34047536:SNP	0.0013444
T	A	0	0	0.3373703	0.3324725	942	1	0	cg27108629	-------?----------------------------	0.3922	0.0234	52.3711031	35.1	0.02291	chr12:34186178:SNP	35	0	7.25E-196	3.66E-145	rs10772139	26966	0.0085371	0.0111357	0.01315	chr12:34186178:SNP	0.0013988
A	G	0	0	-0.4630513	-0.4580033	898	1	0	cg25793785	------------------------------------	0.2497	0.0196	83.0185982	57.8	8.90E-06	chr19:38068832:SNP	36	0	7.28E-196	5.27E-94	rs8113076	27746	0.0094912	0.0153403	0.0225128	chr19:38068832:SNP	0.0045035
A	G	0	0	-0.4630513	-0.4580033	898	1	0	cg25793785	------------------------------------	0.2497	0.0196	83.0185982	57.8	8.90E-06	chr19:38070091:SNP	36	0	7.28E-196	5.27E-94	rs10407657	27746	0.0094912	0.0153403	0.0225128	chr19:38070091:SNP	0.0045035
G	A	0	0	-0.4630513	-0.4580033	898	1	0	cg25793785	++++++++++++++++++++++++++++++++++++	0.2497	0.0196	83.0185982	57.8	8.90E-06	chr19:38073407:SNP	36	0	7.28E-196	5.27E-94	rs7255283	27746	0.0094912	0.0153403	0.0225128	chr19:38073407:SNP	0.0045035
T	C	0	0	-0.4329608	-0.4303962	565	1	0	cg15509177	---?---?-?--?-------??--?-?----?----	0.3513	0.0209	50.9363987	49	0.002426	chr13:19919317:SNP	27	0	9.34E-196	2.71E-115	rs9554041	21244	0.0096833	0.0144196	0.0189704	chr13:19919317:SNP	0.0024773
G	A	0	0	0.3987886	0.3987158	898	1	0	cg25793785	------------------------------------	0.1969	0.0168	52.6945677	33.6	0.02783	chr19:38147025:SNP	36	9.37242530160845e-321	1.09E-195	1.13E-142	rs1478462	27744	0.0104152	0.0133606	0.0156808	chr19:38147025:SNP	0.0019991
T	C	0	0	0.3311292	0.327768	942	1	0	cg27108629	+++++++?++++++++++++++++?+++++++++++	0.369	0.0265	47.4089806	30.4	0.04991	chr12:33836722:SNP	34	5.81000000002236e-313	1.15E-195	1.02E-152	rs11052840	26424	0.0087559	0.0109838	0.0125791	chr12:33836722:SNP	0.0011548
T	C	0	0	0.2904982	0.288913	942	1	0	cg27108629	++++++++++++++++++++++++?+++++++++++	0.3478	0.0271	39.1636415	13.2	0.2492	chr12:33734271:SNP	35	1.04E-238	1.40E-195	1.99E-180	rs1384590	27257	0.008805	0.0096839	0.0101422	chr12:33734271:SNP	0.0004176
A	G	0	0	0.3338675	0.3286573	942	1	0	cg27108629	+++++++++++++++++++++++?++++++++++++	0.3911	0.0228	51.5727732	34.1	0.02719	chr12:34043433:SNP	35	0	1.49E-195	5.90E-147	rs10844735	27225	0.008526	0.0110168	0.0129327	chr12:34043433:SNP	0.0013339
A	G	0	0	-0.4403007	-0.4370103	499	1	0	cg13587180	------------------------------------	0.435	0.0154	102.8881668	66	1.33E-08	chr4:42430412:SNP	36	0	1.54E-195	6.52E-76	rs10012557	27736	0.0081234	0.0146495	0.0238801	chr4:42430412:SNP	0.0046688
G	A	0	0	-0.2850891	-0.2842011	428	1	0	cg11534293	++++++++++++++++++++++++?+++++++++++	0.4168	0.0213	40.1132499	15.2	0.2174	chr1:153217977:SNP	35	4.95E-245	1.56E-195	1.26E-176	rs1926234	27257	0.0085278	0.0095271	0.0100611	chr1:153217977:SNP	0.000464
C	G	0	0	0.3020252	0.2991046	942	1	0	cg27108629	++++++++++++++++++++++++?+++++++++++	0.3818	0.0259	43.0754415	21.1	0.1368	chr12:33758311:SNP	35	3.14E-270	1.69E-195	3.79E-169	rs10844653	27250	0.0085994	0.0100277	0.0108948	chr12:33758311:SNP	0.0007004
T	C	0	0	0.3724689	0.3664077	942	1	0	cg27108629	+??+++++++++++?+?++++?+?+++++??+++++	0.3926	0.0255	41.3969107	34.8	0.03771	chr12:34543175:SNP	28	0	1.82E-195	3.63E-146	rs56294306	22020	0.009436	0.012285	0.0144674	chr12:34543175:SNP	0.0013551
G	T	0	0	0.329994	0.325993	942	1	0	cg27108629	-----------------------?------------	0.3695	0.0265	49.6609953	31.5	0.04045	chr12:33894712:SNP	35	3.53998035245253e-319	1.93E-195	1.01E-150	rs1601631	27230	0.0086399	0.0109307	0.0126196	chr12:33894712:SNP	0.0012204
A	G	0	0	-0.284877	-0.2839981	428	1	0	cg11534293	------------------------?-----------	0.4162	0.0214	40.0751644	15.2	0.2187	chr1:153219984:SNP	35	1.56E-244	2.19E-195	1.34E-176	rs10888542	27249	0.0085302	0.0095239	0.0100544	chr1:153219984:SNP	0.0004614
T	C	0	0	0.3471619	0.34185	942	1	0	cg27108629	++++++++++++++++++++++++?+?++++++?++	0.3879	0.0232	49.0161489	34.7	0.02766	chr12:34287581:SNP	33	0	2.38E-195	4.17E-146	rs11615605	25493	0.0088051	0.0114651	0.0134872	chr12:34287581:SNP	0.0013825
T	C	0	0	-0.5393782	-0.5331114	293	1	0	cg07624705	-----------------------?---------?--	0.1658	0.0261	73.3641558	55	6.74E-05	chr19:19628240:SNP	34	0	2.49E-195	1.16E-100	rs7256028	26112	0.0113912	0.0178806	0.0253243	chr19:19628240:SNP	0.0054665
I	D	0	0	-0.4646502	-0.4642243	565	1	0	cg15509177	?++??+????++?+??++++??++?+?+??+??+++	0.2155	0.0155	19.5568311	13.1	0.2975	chr13:19937639:INDEL	18	1.54E-241	3.00E-195	5.05E-183	chr13:19937639:I	13935	0.014	0.0155734	0.0161056	chr13:19937639:INDEL	0.0005516
G	A	0	0	-0.4328118	-0.432115	499	1	0	cg13587180	+++++++?++++++++++++++++?+?+++++++++	0.4085	0.0209	83.4585045	61.7	1.79E-06	chr4:42511212:SNP	33	0	4.80E-195	6.47E-85	rs12650104	25828	0.0084985	0.0145038	0.0221647	chr4:42511212:SNP	0.0038886
I	D	0	0	-0.3576643	-0.355069	898	1	0	cg25793785	+++++++?+?++++++++++++++?++++++?++++	0.3908	0.027	49.234106	37	0.01997	chr19:38185876:INDEL	32	0	5.13E-195	2.78E-138	chr19:38185876:I	24276	0.0089967	0.0119187	0.0142886	chr19:38185876:INDEL	0.0015473
C	T	0	0	0.4018322	0.3991931	187	1	0	cg04742556	---?---?-?----?---------?-??-----?--	0.4006	0.0254	46.3167527	41.7	0.01176	chr4:58061457:SNP	28	0	5.39E-195	4.03E-130	rs10018822	20881	0.0096515	0.0134006	0.0165565	chr4:58061457:SNP	0.0019039
C	T	0	0	-0.2871479	-0.2842692	942	1	0	cg27108629	+++++++++++++++++++++++??+++++++++++	0.5091	0.0391	39.4870684	16.4	0.2026	chr12:33838998:SNP	34	7.90E-252	6.08E-195	1.63E-176	rs2171534	26741	0.0084717	0.009544	0.010137	chr12:33838998:SNP	0.0004864
A	C	0	0	0.3344365	0.3293796	942	1	0	cg27108629	+++++++++++++++++++++++?++++++++++++	0.3906	0.0231	51.9224405	34.5	0.02523	chr12:34009504:SNP	35	0	6.53E-195	2.30E-145	rs10844725	27233	0.00853	0.0110594	0.0130264	chr12:34009504:SNP	0.0013615
G	T	0	0	0.334281	0.329213	942	1	0	cg27108629	-----------------------?------------	0.3906	0.0231	51.8827428	34.5	0.02545	chr12:34010231:SNP	35	0	6.60E-195	1.81E-145	rs7313137	27234	0.0085294	0.0110539	0.0130156	chr12:34010231:SNP	0.0013583
C	T	0	0	0.334281	0.329213	942	1	0	cg27108629	-----------------------?------------	0.3906	0.0231	51.8827428	34.5	0.02545	chr12:34010249:SNP	35	0	6.60E-195	1.81E-145	rs1608911	27234	0.0085294	0.0110539	0.0130156	chr12:34010249:SNP	0.0013583
G	C	0	0	0.3986012	0.3983911	898	1	0	cg25793785	------------------------------------	0.1969	0.0168	52.8124958	33.7	0.02715	chr19:38138125:SNP	36	1.83001915219598e-320	6.97E-195	6.41E-142	rs12462505	27748	0.0104151	0.0133776	0.0157157	chr19:38138125:SNP	0.0020124
G	C	0	0	-0.4331221	-0.4306164	565	1	0	cg15509177	+++?+++?+?++?+++++++??++?+?++++?++++	0.351	0.0205	51.1746461	49.2	0.00227	chr13:19919316:SNP	27	0	7.67E-195	3.05E-114	rs9554040	21245	0.0096868	0.0144612	0.0190661	chr13:19919316:SNP	0.0025029
C	A	0	0	0.3337117	0.3284825	942	1	0	cg27108629	-----------------------?------------	0.3911	0.0228	51.7731576	34.3	0.02605	chr12:34037104:SNP	35	0	7.94E-195	7.05E-146	rs10844732	27234	0.0085208	0.0110317	0.012975	chr12:34037104:SNP	0.0013474
C	T	0	0	0.3677301	0.3696387	818	1	0	cg23371413	------------------------?-?---------	0.4217	0.0257	63.4250294	48	0.001127	chr19:57741642:SNP	34	0	9.81E-195	3.82E-112	rs12460662	26610	0.0085022	0.0124168	0.0163409	chr19:57741642:SNP	0.002298
C	T	0	0	0.3986716	0.3985431	898	1	0	cg25793785	------------------------------------	0.1968	0.0164	52.9183673	33.9	0.02655	chr19:38119547:SNP	36	1.28012408837467e-320	1.14E-194	1.98E-141	rs17305326	27739	0.0104144	0.0133901	0.0157461	chr19:38119547:SNP	0.002024
G	C	0	0	-0.4629921	-0.4578903	898	1	0	cg25793785	++++++++++++++++++++++++++++++++++++	0.2497	0.0196	83.4948375	58.1	7.68E-06	chr19:38065587:SNP	36	0	1.17E-194	6.30E-93	rs10424612	27745	0.0094916	0.0153845	0.0226428	chr19:38065587:SNP	0.0045485
G	C	0	0	0.3340741	0.328985	942	1	0	cg27108629	-----------------------?------------	0.3907	0.0231	51.904281	34.5	0.02533	chr12:34012080:SNP	35	0	1.40E-194	3.47E-145	rs1843736	27231	0.0085291	0.0110556	0.0130204	chr12:34012080:SNP	0.0013598
T	C	0	0	-0.3845311	-0.3829423	344	1	0	cg09092052	-------?----------------?-----------	0.2384	0.0331	50.0696788	34.1	0.02879	chr15:45581495:SNP	34	2.47032822920623e-323	1.41E-194	1.24E-141	rs2687512	26447	0.0100025	0.012869	0.0151764	chr15:45581495:SNP	0.0017821
A	G	0	0	-0.5335176	-0.5293707	293	1	0	cg07624705	---------------------?-??-----------	0.1632	0.0259	70.0519979	54.3	0.0001166	chr19:19463032:SNP	33	0	1.50E-194	9.41E-101	rs2965195	26404	0.0114372	0.017791	0.0250374	chr19:19463032:SNP	0.0051976
A	G	0	0	0.3340695	0.3289756	942	1	0	cg27108629	+++++++++++++++++++++++?++++++++++++	0.3907	0.0232	51.9114253	34.5	0.02529	chr12:34015697:SNP	35	0	1.65E-194	4.01E-145	rs11611190	27231	0.0085296	0.0110574	0.0130231	chr12:34015697:SNP	0.0013606
A	C	0	0	0.3985764	0.398383	898	1	0	cg25793785	++++++++++++++++++++++++++++++++++++	0.1969	0.0168	52.9130221	33.9	0.02658	chr19:38141880:SNP	36	2.04987836459533e-320	1.78E-194	2.29E-141	rs73035158	27746	0.0104153	0.0133914	0.0157458	chr19:38141880:SNP	0.0020238
A	G	0	0	0.3630508	0.3657673	898	1	0	cg25802888	++++++++++++++++++++++++?+?+++++++++	0.4211	0.0246	62.2167711	47	0.001555	chr19:57739247:SNP	34	0	1.90E-194	1.65E-113	rs2361128	26648	0.0085044	0.012296	0.0160339	chr19:57739247:SNP	0.0022079
D	I	0	0	0.519986	0.5193802	647	1	0	cg17932096	?++??+????++?+??++++??++?+???++???++	0.3773	0.0312	28.3266621	43.5	0.02889	chr4:58060819:INDEL	17	0	2.16E-194	1.31E-130	chr4:58060819:D	12865	0.0120785	0.0174625	0.021384	chr4:58060819:INDEL	0.0019973
A	G	0	0	0.3484293	0.3435047	942	1	0	cg27108629	+++++++++++++++++++++?++?+?++++++?++	0.3884	0.0227	47.6642266	35	0.02833	chr12:34327107:SNP	32	0	2.17E-194	2.74E-144	rs11053144	25153	0.00886	0.0115493	0.0136227	chr12:34327107:SNP	0.0013722
A	G	0	0	0.3441403	0.338739	942	1	0	cg27108629	++++++++++++++++++++++++?++++++?++++	0.388	0.0229	51.7791326	36.3	0.01984	chr12:34239735:SNP	34	0	2.23E-194	4.42E-142	rs11494832	26508	0.0086425	0.0113894	0.0135606	chr12:34239735:SNP	0.0014672
G	C	0	0	0.334097	0.3289904	942	1	0	cg27108629	-----------------------?------------	0.3907	0.0232	51.9601807	34.6	0.02503	chr12:34016021:SNP	35	0	2.47E-194	7.00E-145	rs56308002	27229	0.0085295	0.0110629	0.0130352	chr12:34016021:SNP	0.0013642
A	G	0	0	0.3484255	0.3434524	942	1	0	cg27108629	+++++++++++++++++++++?++?+?++++++?++	0.3888	0.0225	47.6717003	35	0.02829	chr12:34322092:SNP	32	0	2.57E-194	3.08E-144	rs35374335	25148	0.0088601	0.0115497	0.013625	chr12:34322092:SNP	0.0013728
I	D	0	0	0.3803951	0.3789577	864	1	0	cg24729221	-------?-?--------?--?--?------?----	0.2948	0.0228	43.7711955	33.7	0.03858	chr7:63508132:INDEL	30	5.92878775009496e-323	2.90E-194	6.11E-143	chr7:63508132:I	23497	0.0099006	0.0127455	0.0149435	chr7:63508132:INDEL	0.0015223
A	G	0	0	-0.4460624	-0.4363869	330	1	0	cg08679971	------------------------------------	0.3886	0.0267	99.6893703	64.9	3.98E-08	chr19:38211056:SNP	36	0	2.92E-194	5.60E-80	rs1060522	27750	0.0082697	0.0146771	0.0235544	chr19:38211056:SNP	0.0046096
I	D	0	0	0.3800614	0.3785314	864	1	0	cg24729221	-------?-?--------?--?--?------?----	0.295	0.0228	43.6886916	33.6	0.03927	chr7:63517011:INDEL	30	1.87744945419674e-322	2.96E-194	3.01E-143	chr7:63517011:I	23497	0.0098998	0.0127314	0.0149141	chr7:63517011:INDEL	0.0015136
C	T	0	0	0.2537769	0.2538086	400	1	0	cg10742917	------------------------------------	0.4362	0.0287	35.4567684	1.3	0.4467	chr7:56195952:SNP	36	8.67E-198	3.02E-194	8.87E-193	rs17721618	27743	0.0084581	0.0085367	0.0085685	chr7:56195952:SNP	3.40E-05
G	A	0	0	0.398611	0.398469	898	1	0	cg25793785	------------------------------------	0.197	0.0168	53.0325275	34	0.02592	chr19:38139488:SNP	36	1.12992813203893e-320	3.38E-194	7.48E-141	rs11083430	27748	0.0104119	0.013404	0.0157763	chr19:38139488:SNP	0.002036
C	T	0	0	-0.4463412	-0.4366013	330	1	0	cg08679971	++++++++++++++++++++++++++++++++++++	0.3886	0.0267	99.8264771	64.9	3.80E-08	chr19:38209301:SNP	36	0	3.39E-194	7.29E-80	rs11083433	27749	0.0082696	0.0146868	0.0235865	chr19:38209301:SNP	0.0046191
A	G	0	0	0.3468181	0.3414152	942	1	0	cg27108629	++++++++++++++++++++++++?+?++++++?++	0.3881	0.023	49.1885952	34.9	0.02665	chr12:34279444:SNP	33	0	3.44E-194	7.15E-145	rs7133262	25503	0.0088033	0.011485	0.013532	chr12:34279444:SNP	0.0013959
G	A	0	0	0.3097344	0.3098901	864	1	0	cg24729221	-------?-?--------?--?--?-----------	0.3634	0.0199	35.6185454	15.8	0.2208	chr7:63513977:SNP	31	3.84E-243	4.17E-194	4.30E-173	rs4371883	24214	0.0093013	0.0104268	0.0110433	chr7:63513977:SNP	0.0005101
C	G	0	0	0.3988115	0.3986643	898	1	0	cg25793785	++++++++++++++++++++++++++++++++++++	0.1966	0.0169	53.1009752	34.1	0.02555	chr19:38129497:SNP	36	9.05128263181164e-321	4.98E-194	1.55E-140	rs12459013	27739	0.0104156	0.0134164	0.0158022	chr19:38129497:SNP	0.0020451
T	G	0	0	0.333958	0.3285768	942	1	0	cg27108629	+++++++++++++++++++++++?++++++++++++	0.3914	0.023	52.0019938	34.6	0.02481	chr12:34035774:SNP	35	0	5.07E-194	7.85E-145	rs11052979	27236	0.0085206	0.011058	0.0130321	chr12:34035774:SNP	0.0013647
A	G	0	0	-0.5357217	-0.5322658	293	1	0	cg07624705	-----------------------??--------?--	0.1572	0.0276	66.570124	51.9	0.0003203	chr19:19571752:SNP	33	0	5.21E-194	1.63E-105	rs4808958	25588	0.0118041	0.0179135	0.0245563	chr19:19571752:SNP	0.0050329
T	C	0	0	0.3339597	0.3285762	942	1	0	cg27108629	+++++++++++++++++++++++?++++++++++++	0.3914	0.023	52.0127095	34.6	0.02475	chr12:34034179:SNP	35	0	5.60E-194	9.02E-145	rs2389269	27237	0.0085207	0.0110592	0.0130349	chr12:34034179:SNP	0.0013656
G	A	0	0	0.3344598	0.3293126	942	1	0	cg27108629	-----------------------?------------	0.3904	0.0231	52.1217209	34.8	0.02418	chr12:34000643:SNP	35	0	5.86E-194	3.07E-144	rs2086778	27220	0.0085315	0.0110846	0.0130788	chr12:34000643:SNP	0.0013772
G	A	0	0	0.3339688	0.3285786	942	1	0	cg27108629	-----------------------?------------	0.3915	0.023	52.0284768	34.7	0.02467	chr12:34029708:SNP	35	0	6.34E-194	1.06E-144	rs11052973	27236	0.0085204	0.0110609	0.0130384	chr12:34029708:SNP	0.0013667
G	T	0	0	0.3339688	0.3285786	942	1	0	cg27108629	-----------------------?------------	0.3915	0.023	52.0284768	34.7	0.02467	chr12:34029877:SNP	35	0	6.34E-194	1.06E-144	rs11052974	27236	0.0085204	0.0110609	0.0130384	chr12:34029877:SNP	0.0013667
G	C	0	0	0.362862	0.3654546	898	1	0	cg25802888	------------------------?-?---------	0.4207	0.0245	62.221712	47	0.001552	chr19:57738035:SNP	34	0	6.66E-194	3.02E-113	rs8111990	26643	0.0085094	0.0123029	0.0160446	chr19:57738035:SNP	0.0022108
T	C	0	0	-0.446509	-0.4368386	330	1	0	cg08679971	------------------------------------	0.3882	0.0268	100.1740431	65.1	3.37E-08	chr19:38215896:SNP	36	0	8.62E-194	2.21E-79	rs62108351	27740	0.0082696	0.0147103	0.0236684	chr19:38215896:SNP	0.0046438
C	T	0	0	-0.4459004	-0.4359918	330	1	0	cg08679971	++++++++++++++++++++++++++++++++++++	0.3888	0.027	99.7459814	64.9	3.90E-08	chr19:38211995:SNP	36	0	1.07E-193	8.74E-80	rs55950325	27730	0.0082723	0.0146854	0.0235751	chr19:38211995:SNP	0.0046165
T	G	0	0	-0.5360134	-0.5307605	293	1	0	cg07624705	-------?-------------?-?------------	0.1638	0.0264	70.1670759	54.4	0.0001127	chr19:19482911:SNP	33	0	1.30E-193	8.09E-101	rs2965178	26083	0.011468	0.0178814	0.0251462	chr19:19482911:SNP	0.0052445
G	A	0	0	0.3342275	0.3288319	942	1	0	cg27108629	-----------------------?------------	0.3912	0.0231	52.1727259	34.8	0.02391	chr12:34025896:SNP	35	0	1.54E-193	4.67E-144	rs1486882	27233	0.0085227	0.0110805	0.0130781	chr12:34025896:SNP	0.0013783
A	G	0	0	0.3798852	0.3736227	942	1	0	cg27108629	+??++++?+++++++++++++?++?+++++++++++	0.3984	0.0238	54.2556885	44.7	0.004305	chr12:34346294:SNP	31	0	1.54E-193	1.05E-124	rs10844834	24781	0.0088436	0.0125898	0.0159939	chr12:34346294:SNP	0.0019938
T	C	0	0	-0.4463775	-0.4366756	330	1	0	cg08679971	------------------------------------	0.3886	0.0267	100.2839609	65.1	3.25E-08	chr19:38206502:SNP	36	0	2.27E-193	3.70E-79	rs10853710	27746	0.00827	0.014721	0.0236957	chr19:38206502:SNP	0.0046523
A	G	0	0	0.3509296	0.3475962	942	1	0	cg27108629	+??++++?+?+++++++++++?++?+?++++++?++	0.3877	0.0233	36.8938197	26.8	0.09707	chr12:34323895:SNP	28	1.33E-295	2.27E-193	2.72E-159	rs7968225	21598	0.00955	0.011718	0.0130495	chr12:34323895:SNP	0.0009552
C	T	0	0	-0.4465965	-0.4369323	330	1	0	cg08679971	++++++++++++++++++++++++++++++++++++	0.3883	0.0268	100.3450578	65.1	3.18E-08	chr19:38184262:SNP	36	0	2.40E-193	4.65E-79	rs17246792	27748	0.0082744	0.0147305	0.0237228	chr19:38184262:SNP	0.0046612
A	G	0	0	0.334353	0.3291615	942	1	0	cg27108629	+++++++++++++++++++++++?++++++++++++	0.3902	0.0231	52.2334553	34.9	0.0236	chr12:33999675:SNP	35	0	2.59E-193	1.56E-143	rs4287397	27221	0.0085318	0.0110982	0.0131072	chr12:33999675:SNP	0.0013857
A	G	0	0	0.3711801	0.3653068	942	1	0	cg27108629	+??+++++++++++?+?++++++?+++++??++?++	0.3914	0.0272	39.871672	32.3	0.05267	chr12:34518011:SNP	28	0	2.62E-193	2.80E-150	rs11053248	21240	0.0096267	0.012317	0.014216	chr12:34518011:SNP	0.0012632
T	A	0	0	-0.4616583	-0.456062	898	1	0	cg25793785	++++++++++++++++++++++++++++++++++++	0.2483	0.0193	82.9777184	57.8	9.01E-06	chr19:38036005:SNP	36	0	3.15E-193	6.86E-93	rs2061778	27745	0.0095251	0.0153802	0.0225821	chr19:38036005:SNP	0.0045304
I	D	0	0	0.3832579	0.3769757	942	1	0	cg27108629	-??----?-?-------------??------?----	0.3885	0.0259	46.175945	39.4	0.01671	chr12:34460818:INDEL	29	0	3.37E-193	7.97E-137	chr12:34460818:I	22446	0.0093343	0.0127141	0.0153936	chr12:34460818:INDEL	0.001673
T	C	0	0	-0.5274946	-0.5212506	293	1	0	cg07624705	------?----------------??-----------	0.1529	0.0259	62.7820744	49	0.0009227	chr19:19417512:SNP	33	0	3.81E-193	1.82E-112	rs76944848	25855	0.0119301	0.0175824	0.0234062	chr19:19417512:SNP	0.0045771
A	C	0	0	0.3355362	0.330301	942	1	0	cg27108629	+++++++++++++++++++++++?++++++++++++	0.3907	0.0223	52.7231326	35.5	0.02123	chr12:34064431:SNP	35	0	3.92E-193	2.79E-142	rs68124042	27227	0.0085202	0.0111418	0.0132122	chr12:34064431:SNP	0.0014194
A	G	0	0	0.3401287	0.3348705	942	1	0	cg27108629	+++++++++++++++++++++++++++++++?++++	0.3909	0.0231	53.5550416	36.5	0.01768	chr12:34129538:SNP	35	0	4.04E-193	1.23E-140	rs10844760	26992	0.008553	0.0112964	0.0134722	chr12:34129538:SNP	0.0014947
T	C	0	0	0.334323	0.3291229	942	1	0	cg27108629	+++++++++++++++++++++++?++++++++++++	0.3902	0.0231	52.2747961	35	0.02339	chr12:33999142:SNP	35	0	4.10E-193	2.73E-143	rs1586410	27221	0.0085316	0.0111027	0.0131173	chr12:33999142:SNP	0.0013888
C	T	0	0	0.3031734	0.3000513	942	1	0	cg27108629	------------------------?-----------	0.3827	0.0267	43.8157042	22.4	0.1208	chr12:33781389:SNP	35	1.66E-272	4.23E-193	6.38E-165	rs10844663	27244	0.0085956	0.0101223	0.0110772	chr12:33781389:SNP	0.0007568
T	C	0	0	0.3826942	0.375815	942	1	0	cg27108629	+??+++++++++++++?++++++?++++++??+?++	0.3892	0.0269	46.291527	39.5	0.01626	chr12:34494703:SNP	29	0	4.37E-193	1.51E-135	rs7304515	22484	0.0093417	0.0126787	0.0154443	chr12:34494703:SNP	0.0016851
G	C	0	0	0.3826938	0.3758148	942	1	0	cg27108629	-??-------------?------?------??-?--	0.3892	0.0269	46.2922187	39.5	0.01625	chr12:34494712:SNP	29	0	4.70E-193	1.60E-135	rs7304519	22484	0.0093424	0.0126798	0.0154457	chr12:34494712:SNP	0.0016854
A	G	0	0	0.3723691	0.3658347	942	1	0	cg27108629	+??++++?++++++?+?++++?+?++++++?+++++	0.3948	0.027	41.7194822	35.3	0.03507	chr12:34547605:SNP	28	0	4.71E-193	1.17E-143	rs11053274	21924	0.009443	0.0123431	0.0145911	chr12:34547605:SNP	0.0013874
A	C	0	0	-0.446384	-0.4367486	330	1	0	cg08679971	------------------------------------	0.3882	0.0267	100.4519869	65.2	3.07E-08	chr19:38183232:SNP	36	0	4.97E-193	7.86E-79	rs7258385	27748	0.0082739	0.0147365	0.0237465	chr19:38183232:SNP	0.0046681
C	T	0	0	-0.4451407	-0.4364898	565	1	0	cg15509177	+++++++?+++++++++++++?++?+++++++++++	0.2947	0.0315	74.3590098	57	3.19E-05	chr13:19946993:SNP	33	0	5.15E-193	6.91E-97	rs9512823	26105	0.0091711	0.0147284	0.021311	chr13:19946993:SNP	0.0037232
T	C	0	0	-0.5267432	-0.5206728	293	1	0	cg07624705	------?----------------??-----------	0.153	0.0259	62.6550727	48.9	0.0009553	chr19:19426317:SNP	33	0	5.63E-193	1.59E-112	rs80146298	25860	0.0119342	0.0175708	0.0233667	chr19:19426317:SNP	0.0045614
A	G	0	0	0.3355561	0.3302337	942	1	0	cg27108629	+++++++++++++++++++++++?++++++++++++	0.3904	0.0222	52.7300142	35.5	0.02119	chr12:34067693:SNP	35	0	6.06E-193	3.31E-142	rs12816252	27225	0.0085219	0.0111451	0.0132164	chr12:34067693:SNP	0.0014204
A	G	0	0	0.3355561	0.3302337	942	1	0	cg27108629	+++++++++++++++++++++++?++++++++++++	0.3904	0.0222	52.7300142	35.5	0.02119	chr12:34067736:SNP	35	0	6.06E-193	3.31E-142	rs12816423	27225	0.0085219	0.0111451	0.0132164	chr12:34067736:SNP	0.0014204
A	G	0	0	0.3343509	0.3291375	942	1	0	cg27108629	+++++++++++++++++++++++?++++++++++++	0.3902	0.0231	52.3260888	35	0.02314	chr12:33999271:SNP	35	0	6.23E-193	4.86E-143	rs4287396	27219	0.0085315	0.0111084	0.01313	chr12:33999271:SNP	0.0013927
T	C	0	0	0.2718085	0.2708785	942	1	0	cg27108629	++++++++++++++++++++++++?+++++++++++	0.3709	0.0278	36.3768515	6.5	0.3586	chr12:33733764:SNP	35	3.96E-213	6.48E-193	1.89E-186	rs10743824	27254	0.0087236	0.0091426	0.0093334	chr12:33733764:SNP	0.0001886
A	T	0	0	0.3977685	0.3975746	898	1	0	cg25793785	++++++++++++++++++++++++++++++++++++	0.1978	0.017	53.2627556	34.3	0.02469	chr19:38154702:SNP	36	6.16989178526549e-320	7.39E-193	2.46E-139	rs11666662	27742	0.010402	0.0134208	0.0158297	chr19:38154702:SNP	0.002058
C	G	0	0	0.3734044	0.3676906	942	1	0	cg27108629	+??+++++++++++?+?++++?+?++++++?++?++	0.3923	0.0255	41.3994362	34.8	0.03768	chr12:34525848:SNP	28	0	8.85E-193	7.31E-144	rs7309066	21599	0.0095356	0.0124146	0.014621	chr12:34525848:SNP	0.0013847
A	G	0	0	-0.4501839	-0.4414311	565	1	0	cg15509177	-------?-------------?--?------?----	0.2933	0.0312	71.542947	56.7	4.78E-05	chr13:19948692:SNP	32	0	1.00E-192	9.89E-98	rs2008037	25398	0.0092976	0.0149065	0.0214573	chr13:19948692:SNP	0.0036689
T	C	0	0	0.3335008	0.3282871	942	1	0	cg27108629	+++++++++++++++++++++++?++++++++++++	0.3898	0.0229	52.0860145	34.7	0.02436	chr12:33995865:SNP	35	0	1.05E-192	1.65E-143	rs6488189	27218	0.0085348	0.0110863	0.0130749	chr12:33995865:SNP	0.0013756
D	I	0	0	0.3835326	0.3771971	942	1	0	cg27108629	+??++++?+?+++++++++++++??++++++?++++	0.3888	0.026	46.3566259	39.6	0.016	chr12:34450733:INDEL	29	0	1.05E-192	4.36E-136	chr12:34450733:D	22446	0.0093302	0.012738	0.015447	chr12:34450733:INDEL	0.0016884
T	C	0	0	0.398637	0.3985024	898	1	0	cg25793785	++++++++++++++++++++++++++++++++++++	0.1964	0.0169	53.308256	34.3	0.02445	chr19:38204631:SNP	36	5.61011540852735e-320	1.06E-192	4.04E-139	rs112997435	27739	0.010424	0.0134576	0.0158767	chr19:38204631:SNP	0.002072
A	G	0	0	0.3305047	0.3266949	942	1	0	cg27108629	+++++++?+++++++++++++++?++++++++++++	0.3691	0.0266	47.7188361	30.8	0.0469	chr12:33876954:SNP	34	1.61000000000015e-311	1.10E-192	4.48E-150	rs11052872	26431	0.0087598	0.0110331	0.0126668	chr12:33876954:SNP	0.0011808
A	C	0	0	-0.3846554	-0.3841047	700	1	0	cg19495714	------?-----------------?-----------	0.3208	0.0205	61.7305731	46.5	0.001767	chr14:105233095:SNP	34	0	1.26E-192	6.78E-115	rs2498804	26395	0.0090256	0.012974	0.0168836	chr14:105233095:SNP	0.0024442
I	D	0	0	0.3834623	0.3771297	942	1	0	cg27108629	-??----?-?-------------??------?----	0.389	0.0257	46.3675795	39.6	0.01596	chr12:34437697:INDEL	29	0	1.40E-192	5.67E-136	chr12:34437697:I	22445	0.0093302	0.0127399	0.0154507	chr12:34437697:INDEL	0.0016894
C	T	0	0	0.3355912	0.3303062	942	1	0	cg27108629	-----------------------?------------	0.3907	0.0223	52.8639377	35.7	0.02058	chr12:34065275:SNP	35	0	1.52E-192	1.51E-141	rs10844739	27225	0.0085212	0.0111592	0.013249	chr12:34065275:SNP	0.0014304
G	T	0	0	-0.4505188	-0.441777	565	1	0	cg15509177	+++++++?+++++++++++++?++?++++++?++++	0.2935	0.0312	71.6761513	56.7	4.59E-05	chr13:19948504:SNP	32	0	1.77E-192	2.07E-97	rs2492385	25371	0.0093028	0.0149278	0.0215092	chr13:19948504:SNP	0.003685
C	T	0	0	0.3355021	0.3301425	942	1	0	cg27108629	-----------------------?------------	0.3905	0.0224	52.8546342	35.7	0.02063	chr12:34062252:SNP	35	0	1.96E-192	1.49E-141	rs12371021	27227	0.0085203	0.0111569	0.0132452	chr12:34062252:SNP	0.0014293
G	C	0	0	0.332146	0.3270551	942	1	0	cg27108629	-----------------------?------------	0.3923	0.0236	51.8903393	34.5	0.02541	chr12:34016312:SNP	35	0	2.12E-192	1.27E-143	rs55753649	27224	0.0085288	0.0110536	0.0130166	chr12:34016312:SNP	0.0013587
G	T	0	0	-0.5409379	-0.5347517	293	1	0	cg07624705	+++++++++++++++++++++++??++++++++?++	0.1653	0.0261	71.0573306	55	8.66E-05	chr19:19626781:SNP	33	0	2.15E-192	2.16E-99	rs77254326	25621	0.0115117	0.0180735	0.0255622	chr19:19626781:SNP	0.0054094
G	A	0	0	-0.4460552	-0.4363594	330	1	0	cg08679971	++++++++++++++++++++++++++++++++++++	0.3884	0.0268	100.6027905	65.2	2.92E-08	chr19:38180680:SNP	36	0	2.58E-192	1.88E-78	rs11671953	27745	0.0082758	0.0147511	0.0237876	chr19:38180680:SNP	0.0046811
A	G	0	0	-0.3859064	-0.3843623	344	1	0	cg09092052	------??----------------?-----------	0.2388	0.0305	48.1253702	33.5	0.0335	chr15:45566477:SNP	33	3.23999999646404e-317	2.76E-192	2.04E-141	rs12910143	25563	0.0101353	0.0129943	0.0152426	chr15:45566477:SNP	0.0017315
T	C	0	0	-0.5366575	-0.5316048	293	1	0	cg07624705	---------------------?-?------------	0.1649	0.0275	75.6515067	56.4	3.39E-05	chr19:19490203:SNP	34	0	2.97E-192	1.56E-95	rs2905433	26859	0.011288	0.0179737	0.0258774	chr19:19490203:SNP	0.0056689
T	C	0	0	-0.4458258	-0.4359768	330	1	0	cg08679971	------------------------------------	0.3883	0.0266	100.5941152	65.2	2.92E-08	chr19:38210009:SNP	36	0	3.06E-192	1.68E-78	rs16975299	27749	0.0082695	0.014741	0.0237676	chr19:38210009:SNP	0.0046737
G	A	0	0	0.3011883	0.2982411	942	1	0	cg27108629	------------------------?-----------	0.3805	0.0255	43.4102755	21.7	0.1294	chr12:33741911:SNP	35	3.86E-268	3.45E-192	2.68E-165	rs10772098	27257	0.0086092	0.0100853	0.0109919	chr12:33741911:SNP	0.0007279
C	G	0	0	0.3459157	0.3444034	864	1	0	cg24729221	+++++++?++++++++++?++?++++++++++++++	0.3192	0.0258	46.9846835	31.9	0.04254	chr7:63530469:SNP	33	0.00E+00	3.61E-192	1.39E-144	rs2861507	26149	0.0092016	0.011647	0.0135104	chr7:63530469:SNP	0.0013269
G	A	0	0	-0.4463404	-0.4365864	330	1	0	cg08679971	++++++++++++++++++++++++++++++++++++	0.3883	0.0268	100.7895416	65.3	2.74E-08	chr19:38179212:SNP	36	0	3.97E-192	2.91E-78	rs62108305	27744	0.008276	0.014766	0.0238323	chr19:38179212:SNP	0.0046947
G	T	0	0	0.3980464	0.3978316	898	1	0	cg25793785	------------------------------------	0.1964	0.0165	53.3378272	34.4	0.0243	chr19:38097313:SNP	36	3.33998257901599e-319	4.08E-192	1.24E-138	rs73033145	27739	0.0104213	0.0134557	0.0158814	chr19:38097313:SNP	0.0020742
T	C	0	0	-0.5365013	-0.5314035	293	1	0	cg07624705	-------?-------------?-?------------	0.1638	0.0251	70.9672356	54.9	8.89E-05	chr19:19505548:SNP	33	0	4.54E-192	6.74E-99	rs8111093	26083	0.0114609	0.0179756	0.0254172	chr19:19505548:SNP	0.005348
G	A	0	0	-0.4463754	-0.4366684	330	1	0	cg08679971	++++++++++++++++++++++++++++++++++++	0.3883	0.0268	100.8415857	65.3	2.69E-08	chr19:38173414:SNP	36	0	4.55E-192	3.62E-78	rs28431170	27746	0.0082775	0.0147711	0.023849	chr19:38173414:SNP	0.0046999
G	A	0	0	0.3335904	0.3284885	942	1	0	cg27108629	-----------------------?------------	0.3899	0.023	52.307836	35	0.02323	chr12:33964824:SNP	35	0	4.84E-192	2.21E-142	rs11052930	27213	0.008535	0.0111125	0.0131308	chr12:33964824:SNP	0.0013925
G	T	0	0	-0.4463283	-0.4365626	330	1	0	cg08679971	++++++++++++++++++++++++++++++++++++	0.3883	0.0267	101.0056361	65.3	2.54E-08	chr19:38201712:SNP	36	0	5.20E-192	4.56E-78	rs7253081	27745	0.0082686	0.0147697	0.0238622	chr19:38201712:SNP	0.0047021
T	G	0	0	-0.4514723	-0.4513282	565	1	0	cg15509177	-------?------?---?--?-??-?---?-----	0.4134	0.0292	66.4184314	59.3	3.58E-05	chr13:19813907:SNP	28	0	6.12E-192	2.24E-88	rs9553800	21822	0.0092088	0.0152722	0.0226531	chr13:19813907:SNP	0.0035251
T	C	0	0	0.3338523	0.3286125	942	1	0	cg27108629	+++++++++++++++++++++++?++++++++++++	0.39	0.023	52.3992067	35.1	0.02277	chr12:33984143:SNP	35	0	7.23E-192	3.65E-142	rs11052949	27219	0.0085334	0.0111218	0.0131513	chr12:33984143:SNP	0.001399
C	A	0	0	-0.4469216	-0.4379673	565	1	0	cg15509177	+++++++?+++++++++++++?++?+++++++++++	0.2929	0.0303	75.2302506	57.5	2.44E-05	chr13:19948137:SNP	33	0	7.64E-192	2.79E-95	rs2992961	26100	0.0091791	0.0148238	0.0215795	chr13:19948137:SNP	0.0038062
T	C	0	0	0.3482221	0.3431069	942	1	0	cg27108629	+++++++++++++++++++++?++?+?++++++?++	0.3888	0.0227	48.1477873	35.6	0.02547	chr12:34320651:SNP	32	0	8.67E-192	3.27E-141	rs11053141	25148	0.0088621	0.0116148	0.0137642	chr12:34320651:SNP	0.0014127
C	T	0	0	-0.446189	-0.4363373	330	1	0	cg08679971	++++++++++++++++++++++++++++++++++++	0.3883	0.0265	101.0019375	65.3	2.55E-08	chr19:38205764:SNP	36	0	9.44E-192	5.36E-78	rs11666172	27745	0.0082702	0.0147722	0.0238658	chr19:38205764:SNP	0.0047036
C	T	0	0	-0.4420547	-0.4318101	330	1	0	cg08679971	+++++++?++++++++++++++++++++++++++++	0.3909	0.027	92.9633146	63.4	2.22E-07	chr19:38175632:SNP	35	0	1.01E-191	1.18E-82	rs73037060	26935	0.0083947	0.0146201	0.0229528	chr19:38175632:SNP	0.0043354
G	A	0	0	-0.55186	-0.541947	898	1	0	cg25793785	+++++++?+?++++++++++++++?+++++++++++	0.2059	0.0157	86.6418875	63.1	6.27E-07	chr19:38077661:SNP	33	0	1.02E-191	2.72E-82	rs8111055	24984	0.0106069	0.0183493	0.0287188	chr19:38077661:SNP	0.006432
C	A	0	0	-0.3052113	-0.3049487	293	1	0	cg07624705	++++++++++++++++++++++++++??++++++++	0.2454	0.0266	34.3694094	4	0.402	chr19:19358672:SNP	34	2.97E-203	1.07E-191	1.53E-187	rs4808931	26474	0.0100332	0.0103256	0.0104495	chr19:19358672:SNP	0.0001439
G	C	0	0	0.3395363	0.3382965	864	1	0	cg24729221	-------?-------------?--?-----------	0.3148	0.0279	45.1786878	29.2	0.06123	chr7:63564032:SNP	33	4.11E-295	1.11E-191	4.28E-149	rs12530603	26107	0.0092477	0.0114552	0.0130563	chr7:63564032:SNP	0.0011787
T	A	0	0	0.3452742	0.3394274	942	1	0	cg27108629	------------------------?--------?--	0.3879	0.0232	51.9208517	36.4	0.01923	chr12:34249959:SNP	34	0	1.18E-191	4.15E-140	rs10844817	26116	0.0087088	0.0114943	0.0137021	chr12:34249959:SNP	0.0015015
A	G	0	0	0.3483223	0.3431916	942	1	0	cg27108629	+++++++++++++++++++++?++?+?++++++?++	0.3887	0.0227	48.2238131	35.7	0.02504	chr12:34319670:SNP	32	0	1.18E-191	6.50E-141	rs12815556	25155	0.0088602	0.0116217	0.013783	chr12:34319670:SNP	0.0014183
A	G	0	0	0.3371064	0.3313258	942	1	0	cg27108629	+++++++++++++++++++++++?++++++++++++	0.3922	0.0229	53.520384	36.5	0.01781	chr12:34081343:SNP	35	0	1.27E-191	9.93E-140	rs4104182	27228	0.0085103	0.0112208	0.0133964	chr12:34081343:SNP	0.0014764
C	T	0	0	0.3335592	0.3283578	942	1	0	cg27108629	-----------------------?------------	0.3901	0.023	52.4002074	35.1	0.02277	chr12:33981973:SNP	35	0	1.43E-191	6.63E-142	rs11052948	27219	0.0085337	0.0111218	0.013152	chr12:33981973:SNP	0.0013991
C	G	0	0	0.3977671	0.3974961	898	1	0	cg25793785	++++++++++++++++++++++++++++++++++++	0.197	0.0173	53.525892	34.6	0.02334	chr19:38130319:SNP	36	1.59998218749229e-319	1.51E-191	8.20E-138	rs11666738	27742	0.0104087	0.0134644	0.0159182	chr19:38130319:SNP	0.0020903
A	C	0	0	0.3450811	0.3392105	942	1	0	cg27108629	++++++++++++++++++++++++?++++++++?++	0.388	0.0231	51.8982084	36.4	0.01932	chr12:34248533:SNP	34	0	1.70E-191	4.67E-140	rs10844816	26114	0.0087094	0.0114917	0.013697	chr12:34248533:SNP	0.0014998
T	C	0	0	-0.4636027	-0.4587174	898	1	0	cg25793785	------------------------------------	0.2506	0.0195	85.4072633	59	4.24E-06	chr19:38163533:SNP	36	0	1.83E-191	2.48E-89	rs8102916	27740	0.0094804	0.0155417	0.0231341	chr19:38163533:SNP	0.0047171
G	C	0	0	0.3333342	0.3281424	942	1	0	cg27108629	-----------------------?------------	0.3899	0.0229	52.3493769	35.1	0.02302	chr12:33992000:SNP	35	0	1.83E-191	6.26E-142	rs35366144	27215	0.0085354	0.0111177	0.0131419	chr12:33992000:SNP	0.0013958
T	A	0	0	0.3341349	0.3288455	942	1	0	cg27108629	-----------------------?------------	0.3902	0.023	52.5949253	35.4	0.02183	chr12:33997754:SNP	35	0	1.83E-191	2.23E-141	rs11052960	27221	0.0085329	0.0111415	0.0131996	chr12:33997754:SNP	0.0014136
G	T	0	0	-0.4534509	-0.4481001	565	1	0	cg15509177	++++++++++++++?+++?+++++++?+++?+++++	0.2448	0.0319	60.8265869	49	0.001077	chr13:19972233:SNP	32	0	1.89E-191	5.80E-112	rs9512950	23982	0.0102779	0.0151825	0.0201667	chr13:19972233:SNP	0.0033017
C	T	0	0	0.3975222	0.3972243	898	1	0	cg25793785	------------------------------------	0.1973	0.017	53.4833685	34.6	0.02355	chr19:38138887:SNP	36	3.67999855648394e-319	1.90E-191	7.13E-138	rs2290999	27746	0.0104083	0.0134588	0.0159048	chr19:38138887:SNP	0.0020853
A	G	0	0	0.3389708	0.3334515	942	1	0	cg27108629	+++++++?++++++++++++++++++++++++++++	0.3909	0.0228	53.7152467	36.7	0.01706	chr12:34103519:SNP	35	0	2.00E-191	3.85E-139	rs11053014	26955	0.0085446	0.0112987	0.0134993	chr12:34103519:SNP	0.0015038
C	T	0	0	0.3341821	0.3288777	942	1	0	cg27108629	-----------------------?------------	0.3902	0.023	52.617671	35.4	0.02172	chr12:33998075:SNP	35	0	2.01E-191	2.71E-141	rs12367292	27221	0.0085329	0.0111438	0.0132054	chr12:33998075:SNP	0.0014153
C	T	0	0	-0.4313215	-0.4282608	565	1	0	cg15509177	+++++++++++++++++++++?++++?+++++++++	0.3826	0.028	87.8019542	62.4	7.23E-07	chr13:19914046:SNP	34	0	2.02E-191	4.59E-82	rs2785533	26796	0.0084482	0.0145114	0.0224777	chr13:19914046:SNP	0.004084
T	C	0	0	-0.4462736	-0.4364136	330	1	0	cg08679971	------------------------------------	0.3883	0.0266	101.2535408	65.4	2.34E-08	chr19:38202001:SNP	36	0	2.05E-191	1.14E-77	rs7249622	27745	0.0082689	0.0147879	0.0239216	chr19:38202001:SNP	0.0047201
C	G	0	0	0.3973413	0.3970425	898	1	0	cg25793785	++++++++++++++++++++++++++++++++++++	0.1974	0.0171	53.435242	34.5	0.0238	chr19:38146720:SNP	36	9.37000437994382e-319	2.12E-191	6.06E-138	rs73035164	27737	0.0104102	0.0134543	0.0158934	chr19:38146720:SNP	0.0020807
A	G	0	0	0.4798382	0.4723085	293	1	0	cg07645761	++++++??+?++++++++++++++?+??++++++++	0.2841	0.0275	66.8279442	56.6	8.13E-05	chr16:2906934:SNP	30	0	2.40E-191	4.19E-97	rs732532	22862	0.0099574	0.0160071	0.0229459	chr16:2906934:SNP	0.003949
G	A	0	0	0.4787587	0.4711336	293	1	0	cg07645761	------??-?--------------?-??--------	0.2842	0.0274	66.507243	56.4	8.97E-05	chr16:2907174:SNP	30	0	2.47E-191	1.31E-97	rs4998502	22862	0.0099565	0.0159678	0.0228337	chr16:2907174:SNP	0.0039149
D	I	0	0	0.3836476	0.3770588	942	1	0	cg27108629	+??++++?+?++++++?++++++??++++++?++++	0.3889	0.0256	45.2209849	40.3	0.01541	chr12:34465869:INDEL	28	0	2.99E-191	1.65E-132	chr12:34465869:D	22335	0.0093512	0.0127822	0.0156619	chr12:34465869:INDEL	0.0016843
A	C	0	0	-0.4532141	-0.4456416	565	1	0	cg15509177	------------------------------------	0.2386	0.0296	77.0953167	54.6	5.31E-05	chr13:20135979:SNP	36	0	3.48E-191	1.39E-100	rs2035721	27718	0.0096641	0.0151098	0.0212872	chr13:20135979:SNP	0.0040948
G	C	0	0	-0.4462444	-0.4364702	330	1	0	cg08679971	++++++++++++++++++++++++++++++++++++	0.3882	0.0268	101.2544644	65.4	2.33E-08	chr19:38169655:SNP	36	0	3.80E-191	1.67E-77	rs11673497	27747	0.0082774	0.0148003	0.0239464	chr19:38169655:SNP	0.0047293
A	C	0	0	0.3366073	0.3310777	942	1	0	cg27108629	+++++++++++++++++++++++?++++++++++++	0.3908	0.0221	53.5510092	36.5	0.01769	chr12:34070061:SNP	35	0	4.36E-191	4.72E-139	rs35968614	27226	0.0085138	0.0112283	0.0134095	chr12:34070061:SNP	0.0014799
C	T	0	0	0.2890594	0.2859995	942	1	0	cg27108629	------------------------?-----------	0.3987	0.0276	41.0955332	17.3	0.1876	chr12:33736808:SNP	35	9.09E-250	4.54E-191	1.26E-171	rs10772097	27248	0.0085635	0.0097	0.0103506	chr12:33736808:SNP	0.0005427
T	C	0	0	0.3742725	0.3685544	942	1	0	cg27108629	+??+++++++++++?+?++++++??+++++?++?++	0.3917	0.0267	41.5339017	35	0.03657	chr12:34522640:SNP	28	0	5.10E-191	1.55E-142	rs35739468	21440	0.0095717	0.0125016	0.0147241	chr12:34522640:SNP	0.001409
A	G	0	0	0.3011216	0.2980765	942	1	0	cg27108629	++++++++++++++++++++++++?+++++++++++	0.381	0.0258	43.6323188	22.1	0.1246	chr12:33743099:SNP	35	3.80E-268	6.14E-191	1.21E-163	rs10844648	27255	0.0086072	0.0101131	0.0110456	chr12:33743099:SNP	0.0007447
A	G	0	0	-0.3948845	-0.3954207	700	1	0	cg19495714	------?-----------------------------	0.3311	0.0198	70.9317865	52.1	0.0002083	chr14:105228216:SNP	35	0	6.81E-191	1.28E-101	rs4983549	26871	0.0088441	0.0134173	0.0184509	chr14:105228216:SNP	0.0030125
T	G	0	0	0.304174	0.3008609	942	1	0	cg27108629	++++++++++++++++++++++++?+++++++++++	0.3842	0.0282	44.559991	23.7	0.1062	chr12:33815010:SNP	35	5.43E-275	7.15E-191	5.66E-161	rs10772107	27226	0.0085846	0.0102093	0.0112509	chr12:33815010:SNP	0.0008121
G	A	0	0	-0.3594642	-0.3586619	344	1	0	cg09092052	++++++??++++++++++++++++?+++++++++++	0.2358	0.0227	42.3716785	24.5	0.1039	chr15:45606685:SNP	33	6.94E-273	7.62E-191	1.54E-156	rs11855527	25564	0.0101845	0.0121716	0.0134854	chr15:45606685:SNP	0.0011249
G	C	0	0	0.3040437	0.3007036	942	1	0	cg27108629	------------------------?-----------	0.3841	0.0282	44.5183965	23.6	0.107	chr12:33812132:SNP	35	1.39E-274	8.28E-191	4.94E-161	rs7315881	27224	0.0085874	0.0102057	0.011244	chr12:33812132:SNP	0.0008094
C	T	0	0	-0.4535854	-0.4484614	565	1	0	cg15509177	++++++++++++++?+++?+++++++?+++?+++++	0.2446	0.0318	61.0030815	49.2	0.001027	chr13:19971538:SNP	32	0	8.40E-191	3.27E-111	rs9512946	23951	0.0102863	0.0152208	0.0202419	chr13:19971538:SNP	0.0033269
C	T	0	0	0.3340493	0.3287123	942	1	0	cg27108629	-----------------------?------------	0.3902	0.0231	52.7406491	35.5	0.02114	chr12:33997095:SNP	35	0	8.91E-191	1.48E-140	rs11052959	27220	0.0085323	0.0111573	0.0132352	chr12:33997095:SNP	0.0014245
T	C	0	0	0.3366142	0.3310085	942	1	0	cg27108629	+++++++++++++++++++++++?++++++++++++	0.392	0.0225	53.653677	36.6	0.01729	chr12:34071595:SNP	35	0	9.69E-191	1.25E-138	rs11524524	27207	0.0085109	0.0112363	0.0134306	chr12:34071595:SNP	0.0014867
T	C	0	0	0.3454885	0.3398741	942	1	0	cg27108629	++++++++++++++++++++++++?+?++++++?++	0.39	0.0237	49.5869231	35.5	0.02442	chr12:34262789:SNP	33	0	9.70E-191	1.99E-141	rs34547920	25464	0.008806	0.0115373	0.0136456	chr12:34262789:SNP	0.0014291
C	A	0	0	-0.4630018	-0.4581131	898	1	0	cg25793785	++++++++++++++++++++++++++++++++++++	0.2502	0.0195	85.5051406	59.1	4.11E-06	chr19:38116265:SNP	36	0	9.75E-191	6.93E-89	rs1116234	27749	0.0094815	0.015551	0.0231634	chr19:38116265:SNP	0.0047272
A	T	0	0	-0.3837107	-0.3835332	700	1	0	cg19495714	------?-----------------?-----------	0.3229	0.0208	62.2173155	47	0.001554	chr14:105233421:SNP	34	0	1.04E-190	1.22E-112	rs2494730	26356	0.0090235	0.0130204	0.0170127	chr14:105233421:SNP	0.0024844
T	G	0	0	0.3373576	0.3314783	942	1	0	cg27108629	+++++++++++++++++++++++?++++++++++++	0.3923	0.023	53.8520955	36.9	0.01655	chr12:34074799:SNP	35	0	1.14E-190	2.55E-138	rs11513277	27228	0.0085079	0.0112543	0.0134755	chr12:34074799:SNP	0.0015006
A	G	0	0	-0.387065	-0.3863883	344	1	0	cg09092052	------??-?--------------------------	0.2388	0.0313	47.4182485	32.5	0.03888	chr15:45566481:SNP	33	3.20E-308	1.23E-190	1.67E-141	rs8033629	24626	0.010314	0.0131198	0.0152835	chr15:45566481:SNP	0.0017152
A	G	0	0	-0.3849184	-0.3845668	700	1	0	cg19495714	------?-----------------?-----------	0.3207	0.0206	62.4573488	47.2	0.001459	chr14:105233408:SNP	34	0	1.29E-190	2.71E-112	rs2498803	26387	0.0090314	0.0130586	0.0170932	chr14:105233408:SNP	0.0025092
T	G	0	0	0.3490005	0.3477082	864	1	0	cg24729221	++++++++++++++++++?++?++++++++++++++	0.3185	0.0249	51.2525421	35.6	0.02228	chr7:63531385:SNP	34	0	1.30E-190	9.09E-136	rs4717169	26960	0.0090611	0.0118071	0.0140729	chr7:63531385:SNP	0.0015646
G	C	0	0	-0.4447134	-0.4346497	330	1	0	cg08679971	++++++++++++++++++++++++++++++++++++	0.389	0.0267	100.6389201	65.2	2.88E-08	chr19:38197084:SNP	36	0	1.32E-190	6.35E-78	rs2891657	27727	0.0082765	0.0147597	0.0237984	chr19:38197084:SNP	0.0046852
C	G	0	0	0.4357335	0.4260511	102	1	0	cg02590409	+??+++++++++++++++++++++++++++++++++	0.3885	0.0262	84.8895146	61.1	1.87E-06	chr12:34399035:SNP	34	0	1.34E-190	5.99E-88	rs10506121	26419	0.0085202	0.0144679	0.0219176	chr12:34399035:SNP	0.0039422
C	T	0	0	0.3795911	0.3730815	942	1	0	cg27108629	-??----?-------------?--?-----------	0.3983	0.0241	54.9028274	45.4	0.003641	chr12:34351954:SNP	31	0	1.46E-190	1.27E-121	rs7955378	24783	0.0088444	0.0126705	0.0161861	chr12:34351954:SNP	0.0020474
T	C	0	0	0.3335391	0.3283382	942	1	0	cg27108629	+++++++++++++++++++++++?++++++++++++	0.3899	0.023	52.6630404	35.4	0.02151	chr12:33972670:SNP	35	0	1.48E-190	1.66E-140	rs764395	27213	0.0085334	0.0111511	0.0132174	chr12:33972670:SNP	0.001419
C	T	0	0	0.3335276	0.3283237	942	1	0	cg27108629	-----------------------?------------	0.3899	0.023	52.6685568	35.4	0.02148	chr12:33972315:SNP	35	0	1.60E-190	1.81E-140	rs1586411	27216	0.0085333	0.0111516	0.0132187	chr12:33972315:SNP	0.0014194
A	G	0	0	0.3335276	0.3283237	942	1	0	cg27108629	+++++++++++++++++++++++?++++++++++++	0.3899	0.023	52.6685568	35.4	0.02148	chr12:33973284:SNP	35	0	1.60E-190	1.81E-140	rs11052940	27216	0.0085333	0.0111516	0.0132187	chr12:33973284:SNP	0.0014194
T	C	0	0	0.3335276	0.3283237	942	1	0	cg27108629	+++++++++++++++++++++++?++++++++++++	0.3899	0.023	52.6685568	35.4	0.02148	chr12:33973522:SNP	35	0	1.60E-190	1.81E-140	rs11052941	27216	0.0085333	0.0111516	0.0132187	chr12:33973522:SNP	0.0014194
T	C	0	0	-0.4199608	-0.4160756	428	1	0	cg11534293	-------------------?----------------	0.2132	0.0143	58.9424957	42.3	0.005026	chr1:153225168:SNP	35	0	1.66E-190	2.41E-124	rs12142970	26837	0.0102141	0.0141327	0.0177072	chr1:153225168:SNP	0.0027154
A	G	0	0	0.3336249	0.3284278	942	1	0	cg27108629	+++++++++++++++++++++++?++++++++++++	0.39	0.023	52.6917352	35.5	0.02137	chr12:33978737:SNP	35	0	1.66E-190	2.07E-140	rs7955514	27216	0.0085338	0.0111556	0.0132254	chr12:33978737:SNP	0.0014214
T	C	0	0	0.3336249	0.3284278	942	1	0	cg27108629	+++++++++++++++++++++++?++++++++++++	0.39	0.023	52.6917352	35.5	0.02137	chr12:33978766:SNP	35	0	1.66E-190	2.07E-140	rs7955313	27216	0.0085338	0.0111556	0.0132254	chr12:33978766:SNP	0.0014214
G	A	0	0	-0.5191449	-0.5114073	293	1	0	cg07624705	++++++++++++++++++++++++?+++++++++++	0.1497	0.0246	67.5047203	49.6	0.0005428	chr19:19357612:SNP	35	0	1.73E-190	4.79E-110	rs111492783	27236	0.0117315	0.0173717	0.0232922	chr19:19357612:SNP	0.0048035
D	I	0	0	-0.4518181	-0.4448483	344	1	0	cg09092052	------??-?--------------?------?----	0.3534	0.0301	72.6219905	58.7	2.14E-05	chr15:45546435:INDEL	31	0	1.79E-190	2.05E-91	chr15:45546435:D	23413	0.0092047	0.0151113	0.0222822	chr15:45546435:INDEL	0.0037901
C	T	0	0	-0.4631324	-0.4582601	898	1	0	cg25793785	++++++++++++++++++++++++++++++++++++	0.2503	0.0195	85.724764	59.2	3.83E-06	chr19:38115785:SNP	36	0	2.08E-190	1.68E-88	rs2891683	27750	0.0094809	0.0155696	0.0232213	chr19:38115785:SNP	0.0047471
G	A	0	0	-0.4472202	-0.4375041	330	1	0	cg08679971	++++++++++++++++++++++++++++++++++++	0.388	0.0268	102.1280652	65.7	1.73E-08	chr19:38165302:SNP	36	0	2.35E-190	1.69E-76	rs11668796	27745	0.0082798	0.0148665	0.0241599	chr19:38165302:SNP	0.0047945
C	T	0	0	0.3480197	0.342712	942	1	0	cg27108629	---------------------?--?-?------?--	0.3888	0.0226	48.4174042	36	0.02399	chr12:34316122:SNP	32	0	2.42E-190	1.31E-139	rs11053140	25154	0.0088588	0.0116459	0.0138362	chr12:34316122:SNP	0.0014339
A	G	0	0	0.3372303	0.331318	942	1	0	cg27108629	+++++++++++++++++++++++?++++++++++++	0.3922	0.023	53.8764213	36.9	0.01646	chr12:34075077:SNP	35	0	2.51E-190	4.71E-138	rs11513519	27229	0.0085091	0.0112592	0.0134836	chr12:34075077:SNP	0.0015029
A	C	0	0	0.3687561	0.3638006	942	1	0	cg27108629	+??++++?+?++++?+?++++?+?++++++?+++++	0.3917	0.0257	37.7855466	31.2	0.06339	chr12:34539674:SNP	27	1.9999999999999e-311	2.73E-190	1.49E-148	rs7489130	20483	0.0097751	0.0123642	0.014206	chr12:34539674:SNP	0.0011939
C	G	0	0	0.5627253	0.5603339	187	1	0	cg04742556	?++??++???++?++?++?+??++?+?+?++??+++	0.2994	0.0159	47.0839297	59.6	0.0003474	chr4:58039728:SNP	20	0	3.12E-190	3.67E-90	rs144451364	16334	0.011278	0.0190466	0.0279481	chr4:58039728:SNP	0.0038665
T	C	0	0	-0.5274619	-0.5212688	293	1	0	cg07624705	------?----------------??-----------	0.1529	0.0259	63.7809753	49.8	0.0007012	chr19:19413092:SNP	33	0	3.42E-190	4.43E-109	rs17751061	25854	0.0119267	0.0177205	0.0237718	chr19:19413092:SNP	0.0047229
C	T	0	0	0.3633192	0.3657954	898	1	0	cg25802888	------------------------?-?---------	0.4216	0.0257	63.5470499	48.1	0.001091	chr19:57741642:SNP	34	0	3.71E-190	6.32E-109	rs12460662	26610	0.0085092	0.0124364	0.016386	chr19:57741642:SNP	0.002311
A	C	0	0	-0.4295721	-0.4263676	565	1	0	cg15509177	?--??--???--?--?----??--?-?-?--??---	0.3092	0.0249	29.566276	32.4	0.07719	chr13:19940736:SNP	21	3.10000007286153e-318	3.85E-190	9.40E-147	rs2785518	16769	0.0112639	0.0144964	0.0166515	chr13:19940736:SNP	0.0013101
C	T	0	0	-0.4295721	-0.4263676	565	1	0	cg15509177	?++??++???++?++?++++??++?+?+?++??+++	0.3092	0.0249	29.566276	32.4	0.07719	chr13:19940738:SNP	21	3.10000007286153e-318	3.85E-190	9.40E-147	rs2812724	16769	0.0112639	0.0144964	0.0166515	chr13:19940738:SNP	0.0013101
G	C	0	0	-0.4627305	-0.4578874	898	1	0	cg25793785	++++++++++++++++++++++++++++++++++++	0.2506	0.0197	85.7373339	59.2	3.82E-06	chr19:38097006:SNP	36	0	3.97E-190	2.41E-88	rs2126978	27745	0.0094798	0.0155686	0.0232222	chr19:38097006:SNP	0.0047472
C	T	0	0	0.308679	0.3090898	864	1	0	cg24729221	-------?----------?--?--?-----------	0.3638	0.0177	39.2513873	21	0.1468	chr7:63475439:SNP	32	4.00E-256	4.75E-190	1.52E-160	rs12537344	25657	0.0090296	0.0105115	0.011433	chr7:63475439:SNP	0.0007044
C	G	0	0	0.33343	0.3281767	942	1	0	cg27108629	+++++++++++++++++++++++?++++++++++++	0.3899	0.023	52.7449345	35.5	0.02112	chr12:33973663:SNP	35	0	4.82E-190	5.58E-140	rs7298099	27216	0.0085335	0.0111608	0.0132383	chr12:33973663:SNP	0.0014253
T	C	0	0	0.4352647	0.4254316	102	1	0	cg02590409	+??+++++++++++++++++++++++++++++++++	0.3886	0.0253	84.9050631	61.1	1.86E-06	chr12:34363843:SNP	34	0	5.68E-190	1.07E-87	rs12372557	26412	0.0085219	0.014471	0.0219259	chr12:34363843:SNP	0.0039449
A	C	0	0	0.4354931	0.4256749	102	1	0	cg02590409	+??+++++++++++++++++++++++++++++++++	0.3887	0.0255	85.0054715	61.2	1.80E-06	chr12:34380350:SNP	34	0	6.86E-190	1.50E-87	rs10844844	26422	0.0085237	0.0144825	0.0219565	chr12:34380350:SNP	0.0039542
A	T	0	0	-0.447264	-0.4397905	565	1	0	cg15509177	------------------------------------	0.2419	0.0324	75.8925127	53.9	7.56E-05	chr13:20129278:SNP	36	0	7.23E-190	1.92E-101	rs4769758	27744	0.0096463	0.0149636	0.0209167	chr13:20129278:SNP	0.003963
A	G	0	0	0.3831243	0.3829593	898	1	0	cg25793785	++++++++++++++++++++++++?+++++++++++	0.1519	0.0132	40.4528671	16	0.2068	chr19:38016142:SNP	35	2.34E-238	9.23E-190	5.44E-169	rs111660854	27237	0.0116211	0.0130336	0.0138267	chr19:38016142:SNP	0.0009087
T	C	0	0	-0.4420943	-0.4387659	499	1	0	cg13587180	------------------------?-----------	0.4353	0.0152	101.9402284	66.6	1.04E-08	chr4:42424253:SNP	35	0	9.68E-190	2.29E-72	rs10012610	27240	0.0081958	0.0149338	0.024573	chr4:42424253:SNP	0.0047616
T	C	0	0	0.3336577	0.3283627	942	1	0	cg27108629	+++++++++++++++++++++++?++++++++++++	0.3892	0.0228	52.7693816	35.6	0.02101	chr12:33941033:SNP	35	0	9.78E-190	9.83E-140	rs1525897	27210	0.008543	0.0111763	0.0132591	chr12:33941033:SNP	0.0014304
A	G	0	0	-0.5380918	-0.5326536	293	1	0	cg07624705	------?----------------?------------	0.1642	0.0256	75.4146078	56.2	3.64E-05	chr19:19565357:SNP	34	0	9.97E-190	5.06E-95	rs113980591	26366	0.0113849	0.01813	0.0260178	chr19:19565357:SNP	0.0057382
T	A	0	0	0.3995599	0.399564	898	1	0	cg25793785	----?-------------------------------	0.1965	0.0167	51.8498199	34.4	0.02563	chr19:38161070:SNP	35	1.2500000018076e-315	1.03E-189	6.61E-137	rs73037036	27233	0.0105204	0.0136006	0.0160435	chr19:38161070:SNP	0.0020602
T	G	0	0	0.3339107	0.3284999	942	1	0	cg27108629	+++++++++++++++++++++++?++++++++++++	0.3895	0.023	52.8511687	35.7	0.02064	chr12:33947450:SNP	35	0	1.16E-189	1.40E-139	rs7979535	27210	0.008541	0.0111832	0.0132765	chr12:33947450:SNP	0.0014359
C	G	0	0	0.2871382	0.2847021	942	1	0	cg27108629	+++++++?++++++++++++++++?+++++++++++	0.4032	0.0279	38.9061212	15.2	0.221	chr12:33738306:SNP	34	4.48E-240	1.16E-189	2.64E-173	rs10743825	26427	0.0086781	0.0096921	0.0102313	chr12:33738306:SNP	0.0004648
C	G	0	0	-0.463163	-0.4582584	898	1	0	cg25793785	------------------------------------	0.2502	0.0195	86.0794816	59.3	3.43E-06	chr19:38122094:SNP	36	0	1.35E-189	8.78E-88	rs4802069	27749	0.0094818	0.0156032	0.0233197	chr19:38122094:SNP	0.0047813
A	G	0	0	-0.496324	-0.4948399	898	1	0	cg25793785	----------------?----?-??-??-----?--	0.1215	0.0132	38.275168	26.8	0.0933	chr19:37726241:SNP	29	9.77E-280	1.36E-189	1.13E-150	rs11667451	23836	0.0138874	0.0168489	0.0189837	chr19:37726241:SNP	0.0020817
T	C	0	0	-0.4475378	-0.4397975	565	1	0	cg15509177	------------------------------------	0.2417	0.0324	76.050809	54	7.21E-05	chr13:20132945:SNP	36	0	1.60E-189	3.42E-101	rs4769761	27740	0.0096443	0.0149776	0.020956	chr13:20132945:SNP	0.0039768
A	G	0	0	-0.4635233	-0.4587713	898	1	0	cg25793785	------------------------------------	0.2501	0.0193	86.3049573	59.4	3.19E-06	chr19:38129535:SNP	36	0	1.95E-189	1.92E-87	rs2927744	27748	0.0094832	0.0156274	0.0233841	chr19:38129535:SNP	0.0048039
T	C	0	0	-0.4455126	-0.4357153	565	1	0	cg15509177	---?---?-------------?--?-----------	0.294	0.0304	71.5452207	56.7	4.78E-05	chr13:19951769:SNP	32	0	2.10E-189	2.69E-96	rs9512863	25625	0.0092705	0.0148433	0.0213954	chr13:19951769:SNP	0.0036462
T	C	0	0	-0.448413	-0.4389959	565	1	0	cg15509177	---?---?-------------?--?------?----	0.2932	0.0308	68.2040504	56	8.41E-05	chr13:19950044:SNP	31	0	2.19E-189	7.08E-98	rs2485020	24934	0.0093939	0.0149557	0.0213567	chr13:19950044:SNP	0.0035343
G	A	0	0	-0.3773621	-0.3727324	344	1	0	cg09092052	+++++++?++++++++++++++++?+++++++++++	0.3704	0.0244	64.1903694	48.6	0.0009171	chr15:45614502:SNP	34	0	2.43E-189	5.50E-111	rs872192	26433	0.0086665	0.0126998	0.0168577	chr15:45614502:SNP	0.0024452
T	C	0	0	0.4357396	0.425836	102	1	0	cg02590409	+??+++++++++++++++++++++++++++++++++	0.3886	0.0254	85.4037416	61.4	1.58E-06	chr12:34378708:SNP	34	0	2.64E-189	6.55E-87	rs7312938	26423	0.0085206	0.0145106	0.0220513	chr12:34378708:SNP	0.0039816
T	C	0	0	0.4352813	0.4254251	102	1	0	cg02590409	+??+++++++++++++++++++++++++++++++++	0.3886	0.0254	85.2323845	61.3	1.67E-06	chr12:34364517:SNP	34	0	2.86E-189	4.73E-87	rs10844840	26414	0.0085217	0.0144979	0.0220099	chr12:34364517:SNP	0.0039696
A	G	0	0	0.3046153	0.3010959	942	1	0	cg27108629	++++++++++++++++++++++++?+++++++++++	0.3839	0.0276	44.9680872	24.4	0.09886	chr12:33809897:SNP	35	1.25E-275	3.63E-189	1.82E-158	rs7296424	27225	0.0085871	0.0102638	0.0113572	chr12:33809897:SNP	0.0008439
T	C	0	0	-0.3984546	-0.399301	700	1	0	cg19495714	---------------------------?--------	0.3308	0.0202	73.5534692	53.8	9.79E-05	chr14:105222037:SNP	35	0	3.71E-189	5.40E-97	rs1132975	27084	0.0088128	0.0136118	0.0190652	chr14:105222037:SNP	0.0032029
T	C	0	0	0.3046157	0.3010956	942	1	0	cg27108629	++++++++++++++++++++++++?+++++++++++	0.3839	0.0276	44.9690276	24.4	0.09884	chr12:33810521:SNP	35	1.29E-275	3.77E-189	1.88E-158	rs10772105	27224	0.0085873	0.0102642	0.0113577	chr12:33810521:SNP	0.000844
A	G	0	0	-0.4479479	-0.4402514	565	1	0	cg15509177	------------------------------------	0.2417	0.0324	76.3516508	54.2	6.61E-05	chr13:20131796:SNP	36	0	3.95E-189	1.43E-100	rs1856851	27743	0.0096454	0.0150088	0.0210411	chr13:20131796:SNP	0.0040068
T	A	0	0	-0.4456128	-0.4355843	330	1	0	cg08679971	++++++++++++++++++++++++++++++++++++	0.3878	0.0272	101.8390187	65.6	1.91E-08	chr19:38164269:SNP	36	0	5.11E-189	2.73E-76	rs55871826	27712	0.008285	0.0148541	0.0241069	chr19:38164269:SNP	0.0047797
A	T	0	0	0.3336507	0.3282387	942	1	0	cg27108629	+++++++++++++++++++++++?++++++++++++	0.3892	0.023	52.967389	35.8	0.02012	chr12:33943377:SNP	35	0	6.92E-189	1.00E-138	rs2087127	27210	0.0085422	0.0111974	0.0133076	chr12:33943377:SNP	0.0014452
A	G	0	0	0.3023472	0.2993479	942	1	0	cg27108629	+++++++?++++++++++++++++?+++++++++++	0.3824	0.0262	42.0940391	21.6	0.1333	chr12:33761162:SNP	34	1.27E-263	7.21E-189	7.95E-163	rs10844655	26467	0.0087166	0.0102123	0.0111187	chr12:33761162:SNP	0.0007222
T	C	0	0	0.3336481	0.3282345	942	1	0	cg27108629	+++++++++++++++++++++++?++++++++++++	0.3893	0.0229	52.9702484	35.8	0.02011	chr12:33943019:SNP	35	0	7.29E-189	1.05E-138	rs1589903	27210	0.0085423	0.011198	0.0133085	chr12:33943019:SNP	0.0014454
T	A	0	0	-0.4132985	-0.4083265	428	1	0	cg11534293	++++++++++++++++++++++++?+++++++++++	0.2084	0.0158	56.8828981	40.2	0.008247	chr1:153212558:SNP	35	0	7.71E-189	6.76E-128	rs1329100	27214	0.010268	0.0139312	0.0171787	chr1:153212558:SNP	0.0025166
A	T	0	0	0.3468696	0.3411971	942	1	0	cg27108629	++++++++++++++++++++++++?+?++++++?++	0.3883	0.0235	50.4568954	36.6	0.02013	chr12:34272182:SNP	33	0	8.00E-189	7.42E-138	rs11612230	25505	0.0088022	0.0116414	0.0138791	chr12:34272182:SNP	0.0014985
T	A	0	0	-0.3104937	-0.3082145	35	1	0	cg00805880	++++++++++++++++++++++++?+++++++++++	0.3886	0.0412	46.9684734	27.6	0.06855	chr1:203045188:SNP	35	4.76E-286	8.39E-189	6.89E-151	rs903366	27242	0.0085907	0.0105167	0.0118674	chr1:203045188:SNP	0.0009984
G	A	0	0	-0.4476025	-0.4412827	344	1	0	cg09092052	+++++++?+?+++++++++++?++?++++++?++++	0.3513	0.0281	73.7036613	59.3	1.52E-05	chr15:45585952:SNP	31	0	1.03E-188	7.49E-89	rs8042434	23927	0.0091165	0.0150607	0.0223973	chr15:45585952:SNP	0.0038113
C	A	0	0	0.4355786	0.4256609	102	1	0	cg02590409	-??---------------------------------	0.3886	0.0254	85.626161	61.5	1.47E-06	chr12:34374879:SNP	34	0	1.12E-188	2.09E-86	rs7961508	26423	0.0085206	0.0145289	0.0221087	chr12:34374879:SNP	0.0039985
T	A	0	0	0.4355786	0.4256609	102	1	0	cg02590409	-??---------------------------------	0.3886	0.0254	85.626161	61.5	1.47E-06	chr12:34375620:SNP	34	0	1.12E-188	2.09E-86	rs6488211	26423	0.0085206	0.0145289	0.0221087	chr12:34375620:SNP	0.0039985
A	G	0	0	0.3749203	0.3721562	864	1	0	cg24729221	+++++++?+?++++++++?++?++++++++++++++	0.2965	0.0237	48.8238485	36.5	0.0219	chr7:63513908:SNP	32	0	1.14E-188	4.62E-134	rs13227194	24709	0.0096608	0.0127029	0.0152154	chr7:63513908:SNP	0.0017429
G	A	0	0	0.4355936	0.4256885	102	1	0	cg02590409	-??---------------------------------	0.3886	0.0254	85.6385137	61.5	1.47E-06	chr12:34369243:SNP	34	0	1.18E-188	2.23E-86	rs11053164	26420	0.0085211	0.0145307	0.0221132	chr12:34369243:SNP	0.0039999
T	C	0	0	0.4342919	0.4245857	102	1	0	cg02590409	+??+++++++++++++++++++++++++++++++++	0.3885	0.0253	85.1570326	61.2	1.71E-06	chr12:34361445:SNP	34	0	1.41E-188	9.03E-87	rs11053160	26405	0.0085239	0.0144962	0.0219961	chr12:34361445:SNP	0.003966
T	A	0	0	0.4354721	0.4257399	102	1	0	cg02590409	-??---------------------------------	0.3888	0.0253	85.7603671	61.5	1.41E-06	chr12:34405606:SNP	34	0	1.46E-188	3.94E-86	rs11615602	26427	0.0085191	0.0145361	0.0221395	chr12:34405606:SNP	0.004007
T	C	0	0	-0.5413556	-0.5352065	293	1	0	cg07624705	------?----------------?---------?--	0.1648	0.0257	71.2152159	55.1	8.26E-05	chr19:19647460:SNP	33	0	1.71E-188	2.05E-97	rs4808969	25246	0.0116135	0.0182771	0.0258455	chr19:19647460:SNP	0.0055311
G	A	0	0	0.3206077	0.320595	499	1	0	cg13587180	------------------------?-----------	0.3629	0.023	49.0635113	30.7	0.04562	chr4:42373005:SNP	35	2.08E-294	1.97E-188	1.83E-142	rs6832142	27256	0.0087427	0.01095	0.0126161	chr4:42373005:SNP	0.0012006
A	C	0	0	-0.4469107	-0.4370074	330	1	0	cg08679971	------------------------------------	0.3878	0.0267	103.0022906	66	1.28E-08	chr19:38164208:SNP	36	0	2.18E-188	3.85E-75	rs55913702	27744	0.0082795	0.0149278	0.0243659	chr19:38164208:SNP	0.0048565
A	C	0	0	0.2484417	0.2484417	400	1	0	cg10742917	+++++++++++++++++++++?++++++++++++++	0.4435	0.0285	33.8340348	0	0.4757	chr7:56223408:SNP	35	2.19E-188	2.19E-188	2.19E-188	rs56307824	27371	0.0084866	0.0084866	0.0084866	chr7:56223408:SNP	0
A	C	0	0	0.3797974	0.3725446	942	1	0	cg27108629	+??+++++++++++++?++++++?++++++?++?++	0.3899	0.0267	49.9530267	41.9	0.009137	chr12:34490306:SNP	30	0	2.30E-188	4.59E-127	rs7488152	23208	0.0091951	0.0127267	0.0158387	chr12:34490306:SNP	0.0018657
A	C	0	0	0.3740195	0.3682134	942	1	0	cg27108629	+??+++++++++++?+?++++++?++?+++?++?++	0.3915	0.0271	41.8492243	35.5	0.03406	chr12:34582177:SNP	28	0	2.47E-188	8.26E-140	rs9668880	21340	0.0095866	0.0125797	0.014859	chr12:34582177:SNP	0.0014444
T	A	0	0	0.3740195	0.3682134	942	1	0	cg27108629	-??-----------?-?------?--?---?--?--	0.3915	0.0271	41.8492243	35.5	0.03406	chr12:34582300:SNP	28	0	2.47E-188	8.26E-140	rs9669799	21340	0.0095866	0.0125797	0.014859	chr12:34582300:SNP	0.0014444
C	T	0	0	-0.3725161	-0.3717958	344	1	0	cg09092052	++++++??+?++++++++++++++?+++++++++++	0.2395	0.0316	42.3613762	26.8	0.08391	chr15:45589161:SNP	32	4.03E-279	2.57E-188	1.90E-150	rs8039476	24136	0.0104348	0.0127027	0.0142591	chr15:45589161:SNP	0.0012959
A	G	0	0	0.4354537	0.4256369	102	1	0	cg02590409	+??+++++++++++++++++++++++++++++++++	0.3891	0.0254	85.9000477	61.6	1.35E-06	chr12:34408459:SNP	34	0	2.80E-188	6.75E-86	rs7977194	26428	0.0085167	0.0145437	0.0221694	chr12:34408459:SNP	0.0040154
A	G	0	0	-0.4757936	-0.4712295	565	1	0	cg15509177	---?---???----------??--?-?----?----	0.2192	0.0199	48.0982063	45.9	0.005263	chr13:19939385:SNP	27	0	2.90E-188	1.02E-117	rs28409276	21583	0.0111505	0.0161022	0.0206276	chr13:19939385:SNP	0.0029086
A	G	0	0	0.3476049	0.3423411	942	1	0	cg27108629	+++++++?++++++++++++++++?+?++++++?++	0.3875	0.0235	47.8350313	35.2	0.02729	chr12:34301448:SNP	32	0	3.06E-188	3.39E-140	rs6488207	24709	0.0089369	0.0116987	0.0137902	chr12:34301448:SNP	0.0014116
D	I	0	0	-0.5245509	-0.518699	293	1	0	cg07624705	-------?-?-------------??------?----	0.154	0.027	54.9782625	45.4	0.00357	chr19:19429849:INDEL	31	0	3.12E-188	2.45E-117	chr19:19429849:D	23765	0.0124298	0.0177258	0.022779	chr19:19429849:INDEL	0.004047
G	A	0	0	-0.447274	-0.4393431	565	1	0	cg15509177	++++++++++++++++++++++++++++++++++++	0.2409	0.0323	76.0709935	54	7.17E-05	chr13:20114093:SNP	36	0	3.69E-188	1.52E-100	rs4769735	27700	0.0096676	0.0150169	0.0210122	chr13:20114093:SNP	0.0039981
C	A	0	0	0.4354225	0.4255799	102	1	0	cg02590409	-??---------------------------------	0.3892	0.0253	85.9377379	61.6	1.33E-06	chr12:34409705:SNP	34	0	3.93E-188	8.22E-86	rs10844848	26428	0.0085167	0.0145475	0.0221791	chr12:34409705:SNP	0.0040183
G	A	0	0	0.3330302	0.3281097	942	1	0	cg27108629	-----------------------??-----------	0.389	0.0223	50.7859769	35	0.02467	chr12:33969087:SNP	34	0	4.19E-188	2.90E-139	rs11612025	26685	0.0086141	0.0112165	0.0132568	chr12:33969087:SNP	0.0013796
T	C	0	0	-0.4628781	-0.4579299	898	1	0	cg25793785	------------------------------------	0.2505	0.0196	86.7599835	59.7	2.77E-06	chr19:38095503:SNP	36	0	4.24E-188	2.01E-86	rs7259566	27739	0.009477	0.0156547	0.023492	chr19:38095503:SNP	0.0048399
T	C	0	0	0.4352414	0.4255359	102	1	0	cg02590409	+??+++++++++++++++++++++++++++++++++	0.3887	0.0251	85.9379308	61.6	1.33E-06	chr12:34417080:SNP	34	0	4.30E-188	9.69E-86	rs6488214	26428	0.0085168	0.0145475	0.0221793	chr12:34417080:SNP	0.0040184
G	A	0	0	-0.4484399	-0.4409314	565	1	0	cg15509177	++++++++++++++++++++++++++++++++++++	0.2418	0.0325	76.9531494	54.5	5.54E-05	chr13:20124640:SNP	36	0	4.41E-188	3.36E-99	rs9506202	27732	0.0096478	0.0150743	0.0212122	chr13:20124640:SNP	0.0040672
T	C	0	0	0.3686859	0.3659773	499	1	0	cg13587180	+++++++?++++++++++++++++?+++++++++++	0.2326	0.0172	46.7927383	29.5	0.05639	chr4:42498840:SNP	34	1.43E-293	4.46E-188	4.64E-147	rs28520381	26455	0.0100682	0.012512	0.0142763	chr4:42498840:SNP	0.0014607
G	A	0	0	-0.3542855	-0.3493777	344	1	0	cg09092052	++++++++++++++++++++++++?+++++++++++	0.3783	0.0225	60.4004037	43.7	0.003505	chr15:45631868:SNP	35	0	4.83E-188	2.80E-120	rs1153862	27234	0.0085521	0.0119455	0.0151926	chr15:45631868:SNP	0.0020122
T	C	0	0	-0.4369248	-0.4385691	702	1	0	cg19568003	--------------------------?---------	0.2855	0.0239	81.9624551	58.5	7.73E-06	chr19:57743334:SNP	35	0	5.85E-188	9.23E-87	rs758099	27141	0.0091804	0.0149985	0.0221307	chr19:57743334:SNP	0.0042129
C	T	0	0	0.4353848	0.4255216	102	1	0	cg02590409	-??---------------------------------	0.3892	0.0253	85.9928453	61.6	1.31E-06	chr12:34413330:SNP	34	0	5.97E-188	1.10E-85	rs11615231	26428	0.008517	0.0145526	0.0221939	chr12:34413330:SNP	0.0040227
G	A	0	0	-0.4476942	-0.4401268	565	1	0	cg15509177	++++++++++++++++++++++++++++++++++++	0.242	0.0324	76.8691436	54.5	5.68E-05	chr13:20127885:SNP	36	0	6.96E-188	3.36E-99	rs9508485	27750	0.0096422	0.0150548	0.0211769	chr13:20127885:SNP	0.0040542
T	C	0	0	-0.4655296	-0.4626098	565	1	0	cg15509177	---?---?------?------?-??-?---------	0.3289	0.0244	72.0411454	61.1	9.60E-06	chr13:19922842:SNP	29	0	7.19E-188	1.02E-83	rs2999211	23276	0.0093334	0.0158244	0.024014	chr13:19922842:SNP	0.0040367
T	A	0	0	-0.5419569	-0.5358356	293	1	0	cg07624705	++++++?++++++++++++++++?+++++++++?++	0.1649	0.0258	71.6296851	55.3	7.30E-05	chr19:19643343:SNP	33	0	7.22E-188	1.57E-96	rs113527843	25247	0.011613	0.0183293	0.0259949	chr19:19643343:SNP	0.0055891
G	C	0	0	-0.5419569	-0.5358356	293	1	0	cg07624705	++++++?++++++++++++++++?+++++++++?++	0.1649	0.0258	71.6296851	55.3	7.30E-05	chr19:19643636:SNP	33	0	7.22E-188	1.57E-96	rs8100927	25247	0.011613	0.0183293	0.0259949	chr19:19643636:SNP	0.0055891
A	G	0	0	-0.5419569	-0.5358356	293	1	0	cg07624705	------?----------------?---------?--	0.1649	0.0258	71.6296851	55.3	7.30E-05	chr19:19643715:SNP	33	0	7.22E-188	1.57E-96	rs8101219	25247	0.011613	0.0183293	0.0259949	chr19:19643715:SNP	0.0055891
T	C	0	0	-0.5419569	-0.5358356	293	1	0	cg07624705	------?----------------?---------?--	0.1649	0.0258	71.6296851	55.3	7.30E-05	chr19:19644402:SNP	33	0	7.22E-188	1.57E-96	rs4808968	25247	0.011613	0.0183293	0.0259949	chr19:19644402:SNP	0.0055891
I	D	0	0	-0.4392848	-0.437402	344	1	0	cg09092052	?++??+????++?++?++++??++?+?+?++??+++	0.2916	0.0398	27.1198858	29.9	0.1019	chr15:45568132:INDEL	20	1.09E-299	7.98E-188	3.68E-148	chr15:45568132:I	15903	0.0118721	0.014964	0.0169458	chr15:45568132:INDEL	0.0012397
A	C	0	0	0.3739515	0.3680499	942	1	0	cg27108629	+??+++++++++++?+?++++++?++?+++?++?++	0.3913	0.0273	41.9085002	35.6	0.03361	chr12:34580437:SNP	28	0	8.76E-188	2.55E-139	rs11513286	21342	0.0095884	0.0125927	0.0148827	chr12:34580437:SNP	0.0014508
A	G	0	0	0.3736154	0.3675863	942	1	0	cg27108629	+??+++++++++++?+?++++++?++?+++?++?++	0.3913	0.0273	41.8160683	35.4	0.03432	chr12:34584351:SNP	28	0	9.24E-188	1.08E-139	rs11513287	21339	0.009588	0.0125776	0.0148493	chr12:34584351:SNP	0.0014417
A	G	0	0	-0.4325566	-0.4327195	565	1	0	cg15509177	---??--???--?--?----??--?-?----?----	0.3418	0.0293	43.7682613	47.5	0.005607	chr13:19919284:SNP	24	0	1.15E-187	3.13E-112	rs9551368	19843	0.0100969	0.0148101	0.019214	chr13:19919284:SNP	0.0022577
G	A	0	0	0.3485007	0.3471921	864	1	0	cg24729221	------------------?--?--------------	0.3187	0.0249	51.8452015	36.3	0.01955	chr7:63542179:SNP	34	2.47032822920623e-323	1.20E-187	3.12E-132	rs4570020	26922	0.0090653	0.0118835	0.0142422	chr7:63542179:SNP	0.0016168
A	G	0	0	0.2489662	0.2489708	400	1	0	cg10742917	+++++++++++++++++++++?++++++++++++++	0.4434	0.0285	34.1885493	0.6	0.4587	chr7:56222576:SNP	35	4.91E-189	1.42E-187	5.59E-187	rs6965625	27359	0.0084898	0.0085233	0.0085368	chr7:56222576:SNP	1.42E-05
T	C	0	0	0.3535008	0.3496739	35	1	0	cg00805880	++++++++++++++++-+++++++?+++++++++++	0.3678	0.0301	58.8482503	42.2	0.005143	chr1:203039174:SNP	35	0	1.43E-187	9.49E-123	rs1574183	27232	0.0086681	0.0119708	0.0150031	chr1:203039174:SNP	0.0019469
T	C	0	0	0.4353461	0.4254566	102	1	0	cg02590409	+??+++++++++++++++++++++++++++++++++	0.3891	0.0253	86.1491131	61.7	1.24E-06	chr12:34408165:SNP	34	0	1.57E-187	2.44E-85	rs7976632	26426	0.0085183	0.0145668	0.0222378	chr12:34408165:SNP	0.0040358
G	C	0	0	-0.469481	-0.4654906	344	1	0	cg09092052	++++++??+?++++++++++++++++?++++?++++	0.3489	0.0314	80.7145557	62.8	1.56E-06	chr15:45572054:SNP	31	0	1.87E-187	5.62E-80	rs12909883	23264	0.0092144	0.0159408	0.0247913	chr15:45572054:SNP	0.0045208
C	A	0	0	0.4351884	0.4250963	102	1	0	cg02590409	-??---------------------------------	0.3889	0.0253	86.0015205	61.6	1.30E-06	chr12:34387092:SNP	34	0	1.91E-187	1.50E-85	rs11053167	26417	0.0085192	0.0145578	0.0222018	chr12:34387092:SNP	0.0040256
A	G	0	0	-0.4469769	-0.4371669	330	1	0	cg08679971	------------------------------------	0.3875	0.0267	103.6106136	66.2	1.04E-08	chr19:38150755:SNP	36	0	2.13E-187	2.72E-74	rs6508739	27742	0.0082803	0.0149731	0.0245121	chr19:38150755:SNP	0.004901
C	T	0	0	0.3043083	0.3007535	942	1	0	cg27108629	------------------------?-----------	0.3839	0.0276	45.2549026	24.9	0.09393	chr12:33800746:SNP	35	4.42E-275	2.23E-187	3.52E-156	rs10772103	27229	0.008587	0.0103015	0.0114296	chr12:33800746:SNP	0.000866
G	T	0	0	0.2902018	0.2904166	864	1	0	cg24729221	-------?-?--------?--?--?-----------	0.3889	0.0206	33.7068131	11	0.2927	chr7:63549098:SNP	31	4.70E-219	2.45E-187	5.88E-174	rs28429304	24219	0.0091858	0.0099485	0.0103208	chr7:63549098:SNP	0.0003282
C	G	0	0	0.3737104	0.3677	942	1	0	cg27108629	+??+++++++++++?+?++++++?++?+++?++?++	0.3913	0.0273	41.9362385	35.6	0.03339	chr12:34584292:SNP	28	0	2.69E-187	5.71E-139	rs11519127	21339	0.0095881	0.0125973	0.0148921	chr12:34584292:SNP	0.0014534
A	G	0	0	-0.3540178	-0.3491318	344	1	0	cg09092052	------------------------?-----------	0.3781	0.0225	60.4464765	43.8	0.003465	chr15:45630432:SNP	35	0	2.75E-187	1.06E-119	rs1145097	27217	0.00856	0.0119614	0.0152183	chr15:45630432:SNP	0.0020195
G	T	0	0	-0.5417718	-0.5356183	293	1	0	cg07624705	++++++?++++++++++++++++?+++++++++?++	0.1648	0.0257	71.7804744	55.4	6.97E-05	chr19:19645493:SNP	33	0	2.98E-187	4.90E-96	rs4808205	25245	0.0116151	0.0183523	0.0260542	chr19:19645493:SNP	0.0056124
A	C	0	0	-0.3889258	-0.3889258	818	1	0	cg23371413	?--??-????--?-??--?-??--?-???--??---	0.2651	0.0234	13.0602154	0	0.6684	chr19:57756968:SNP	17	3.03E-187	3.03E-187	3.03E-187	rs7507486	13544	0.0133264	0.0133264	0.0133264	chr19:57756968:SNP	0
G	C	0	0	-0.4475737	-0.438034	565	1	0	cg15509177	+++?+++?+++++++++++++?++?++++++?++++	0.2938	0.0316	68.6855429	56.3	7.27E-05	chr13:19949472:SNP	31	0	3.65E-187	3.92E-96	rs11149489	24928	0.0093963	0.0150123	0.021513	chr13:19949472:SNP	0.0035807
A	C	0	0	0.4352072	0.4251638	102	1	0	cg02590409	+??+++++++++++++++++++++++++++++++++	0.3888	0.0254	86.1707874	61.7	1.23E-06	chr12:34385898:SNP	34	0	3.78E-187	3.19E-85	rs11053166	26422	0.0085195	0.0145718	0.0222464	chr12:34385898:SNP	0.0040386
A	G	0	0	0.4772916	0.4691217	293	1	0	cg07645761	++++++??+?++++++++++++++?+??++++++++	0.2847	0.028	67.1639585	56.8	7.33E-05	chr16:2910199:SNP	30	0	4.56E-187	7.77E-95	rs1557762	22861	0.0099746	0.0160819	0.0231011	chr16:2910199:SNP	0.0039986
G	A	0	0	-0.4447573	-0.436281	565	1	0	cg15509177	+++++++?+?+++++++++++?++?+?++++?++++	0.3668	0.0334	69.2155811	58.1	3.88E-05	chr13:19941767:SNP	30	0	4.68E-187	3.77E-92	rs2992958	23316	0.0091524	0.0149566	0.0218444	chr13:19941767:SNP	0.0035417
T	C	0	0	-0.5339125	-0.5285519	293	1	0	cg07624705	---------------------?-??-----------	0.1639	0.026	72.9336832	56.1	4.93E-05	chr19:19471506:SNP	33	0	5.44E-187	1.08E-93	rs6511031	26396	0.0114085	0.018123	0.026002	chr19:19471506:SNP	0.0055644
A	G	0	0	0.3794217	0.371942	942	1	0	cg27108629	+??+++++++++++++?++++++?++++++?++?++	0.3898	0.0267	50.1987695	42.2	0.008596	chr12:34496035:SNP	30	0	6.81E-187	1.25E-125	rs34580257	23206	0.0091938	0.0127565	0.0159145	chr12:34496035:SNP	0.001887
T	G	0	0	-0.3103829	-0.3080098	35	1	0	cg00805880	------------------------?-----------	0.389	0.0414	47.3836521	28.2	0.06335	chr1:203045413:SNP	35	4.62E-286	7.05E-187	2.68E-148	rs11578206	27249	0.0085874	0.0105643	0.0119677	chr1:203045413:SNP	0.0010295
C	T	0	0	-0.44845	-0.4388618	565	1	0	cg15509177	+++?+++?+++++++++++++?++?++++++?++++	0.2935	0.0309	69.1010123	56.6	6.40E-05	chr13:19949218:SNP	31	0	7.19E-187	1.98E-95	rs35633897	24936	0.0093933	0.0150526	0.0216362	chr13:19949218:SNP	0.0036168
A	G	0	0	-0.4471609	-0.4391623	565	1	0	cg15509177	------------------------------------	0.2409	0.0323	76.5892929	54.3	6.16E-05	chr13:20115879:SNP	36	0	9.10E-187	3.50E-99	rs9506175	27703	0.0096668	0.0150671	0.0211536	chr13:20115879:SNP	0.0040479
A	C	0	0	0.4322718	0.4289234	898	1	0	cg25793785	++++++++++++++++++++++++++++++++++++	0.1764	0.0154	58.334785	40	0.007939	chr19:38293963:SNP	36	0	9.13E-187	1.02E-125	rs241935	27743	0.0108746	0.0147159	0.0181247	chr19:38293963:SNP	0.0028729
G	A	0	0	0.3496475	0.3483299	864	1	0	cg24729221	------------------?--?--------------	0.3182	0.0249	52.4259985	37.1	0.01717	chr7:63527757:SNP	34	0	9.83E-187	2.66E-130	rs2118859	26964	0.0090618	0.0119519	0.0143962	chr7:63527757:SNP	0.0016654
G	A	0	0	0.3496475	0.3483299	864	1	0	cg24729221	------------------?--?--------------	0.3182	0.0249	52.4259985	37.1	0.01717	chr7:63531290:SNP	34	0	9.83E-187	2.66E-130	rs4717167	26964	0.0090618	0.0119519	0.0143962	chr7:63531290:SNP	0.0016654
G	A	0	0	0.3496475	0.3483299	864	1	0	cg24729221	------------------?--?--------------	0.3182	0.0249	52.4259985	37.1	0.01717	chr7:63531358:SNP	34	0	9.83E-187	2.66E-130	rs4717168	26964	0.0090618	0.0119519	0.0143962	chr7:63531358:SNP	0.0016654
C	A	0	0	0.3496475	0.3483299	864	1	0	cg24729221	------------------?--?--------------	0.3182	0.0249	52.4259985	37.1	0.01717	chr7:63532068:SNP	34	0	9.83E-187	2.66E-130	rs10479701	26964	0.0090618	0.0119519	0.0143962	chr7:63532068:SNP	0.0016654
G	A	0	0	-0.5406112	-0.5343898	293	1	0	cg07624705	+++++++++++++++++++++++??++++++++?++	0.165	0.0255	73.0990309	56.2	4.69E-05	chr19:19649636:SNP	33	0	1.01E-186	6.96E-94	rs11670775	25624	0.0115135	0.0183366	0.0263009	chr19:19649636:SNP	0.0056941
A	G	0	0	0.3497	0.3483579	864	1	0	cg24729221	++++++++++++++++++?++?++++++++++++++	0.3182	0.0249	52.4429939	37.1	0.01711	chr7:63533251:SNP	34	0	1.05E-186	2.91E-130	rs11770663	26964	0.0090616	0.0119538	0.0144006	chr7:63533251:SNP	0.0016668
G	A	0	0	0.3497	0.3483579	864	1	0	cg24729221	------------------?--?--------------	0.3182	0.0249	52.4429939	37.1	0.01711	chr7:63533342:SNP	34	0	1.05E-186	2.91E-130	rs11773874	26964	0.0090616	0.0119538	0.0144006	chr7:63533342:SNP	0.0016668
G	C	0	0	0.3465197	0.3462943	864	1	0	cg24729221	----?----------------?--?-----------	0.3148	0.0268	48.9410269	34.6	0.02812	chr7:63561001:SNP	33	0	1.07E-186	3.89E-134	rs7797838	26349	0.0091924	0.0118833	0.0140588	chr7:63561001:SNP	0.0014965
T	C	0	0	0.3496304	0.3482771	864	1	0	cg24729221	++++++++++++++++++?++?++++++++++++++	0.3182	0.0249	52.4113813	37	0.01723	chr7:63525759:SNP	34	0	1.10E-186	2.44E-130	rs1595621	26964	0.0090626	0.0119517	0.0143935	chr7:63525759:SNP	0.0016645
[truncated: 79,246 more rows]
