# Supplementary material for: Identical twins carry a persistent epigenetic signature of early genome programming
Source: Nat Commun. 2021 Sep 28;12:5618. doi: 10.1038/s41467-021-25583-7 (PMC8479069; doi:10.1038/s41467-021-25583-7)
Supplement: Supplementary file 9 — Supplementary Data 12-14 [file 41467_2021_25583_MOESM9_ESM.xlsx]

## Sheet: Supplementary Data 12
	Training data (whole blood 450k array, NTR)								Test dataset 1 (whole blood 450k array, NTR)											Test dataset 2 (whole blood 450k array, BSGS)											Test dataset 3 (buccal, EPIC array, NTR children)
Description	N total	N MZ twins	N DZ twins	N non-twins	minimum lambda	AUC	SE	N nonzero CpGs	N total	N MZ twins	N DZ twins	N non-twins	AUC	proportion MZ twins correctly predicted	proportion DZ twins correctly predicted	proportionnon-twins correctly predicted	proportion MZ twins incorrectly predicted	proportion DZ twins incorrectly predicted	proportion non-twins incorrectly predicted	N total	N MZ twins	N DZ twins	N non-twin	AUC	proportion MZ twins correctly predicted	proportion DZ twins correctly predicted	proportion non-twins correctly predicted	proportion MZ twins incorrectly predicted	proportion DZ twins incorrectly predicted	proportion non-twins incorrectly predicted	N total	N MZ twins	N DZ twins	N non-twins	AUC	proportion MZ twins correctly predicted	proportion DZ twins correctly predicted
Zygosity 450k - standardized	1989	1256	733	0	0.002239	0.8124	0.008228	1792	1100	522	339	239	0.687491	0.785441	0.471976	0.309623	0.214559	0.528024	0.690377	606	131	220	255	0.6746	0.870229	0.381818	0.258824	0.129771	0.618182	0.741176	1237	1036	201	0	0.723011	0.765444	0.507463
Zygosity meta-analysis - standardized*	1989	1256	733	0	0.01507	0.8007	0.01219	249	1100	522	339	239	0.750908	0.842912	0.469027	0.443515	0.157088	0.530973	0.556485	606	131	220	255	0.7958	0.916031	0.45	0.301961	0.0839695	0.55	0.698039	1237	1036	201	0	0.761242	0.752896	0.651741
MZ twin 450k - standardized	2155	1258	738	159	0.002392	0.8281	0.009245	1867	934	520	334	80	0.714906	0.773077	0.511976	0.5375	0.226923	0.488024	0.4625	606	131	220	255	0.7387	0.847328	0.409091	0.403922	0.152672	0.590909	0.596078	1237	1036	201	0	0.632009	0.67278	0.487562
MZ twin meta-analysis - standardized	2155	1258	738	159	0.01611	0.7989	0.007947	232	934	520	334	80	0.765728	0.807692	0.571856	0.625	0.192308	0.428144	0.375	606	131	220	255	0.7987	0.900763	0.468182	0.45098	0.0992366	0.531818	0.54902	1237	1036	201	0	0.684017	0.678571	0.562189
*An R-script for this predictor has been provided in Supplementary Software 1

## Sheet: Supplementary Data 13
	Estimate
(Intercept)	0.750727
cg22695986	0.0329761
cg11236452	0.0525229
cg14770527	0.0567771
cg10933186	0.0127093
cg04838249	0.0778749
cg26262573	0.00769821
cg19689427	0.0168658
cg03313088	-0.0177562
cg16562776	0.0202498
cg10678190	0.0754647
cg24066843	0.052276
cg09816420	0.0497413
cg00534492	0.0461344
cg20433262	0.0335515
cg11336382	0.0223044
cg05453358	0.0183898
cg17735593	0.0033454
cg01837362	0.00855841
cg17227466	0.0628208
cg09084477	0.035025
cg08444117	0.0218448
cg27036347	0.145259
cg13519035	0.099543
cg11032038	0.03634
cg09871679	0.0494789
cg25432232	-0.0631346
cg15655495	0.0517126
cg26284544	0.10891
cg17006282	0.0659312
cg23918315	0.0711651
cg26857370	0.0333614
cg04383715	-0.0626983
cg07788167	-0.0437837
cg08538752	-0.0432297
cg15548198	0.00540557
cg12777672	0.0148113
cg24702091	0.0135951
cg19457237	0.070964
cg07645761	0.0383819
cg01316659	0.0760386
cg11086421	0.038278
cg22190023	0.0244962
cg00805880	0.118865
cg25026992	-0.0250294
cg26733975	-0.111745
cg11347033	0.0132716
cg04696808	-0.0116263
cg18305433	0.110072
cg11801727	0.103275
cg01301252	-0.0292751
cg06276860	-0.08184
cg18677906	0.0817963
cg24156854	0.0524157
cg23738353	0.105287
cg24448113	-0.0322616
cg00543335	0.00106723
cg04742556	0.0443756
cg11409361	0.000998063
cg00106591	0.056742
cg07786254	0.0428906
cg17847861	-0.0209632
cg08714996	-0.0775516
cg26310483	0.0652134
cg04880091	0.0271614
cg19495714	0.0100556
cg14057711	0.00172253
cg19967668	-0.0666721
cg21073350	0.0207497
cg25340050	-0.0245165
cg11534293	0.070861
cg15717183	0.0195507
cg01893629	-0.0222673
cg09898978	0.00851818
cg08888354	0.00635817
cg07997370	0.0725221
cg06950634	0.134749
cg15128510	0.0119401
cg26879386	-0.0697076
cg21098323	0.0111802
cg04337056	0.0229279
cg12064504	0.0471965
cg04027059	0.00275852
cg13495693	-0.0614284
cg26605683	0.0623036
cg03644691	-0.0744869
cg17347682	0.0299737
cg16547529	0.129521
cg01074584	0.0436716
cg07064495	0.125948
cg19743545	0.0469964
cg23995446	0.143174
cg06683094	-0.0410982
cg13863764	0.0195947
cg07624705	-0.00522597
cg14241662	0.0675697
cg15120855	0.0481005
cg22737624	-0.0148959
cg16921702	0.00499327
cg18067514	0.0764165
cg23239545	0.107275
cg06938878	0.0233113
cg17258364	0.0462684
cg25976804	0.0348778
cg25987564	0.077937
cg14977608	-0.115981
cg01677628	-0.015439
cg06424894	-0.160344
cg23928763	-0.0555829
cg27073142	-0.022773
cg25722727	-0.0502021
cg19183395	-0.0439712
cg10800226	-0.0125141
cg16793370	-0.00647233
cg18994250	-0.000267535
cg00500507	-0.0141033
cg24682986	-0.0236077
cg15864601	0.101681
cg05594286	0.0266734
cg14530444	-0.0534272
cg03604322	-0.0208081
cg07838106	-0.0200927
cg15657936	-0.0281667
cg06421590	-0.0286434
cg17292337	-0.102498
cg10317314	-0.025976
cg01807241	-0.00881926
cg19249107	-0.0665127
cg03254161	-0.015659
cg01200150	-0.0490198
cg14106680	-0.00825305
cg19277154	-0.0386525
cg23445321	-0.0398929
cg21054919	-0.0269201
cg23299919	0.0990348
cg19761502	-0.0326926
cg07321776	-0.0883164
cg23093692	-0.0199679
cg09045262	-0.0625962
cg14223822	-0.0197913
cg26730619	-0.0881075
cg08823027	-0.00060139
cg26283170	-0.00618613
cg01815292	0.0921737
cg26434090	0.0178062
cg13935437	-0.0219429
cg00716277	0.0829858
cg22560193	0.10693
cg08638582	-0.0479609
cg05548469	0.00454553
cg04058153	-0.0800882
cg15747825	-0.0692281
cg03839794	0.000549086
cg13578160	-0.0577821
cg26474549	-0.00069189
cg24388424	-0.0549112
cg03459776	-0.036743
cg12154045	0.0146493
cg02797871	-0.123226
cg00935887	-0.0682736
cg22240717	-0.0269351
cg15074709	0.0642847
cg05491587	-0.0198334
cg05860956	0.00598505
cg14453935	0.00956695
cg02548777	-0.0510479
cg09344281	-0.056579
cg12954512	-0.0210886
cg04111992	-0.213338
cg18091046	0.0585826
cg08985785	-0.0321899
cg22417566	-0.00223628
cg23312375	-0.0799145
cg13792147	-0.0174311
cg05375686	-0.0199384
cg22992730	-0.0234651
cg00421990	-0.0467311
cg11846236	0.0377023
cg27252467	-0.130785
cg02933909	-0.107653
cg10775229	0.0601028
cg07895657	0.0362791
cg14329783	-0.0314213
cg25756406	-0.0285381
cg04175111	0.00896995
cg03731646	-0.000218817
cg23136742	-0.0304659
cg17017814	-0.0548124
cg14834903	0.0287327
cg04391540	0.0184773
cg06423211	-0.0135702
cg16050468	-0.0220006
cg17218311	0.0383821
cg01147352	-0.0853856
cg27425784	-0.00573079
cg18912209	0.0691742
cg02287693	0.0242587
cg23358625	0.00658771
cg20188212	0.0287827
cg04711063	-0.0781075
cg00219169	-0.0576159
cg00628697	-0.0180563
cg11840197	-0.0495527
cg19445322	0.000354746
cg13698291	-0.04155
cg17759252	0.0108334
cg07780517	0.0684968
cg09413529	-0.0881976
cg01254719	-0.00345535
cg00202454	-0.0776668
cg21519781	-0.00160221
cg06470855	0.0890589
cg11821795	-0.00497735
cg23661344	-3.09786e-05
cg09652312	0.0485462
cg16766914	-0.00794883
cg19411738	-0.0670241
cg05983061	0.0903107
cg02347212	-0.00723781
cg00093478	0.0688602
cg00963378	-0.0425894
cg10701252	-0.0393322
cg04635635	-0.205748
cg07889505	-0.0981146
cg07655627	-0.0238935
cg05944174	0.000295772
cg26607620	0.0133408
cg00292513	0.132879
cg01993818	0.00673739
cg02393606	-0.0337639
cg19369780	-0.086886
cg26539818	-0.0652986
cg25924274	0.0880964
cg03591606	0.0731258
cg07430760	0.0130576
cg04550474	0.00219787
cg15152912	-0.0457449
cg11231735	-0.10866
cg14692950	-0.00404299
cg10965131	-0.0456116
cg26046072	-0.0313025
cg06100807	-0.0006664
cg19370715	-0.0242742
cg04182912	0.0382704
cg04600077	-0.0850473
cg14466863	-0.0257801
cg15236528	-0.00696012
cg07291889	-0.00903541
cg11359720	-0.00450212
cg07635017	-0.0147045

## Sheet: Supplementary Data 14
	Estimate
(Intercept)	0.470024
cg22695986	0.000150458
cg14770527	0.00435089
cg23316599	0.0505217
cg04838249	0.0359645
cg01575930	0.0601237
cg15073666	-0.0210849
cg02475600	0.00884076
cg06514855	0.0468308
cg18654956	0.000829184
cg09816420	0.0341534
cg00534492	0.043487
cg17735593	0.00557331
cg07425171	0.0374106
cg27036347	0.0666579
cg18557149	0.0128572
cg11032038	0.0674621
cg09786098	0.0407822
cg08681856	0.00498002
cg26284544	0.1431
cg17006282	0.0526111
cg23918315	0.0196027
cg04160343	0.00596759
cg08538752	-0.00503351
cg09796320	-0.00462765
cg24702091	0.0634734
cg24996161	-0.0331476
cg19457237	0.0391271
cg01316659	0.112734
cg05007325	-0.030559
cg11086421	0.0370584
cg03054846	-0.0184003
cg25757140	0.0602602
cg23542590	-0.0367657
cg10347828	0.0234582
cg00831126	-0.000486116
cg00805880	0.14084
cg26733975	-0.0469418
cg11347033	0.0244427
cg10012722	0.056078
cg18305433	0.0503228
cg11801727	0.0325606
cg06276860	-0.0531677
cg18677906	0.067397
cg23738353	0.0399671
cg00543335	0.0532426
cg04742556	0.017023
cg00106591	0.00897939
cg07786254	0.0107981
cg12647837	-0.0343224
cg17847861	-0.00266948
cg26823666	0.0982699
cg26310483	0.0700552
cg14057711	0.0664015
cg19967668	-0.0113013
cg11534293	0.123785
cg08888354	0.0595428
cg14815743	0.055395
cg07997370	0.131636
cg00758915	0.0393324
cg06950634	0.107241
cg01873249	0.00689342
cg04337056	0.014352
cg03043130	-0.00221118
cg08679971	0.00796639
cg23074932	-0.0885505
cg14488256	-0.118632
cg17347682	0.107479
cg16547529	0.0721604
cg01074584	0.079188
cg07064495	0.181862
cg17631454	0.0431497
cg23995446	0.111931
cg01947695	0.00725949
cg09563325	0.00309003
cg13350173	0.0293391
cg14724749	0.0004603
cg17330048	0.0190699
cg07624705	0.0365958
cg14241662	0.0496923
cg15120855	0.0763351
cg22737624	-0.0197543
cg15829642	-0.0277347
cg06410284	0.0239139
cg10750464	0.0401526
cg18067514	0.00576001
cg15116095	-0.00386916
cg17932096	0.0620481
cg17258364	0.0359561
cg24958687	-0.0065488
cg23614852	-0.0940102
cg25976804	0.0191644
cg19814830	-0.035115
cg25987564	0.0694951
cg14977608	-0.097457
cg01677628	-0.0846461
cg06424894	-0.0499292
cg23928763	-0.0756407
cg10800226	-0.0602447
cg16793370	-0.0182574
cg11946719	-0.0921277
cg18994250	-0.116206
cg00500507	-0.055572
cg21864304	-0.0294215
cg27431761	-0.00786612
cg15864601	0.0289552
cg03604322	-0.0372545
cg07838106	-0.0996635
cg06421590	-0.0169872
cg13686059	-0.00892229
cg17292337	-0.0518389
cg10317314	-0.0132863
cg18431910	0.0232731
cg00650361	0.0522173
cg14106680	-0.0148403
cg00093095	-0.0294833
cg23445321	-0.0429238
cg11946630	-0.0214849
cg21054919	-0.0438974
cg23299919	0.0167584
cg10287786	0.0194376
cg09045262	-0.00419613
cg14223822	-0.0484934
cg26730619	-0.0654638
cg08823027	-0.0660949
cg01815292	0.0675722
cg26434090	0.00618687
cg00716277	0.0277038
cg22560193	0.0604583
cg03711791	-0.0256046
cg05548469	0.0136895
cg13578160	-0.0384165
cg19616851	-0.0564944
cg26474549	-0.0107463
cg01344644	0.0180007
cg20475486	-0.0405748
cg24388424	-0.00982718
cg09075844	-0.0802679
cg00935887	-0.110201
cg10399005	-0.0325012
cg15074709	0.0415949
cg05491587	-0.0421005
cg14453935	0.0429343
cg02548777	-0.105822
cg09344281	-0.108561
cg06168204	-0.0192413
cg04111992	-0.109258
cg21104965	-0.00595123
cg00224807	-0.0114784
cg13792147	-0.057289
cg05375686	-0.0134135
cg04996300	0.0759667
cg22992730	-0.00279726
cg00421990	-0.0556521
cg15283904	-0.110406
cg27252467	-0.0911271
cg14544666	-0.00602427
cg13139630	0.0734302
cg13170051	0.037821
cg08120511	-0.000434794
cg14329783	-0.0237075
cg06521653	0.000176812
cg25756406	-0.0429809
cg07175288	0.00488057
cg03775991	0.0562836
cg00035398	-0.0140976
cg17017814	-0.135601
cg04391540	0.0135857
cg06423211	-0.105771
cg16050468	-0.0508116
cg17218311	0.0940569
cg01147352	-0.142994
cg19910796	-0.0135393
cg00632657	-0.0134751
cg24580146	0.0301676
cg18912209	0.00977553
cg14188774	0.0190062
cg20188212	0.0160704
cg04711063	-0.0726292
cg11225357	-0.0458618
cg10187707	-0.0744077
cg19360482	0.0155419
cg00219169	-0.0397451
cg06468072	0.00586506
cg01267532	0.0198927
cg00628697	-0.0295923
cg27038439	-0.0612295
cg11840197	-0.0458823
cg19445322	0.00180151
cg13698291	-0.0763048
cg19453488	0.0135772
cg07780517	0.129571
cg09413529	-0.0605988
cg12844324	-0.0356024
cg21519781	-0.0129702
cg06470855	0.13707
cg05082376	-0.0130801
cg19411738	-0.0114754
cg02347212	-0.00328628
cg12390516	-0.0209992
cg10701252	-0.0138531
cg04635635	-0.130302
cg02613370	0.00306405
cg07889505	-0.073303
cg05944174	0.0450362
cg02407415	0.0601179
cg00292513	0.09423
cg08650890	-0.0697391
cg26116937	-0.0221533
cg14968361	0.0388079
cg01993818	0.151352
cg09735146	0.0449178
cg02393606	-0.0664719
cg04388244	-0.0195786
cg19369780	-0.0589091
cg25924274	0.0661255
cg05502376	-0.044113
cg24567421	-0.0661121
cg10030504	-0.014102
cg15152912	-0.0601283
cg01929855	-0.0149664
cg11231735	-0.061715
cg10965131	-0.0823846
cg26046072	-0.00954695
cg15694117	-0.0651127
cg27132152	-0.039687
cg04182912	0.0528174
cg23604683	-0.060547
cg04600077	-0.011095
cg15236528	-0.00743766
cg11174855	-0.0320146
cg11359720	-0.0327985
cg07635017	-0.00474347
