# Supplementary material for: Identical twins carry a persistent epigenetic signature of early genome programming
Source: Nat Commun. 2021 Sep 28;12:5618. doi: 10.1038/s41467-021-25583-7 (PMC8479069; doi:10.1038/s41467-021-25583-7)
Supplement: Supplementary file 10 — Supplementary Software [file 41467_2021_25583_MOESM10_ESM.zip]

Archive with 2 entries (2 files):
- Supplementary Software 1/EpiPredictorMZtwin.R
- Supplementary Software 1/EpiPredictorMZtwin.RData
