# Supplementary material for: Identical twins carry a persistent epigenetic signature of early genome programming
Source: Nat Commun. 2021 Sep 28;12:5618. doi: 10.1038/s41467-021-25583-7 (PMC8479069; doi:10.1038/s41467-021-25583-7)
Supplement: Supplementary file 10 — Supplementary Software [file 41467_2021_25583_MOESM10_ESM.zip › Supplementary Software 1/EpiPredictorMZtwin.R]

library(glmnet)

# Load your DNA methylation data object "beta" (rows=samples, columns=249 CpGs). Values=methylation beta-values.
# The object beta should contain all 249 methylation sites used by the predictor and should not contain any missing values.
load("Betas.RData") 

# Standardize your DNA methylation beta-values 
beta <- apply(beta,2,scale)


# Load elastic net prediction model
# This model is based on 249 methylation sites that are present on the Illumina 450k and EPIC array, and was trained to distinguish MZ twins from DZ twins. 
load("EpiPredictorMZtwin.RData")


#Classification: Predicted MZ status
predicted <- as.matrix(predict(cv.glmmod, newx =beta, s = "lambda.min", type = "class"))
predicted[which(predicted==1)] <- 'Predicted MZ'
predicted[which(predicted==0)] <- 'Predicted non-MZ'

#To obtain a continuous MZ twinning score
continousscore <- as.matrix(predict(cv.glmmod, newx =betav, s = "lambda.min", type = "link"))
